# Supplementary material for: RNA-binding protein IMP1/ZBP1 directs local translation in microglial processes to regulate motility and phagocytosis during inflammation
Source: PLoS Biol. 2025 Nov 10;23(11):e3003463. doi: 10.1371/journal.pbio.3003463 (PMC12599960; doi:10.1371/journal.pbio.3003463)
Supplement: S1 Data — Contains 5 spreadsheets with raw data corresponding to Fig 1Bii, 1Ci, 1Cii, 1Dii, 1Eii, and 1Eiii as indicated. (XLSX) [file pbio.3003463.s012.xlsx]

## Sheet: Bii
PeMPs
Puromycin intensity
Experiment nº	PBS	LPS
n1	196.567	856.806
n2	1141.73	1523.74
n3	868.542	841.328
n4	1090.33	1228.97
n5	667.263	1248.65
n6	618.251	1156.37
n7	927.306	881.124
n8	1214.7	1851.24
n9	295.463	499.935
n10	955.543	1134
n11	885.452	682.197
n12	758.398	1511.25
n13	1007.01	1699.59

## Sheet: Cii, Ciii
Cii
	PeMPs
	Syto foci/μm
	Experiment nº	PBS	LPS
	n1	1.02675	1.0256
	n2	0.971022	1.12009
	n3	1.24821	1.3247
	n4	0.945296	1.09827
	n5	0.91868	1.06338
	n6	0.981427	1.38453
Ciii
	PeMPs
	Coloc syto-puro foci/μm
	Experiment nº	PBS	LPS
	n1	0.829094	0.914197
	n2	0.668462	0.73617
	n3	0.882361	1.02198
	n4	0.735582	0.945303
	n5	0.608191	0.906008
	n6	0.820618	1.0882

## Sheet: Dii
PeMPs
pS6 intensity
Experiment nº	PBS	LPS
n1	295.849	1833.97
n2	782.813	1377.42
n3	423.903	589.956
n4	473.055	439.883
n5	635.68	1391.21
n6	149.045	603.547

## Sheet: Eii
		N1 n2 saline saline				N1 n4 LPS saline				N2 n4 saline saline				N2 n1 LPS saline				N2 n5 LPS saline				N3 n4 saline saline				N3 n1 LPS saline
		Growth cone like PeMP pS6 mean pixel intensity				Growth cone like PeMP pS6 mean pixel intensity				Growth cone like PeMP pS6 mean pixel intensity				Growth cone like PeMP pS6 mean pixel intensity				Growth cone like PeMP pS6 mean pixel intensity				Growth cone like PeMP pS6 mean pixel intensity				Growth cone like PeMP pS6 mean pixel intensity
		GC-like PeMP	GC-like PeMP area	pS6 intensity		GC-like PeMP	GC-like PeMP area	pS6 intensity		GC-like PeMP	GC-like PeMP area	pS6 intensity		GC-like PeMP	GC-like PeMP area	pS6 intensity		GC-like PeMP	GC-like PeMP area	pS6 intensity		GC-like PeMP	GC-like PeMP area	pS6 intensity		GC-like PeMP	GC-like PeMP area	pS6 intensity
		1	10.331	3.958		1	10.976	14.603		1	13.962	4.825		1	11.945	15.284		1	10.169	12.542		1	16.626	7.655		1	9.685	18.153
		2	12.187	6.896		2	12.59	7.489		2	14.043	7.327		2	12.752	13.36		2	15.738	29.979		2	14.043	11.879		2	14.689	8.336
		3	9.685	10.124		3	12.51	8.267		3	11.46	8.981		3	18.563	10.835		3	13.72	14.189		3	14.689	4.877		3	9.846	13.548
		4	12.59	6.162		4	12.913	7.968		4	24.293	10.587		4	13.559	10.51		4	14.85	17.31		4	18.401	11.635		4	15.899	9.664
		5	13.559	5.234		5	11.945	16.996		5	11.864	7.118		5	7.909	9.275		5	20.015	6.877		5	9.524	7.29		5	16.303	9.955
		6	11.541	7.567		6	14.85	17.245		6	15.98	11.529		6	11.299	10.872		6	10.815	20.171		6	14.124	8.703		6	10.815	9.302
		7	10.734	12.63		7	27.36	7.884		7	6.618	9.334		7	11.46	7.197		7	22.114	5.079		7	17.756	7.594		7	11.299	7.906
		8	15.496	7.802		8	12.51	7.707		8	12.187	5.332		8	13.075	8.846		8	13.962	4.729		8	12.187	8.492		8	12.913	12.366
		9	12.913	14.116		9	12.025	9.166		9	6.699	7.902		9	14.608	14.742		9	17.271	7.565		9	11.541	6.764		9	10.008	10.175
		Mean pS6 int in GC-like PeMP		8.27656		Mean pS6 int in GC-like PeMP		10.8139		Mean pS6 int in GC-like PeMP		8.10389		Mean pS6 int in GC-like PeMP		11.2134		Mean pS6 int in GC-like PeMP		13.1601		Mean pS6 int in GC-like PeMP		8.321		Mean pS6 int in GC-like PeMP		11.045

## Sheet: Eiii
		Animal												Animal												Animal												Animal
		N1 n2 saline saline												N1 n4 LPS saline												N2 n4 saline saline												N2 n1 LPS saline
		Non phacigocytic cortical PeMP	pS6 intensity measurement											Non phacigocytic cortical PeMP	pS6 intensity measurement											Non phacigocytic cortical PeMP	pS6 intensity measurement											Non phacigocytic cortical PeMP	pS6 intensity measurement
		Distance	Cell 1	Cell 2	Cell 3	Cell 4	Cell 5	Cell 6	Cell 7	Cell 8	Cell 9			Distance	Cell 1	Cell 2	Cell 3	Cell 4	Cell 5	Cell 6	Cell 7	Cell 8	Cell 9			Distance	Cell 1	Cell 2	Cell 3	Cell 4	Cell 5	Cell 6	Cell 7	Cell 8	Cell 9			Distance	Cell 1	Cell 2	Cell 3	Cell 4	Cell 5	Cell 6	Cell 7	Cell 8	Cell 9
	Nucleus	0	2.18679	6.31555	5.8523	8.4387	10.3704	6.5972	6.05859	5.3362	4.9577		Nucleus	0	8.3768	21.3326	4.6539	5.7448	15.8794	13.7812	13.5248	8.6495	12.5016		Nucleus	0	6.1089	7.8512	14.708	5.5064	9.0631	4.6718	9.1279	2.2421	8.3927		Nucleus	0	12.1408	8.9118	12.0819	10.9098	12.5493	8.2097	4.5528	2.6418	1.8937		Nucleus
		0.227	2.84934	6.10511	5.9231	8.7966	7.1336	5.3745	6.29571	5.1339	5.8009			0.2841	8.4734	18.2797	4.9136	4.3833	12.7834	17.8659	15.3596	7.7138	12.3026			0.2841	8.7488	7.2161	16.4232	9.5913	8.4023	4.543	8.387	1.5109	7.1095			0.2841	8.2369	6.8415	10.7378	8.341	10.4562	7.4778	4.1611	3.2939	2.3935
		0.454	3.03273	6.03484	6.1484	7.6462	5.3853	4.5883	7.74273	4.5276	6.4828			0.5682	9.6325	15.2783	4.1152	3.0698	11.4293	17.3902	17.0154	6.0632	12.855			0.5682	10.6333	10.9633	14.6943	8.0771	8.5069	2.8577	7.6673	2.096	7.0668			0.5682	5.8928	6.9544	8.8982	6.8467	10.9078	9.3597	4.8798	2.0676	1.6036
		0.681	2.08179	5.93708	6.2663	5.4462	5.9582	4.4011	8.54514	4.2712	8.6856			0.8523	11.4326	15.3475	4.5763	3.4135	10.376	17.3975	17.9225	6.995	13.3903			0.8523	6.8333	9.9859	13.6283	4.7346	9.792	2.3361	7.9036	3.3552	8.017			0.8523	12.1738	7.7558	8.2169	5.6399	15.6452	10.4276	4.8917	1.9362	1.8343
		0.908	3.06554	5.002	6.1656	4.7085	5.8581	5.3869	7.84064	5.5588	8.4125			1.1364	10.1549	13.3304	4.2749	4.5255	9.928	16.6571	14.4744	6.2481	14.5755			1.1364	5.6694	5.312	14.603	3.7268	13.7571	1.8768	9.2334	7.0021	11.3284			1.1364	15.326	8.3153	9.5936	6.403	21.5271	9.7868	4.8264	2.0692	2.1376
		1.135	3.91153	5.1479	5.5097	4.5672	4.4515	6.5854	6.29952	7.1929	6.8511			1.4205	9.9265	11.3552	5.0805	4.7531	11.1876	17.8146	10.4872	6.9563	15.2874			1.4205	7.8965	3.6701	14.1179	3.7602	16.4597	2.3895	8.0134	8.114	9.8232			1.4205	20.0075	7.37	13.2969	8.8311	16.1527	9.1931	5.0853	3.0139	1.6578
		1.362	7.04886	4.36399	3.3494	3.7498	3.5956	9.7378	5.94335	8.5272	5.7077			1.7045	11.181	12.1053	6.775	5.19	12.9456	19.0981	8.8433	6.8947	18.2778			1.7045	9.3696	3.4988	12.4909	5.4453	15.9787	1.6677	6.6565	5.6855	6.8854			1.7045	23.1628	5.8962	14.0846	5.5877	9.0521	7.761	5.3409	2.7998	0.7156
		1.589	8.01005	4.52126	3.3173	3.68	3.406	11.3748	4.62466	9.1844	6.4979			1.9886	11.3229	10.6731	9.7858	7.174	15.7347	18.7111	8.3697	5.6992	18.9674			1.9886	6.9971	3.5343	10.3504	5.2544	15.2403	2.7781	4.8631	4.2595	5.0869			1.9886	25.5169	7.9312	9.0752	3.4725	4.9559	7.9014	7.4172	3.193	1.939
		1.816	7.9491	4.53357	3.1851	3.1049	6.1465	12.4646	5.08786	8.4108	5.9994			2.2727	13.0411	10.5001	11.084	6.6968	18.2089	14.406	6.6411	7.3417	18.1077			2.2727	5.4271	4.7251	8.5408	6.2594	14.8641	7.6829	6.2116	3.507	4.4666			2.2727	25.6471	9.5485	6.4503	3.3804	4.3419	9.0607	8.3539	2.8191	2.6668
		2.043	7.62268	4.92682	2.9911	4.6024	6.4633	14.1306	5.96731	8.4487	7.0419			2.5568	13.3148	9.7093	12.9572	6.3623	21.1032	13.5352	6.9987	8.8779	16.2416			2.5568	6.5362	7.8692	8.9453	3.8099	12.4192	10.1934	6.2899	5.4112	4.129			2.5568	21.1983	10.5457	6.7643	7.3592	7.5183	10.3203	9.0554	4.6896	1.9336
		2.27	6.70951	5.3479	3.1407	3.9208	6.6537	8.2206	4.89856	10.188	7.6399			2.8409	13.311	8.6451	13.8955	7.4721	20.3679	14.8518	7.1856	12.0846	13.9906			2.8409	5.5133	10.5496	12.5686	2.3347	12.2495	6.2555	7.3342	8.8223	3.9926			2.8409	20.5241	11.9816	7.9836	10.3458	7.7122	7.8585	7.8699	8.0068	2.4342
		2.497	6.38194	6.63579	3.953	4.0704	6.6482	4.2293	4.85862	9.5537	10.5461			3.125	11.9009	7.2675	15.5699	7.6239	18.2138	14.0261	7.088	16.8056	14.6811			3.125	4.7611	12.6959	18.6333	2.485	14.0271	4.4513	6.1903	10.1574	3.5709			3.125	18.1007	16.8643	9.5868	9.3183	8.6097	6.061	8.4662	12.1416	2.5414
		2.724	5.20142	7.22945	3.8857	4.6742	6.9271	3.8675	4.92801	7.5009	11.1344			3.4091	11.0443	5.382	13.3584	6.7735	17.7274	11.7591	10.5082	21.5114	18.2721			3.4091	3.5475	9.2876	18.5744	3.2435	16.157	4.0082	6.5369	9.6056	3.7975			3.4091	18.5151	20.9842	12.3603	9.9754	12.2938	6.7906	7.856	18.3589	4.6948
		2.951	5.44368	6.04179	5.4736	4.4593	8.5201	4.1955	4.40869	7.5016	10.9009			3.6932	12.0691	6.4956	10.4483	6.9565	18.0838	11.4497	14.5436	22.6824	18.6559			3.6932	4.6306	9.9131	12.9412	4.7329	18.3304	6.2231	7.0152	8.3602	4.7392			3.6932	17.5084	21.5311	14.2478	9.3843	15.8198	7.7976	9.3343	20.3315	6.0845
		3.178	5.33348	5.2962	6.125	4.7776	9.3595	3.662	5.13259	7.7222	8.7779			3.9773	12.3965	6.7787	10.5893	11.1137	21.6825	11.5708	16.7322	23.0964	17.8349			3.9773	7.341	11.7719	14.1655	4.9179	20.5278	8.8161	5.9219	7.4033	6.4314			3.9773	17.8728	17.7699	14.5922	8.4299	15.4502	7.0307	8.5122	16.7347	8.1369
		3.405	5.27875	5.50089	7.348	5.1708	8.9001	3.1348	6.23998	7.0019	5.33		Soma	4.2614	13.8685	6.2158	8.3367	12.4143	19.7104	12.2684	17.3687	19.8607	20.9978		Soma	4.2614	8.4303	12.6134	11.9447	6.5316	20.6625	8.6756	4.7946	6.6871	6.4001		Soma	4.2614	19.3123	18.4098	16.7922	9.6694	13.288	7.8878	7.7236	13.7677	10.9494		Soma
		3.632	5.20752	4.63059	7.0919	5.334	8.8965	3.4737	5.84084	8.6644	4.4974			4.5455	15.2845	8.0393	7.623	12.4391	13.2507	13.1377	19.4863	19.383	24.0767			4.5455	8.6026	12.9321	6.6385	8.1322	19.2332	9.3329	4.4247	5.5304	5.8559			4.5455	23.6323	18.1197	15.9945	10.8093	9.3351	8.9436	8.9974	10.9664	14.5899
		3.859	4.92393	3.51241	6.5905	5.7797	8.373	5.3441	5.73065	8.885	4.6202			4.8295	16.4588	9.0235	8.0651	14.0849	9.982	14.6824	22.5218	17.9051	28.1121			4.8295	7.5891	14.9058	3.8683	11.3339	19.0595	10.5427	3.588	5.998	6.4551			4.8295	21.8995	22.1642	15.1844	11.2675	8.8411	8.9549	7.9372	8.6875	13.2043
	Soma	4.086	4.893	2.54231	7.9854	6.0689	6.9651	5.3129	5.08836	9.1912	3.6514			5.1136	16.4805	10.1193	8.3072	16.0616	8.61	14.3672	23.1736	16.7325	29.1893			5.1136	7.502	13.9585	4.9583	14.1298	19.0357	10.1626	2.1542	5.8394	6.2951			5.1136	22.8406	24.1311	16.1633	11.7828	10.7377	10.551	5.9292	8.714	11.6406
		4.313	4.45193	3.92603	8.5655	5.1243	6.8348	5.7009	5.07707	10.2954	3.3709			5.3977	16.8258	11.1233	9.5243	17.4433	7.4507	17.0128	21.1529	14.3209	24.5282			5.3977	7.8837	12.3782	5.7364	15.2831	21.346	8.0843	2.8536	5.8287	8.4755			5.3977	26.0245	23.8098	17.3454	11.9309	13.9206	11.0009	6.3516	6.2498	9.7486
		4.54	4.96992	4.44352	9.0986	6.4917	8.6574	5.3598	5.83114	10.253	3.5938			5.6818	17.0511	15.5547	8.7097	18.9277	6.3718	18.5078	14.5087	15.3281	22.3474			5.6818	8.5527	8.9784	4.4033	11.0508	22.0115	7.0353	3.878	5.7521	9.8854			5.6818	22.0487	22.2096	17.51	10.4661	18.7803	14.2614	7.5477	6.058	9.7332
		4.767	5.84999	3.82156	10.1814	6.5517	8.6044	4.5645	5.29753	9.0167	4.2213			5.9659	19.2975	21.654	9.8869	22.8583	5.575	19.1398	12.595	13.9284	20.4171			5.9659	9.2596	9.7241	2.8285	8.3763	20.0542	8.2383	4.341	5.5124	12.8696			5.9659	20.0617	21.2439	16.9548	7.9569	19.2363	19.5938	7.7867	7.1392	10.4912
		4.994	7.64298	3.72684	9.4593	7.5551	6.4468	4.8115	3.75052	6.2379	4.0622			6.25	18.3955	20.7672	11.0746	18.4377	4.8865	17.7573	12.9472	11.1977	17.0452			6.25	11.2456	8.3536	3.3581	8.5801	15.9006	13.4249	4.241	4.3895	13.4116			6.25	24.0388	19.5992	14.7929	8.5003	19.6242	21.2691	6.2392	7.3245	10.3581
		5.221	5.94672	5.12526	8.4828	8.9363	5.2041	3.9775	3.9726	5.6714	3.1325			6.5341	15.8751	19.0917	9.945	13.0813	5.4809	13.9636	12.9668	9.5148	15.5287			6.5341	12.8014	7.1089	5.7074	10.6973	12.7362	22.7894	3.8804	5.0404	11.2711			6.5341	31.1526	20.5466	15.4163	8.7229	21.3271	20.9911	5.2975	6.6331	11.4887
		5.448	4.51944	5.36425	8.8042	9.9887	4.4517	3.785	4.56595	5.7575	2.4736			6.8182	12.0649	20.0195	10.9254	13.315	5.3698	12.799	13.6185	9.3084	14.9756			6.8182	14.1618	8.3376	5.7769	12.2499	12.6808	26.3674	4.1795	5.2013	10.2868			6.8182	29.2849	18.3459	12.9138	7.3251	19.2699	21.0789	6.9964	8.4275	10.0427
		5.675	5.13989	4.01326	7.8886	10.3714	5.0761	3.0675	5.88982	4.3716	2.5445			7.1023	13.1489	23.5349	11.6713	13.7326	7.1392	11.5858	12.0615	10.4107	14.1144			7.1023	12.6304	11.3609	5.1029	13.1175	14.2455	24.0161	4.1213	6.0597	9.2574			7.1023	32.5993	18.2975	9.5587	6.1729	15.3793	18.9202	9.9614	10.537	9.6833
		5.902	5.69026	3.95939	6.6301	7.3688	3.9943	3.2117	7.32309	3.9819	4.3627			7.3864	13.1007	26.0918	11.5195	13.6809	6.222	13.1004	9.8764	10.8524	13.3999			7.3864	14.1279	12.836	4.1259	11.7248	13.5653	20.0641	4.6436	6.3568	9.1845			7.3864	30.8358	19.8392	7.5128	5.2964	11.7704	15.8034	8.156	10.8944	7.4362
		6.129	5.49549	5.12161	7.3019	6.1977	3.4624	3.1318	7.78373	3.7076	5.5768			7.6705	13.4123	23.9447	9.441	14.0758	5.6822	15.9775	9.9148	11.7642	11.5371			7.6705	12.5372	9.6449	3.5802	11.5789	10.3357	14.4836	7.1703	4.7338	9.4267			7.6705	35.4815	20.1209	6.8309	4.2157	13.5452	14.3132	8.7174	8.9527	7.0007
		6.356	5.02719	2.99724	7.1341	5.4021	4.6097	2.2524	6.37012	4.7316	4.8981			7.9545	12.56	20.452	8.7244	13.3333	5.2769	15.1371	12.2376	15.2722	12.0603			7.9545	12.5165	7.2795	3.2696	17.0583	9.5013	12.9937	8.0129	3.9668	11.4415			7.9545	37.6529	17.0486	8.3094	5.3834	13.7924	14.4076	10.852	7.8776	5.4657
		6.583	5.86411	3.61324	6.0901	5.8471	3.4517	4.3986	5.91673	6.2175	7.7453			8.2386	10.2755	15.0761	8.4241	13.1408	7.1293	13.8487	12.9768	15.7628	12.7032			8.2386	12.0695	7.3998	3.8151	16.0762	7.2702	10.4481	8.7266	3.9461	11.3507			8.2386	35.0471	16.0248	7.6296	6.3874	13.2737	17.2521	10.4878	5.0118	5.1816
		6.81	4.52771	3.91687	4.3121	7.8931	2.6676	5.2142	4.13129	5.4585	10.0006			8.5227	10.0795	13.6818	7.5686	13.1687	9.2219	15.3127	11.5377	15.0049	10.9095			8.5227	9.0336	8.275	4.3074	11.2987	7.0783	10.9257	9.9906	5.9721	9.17			8.5227	29.2896	14.4036	7.3534	9.438	13.2668	20.3803	7.2146	3.1104	7.655
		7.037	5.45543	3.10114	5.6669	7.0184	2.8042	4.863	3.93224	5.5137	9.5506			8.8068	10.4086	14.9581	8.5167	12.9976	9.5005	15.6777	8.8659	16.5203	10.8139			8.8068	9.6948	8.3475	6.0456	7.3746	6.6864	10.2453	10.2487	7.836	6.892			8.8068	23.2357	11.8207	9.1305	11.9231	14.5639	21.705	5.2875	3.6022	8.3592
		7.264	5.4756	2.57313	4.3594	4.4169	3.4426	5.3034	3.70859	4.7325	7.633			9.0909	7.7587	15.6283	6.5105	12.4167	9.797	15.3281	8.5802	23.8584	11.4093			9.0909	9.1103	7.3838	9.215	10.3974	5.3027	9.0849	8.3509	7.4436	3.8134			9.0909	19.4836	10.7314	12.6344	12.4335	12.3622	21.6183	4.6498	4.658	8.7053
		7.491	5.56508	2.86383	3.2938	3.9967	4.0668	4.8706	3.02769	4.366	5.7781			9.375	6.3503	13.5593	6.115	12.2731	10.5618	15.0541	9.0529	30.4261	12.0236			9.375	10.0713	7.0622	8.2309	11.3602	5.3104	9.3178	6.4747	5.9718	4.2367			9.375	23.0139	11.0192	12.4803	11.0654	10.7291	20.0254	5.1523	5.412	6.7031
		7.718	5.09787	3.1286	5.0843	5.1436	3.7376	2.9276	3.40895	5.0918	5.24			9.6591	5.9944	13.0167	5.0549	14.8747	10.0336	17.2972	10.0623	31.6264	10.7262			9.6591	7.9389	5.5141	7.1149	13.1508	4.4151	10.9221	5.8563	4.1853	5.8878			9.6591	23.1362	10.8726	11.6249	10.9459	13.3665	17.2629	5.2569	3.992	6.2981
		7.945	5.13335	4.73619	5.166	5.8166	2.9962	2.2335	3.21703	5.348	3.7637			9.9432	5.2736	13.0754	5.6102	18.3904	9.4266	19.2203	10.2925	28.2981	11.1821			9.9432	4.7833	4.6084	4.5761	13.2592	3.9496	9.5499	5.2728	4.3902	7.343			9.9432	20.0868	8.5031	11.2772	14.9245	14.3821	15.71	6.3717	4.7008	5.9773
		8.172	4.43297	3.85084	4.7691	6.5773	2.3371	2.2427	3.1684	5.5816	5.03		Primary PeMPs	10.2273	4.5165	15.2322	5.3135	20.7548	8.3782	19.1893	10.8835	22.1686	11.0282		Primary PeMPs	10.2273	3.3041	4.4113	4.9063	14.6031	4.7925	11.9718	4.6626	5.6106	6.8025		Primary PeMPs	10.2273	19.8996	7.6137	15.273	18.1111	13.7447	14.8275	6.5237	5.3703	5.9411		Primary PeMPs
		8.399	5.05112	4.35035	5.0896	6.2639	3.1382	2.4607	5.58777	7.0079	5.5847			10.5114	3.2365	13.326	5.2871	19.1673	6.5219	18.9093	9.9357	16.5614	9.9537			10.5114	1.6199	5.4077	5.7439	12.9703	2.6643	14.0739	4.2433	6.2958	7.2228			10.5114	21.0935	9.6353	19.404	16.4465	15.5995	13.7521	8.2514	5.7023	5.98
		8.626	6.02863	5.95955	5.7838	5.8784	3.0159	2.9712	4.88718	6.0178	4.6114			10.7955	2.9751	11.8577	5.6289	17.5574	5.9592	19.0683	9.0661	13.5399	8.5779			10.7955	2.0104	7.2464	6.3553	8.3198	4.9185	18.2035	5.0196	5.8938	5.1617			10.7955	21.6808	8.5203	15.8941	17.5336	16.1911	13.8043	8.4669	5.8707	6.8565
		8.853	5.53278	6.28022	4.82	5.8682	2.2356	3.6607	5.34178	5.213	5.0771			11.0795	3.4715	10.6906	5.3165	17.6276	6.1299	19.1955	9.2857	11.0857	5.7074			11.0795	1.5609	9.3871	5.4119	7.7662	5.2648	16.0299	4.3719	4.6113	4.7744			11.0795	18.3823	9.9981	14.0119	20.2281	16.0132	14.5236	7.6207	4.1311	8.298
		9.08	4.73604	5.08302	4.5409	5.2422	3.2292	3.4298	5.87415	4.8666	5.4417			11.3636	4.5332	9.0874	5.0444	16.2506	6.397	18.5184	7.434	11.4032	4.8702			11.3636	2.8894	9.6531	4.4671	11.0111	3.483	13.4835	4.3316	5.9549	3.7057			11.3636	13.6281	12.261	16.621	19.295	17.3131	15.6681	5.7837	4.8298	8.7789
		9.307	4.78837	4.45903	4.6338	6.0261	3.0617	5.2664	7.43487	5.5891	4.4207			11.6477	6.3731	7.0886	5.1052	13.2745	6.8237	17.9745	7.5108	12.0678	4.604			11.6477	5.1519	8.5431	3.6095	14.1148	3.4007	16.1751	4.284	6.3122	3.888			11.6477	12.0085	9.2694	21.2414	17.8207	17.3039	14.9765	8.2243	5.7419	9.8202
		9.534	4.64351	5.58809	6.2268	6.9908	2.91	4.5275	7.7611	5.494	5.8355			11.9318	7.0941	4.8587	4.5379	10.0054	6.3738	15.0366	8.9468	12.0348	4.7094			11.9318	4.2753	7.714	3.622	12.7727	4.4015	18.329	6.3935	6.1039	4.358			11.9318	15.4968	10.2426	22.8611	15.3771	17.8349	14.8394	8.8463	6.1589	8.498
		9.761	5.20991	6.17168	7.023	6.0615	2.5508	4.2045	7.81333	5.5793	8.5228			12.2159	8.5827	4.1489	4.7263	7.2293	5.4908	12.4724	10.0938	9.2891	6.6231			12.2159	3.6341	6.002	4.6502	11.1197	7.9147	20.927	6.3988	6.4527	5.5548			12.2159	17.5206	12.4931	20.174	14.0335	18.837	15.375	7.1945	6.3052	9.3768
		9.988	4.91936	5.96517	8.0987	5.1841	4.638	4.2185	8.41861	4.7761	10.2369			12.5	6.5426	3.8692	3.0649	5.9443	6.1959	9.1098	8.9147	6.8608	9.3402			12.5	6.0267	5.3672	6.0181	9.019	10.8992	23.8832	7.0758	5.6036	5.3456			12.5	13.9903	9.9587	18.8277	15.8332	14.9836	15.7914	6.5837	5.59	8.2662
	Primary PeMPs	10.215	5.78988	5.30031	5.6968	5.1106	3.9038	4.9115	8.28189	3.6171	9.3634			12.7841	5.5355	4.7112	4.1855	7.6384	6.3038	6.6773	6.9727	5.6267	12.1912			12.7841	8.4216	4.7469	6.2669	13.3956	13.3467	23.2685	5.3104	5.5176	5.5512			12.7841	16.2525	11.0136	17.4112	13.7664	8.9412	11.5355	7.4763	4.7214	7.885
		10.442	6.74678	4.57445	3.5768	5.5084	3.0189	4.8276	7.55083	2.977	8.0933			13.0682	3.7233	5.5746	3.8952	10.0628	7.8835	6.2389	6.4056	5.3746	15.8243			13.0682	8.5385	5.7169	5.2327	13.3839	12.3614	21.7295	6.4928	7.2666	5.8569			13.0682	16.5237	9.6105	17.1873	12.5926	6.3916	8.337	9.8212	5.6597	9.8105
		10.669	7.70645	3.92078	3.2058	6.2613	5.1938	5.0671	5.57008	1.8771	6.7423			13.3523	3.632	6.7212	4.4996	12.766	8.5858	7.357	6.8873	5.1291	14.7409			13.3523	8.2477	9.0736	5.3836	10.3538	10.1722	24.3068	7.4902	9.7609	4.7905			13.3523	16.2002	8.128	14.2978	10.6836	7.6166	7.1993	11.2749	6.021	12.0642
		10.896	7.17742	4.5276	3.4109	5.6855	5.7647	4.7888	4.37034	3.4613	7.6173			13.6364	3.4013	8.1182	5.6048	13.4601	6.7454	8.4521	6.6681	5.4821	15.611			13.6364	5.9936	8.3835	5.3245	5.9786	8.7394	23.6888	9.5633	9.7451	6.3318			13.6364	21.2324	8.1236	12.8716	8.9365	8.0468	7.4159	12.9119	8.5599	14.4349
		11.123	6.75086	5.75789	3.3633	5.2726	5.3126	4.3787	3.61149	3.2074	6.9907			13.9205	3.3033	9.341	7.5732	14.712	6.9913	7.9269	5.438	6.3179	15.9872			13.9205	4.8248	6.3208	6.8528	4.7341	8.2617	26.2625	10.6518	7.5879	6.4636			13.9205	21.7807	12.6246	11.9487	7.6282	8.644	9.7416	9.7459	10.0487	18.3446
		11.35	6.17226	4.81438	3.0581	5.043	6.8079	4.6804	3.8833	3.7554	7.0933			14.2045	3.9687	7.5136	9.3061	14.9169	9.367	8.0163	4.3264	7.1536	18.4193			14.2045	4.1493	5.6053	6.2115	6.6642	4.878	29.0548	10.5832	8.1158	5.5649			14.2045	17.5552	12.1062	9.8103	8.3272	8.6204	10.7154	6.2339	10.0631	19.3969
		11.577	7.85656	4.26276	3.9238	5.2924	6.7986	4.8645	4.19441	3.8979	7.4937			14.4886	3.8189	5.2984	9.2286	13.4764	10.7643	6.9462	3.9709	8.0326	16.9295			14.4886	8.4439	5.9272	4.4356	10.6679	4.4158	26.8844	10.4473	8.6216	4.5834			14.4886	13.947	8.9159	9.3984	13.2564	9.7463	11.4114	5.4329	7.8195	13.3513
		11.804	8.95277	3.45845	3.7618	5.2598	6.4092	5.2892	4.38898	5.4237	8.5205			14.7727	3.0427	2.9128	11.029	15.3273	10.9665	6.0628	4.5928	7.4731	17.5904			14.7727	11.8356	7.546	3.8446	13.998	5.0351	22.964	9.7399	9.8187	5.3464			14.7727	16.0295	11.8731	15.2893	18.6262	8.1356	13.1396	7.26	5.6429	9.2581
		12.031	9.7536	3.28267	3.1674	4.7211	6.4288	6.1583	5.56742	4.9911	9.7171			15.0568	3.3537	3.9339	10.8839	19.2186	11.3733	5.0302	3.7353	6.568	25.1837			15.0568	9.4401	10.6804	4.8464	13.3304	5.4341	20.8185	7.848	11.5273	6.7533			15.0568	19.2605	8.5306	17.7809	15.7055	8.246	11.5416	8.1208	4.5894	5.2566
		12.258	9.62914	3.90576	2.5169	4.9968	8.114	5.1646	7.45661	4.7611	9.1073			15.3409	2.8836	4.2282	11.4187	20.9181	8.8845	7.3249	3.9235	6.7078	22.2799			15.3409	13.048	10.0558	5.3426	14.8096	7.2217	22.0543	6.1564	10.3334	7.1341			15.3409	20.3445	9.7936	16.1625	15.139	11.8512	11.8231	6.0201	1.8308	3.9299
		12.485	7.06834	2.47695	3.2768	6.0964	12.5579	3.8261	8.25827	4.3179	5.8963			15.625	4.548	3.9495	11.719	22.1565	6.5458	7.0392	5.6883	6.3649	17.8032			15.625	15.8828	5.1545	3.747	18.3878	7.3898	21.9482	5.529	7.4225	6.9878			15.625	19.728	9.0574	15.4327	16.3534	13.063	11.2239	6.8162	1.5482	1.662
		12.712	5.52491	2.55438	3.2302	7.3516	12.4689	4.1101	7.25072	5.0448	4.2992			15.9091	5.6475	3.5991	13.1914	22.0732	5.6097	6.8238	8.8066	6.8428	18.8576			15.9091	11.8383	5.0245	3.3509	19.7081	5.2665	21.5447	7.7479	6.1506	5.1161			15.9091	17.2544	6.1994	15.7461	13.9326	11.5917	9.3581	8.7162	0.8836	2.9752
		12.939	5.89068	3.40113	2.9029	7.6096	9.9997	3.7231	6.91779	4.6174	5.3146			16.1932	5.1584	2.8758	15.3298	19.5637	6.1753	6.929	10.1914	7.5803	18.3937			16.1932	12.8771	3.9442	3.2294	19.6139	3.7894	18.093	9.3395	5.4729	4.7694			16.1932	18.6989	6.4308	15.2954	13.8084	10.9104	8.5211	7.147	3.485	8.1171
		13.166	5.97891	4.74376	3.1709	7.3336	9.1107	3.2672	7.18074	4.422	6.3611			16.4773	5.1754	3.5007	15.3729	18.136	6.6716	10.7461	7.99	7.7438	16.8573			16.4773	12.9742	3.2243	3.7897	16.8338	5.8071	21.3586	10.3539	4.4655	4.6125			16.4773	20.8795	7.9912	15.3749	11.9863	8.9719	6.3711	6.216	4.9474	12.0892
		13.393	7.31865	6.66567	3.7475	6.2161	9.4926	3.9899	6.69487	3.7429	7.968			16.7614	8.4422	4.7183	15.8923	19.4465	6.3982	10.8767	8.9124	7.887	14.6763			16.7614	11.9123	2.8203	4.3599	12.0343	7.4792	21.0642	9.9746	4.0768	5.2779			16.7614	19.5758	8.3826	15.1454	11.3783	9.8933	7.4845	6.0827	5.5043	10.308
		13.62	7.08139	5.7762	4.7183	3.5541	8.6162	4.5237	7.01673	3.229	9.0019			17.0455	9.283	6.4818	17.4611	18.9625	6.3328	7.8078	10.4294	7.9864	15.9302			17.0455	12.7799	2.3298	5.2314	11.6845	6.0776	14.951	9.2885	5.289	4.9541			17.0455	20.602	8.8671	14.5611	11.69	11.5165	10.8219	6.8847	4.4543	9.3477
		13.847	6.48598	4.08053	4.805	3.6736	7.1898	5.0713	7.24718	2.1813	7.4324			17.3295	10.2004	7.2989	16.0323	19.0362	6.4462	5.8404	9.9787	7.5638	17.0918			17.3295	14.6592	2.8682	7.2383	13.8783	6.9998	14.1418	9.164	5.7167	2.5946			17.3295	24.0354	11.5381	13.6637	12.2629	12.0832	13.2368	8.7719	3.4866	9.686
		14.074	8.4299	4.9337	4.1308	4.234	5.5678	4.6416	6.40472	2.5542	5.7049			17.6136	10.8014	6.1997	13.3331	16.1617	7.6263	4.7113	9.5176	7.6784	16.2139			17.6136	15.8846	3.6079	7.4423	16.5807	7.1795	19.5347	7.4566	5.6602	3.0828			17.6136	32.0811	13.2815	11.6842	12.0041	11.5095	17.1587	8.0472	3.9842	9.9173
		14.301	10.2347	5.88759	4.4237	3.2384	6.7281	3.4459	4.27618	3.5144	5.1985			17.8977	11.604	5.9571	11.8988	11.1273	6.3543	5.436	8.8471	7.1422	15.4587			17.8977	14.2481	5.0633	7.0279	13.2977	7.6712	24.3808	6.4299	7.445	3.5896			17.8977	28.138	9.812	11.9299	13.264	11.3659	19.4447	6.9555	5.488	12.4464
		14.528	9.88777	6.3786	4.4133	3.0365	5.6166	3.2439	4.38476	3.5696	5.4659			18.1818	12.9931	4.8724	9.4961	8.3704	5.6179	5.8961	7.669	6.0548	15.2257			18.1818	10.6998	5.5448	7.042	12.2396	6.7469	25.8617	7.199	11.5652	5.0384			18.1818	25.0968	9.7867	15.0001	15.702	12.3069	17.1495	7.1078	5.1597	9.8485
		14.755	8.01233	6.65087	4.7328	2.8289	4.3032	2.9229	4.01726	4.0148	6.129			18.4659	13.1571	4.9508	6.6506	8.4295	5.8648	5.3334	8.3383	4.6382	14.269			18.4659	7.1961	4.0817	8.9601	10.17	5.6355	20.9641	7.1966	10.9223	3.8326			18.4659	25.5905	10.5659	15.9201	14.9865	12.0747	11.5366	6.2773	4.7825	10.5475
		14.982	8.6436	6.38291	5.4006	3.5893	4.5369	3.1883	3.21073	3.8699	6.8476			18.75	13.1101	5.1629	6.3664	9.825	5.2827	7.9223	9.6852	3.7588	12.4335			18.75	4.3403	5.0618	7.538	8.6513	8.2286	19.389	7.4627	10.0242	2.7189			18.75	21.9853	8.9199	19.6309	14.9551	11.0442	9.9861	5.077	5.2859	9.7487
		15.209	7.95801	5.32723	5.5956	4.8047	8.8841	2.7061	3.54003	3.4967	6.4108			19.0341	13.1238	5.3477	4.3562	11.1937	5.2281	13.2443	10.6967	4.2967	10.9428			19.0341	3.3829	6.2403	7.1202	8.6154	8.961	20.8222	6.7216	9.2425	3.627			19.0341	19.3001	9.2142	18.0906	13.3869	9.9012	9.131	6.5579	5.0199	9.7364
		15.436	6.87939	3.72563	5.8667	5.291	13.3659	3.0138	3.7972	3.9999	5.7076			19.3182	12.7967	6.0068	4.0256	11.846	6.9498	20.0045	10.3419	5.8229	10.1079			19.3182	3.3031	7.0045	7.1287	9.1593	7.5625	19.0052	7.0638	7.3289	3.765			19.3182	14.7936	7.0564	14.1791	11.1828	10.5615	10.0412	7.0754	5.0343	13.3747
		15.663	4.57504	4.11326	6.3437	5.1757	12.1138	4.1746	3.1636	3.9808	6.3595			19.6023	15.0547	7.3083	3.5586	9.704	6.9771	16.7687	9.1381	8.1459	10.3841			19.6023	3.5969	8.9472	5.4727	8.9359	6.2845	12.1961	4.8004	6.2288	5.2167			19.6023	15.145	5.4108	15.0038	11.8198	12.0455	12.7499	6.3776	4.5082	13.5562
		15.89	4.15611	2.84345	5.6476	4.548	6.4427	3.7917	3.50688	5.2593	6.4523			19.8864	15.4563	7.8004	4.0779	6.7752	7.1965	16.254	8.9077	8.2768	11.0353			19.8864	5.5588	6.9375	8.1939	10.1873	6.1507	6.7714	4.1827	5.4012	5.3852			19.8864	14.8248	5.0741	15.4181	11.8192	12.8654	10.2367	8.047	4.3167	11.2028
		16.117	3.37894	2.92468	6.5263	4.4323	3.3766	4.9362	3.5456	4.5331	4.1719			20.1705	14.185	7.9674	3.4816	6.2418	6.658	13.0355	8.0215	9.2605	11.6473			20.1705	6.0708	5.897	10.3234	17.5147	8.9272	6.5017	3.3762	4.9452	6.7505			20.1705	14.9717	3.9509	14.9547	10.4754	13.567	8.7627	8.9264	4.5698	11.8488
		16.344	3.16085	3.05702	6.697	3.9854	3.4251	4.748	3.85097	4.1779	2.8884			20.4545	12.1548	9.4299	4.0507	5.1434	9.3756	10.2502	6.4004	9.6352	11.5274			20.4545	8.1904	6.0468	7.8597	23.7513	10.423	10.2119	3.5949	4.0267	6.4681			20.4545	18.7574	3.771	12.8839	11.7188	11.1607	9.7826	7.4163	5.2361	9.4106
		16.571	2.87443	3.65536	6.9971	5.4453	3.3741	5.0566	3.85862	3.1171	4.2048			20.7386	11.2274	10.9301	5.56	4.9062	9.9493	7.5916	6.4844	9.4214	9.7379			20.7386	9.6657	9.0463	5.6449	16.5063	11.4297	9.7089	3.5346	3.7919	6.5465			20.7386	17.9397	5.3434	12.7605	18.2389	10.9936	8.1579	6.3089	5.6555	10.5265
		16.798	2.58762	3.90663	8.1323	8.0698	2.9898	5.3564	3.77386	4.7356	5.9157			21.0227	10.5267	10.5764	6.6996	5.6269	11.7514	7.7681	6.5711	8.2724	8.0003			21.0227	5.049	10.2984	4.6117	10.1249	16.3421	8.4332	4.4658	2.6208	6.9528			21.0227	15.4638	7.2182	17.376	19.164	12.5607	10.7642	6.9219	3.8647	8.3261
		17.025	3.07433	4.27229	8.4023	8.064	2.4507	4.1388	4.38101	4.1791	7.6103			21.3068	9.1772	10.4105	8.0704	10.3335	14.9806	7.668	6.9933	5.9968	7.1858			21.3068	6.0537	14.8466	5.3459	9.1973	22.5454	4.9764	4.6641	1.1124	7.3256			21.3068	14.6301	11.2107	22.211	21.8286	12.4258	10.3366	6.6257	3.6256	6.9276
		17.252	3.9363	5.10053	8.5115	7.0562	2.5421	3.8203	4.98745	3.9026	8.8731			21.5909	9.9299	8.8149	7.604	11.8497	16.3227	8.8238	9.1862	5.8089	5.9397			21.5909	6.0364	10.5586	10.694	9.5106	19.7161	4.9855	3.7748	1.3193	7.6606			21.5909	15.3849	10.9894	19.0503	23.2566	10.0025	8.4276	5.8285	3.8772	9.8552
		17.479	3.35558	6.03687	8.7045	6.148	4.3215	4.1444	5.79508	3.741	11.2392			21.875	9.6681	7.36	6.8016	12.6337	18.584	8.8507	14.297	4.9337	6.1864			21.875	7.2098	6.7039	13.6736	10.8919	13.0772	8.2284	3.6348	2.582	7.7573			21.875	17.584	7.9173	18.0269	17.3598	8.6592	7.8981	4.8866	4.4102	11.8366
		17.706	2.95253	4.8388	8.7661	5.3839	6.344	3.9896	3.7298	3.7333	11.3036			22.1591	8.6139	7.2815	5.6134	13.4834	18.4138	9.9484	21.2205	3.4366	6.3967			22.1591	9.9709	5.9364	11.5178	10.9668	5.8591	10.7103	3.7006	1.9647	8.1531			22.1591	16.1531	6.2695	17.2654	8.9099	9.63	7.4914	5.0686	5.5561	14.0572
		17.933	4.00159	4.18568	8.3202	4.8153	6.8272	3.2858	3.11509	2.7755	12.18			22.4432	8.8037	8.0083	4.1467	13.1364	16.8593	9.3354	16.0653	3.6807	5.4217			22.4432	7.6068	3.9578	11.8659	11.094	9.6216	12.4572	3.4192	2.6229	6.5387			22.4432	14.3587	6.9138	14.624	6.3663	7.13		5.8143	6.5363	12.683
		18.16	5.00289	3.26646	8.4721	4.2124	7.2457	1.8316	4.76331	2.0122	11.0579			22.7273	8.0446	8.0116	5.0306	12.4058	14.3011	11.246	7.1815	5.5492	4.3868			22.7273	5.3076	3.1981	13.409	9.7194	8.0983	15.9996	4.19	4.0438	6.4972			22.7273	14.6462	5.6955	10.947	6.5822	6.9096		6.8028	6.8078	13.4646
		18.387	3.84416	3.85921	7.0893	4.9042	7.2827	1.7793	4.3346	2.4563	10.3398			23.0114	6.6653	8.8501	4.6853	10.8649	14.3964	10.4766	5.4317	6.1473	4.4266			23.0114	5.6839	2.1843	15.2814	13.6278	6.6544	19.6847	3.0806	6.6455	8.6661			23.0114	14.4296	3.9992	9.4894	7.0142	8.0544		9.148	6.4626	14.6874
		18.614	4.73117	3.94571	7.1177	7.3066	7.8881	2.5419	4.12221	2.5014	9.2787			23.2955	5.0857	8.7035	4.7679	7.7117	14.164	8.8713	5.3871	6.4883	4.0881			23.2955	5.4651	2.6803	16.8705	17.0868	5.9743	18.4633	2.404	6.5901	9.4187			23.2955	14.0548	4.1945	9.8953	8.4068	7.1892		9.009	5.895	11.8502
		18.841	5.53026	3.0402	8.2706	8.6553	8.0431	2.0719	4.88274	1.8903	8.5199			23.5795	5.4183	9.0724	4.8545	6.6359	13.3386	8.9163	6.0027	7.5852	4.7721			23.5795	6.1606	4.4479		18.1468	4.479	23.1438	3.3681	7.2694	9.7953			23.5795	12.0078	4.8137	7.0903	6.6419	7.7242		8.1174	5.545	7.4661
		19.068	4.95333	3.64198	8.0155	7.0821	7.6934	1.3343	4.68343	2.6231	8.1726			23.8636	5.9627	8.9116	5.7867	6.3312	15.1001	8.9258	8.6126	7.6655	4.0773			23.8636	4.9481	2.9034		13.7751	6.3912	27.9997	5.0199	8.5239	9.5598			23.8636	11.733	2.7763	6.3969	7.6642	8.1256		8.3649	5.7643	5.5838
		19.295	5.09511	3.5434	7.9602	5.358	6.3912	2.6197	3.80519	3.1339	8.7452			24.1477	4.8232	7.7964	6.2197	6.8315	15.0261	8.1994	11.6319	4.9638	3.9753			24.1477	3.7967	3.4194		10.1462	7.0758	27.6918	4.7143	7.478	7.0215			24.1477	12.4962	2.5053	9.163	10.968	6.5465		9.0302	5.5749	7.1034
		19.522	4.91032	2.36953	9.5341	5.5243	5.8293	3.6187	4.47484	4.032	8.3894			24.4318	4.7971	5.2062	6.0558	9.5711	14.7454	9.79	12.9743	3.9282	5.0405			24.4318	4.0781	5.8861		9.7116	8.4118	26.1037	5.2584	5.9318	5.1961			24.4318	10.8413	2.6671	13.9502	12.0413	6.3522		8.7279	7.3193	7.5339
		19.749	6.6973	3.52643	10.1639	4.8525	5.4958	2.9221	4.37843	3.0573	7.6007			24.7159	5.3027	3.5727	6.3382	12.0619	14.0873	13.3846	14.9158	5.012	4.9478			24.7159	3.588	5.342		8.6769	7.9405	23.0983	4.9803	6.2492	2.9572			24.7159	7.8101	4.1888	12.086	9.6526	5.7562		9.2045	7.0809	6.9787
		19.976	6.14882	4.61701	10.8705	4.8554	5.3209	3.3438	2.98826	3.9785	6.9683			25	5.0762	5.164	6.7215	13.9649	12.8216	13.887	15.3674	5.1487	4.9166			25	3.3938	6.069		9.7391	9.848	17.0656	4.0453	10.1044	2.2397			25	6.3499	6.7384	10.028	8.3498	7.1106		7.928	6.7468	8.6237
		20.203	5.38409	6.27939	11.0406	5.5676	5.1556	4.7485	3.44824	3.8198	5.788			25.2841	5.511	5.0441	8.4067	12.4323	12.9577	10.4437	12.8678	7.7483	4.9562			25.2841	3.4634	8.4847		11.9327	15.0757	10.3274	3.4338	11.0633	1.9185			25.2841	6.3638	5.5556	9.1184	7.2815	9.375		4.638	5.0294	11.7156
		20.43	4.89441	5.96305	11.8838	7.634	5.2427	3.4476	4.02178	2.5354	5.8993			25.5682	4.729	4.3458	7.7197	9.8024	16.2554	7.6645	10.5815	8.3737	4.9398			25.5682	6.2607	11.2259		12.1689	15.875	6.6313	3.552	8.6724	3.516			25.5682	6.9014	2.962	6.1245	6.8741	9.9059		4.8084	4.3559	12.8416
		20.657	5.04189	4.37368	10.5863	9.2291	5.4669	1.9484	4.53152	2.8647	6.4435			25.8523	4.4147	5.3949	6.4927	9.353	18.6225	5.4768	10.0608	9.4651	4.8762			25.8523	7.4437	11.3656		17.1311	12.0464	5.1178	4.9476	6.3777	6.7117			25.8523	6.8585	1.8345	3.7781	4.3984	7.4979		5.4034	5.3509	10.7715
		20.884	5.18596	4.06255	9.8809	11.3903	6.0562	2.5619	4.42856	3.1413	6.7076			26.1364	3.2329	7.0191	7.4733	10.2124	21.4949	5.3173	8.2622	11.0461	5.9861			26.1364	6.021	10.2236		19.2437	9.5096	2.9777	6.6475	3.9697	9.0605			26.1364	6.4221	2.6071	3.0077	3.5221	4.4285		5.6973	8.2041	8.4302
		21.111	5.14903	2.97082	9.3432	12.229	5.9762	3.2939	4.5795	3.0965	8.9232			26.4205	4.6075	5.8589	7.4649	11.2545	19.6237	5.5889	8.372	11.1481	7.2809			26.4205	6.0195	8.6573		16.027	12.4949	3.7001	7.588	4.0286	4.4171			26.4205	7.2212	2.5011	5.2174	4.8996	3.5298		7.9577	8.9814	6.8176
		21.338	5.02461	2.48334	7.8867	12.9072	4.6654	3.8316	4.92077	3.425	10.3999			26.7045	5.706	5.9814	7.1483	11.2492	15.4741	3.5475	8.4308	10.3942	6.476			26.7045	4.7517	7.2036		9.0204	11.5706	7.9263	5.1895	4.4371	3.1424			26.7045	7.3058	1.9046	6.6372	7.3095	4.4679		9.5645	7.318	6.8839
		21.565	6.54957	3.31876	6.8756	12.2465	5.9139	3.5331	3.93584	3.7251	10.9262			26.9886	4.8969	6.85	5.5024	10.8441	14.5084	3.5785	8.2109	8.0492	6.6072			26.9886	4.1541	6.8695		5.7121	9.3968	10.0456	5.0011	5.1644	4.1324			26.9886	7.6776	3.8596	11.084	9.8075	6.4268		11.5727	6.2327	7.5311
		21.792	6.62648	3.55918	7.1488	12.034	6.402	3.1114	4.3646	3.8368	12.5004			27.2727	5.9609	5.9434	6.1075	8.9131	12.7478	4.3254	11.03	7.6162	6.0827			27.2727	3.5165	5.5957		7.2405		6.7395	9.8681	8.1752	4.1251			27.2727	10.0731	5.3666	10.7617	9.681	8.908		9.114	6.1471	7.6948
		22.019	5.20973	3.33756	6.7786	13.1995	5.83	3.1109	4.90446	4.3643	11.8878			27.5568	6.7637	5.2773	6.5513	6.5196	10.9622	5.6983	10.8654	7.4045	4.9877			27.5568	3.3963	5.0372		8.7741		4.7115	13.8024	6.6933	3.7796			27.5568	11.3518	5.5957	11.6929	9.9388	9.2337		6.8794	7.2613	5.7891
		22.246	5.10114	4.83435	6.5486	19.3038	4.9935	2.7363	3.54728	4.9196	11.2146			27.8409	6.7068	5.3578	6.8001	5.8691	10.8101	8.1471	9.1965	7.8112	4.8733			27.8409	4.228	3.7737		9.8034		3.9583	8.8234	3.4595	4.2209			27.8409	11.1871	4.545	13.7413	13.0988	12.4468		5.9193	8.4958	4.7862
		22.473	5.23676	4.45149	6.5307	16.9788	6.2165	3.4385	3.76139	4.8038	8.6496			28.125	6.0293	6.3623	4.8649	7.6798	12.9694	10.717	7.2155	7.3348	3.3511			28.125	5.0313	5.4361		9.5962		2.3871	7.3909	4.5771	6.0604			28.125	9.5922	5.8607	17.7779	13.7861	9.3374		8.5178	6.7366	4.2167
		22.7	5.58543	4.37407	7.4451	10.447	5.9487	3.9635	4.6825	5.1366	7.9414			28.4091	5.3986	6.66	4.1704	9.3707	16.5059	12.577	9.2797	6.1511	3.3968			28.4091	7.5651	7.0903		9.2488		3.6093	7.101	7.8631	7.7681			28.4091	10.1905	6.9636	18.8764	16.5643	11.0991		10.3427	5.2142	4.265
		22.927	3.19594	4.13727	6.9509	7.8019	5.4442	2.8062	5.05392	8.2455	8.4913			28.6932	4.8007	5.385	4.6112	10.2521	18.4221	13.4759	10.7821	6.9115	3.6329			28.6932	8.5691	7.8946		10.8163		4.6625	7.0852		7.3118			28.6932	12.1396	6.1922	15.7919	11.6792	11.2822		12.3976	4.2484	2.6349
		23.154	2.46346	3.92177	5.3567	5.8655	6.2877	2.3645	5.70616	12.3107	6.1555			28.9773	3.8458	5.7041	3.9459	12.1337	15.362	12.5662	10.513	8.5501	3.7052			28.9773	6.5056	6.6716		7.5926		3.9346	8.251		6.5718			28.9773	10.4894	5.3638	15.2077	13.5911	10.6023		8.265	5.2556	1.6483
		23.381	1.9383	3.78195	3.3525	4.7459	6.2411	2.8744	3.94002	11.0325	4.7011			29.2614	3.1228	6.1959	3.8143	14.1193	13.4831	12.2722	8.5254	9.0057	4.2588			29.2614	4.7014	6.5585		12.4531		3.5156	10.3269		7.3551			29.2614	7.0119	5.701	12.1411	16.6637	12.847		7.4704	7.5029
		23.608	2.06919	3.70091	2.9252	4.9169	5.2798	3.0743	5.11916	6.4583	3.3552			29.5455	3.7429	6.6908	3.3829	12.1535	11.1191	11.2879	6.886	7.8523	5.5073			29.5455		6.6779		11.5064		2.4798	13.1291		7.3519			29.5455	6.7391	3.0343	14.3562	14.5704	14.0046		6.7015	8.941
		23.835	2.79606	4.97279	3.5568	5.5506	4.687	3.9145	7.37957	6.1674	2.8779			29.8295	4.7519	7.0782	3.3878	10.0693	9.2212	8.789	6.2536	6.9145	5.7221			29.8295		6.4933		11.3659		1.7485			6.2163			29.8295	7.577	3.6693	13.8873	10.6271	14.8907		7.0431	6.5801
		24.062	3.00713	5.15775	3.8875	4.7761	3.7212	4.73	8.4788	6.453	4.4497			30.1136	5.5693	6.2961	2.2055	10.225	8.901	7.2162	7.4625	5.6595	5.1			30.1136		6.812		8.9532		2.5668			6.6281			30.1136	7.0637	4.3035	13.9041	5.4034	17.2748		6.7889	6.4049
		24.289	2.76829	4.9095	4.4033	5.0017	5.0344	5.3924	7.53967	4.2585	5.2469			30.3977	4.6295	5.6855	2.6829	11.0337	8.5135	5.8705	6.9263	5.5464	7.3695			30.3977		6.8805		7.0598		4.4753			5.2329			30.3977	6.8332	4.5254	12.2472	4.9551	14.2662		6.7443	6.087
		24.516	3.0475	4.9536	4.135	6.8102	5.8117	6.0836	6.25346	3.2537	5.2275			30.6818	2.8686	4.963	3.034	11.1531	7.8653	8.2336	5.8577	5.899	7.4525			30.6818		8.3806		7.2588		7.4344			5.1515			30.6818	6.1888	5.8247	9.0937	6.3619	9.739		5.9501	6.0767
		24.743	3.69081	5.12366	4.8166	7.9128	7.0116	7.0814	5.47981	3.5334	5.5788			30.9659	3.0791	3.9829	3.3718	10.0297	7.8244	10.4663	5.6082	5.4867	7.2993			30.9659		10.1379		8.8457		9.9489			3.3085			30.9659	7.5247	9.7658	7.5912	6.7049	10.0271		7.0346	4.9227
		24.97	3.74676	4.18693	5.0473	10.0657	7.4097	6.2894	3.16803	2.926	4.8425			31.25	2.2382	2.7561	2.9505	9.4387	6.0215	11.9278	6.3734	5.6817	7.9634			31.25				8.8384		12.3858			2.4244			31.25	7.7071	13.5556	3.3913	5.0836	9.6881		10.9	4.9209
		25.197	4.27721	3.25867	4.8692	8.9995	7.5905	5.7175	3.48009	3.8498	3.1332			31.5341	2.2085	2.8813	3.8521	8.4894	5.5288	13.9504	6.9553	6.4561	7.2063			31.5341				10.7175		13.5457			3.8544			31.5341	6.5182		3.6193	5.2688			8.595	4.8516
		25.424	5.52456	2.69248	4.4562	10.4279	6.824	5.4774	2.52606	3.9127	3.1443			31.8182	2.6381	3.2093	3.3522	9.089	5.8809	12.4805	9.1749	5.8372	5.726			31.8182				12.7042		13.5471			2.3183			31.8182	5.8872		6.192	8.2113			5.4465	3.9579
		25.651	5.98525	2.25029	4.1064	8.2639	7.2373	9.2349	2.30134	6.2501	3.7899			32.1023	2.4459	2.4877	3.2418	9.823	6.0326	5.9374	8.681	4.9989	5.2715			32.1023				11.6841		11.5092			2.0699			32.1023	6.8021		9.8767	8.6666			2.7597	4.6884
		25.878	5.04607	1.75968	3.2106	7.2416	7.5675	11.4347	3.13642	8.7557	4.6865			32.3864	1.6277	2.3329	3.017	9.5046	5.3692	5.1654	8.076	4.2158	3.4736			32.3864				9.7634		12.5548			2.5257			32.3864	6.1976		10.5637	8.1917			4.3745	4.2636
		26.105	4.66736	2.13127	2.1692	7.3776	6.4928	8.8675	4.10914	9.9233	4.8291			32.6705	1.4891	2.1996	3.4989	9.8824	4.6577	5.0007	8.8359	4.5745	3.4617			32.6705				8.3752		12.8441			1.9834			32.6705	5.2741		10.3668	7.1031			4.8643	5.444
		26.332	4.71066	3.7362	3.0073	7.2266	7.3135	5.7478	3.9523	7.5377	4.3759			32.9545	2.1583	2.4806	4.2511	12.0236	5.5579	4.8308	10.0138	6.4771	3.6835			32.9545				9.3224		11.8233			1.1093			32.9545	4.9698		10.0196	7.8689			5.2516	6.9177
		26.559	4.30603	3.99779	2.9903	8.3656	9.602	5.7376	3.75669	6.4416	5.132			33.2386		2.2346	4.4997	11.7727	4.4661	5.2632	9.9033	7.3816	4.9287			33.2386				8.2652		11.5722			1.7464			33.2386	3.52		8.0588	8.1781			6.6012	8.8661
		26.786	3.74453	3.0941	5.1986	8.3021	8.9758	6.4931	3.36622	6.4597	4.9476			33.5227		3.8212	4.0608	13.4159		5.8895	11.168	7.8689	6.4633			33.5227				6.6173		11.6656			1.4179			33.5227	2.3387		8.2787	6.975			9.5955	7.3203
		27.013	3.28438	2.44446	7.3199	9.6544	7.8652	6.7485	2.59781	6.8778	4.8859			33.8068		3.6745	3.4595	17.4528		6.5876	10.615	7.2927	7.6442			33.8068				4.8428		8.9768			2.4304			33.8068	2.4949		8.3634	5.5843			8.2859	5.5438
		27.24	2.18482	1.93714	8.1476	10.7278	5.6993	5.6367	2.06113	9.2347	4.9489			34.0909		4.4526	2.6001	17.1702		5.3001	10.2155	6.495	7.7549			34.0909				4.8926		7.3331			2.881			34.0909	4.0109		7.5767	6.0739			5.679	7.3147
		27.467	2.90921	2.26102	7.386	11.096	7.1469	5.1556	2.11459	9.1684	5.7826			34.375		4.343	1.4016	13.3297		5.3117	9.8937	6.5097	7.3176			34.375				6.2951		8.2632			3.5756			34.375	5.8708		7.8648	7.9982				8.8241
		27.694	3.40497	1.75986	7.7608	12.3751	7.2856	5.3758	2.80896	7.0169	6.1628			34.6591		5.2277	1.6766	10.6752		4.8741	9.1781	7.1662	7.2678			34.6591				6.2384		10.2904			4.9936			34.6591	6.7467		6.9079	9.0972				6.7045
		27.921	4.5083	0.92745	9.1468	8.9667	7.015	5.8066	3.41403	6.4875	7.3331			34.9432		5.7721	1.5327	11.2858		3.5453	8.0546	6.6453	7.1322			34.9432				8.4207		13.0887			6.5793			34.9432	5.1504		5.3792	6.388				6.0291
		28.148	4.68805		6.6445	6.6235	7.7443	4.6582	3.71591	6.5309	6.5928			35.2273		6.1715	2.2854	13.2757		3.0533	6.4312	7.2854	10.2485			35.2273				6.259		12.0751			5.9678			35.2273	5.5374		7.4271	6.2651				4.956
		28.375	5.03081		4.6588	5.9601	9.5117	4.4447	3.60142	6.257	5.694			35.5114		4.1189		13.8452		3.6077	6.0371	7.5016	13.5289			35.5114				6.1437		16.5768			4.9199			35.5114	6.289		8.6549	7.3286				6.1071
		28.602	4.23057		4.373	6.4119	8.6844	6.1608	2.87633	4.5971	7.4137			35.7955		3.2364		13.3724		4.3507	6.1728	8.6955	12.2322			35.7955				8.062		24.9751			3.9295			35.7955			8.0963	4.2262				9.8009
		28.829	3.25484		5.697	5.6676	7.5827	6.6566	3.7616	3.5413	7.7143			36.0795		3.077		10.117		4.7997	6.4784	10.8287	9.2221			36.0795				11.3597		30.0547			4.2817			36.0795			7.3748	3.9178				10.5506
		29.056	3.84301		6.2666	4.666	8.805	6.3364	6.1831	2.5365	9.9609			36.3636		4.3904		7.3018		5.5494	7.0956	9.3683	9.8748			36.3636				9.2315		26.4375			5.0963			36.3636			7.6215	6.7437				10.9581
		29.283	4.18366		7.0053	4.7426	10.7718	5.9229	8.39275	3.077	11.6021			36.6477		3.5432		5.4527		6.2392	7.9221	7.2663	10.3637			36.6477						28.6942			6.2272			36.6477			7.6341	10.2928				12.9669
		29.51	5.6162		6.2684	4.6148	13.4521	5.8266	9.47711	3.8346	10.3615			36.9318		3.4665		4.9606		6.6791	8.112	6.2067	13.3329			36.9318						24.5296			4.4256			36.9318			6.2519	14.5054				12.4868
		29.737	5.00417		7.116	5.7847	14.6512	6.3462	8.60812	4.8997	8.5372			37.2159		5.7119		5.4016		7.8322	9.4089		13.8249			37.2159						23.0255			3.3255			37.2159			6.7215	15.327				9.4952
		29.964	5.2051		6.9212	5.4268	15.1956	7.0001	9.89698	4.5416	6.464			37.5		7.1181		6.8452		8.1784	9.5037		11.5424			37.5						24.6504			4.7999			37.5			10.6277	12.6974				7.1464
		30.191	6.06709		7.554	6.495	11.557	8.2347	9.62522	4.2344	4.861			37.7841		7.8454		6.1356		7.7722	8.1162		9.3496			37.7841						28.5906			4.0721			37.7841			12.7361	11.0598				5.9983
		30.418	5.48205		7.8305	4.0436	10.183	9.9384	8.60243	3.3892	3.9739			38.0682		7.2284		8.3763		6.0991	10.9645		7.0888			38.0682						33.1877			5.0495			38.0682			12.9504	10.2388				5.9559
		30.645	5.51093		6.8701	4.757	8.8835	11.7146	7.17503	3.4954	2.9434			38.3523		7.1385		10.1146		5.6761	11.45		7.1691			38.3523						30.1523			5.7005			38.3523			14.0104	7.6582				5.8043
		30.872	5.43288		7.1511	5.0572	7.2877	9.1615	6.11696	5.3787	2.9892			38.6364		9.5483		9.6393		6.2874	10.3509		6.7964			38.6364						23.3952			7.2187			38.6364			16.757	6.7471				6.6754
		31.099	4.57005		6.6552	4.5866	7.0302	5.7218	5.40233	6.19	3.6014			38.9205		8.2329		7.7454		5.2238	8.0731		9.4698			38.9205						25.9591			5.65			38.9205			16.8633	7.3083				6.4467
		31.326	3.33934		8.2342	4.1334	5.5828	5.8429	4.44416	6.086	4.3138			39.2045		7.26		6.808		5.6971	6.6171		17.0675			39.2045						22.7438			5.6361			39.2045			15.8925	9.8042				6.5008
		31.553	4.01447		7.8831	4.7983	4.7205	7.1508	5.18088	4.8299	4.7882			39.4886		7.7035		6.5757		4.7891	6.0619		17.0377			39.4886						17.2963			4.828			39.4886			15.9819	13.3815				7.1722
		31.78	4.05703		7.5909	4.3509	3.3459	8.1683	5.5046	4.2302	3.9566			39.7727		7.0042		6.9627		4.2635	7.32		12.5296			39.7727						8.7143			4.3017			39.7727			15.2866	13.4424				4.4215
		32.007	3.48559		8.04	6.3318	3.22	7.0888	5.19276	3.3852	4.0709			40.0568		7.2712		5.8653		4.0279	8.6129		13.9148			40.0568						6.5945			4.8008			40.0568			10.368	11.6649				3.0571
		32.234	2.38876		8.1689	6.6471	3.4304	5.6929	4.28211	4.3434	3.5844			40.3409		7.7646		5.844		4.1867	7.1262		13.3058			40.3409						7.8406			4.9815			40.3409			6.3633	10.5575				2.089
		32.461	2.1635		7.5859	5.7909	4.1215	5.1503	3.94918	4.2392	4.1933			40.625		8.6973		6.0563		5.1454	5.9576		13.6999			40.625						7.5627			5.3634			40.625			4.8714	9.119				3.189
		32.688			6.7837	3.9391	4.0599	5.5694	4.67964	3.0456	4.0364			40.9091		9.2329		5.3469		5.4375	4.663		8.3908			40.9091						7.8033			4.6815			40.9091			6.8491	11.1792				3.6979
		32.915			5.3505	3.6327	4.8269	7.3755	5.42325	2.3073	5.0545			41.1932		9.2063		8.1713		6.2438	4.2228		7.529			41.1932						8.2228			2.917			41.1932			10.4982					6.2231
		33.142			4.5141	3.0672	5.1762	8.4317	5.17632	3.4542	6.835			41.4773		8.0266				6.5178	3.9951		6.9054			41.4773						11.1202			3.5173			41.4773			12.9883					6.6375
		33.369			4.344	3.1246	4.4489	7.7812	4.52393	4.3325	7.3428			41.7614		8.2681				7.2116	4.6015		6.5736			41.7614						9.3681			4.9186			41.7614			12.9643					7.4714
		33.596			4.3794	3.3726	5.0489	5.9791	3.69459	5.4904	6.4316			42.0455		8.8305				7.0035	4.7083		6.861			42.0455						8.5354			6.7375			42.0455			15.8035					8.0974
		33.823			3.8596	4.3588	5.36	3.7759	3.6683	5.7664	6.2413			42.3295		8.7006				6.7653	4.1725		8.4631			42.3295						12.6614			8.5616			42.3295			13.8675					10.0739
		34.05			3.8978	5.106	4.7128	3.4566	4.52021	6.1676	4.8153			42.6136		6.9517				7.2038	3.3027		8.2927			42.6136						16.6726			7.2203			42.6136			11.4017					9.3369
		34.277			3.578	5.1076	4.877	5.6512	5.0272	5.1398	3.3518			42.8977		6.6455				6.8759	2.8889		8.1853			42.8977						18.5536			5.9179			42.8977			12.8464					7.3098
		34.504			3.6564	4.5907	3.6797	6.2462	7.37957	4.2599	3.7221			43.1818		6.6486				7.236			9.2127			43.1818						18.8368			5.7374			43.1818								6.4246
		34.731			3.9468	4.5283	3.6608	5.6748	6.95165	3.8468	4.4772			43.4659		5.9025				8.2313			10.5463			43.4659						16.8044			4.6258			43.4659								8.4936
		34.958			5.1796	4.3642	4.0851		5.64804	5.4393	5.7938			43.75		5.9728				9.8366			9.2242			43.75						10.2602			3.0187			43.75								8.0487
		35.185			5.6252	5.2851	5.0725		3.43343	6.2749				44.0341		7.7991				9.9215			9.3109			44.0341						8.7085			2.1805			44.0341								7.6074
		35.412			4.2329	5.3218	5.4093		2.37355	7.2523				44.3182		7.1109				10.9611			7.2426			44.3182						7.5152			3.4048			44.3182								8.2451
		35.639			5.0463	5.8228	7.1738		1.93108	7.9331				44.6023		3.6873				10.6316			5.5198			44.6023									2.2812			44.6023								9.1245
		35.866			5.4976	7.1323	8.0591		3.60228	8.8586				44.8864		2.7216				9.6191			5.6681			44.8864									4.0506			44.8864								9.2413
		36.093			4.1596	8.299	7.3381		6.0485	9.2595				45.1705		3.9897				7.2678			7.1953			45.1705									5.6521			45.1705								8.1931
		36.32			4.1357	7.4479	5.3596		5.7254	10.9063				45.4545		4.4139				4.7548			6.1932			45.4545									6.1189			45.4545								5.7688
		36.547			2.8007	6.4458	4.9514		5.7452	14.7946				45.7386		5.2944				4.6922			7.5246			45.7386									7.8841			45.7386								4.8709
		36.774			3.6447	5.2309	3.8436		7.83375	21.135				46.0227		4.8845				4.8813			9.1884			46.0227									7.1353			46.0227								4.1231
		37.001			3.7915	5.6861	2.8869		9.53119	23.7672				46.3068		5.0988				6.5331			10.6772			46.3068									3.6231			46.3068								4.3871
		37.228			3.4258	6.9129	3.5618		10.1606	19.5687				46.5909		4.5685				9.3345			13.9309			46.5909									2.7053			46.5909
		37.455			3.4964	8.6939	4.6241		9.82087	11.3667				46.875						9.7267			14.0482			46.875									1.605			46.875
		37.682			3.846	8.3881	5.1938		9.84194	8.664				47.1591						8.4381			10.4815			47.1591									3.0556			47.1591
		37.909			3.8284	7.0933	4.2631		10.2663					47.4432						7.1563			11.025			47.4432									4.409			47.4432
		38.136			3.9933	6.237	2.9118		9.57417					47.7273						5.9181			8.2221			47.7273									5.3447			47.7273
		38.363			3.817	4.6167	3.6643		7.68653					48.0114						6.4399			6.5218			48.0114									7.4503			48.0114
		38.59			4.7171	3.7238	2.698		6.70242					48.2955						7.2218			6.1104			48.2955									7.417			48.2955
		38.817			4.646		3.4592		6.30584					48.5795						7.8534			4.8062			48.5795									6.7475			48.5795
		39.044			4.2188		4.4454		6.09309					48.8636						9.435			5.021			48.8636									7.0179			48.8636
		39.271			3.6431		6.0196		6.42542					49.1477						11.6248			5.4281			49.1477									6.9563			49.1477
		39.498			4.032		6.6413		6.3458					49.4318						11.6794			6.2432			49.4318									6.7236			49.4318
		39.725			3.6461		5.6168		4.19902					49.7159						9.8381			6.2416			49.7159									7.6852			49.7159
		39.952			3.6722		5.3952		5.81585					50						8.1985			7.2077			50									10.1499			50
		40.179			3.3318		5.3989		5.679					50.2841						10.8846			8.2352			50.2841									10.0912			50.2841
		40.406			2.3385		5.5254		4.1176					50.5682						15.6205			7.5477			50.5682									8.3224			50.5682
		40.633			1.7271		4.6626		2.8028					50.8523						17.8544			7.2751			50.8523									8.3986			50.8523
		40.86			1.3603		5.9021		2.82397					51.1364						19.9983			7.793			51.1364									9.4962			51.1364
		41.087			1.0622		6.0153		2.4091					51.4205						19.568			7.4815			51.4205									12.3717			51.4205
		41.314			1.1973		6.0208		2.82383					51.7045						15.9435			7.847			51.7045									14.6641			51.7045
		41.541			2.4552		6.2952		2.44651					51.9886						13.1278			9.4572			51.9886									18.0099			51.9886
		41.768			2.8152		5.2164		2.5704					52.2727						12.7705			9.0729			52.2727									16.6109			52.2727
		41.995			2.6444		5.4088		3.21489					52.5568						16.625			8.9552			52.5568									13.3799			52.5568
		42.222			3.3177		4.0225		3.20922					52.8409						19.1149			7.8526			52.8409									12.9313			52.8409
		42.449			2.1655		4.5808		3.16702					53.125						20.0602			6.0265			53.125									12.2141			53.125
		42.676			2.4533		3.2423							53.4091						17.6315			6.6741			53.4091									13.5263			53.4091
		42.903			1.6732		3.4779							53.6932						14.1573			6.5273			53.6932									14.9565			53.6932
		43.13			1.7309		4.9019							53.9773						13.1411			5.456			53.9773									11.4971			53.9773
		43.357			0.4424									54.2614						13.7109			6.7138			54.2614									9.1118			54.2614
		43.584			0.7722									54.5455						14.9165			8.2993			54.5455									7.392			54.5455
		43.811			0.7931									54.8295						17.0788			8.7723			54.8295									6.9317			54.8295
		44.038			1.1315									55.1136						19.6164			7.6004			55.1136									8.4961			55.1136
		44.265			1.1533									55.3977						17.6445			8.1732			55.3977									6.5219			55.3977
		44.492			0.7216									55.6818						15.3359			9.3576			55.6818									6.4139			55.6818
		44.719			1.7891									55.9659						13.3923			12.144			55.9659									8.6568			55.9659
		44.946			2.495									56.25						9.3167			12.9341			56.25									7.2715			56.25
		45.173			1.3419									56.5341						4.5338			12.917			56.5341									7.5205			56.5341
		45.4			2.56									56.8182						2.7315			12.4608			56.8182									7.0572			56.8182
		45.627			2.6062									57.1023									11.8353			57.1023									8.7298			57.1023
		45.854			2.9238									57.3864									11.9976			57.3864									10.3679			57.3864
		46.081												57.6705									12.5378			57.6705									9.6664			57.6705
		46.308												57.9545									12.1712			57.9545									8.9334			57.9545
		46.535												58.2386									12.5627			58.2386									9.1168			58.2386
		46.762												58.5227									11.4676			58.5227									9.3034			58.5227
		46.989												58.8068									9.2472			58.8068									9.3781			58.8068
		47.216												59.0909									10.8705			59.0909									11.2828			59.0909
		47.443												59.375									11.0595			59.375									11.3412			59.375
		47.67												59.6591									9.836			59.6591									7.3103			59.6591
		47.897												59.9432									7.5839			59.9432									5.6147			59.9432
		48.124												60.2273									9.1254			60.2273									6.3416			60.2273
		48.351												60.5114									11.0998			60.5114												60.5114
		48.578												60.7955									12.0056			60.7955												60.7955
		48.805												61.0795									11.1249			61.0795												61.0795
		49.032												61.3636									10.0817			61.3636												61.3636
		49.259												61.6477									8.5304			61.6477												61.6477
		49.486												61.9318									6.5229			61.9318												61.9318
		49.713												62.2159									6.2247			62.2159												62.2159
		49.94												62.5									5.0022			62.5												62.5
		50.167												62.7841									4.3178			62.7841												62.7841
		50.394												63.0682												63.0682												63.0682
		50.621												63.3523												63.3523												63.3523
		50.848												63.6364												63.6364												63.6364
		51.075												63.9205												63.9205												63.9205
		51.302												64.2045												64.2045												64.2045
		51.529												64.4886												64.4886												64.4886
		51.756												64.7727												64.7727												64.7727
		51.983												65.0568												65.0568												65.0568
		52.21												65.3409												65.3409												65.3409
		52.437												65.625												65.625												65.625
		52.664												65.9091												65.9091												65.9091
		52.891												66.1932												66.1932												66.1932
		53.118												66.4773												66.4773												66.4773
		53.345												66.7614												66.7614												66.7614
		53.572												67.0455												67.0455												67.0455
		53.799												67.3295												67.3295												67.3295
		54.026												67.6136												67.6136												67.6136
		54.253												67.8977												67.8977												67.8977
		54.48												68.1818												68.1818												68.1818
		54.707												68.4659												68.4659												68.4659
		54.934												68.75												68.75												68.75
		55.161												69.0341												69.0341												69.0341
		55.388												69.3182												69.3182												69.3182
		55.615												69.6023												69.6023												69.6023
		55.842												69.8864												69.8864												69.8864
		56.069												70.1705												70.1705												70.1705
		56.296												70.4545												70.4545												70.4545
		56.523												70.7386												70.7386												70.7386
		56.75												71.0227												71.0227												71.0227
		56.977												71.3068												71.3068												71.3068
		57.204												71.5909												71.5909												71.5909
		57.431												71.875												71.875												71.875
		57.658												72.1591												72.1591												72.1591
		57.885												72.4432												72.4432												72.4432
		58.112												72.7273												72.7273												72.7273
		58.339												73.0114												73.0114												73.0114
		58.566												73.2955												73.2955												73.2955
		58.793												73.5795												73.5795												73.5795
		59.02												73.8636												73.8636												73.8636
		59.247												74.1477												74.1477												74.1477
		59.474												74.4318												74.4318												74.4318
		59.701												74.7159												74.7159												74.7159
		59.928												75												75												75
		60.155												75.2841												75.2841												75.2841
		60.382												75.5682												75.5682												75.5682
		60.609												75.8523												75.8523												75.8523
		60.836												76.1364												76.1364												76.1364
		61.063												76.4205												76.4205												76.4205
		61.29												76.7045												76.7045												76.7045
		61.517												76.9886												76.9886												76.9886
		77.2727												77.2727												77.2727												77.2727
		77.5568												77.5568												77.5568												77.5568
		77.8409												77.8409												77.8409												77.8409
		78.125												78.125												78.125												78.125
		78.4091												78.4091												78.4091												78.4091
		78.6932												78.6932												78.6932												78.6932
		78.9773												78.9773												78.9773												78.9773
Eiii		PeMP pS6 mean pixel intensity per cell	5.07476	4.14031	5.094	6.45951	6.03273	4.85781	5.14328	5.3539	6.55955			PeMP pS6 mean pixel intensity per cell	6.31082	6.20963	6.15414	11.1371	10.0664	9.34761	8.30662	7.46017	9.10781			PeMP pS6 mean pixel intensity per cell	6.83019	6.52075	6.86161	11.0641	8.39365	15.0249	6.43969	6.39768	6.17181			PeMP pS6 mean pixel intensity per cell	13.0911	7.21273	12.3702	11.0677	10.6259	11.4533	7.40287	6.16579	9.17763
		PeMP pS6 mean pixel intensity oer animal	5.41287											PeMP pS6 mean pixel intensity oer animal	8.23337											PeMP pS6 mean pixel intensity oer animal	8.18938											PeMP pS6 mean pixel intensity oer animal	9.84081
[truncated: 32 more columns]
