# Supplementary material for: RNA-binding protein IMP1/ZBP1 directs local translation in microglial processes to regulate motility and phagocytosis during inflammation
Source: PLoS Biol. 2025 Nov 10;23(11):e3003463. doi: 10.1371/journal.pbio.3003463 (PMC12599960; doi:10.1371/journal.pbio.3003463)
Supplement: S2 Data — Contains 6 spreadsheets with raw data corresponding to Fig 2Ai, 2Aii, 2Av, 2Bi, 2Bii, and 2Bv as indicated. (XLSX) [file pbio.3003463.s013.xlsx]

## Sheet: Ai
Ai
			Exp 1 - PBS													Exp 1 - LPS													Exp 2 - PBS								Exp 2 - LPS											Exp 3 - PBS
			Actb mean pixel intensity measurement													Actb mean pixel intensity measurement													Actb mean pixel intensity measurement								Actb mean pixel intensity measurement											Actb mean pixel intensity measurement
		Distance	Cell 1	Cell 2	Cell 3	Cell 4	Cell 5	Cell 6	Cell 7	Cell 8	Cell 9	Cell 10			Distance	Cell 1	Cell 2	Cell 3	Cell 4	Cell 5	Cell 6	Cell 7	Cell 8	Cell 9	Cell 10			Distance	Cell 1	Cell 2	Cell 3	Cell 4	Cell 5			Distance	Cell 1	Cell 2	Cell 3	Cell 4	Cell 5	Cell 6	Cell 7	Cell 8			Distance	Cell 1	Cell 2
	Nucleus	0	291.655	1024.51	557.678	612.472	428.384	432.539	450.954	518.787	651.263	302.334		Nucleus	0	253.85	498.761	776.343	1055.29	966.86	284.758	285.047	367.034	307.191	359.802		Nucleus	0	194.551	251.608	419.742	399.478	380.154		Nucleus	0	233.908	564.716	1023.9	512.69	299.212	596.763	192.682	241.495		Nucleus	0	254.326	1728.72
		0.045	305.088	1015.15	573.031	637.177	423.37	420.111	466.203	551.344	643.204	300.574			0.045	266.905	513.101	759.217	1065.39	962.94	294.267	292.667	343.035	302.369	378.363			0.045	204.409	253.907	423.777	409.715	344.315			0.045	208.437	564.539	961.95	487.404	312.703	580.672	191.296	255.962			0.045	242.923	1691.88
		0.0901	301.78	1005.96	583.818	650.108	425.925	428.862	466.811	567.9	645.676	299.427			0.0901	288.345	528.021	744.538	1074.15	953.045	308.521	313.666	317.986	306.251	404.279			0.0901	216.558	251.922	454.356	408.474	312.322			0.0901	197.32	555.273	910.667	472.697	299.07	567.631	186.325	257.691			0.0901	240.353	1650.81
		0.1351	288.68	993.365	591.287	669.225	399.558	440.374	459.954	587.275	662.905	309.178			0.1351	308.669	549.917	736.043	1063.76	937.099	327.161	337.06	300.902	315.472	418.084			0.1351	235.656	249.924	485.688	411.665	275.342			0.1351	222.348	518.922	856.438	468.627	287.03	577.247	189.525	264.849			0.1351	246.235	1610.56
		0.1802	276.462	974.114	585.576	671.338	364.744	445.974	432.078	577.42	677.702	315.382			0.1802	324.974	579.421	717.323	1045.79	921.602	338.133	368.414	273.392	321.951	439.358			0.1802	279.279	241.007	518.419	426.151	238.379			0.1802	237.595	496.384	809.667	464.649	274.766	584.086	189.252	259.139			0.1802	260.339	1564.16
		0.2252	263.085	954.656	568.765	642.675	346.676	465.944	386.963	556.996	684.588	327.333			0.2252	339.67	601.397	713.596	1016.91	888.159	349.674	390.036	241.381	321.487	455.509			0.2252	314.623	235.883	544.448	434.101	230.506			0.2252	250.169	462.734	782.925	474.088	258.326	589.837	179.789	268.168			0.2252	284.847	1507.8
		0.2702	257.531	961.077	536.94	612.536	315.074	487.572	343.056	533.412	676.235	341.819			0.2702	362.143	620.603	685.333	987.755	866.035	356.867	408.905	211.479	323.106	465.58			0.2702	336.971	237.397	553.405	446.043	232.443			0.2702	257.377	458.75	755.644	490.583	250.54	614.909	174.959	259.264			0.2702	317.995	1456
		0.3153	258.874	956.913	495.736	570.495	287.095	486.492	307.083	503.582	685.995	358.753			0.3153	365.361	643.99	664.78	974.92	845.949	377.699	411.652	187.344	328.991	484.052			0.3153	383.977	259.403	569.55	442.532	221.371			0.3153	240.997	479.338	731.103	496.288	262.207	640.039	169.047	254.514			0.3153	336.278	1417.26
		0.3603	268.662	955.151	458.924	527.432	278.319	474.679	280.164	496.893	694.623	363.953			0.3603	375.082	660.122	638.316	939.391	834.393	399.212	417.748	166.067	332.043	475.051			0.3603	422.801	288.797	576.648	445.143	229.829			0.3603	221.852	521.086	720.074	513.937	260.2	659.254	168.586	250.695			0.3603	347.997	1381.75
		0.4054	268.047	959.316	439.179	513.684	272.638	466.284	264.615	508.581	687.851	374.619			0.4054	398.842	684.286	612.766	907.826	816.01	428.589	422.969	169.421	335.797	474.593			0.4054	465.321	309.385	559.433	435.574	222.596			0.4054	209.285	572.977	698.226	543.953	268.919	671.315	153.081	253.599			0.4054	348.54	1376.84
		0.4504	266.925	958.9	441.359	483.765	283.964	461.657	252.222	532.721	678.479	383.817			0.4504	441.442	711.102	588.774	879.094	810.465	455.671	414.092	164.663	345.324	452.183			0.4504	485.409	344.586	553.294	421.166	241.727			0.4504	195.967	597.858	681.933	575.965	271.039	678.828	145.408	258.986			0.4504	329.428	1388.04
		0.4954	283.979	968.5	441.408	465.397	292.216	473.01	250.458	554.318	672.505	375.279			0.4954	465.037	704.515	569.245	845.278	804.347	487.021	417.572	171.821	369.61	428.704			0.4954	512.28	372.982	522.078	415.719	244.483			0.4954	197.802	602.601	663.331	608.783	276.96	686.689	138.509	260.576			0.4954	314.103	1426.88
		0.5405	272.336	988.842	459.056	468.021	302.188	478.614	251.518	615.489	669.727	358.736			0.5405	510.56	698.343	555.513	826.699	799.55	510.229	421.719	174.471	404.494	400.063			0.5405	536.869	382.293	476.471	411.508	260.913			0.5405	217.145	600.783	643.502	644.031	280.353	677.12	135.188	270.232			0.5405	313.282	1465.33
		0.5855	251.167	996.773	485.987	484.978	303.241	487.091	258.525	657.019	669.666	343.277			0.5855	535.915	687.037	553.763	814.151	780.339	531.154	427.557	181.777	449.467	378.904			0.5855	558.618	384.595	421.653	414.178	263.859			0.5855	231.136	571.285	626.799	701.366	291.737	669.353	139.504	273.596			0.5855	317.938	1511.87
		0.6306	252.747	1033.78	527.535	495.838	306.771	484.639	257.009	701.337	670.99	324.475			0.6306	553.966	698.749	559.767	818.264	765.068	543.122	441.619	197.319	483.608	356.444			0.6306	580.224	387.019	377.548	429.629	285.924			0.6306	255.405	541.691	619.653	754.301	305.798	630.581	135.953	269.53			0.6306	304.4	1554.57
		0.6756	256.556	1052.86	559.908	489.078	314.295	472.987	251.266	742.931	666.503	310.385			0.6756	555.606	696.791	577.132	798.425	746.801	556.729	433.833	208.546	509.696	350.615			0.6756	577.859	393.521	340.163	440.345	289.888			0.6756	268.059	515.507	597.302	801.56	318.104	608.243	140.64	258.91			0.6756	331.709	1584.69
		0.7206	260.788	1068.1	578	511.667	337.394	459.221	260.793	762.763	655.795	307.655			0.7206	548.145	715.623	596.802	787.807	736.102	562.792	433.204	208.671	514.867	345.331			0.7206	563.749	388.82	323.56	453.881	287.468			0.7206	278.841	498.186	556.625	834.371	343.359	605.138	145.196	247.741			0.7206	331.813	1598.85
		0.7657	272.271	1054.96	597.357	526.302	367.045	435.168	272.241	777.694	634.98	306.285			0.7657	535.305	716.455	623.595	765.457	718.936	560.924	422.307	223.571	513.309	353.469			0.7657	540.954	388.331	306.126	452.666	274.361			0.7657	296.691	488.375	522.886	837.179	356.457	599.104	163.872	243.124			0.7657	343.316	1597.8
		0.8107	278.046	1015.56	599.237	530.237	389.288	428.142	284.533	786.931	624.123	312.577			0.8107	528.861	715.091	661.116	741.464	721.139	570.984	419.429	242.617	494.863	388.877			0.8107	532.249	399.238	299.488	443.86	270.162			0.8107	298.792	488.329	471.474	819.489	366.344	599.42	159.866	222.011			0.8107	351.263	1565.05
		0.8558	299.311	937.116	592.126	519.312	384.865	416.441	305.421	788.102	583.963	330.513			0.8558	513.446	704.847	706.65	719.713	737.818	557.322	418.083	253.647	465.578	418.292			0.8558	532.007	416.77	300.843	441.991	252.835			0.8558	300.893	490.349	407.236	807.047	391.708	625.738	156.714	206.131			0.8558	338.892	1510.21
		0.9008	320.497	889.375	579.87	499.55	390.09	410.204	328.495	785.337	549.405	356.139			0.9008	507.59	687.924	759.119	697.782	735.239	560.574	408.14	262.769	441.085	454.8			0.9008	541.402	455.385	300.568	422.68	249.907			0.9008	307.022	501.906	355.86	785.808	427.398	638.689	156.555	202.385			0.9008	343.44	1433.08
		0.9458	325.545	847.936	558.28	483.755	389.205	404.027	355.334	787.034	508.485	380.104			0.9458	503.612	682.779	832.45	687.604	745.186	552.87	410.66	274.053	433.07	490.474			0.9458	527.373	471.515	309.829	405.143	253.751			0.9458	309.712	517.333	309.548	770.73	486.753	672.749	157.972	212.106			0.9458	344.533	1370.76
		0.9909	332.039	848.689	552.288	480.295	389.635	397.595	390.471	791.424	477.074	411.987			0.9909	502.39	670.614	889.481	685.521	769.508	542.301	430.761	269.133	431.227	512.604			0.9909	526.527	479.29	318.831	401.453	257.853			0.9909	304.336	531.153	298.4	764.08	546.587	697.73	160.593	219.768			0.9909	335.944	1281.53
		1.0359	322.698	864.984	566.335	479.738	392.045	386.54	429.471	808.168	479.298	454.676			1.0359	491.296	660.586	940.866	675.702	796.855	520.23	458.103	266.475	431.845	540.929			1.0359	538.442	476.666	347.06	391.743	266.028			1.0359	297.254	529.059	289.293	751.677	639.412	706.556	160.972	213.769			1.0359	337.321	1215.13
		1.081	302.931	912.923	574.77	450.915	406.528	382.581	466.441	811.177	476.577	498.753			1.081	507.615	625.82	976.538	680.407	825.184	513.963	474.284	262.457	441.988	555.002			1.081	528.199	468.158	353.824	373.285	271.312			1.081	290.973	529.972	311.681	744.034	686.459	691.589	157.24	212.504			1.081	344.067	1169.81
		1.126	289.631	942.238	589.2	442.088	418.425	386.966	499.258	832.232	496.923	544.372			1.126	494.144	597.803	992.83	669.899	864.321	512.556	487.04	268.84	461.564	548.512			1.126	547.868	455.618	371.905	362.101	262.572			1.126	294.311	538.261	332.826	745.03	736.659	677.092	145.611	217.125			1.126	342.416	1131.87
		1.171	292.864	974.538	609.896	434.465	430.111	391.237	522.066	853.982	524.4	579.766			1.171	515.068	570.914	1009.11	659.975	887.677	517.424	493.078	274.353	475.916	553.916			1.171	550.201	432.707	389.962	347.94	248.087			1.171	301.923	536.63	357.088	737.522	767.06	662.111	132.781	222.732			1.171	334.158	1124.33
		1.2161	300.439	1015.41	617.432	414.008	426.095	409.543	523.572	881.873	552.13	616.421			1.2161	531.005	538.25	993.596	657.114	904.334	516.116	481.693	279.391	484.114	544.113			1.2161	529.009	420.138	392.309	341.012	237.457			1.2161	311.937	538.046	383.981	732.207	770.736	651.525	123.022	227.645			1.2161	338.851	1116.46
		1.2611	320.526	1037.42	612.413	406.174	406.622	437.734	516.287	900.53	571.215	632.244			1.2611	567.475	520.729	973.604	654.13	901.579	521.565	474.387	305.095	491.896	539.693			1.2611	501.657	417.45	378.039	312.597	245.981			1.2611	315.772	567.336	395.724	718.867	774.864	638.123	109.47	228.414			1.2611	345.417	1122.28
		1.3062	341.091	1037.49	599.886	402.866	366.462	484.065	496.405	910.816	567.583	632.089			1.3062	643.585	509.035	967.093	648.379	897.06	536.509	460.126	331.729	485.274	563.026			1.3062	465.924	425.962	381.301	302.971	248.888			1.3062	330.415	604.424	399.978	715.476	776.135	601.131	107.834	240.641			1.3062	360.546	1119.95
		1.3512	349.676	1039.43	588.945	415.51	345.755	518.514	484.12	922.433	573.7	636.491			1.3512	713.514	518.187	943.736	640.371	890.891	530.319	460.228	337.104	481.077	589.478			1.3512	419.867	437.001	389.748	286.263	256.683			1.3512	330.419	641.353	402.84	703.606	790.472	610.633	110.904	251.201			1.3512	369.592	1114.43
		1.3962	358.048	1039.65	595.781	431.569	341.023	540.557	467.843	931.142	559.167	633.51			1.3962	787.266	514.762	932.06	648.721	880.92	548.474	463.642	350.339	477.601	611.67			1.3962	381.135	450.006	413.088	274.352	277.627			1.3962	320.385	692.143	406.756	707.413	802.271	594.764	119.12	256.454			1.3962	385.85	1109.63
		1.4413	356.89	1053.78	589.642	440.475	346.387	561.233	452.515	938.001	549.232	619.736			1.4413	836.379	532.002	941.208	658.959	864.15	544.121	459.27	349.138	480.009	624.332			1.4413	357.559	463.164	418.509	267.204	307.715			1.4413	312.688	752.298	409.033	708.737	793.899	605.78	142.861	260.885			1.4413	392.06	1105.97
		1.4863	342.23	1060.97	599.361	449.364	365.11	575.912	453.37	941.58	545.418	605.529			1.4863	874.748	541.213	963.426	665.666	856.272	536.373	457.215	323.793	501.839	643.216			1.4863	330.567	454.564	437.354	258.078	321.393			1.4863	290.951	822.479	413.906	706.972	795.922	620.064	168.047	271.821			1.4863	391.582	1082.31
		1.5313	337.892	1084.98	605.336	449.654	394.859	585.347	449.432	964.286	539.043	593.025			1.5313	863.371	536.57	1009.4	675.097	839.504	532.442	464.753	321.985	525.436	650.156			1.5313	324.963	439.264	438.91	246.799	347.295			1.5313	265.911	905.595	391.227	737.317	816.655	633.064	199.34	281.186			1.5313	379.919	1076.46
		1.5764	329.616	1127.61	619.799	450.436	436.774	584.516	446.97	979.198	543.431	588.717			1.5764	831.613	535.97	1051.88	684.797	805.509	531.081	457.703	318.568	547.789	658.554			1.5764	330.925	415.979	448.711	244.869	365.505			1.5764	259.337	999.219	362.813	740.074	816.016	644.651	232.72	280.972			1.5764	365.373	1050.57
		1.6214	318.598	1168.54	631.088	459.394	457.729	589.124	441.477	994.037	538.698	578.665			1.6214	775.821	548.423	1127.32	701.571	775.972	536.627	453.444	304.486	580.349	655.321			1.6214	345.532	390.636	461.468	241.773	390.153			1.6214	235.914	1096.67	356.704	743.814	794.993	653.257	256.862	289.41			1.6214	352.005	1004.44
		1.6665	303.369	1204.72	634.902	443.657	473.621	580.27	415.824	1007.61	543.087	582.42			1.6665	718.326	553.31	1208.55	733.854	737.491	545.47	457.188	303.424	596.849	638.924			1.6665	352.096	368.329	442.005	229.178	414.876			1.6665	229.532	1179.79	346.22	750.989	775.051	650.952	270.994	295.907			1.6665	354.458	967.635
		1.7115	287.648	1240.21	638.467	458.724	470.075	567.54	395.917	1019.55	526.368	598.522			1.7115	674.771	561.448	1266.89	763.113	713.355	534.664	477.819	315.861	607.788	645.641			1.7115	375.971	353.732	434.674	233.121	439.105			1.7115	233.489	1270.29	345.417	749.613	751.74	642.19	267.498	297.394			1.7115	358.324	921.937
		1.7565	271.784	1267.18	638.847	472.079	476.591	557.46	368.356	1029.3	496.983	607.381			1.7565	645.614	564.532	1332.19	795.304	700.266	548.216	493.964	313.02	592.431	670.653			1.7565	375.902	344.488	404.701	233.041	474.243			1.7565	230.988	1342.84	360.839	748.063	734.025	662.065	257.596	306.788			1.7565	364.82	879.771
		1.8016	269.386	1268.91	635.593	493.458	461.77	530.991	355.379	1051.1	471.415	640.238			1.8016	616.176	569.363	1371.89	838.58	705.163	550.156	496.737	284.585	571.117	697.166			1.8016	374.927	342.685	371.131	230.55	506.603			1.8016	230.94	1405.98	370.482	771.677	720.324	653.587	255.742	311.951			1.8016	384.598	850.956
		1.8466	256.016	1267.92	627.479	553.172	465.007	530.888	334.85	1064.85	426.974	650.782			1.8466	601.216	570.142	1392.93	858.168	730.429	544.843	497.125	283.69	543.804	733.747			1.8466	380.005	336.939	344.912	235.749	507.144			1.8466	225.595	1459.34	385.255	788.816	731.458	646.763	250.052	311.104			1.8466	390.816	834.019
		1.8917	251.793	1244.37	626.931	596.973	472.347	514.528	331.889	1089.09	383.831	667.429			1.8917	596.652	577.252	1401.42	877.649	759.844	557.431	494.405	265.853	527.471	769.568			1.8917	375.747	321.999	325.227	223.608	517.802			1.8917	227.936	1512.28	406.024	801.791	743.095	643.333	244.996	332.213			1.8917	392.713	833.021
		1.9367	237.33	1241.29	623.026	654.986	501.096	505.365	341.085	1100.36	359.479	658.122			1.9367	583.345	588.151	1419.53	875.508	792.452	583.051	468.241	259.4	512.249	815.885			1.9367	384.129	317.483	308.845	216.697	528.63			1.9367	226.023	1571.58	412.796	826.235	752.227	638.025	238.201	337.562			1.9367	400.311	822.524
		1.9817	216.943	1221.87	638.446	684.853	536.66	500.09	355.555	1138.69	335.371	660.874			1.9817	584.107	618.589	1436.16	841.91	829.456	598.85	471.579	257.804	497.463	842.034			1.9817	408.674	319.121	290.783	198.525	542.587			1.9817	217.398	1658.13	462.811	821.801	756.602	614.909	230.316	344.865			1.9817	385.155	807.02
		2.0268	195.28	1220.4	671.521	715.647	574.535	492.821	372.31	1167.44	307.779	673.463			2.0268	586.637	640.235	1459.25	803.304	873.832	611.333	463.185	250.949	502.326	882.57			2.0268	439.807	316.585	279.91	207.495	570.945			2.0268	219.909	1720.51	494.861	825.03	764.808	613.428	222.075	355.635			2.0268	378.141	775.211
		2.0718	162.315	1216.39	686.143	694.316	620.529	489.988	395.28	1193.15	294.385	697.109			2.0718	595.482	638.366	1476.17	766.417	901.854	639.166	470.269	243.549	489.816	920.879			2.0718	460.96	314.456	265.221	207.182	582.355			2.0718	224.625	1786.47	527.388	819.463	753.406	593.984	220.002	378.362			2.0718	374.913	719.042
		2.1169	142.884	1211.42	681.595	695.04	655.62	477.679	401.912	1250.83	295.968	720.798			2.1169	627.266	639.973	1509.31	713.679	921.622	663.933	472.094	241.631	484.37	952.38			2.1169	515.413	317.844	270.098	223.303	614.577			2.1169	234.979	1823.28	596.012	824.434	732.308	581.355	201.718	386.254			2.1169	369.633	652.869
		2.1619	134.568	1216.12	678.154	675.175	685.309	486.848	415.646	1271.37	310.197	748.547			2.1619	653.385	623.927	1535.05	668.791	933.308	690.478	475.149	229.916	479.673	963.902			2.1619	563.779	328.685	285.514	247.315	645.78			2.1619	242.108	1831.38	642.944	824.256	732.948	550.82	181.684	397.926			2.1619	365.017	590.23
		2.2069	123.836	1197.24	665.523	622.878	731.658	490.507	418.704	1312.23	321.843	784.839			2.2069	673.719	606.958	1544.04	638.346	926.56	716.194	460.071	224.045	455.514	968.042			2.2069	591.361	339.113	300.25	266.078	656.547			2.2069	248.782	1815.82	717.534	841.315	757.721	540.359	170.005	411.662			2.2069	373.843	530.878
		2.252	117.883	1186.52	645.794	610.213	766.986	498.37	430.086	1369.63	357.544	819.841			2.252	682.466	572.879	1579.27	604.866	915.679	733.467	445.327	222.484	452.339	976.139			2.252	610.747	361.805	294.18	271.287	690.344			2.252	255.812	1771.4	783.134	863.96	798.84	524.033	167.391	417.305			2.252	376.57	486.045
		2.297	127.416	1172.57	623.133	598.245	831.527	508.636	435.535	1442.16	381.7	854.548			2.297	681.372	544.785	1605.6	594.435	899.806	724.155	431.191	215.586	443.042	966.354			2.297	611.874	379.447	279.131	273.532	704.372			2.297	275.997	1715.91	868.704	891.805	834.742	517.7	164.622	428.288			2.297	384.42	455.595
		2.3421	142.953	1182.96	615.838	588.651	900.362	519.864	428.749	1489.75	395.465	877.481			2.3421	661.301	553.867	1623.76	575.209	874.231	705.206	401.103	221.45	419.125	944.772			2.3421	600.175	403.045	285.159	273.43	700.762			2.3421	273.686	1682.02	960.494	896.386	903.4	509.274	175.126	440.95			2.3421	378.067	432.683
		2.3871	163.665	1210.67	635.486	599.095	949.756	542.928	413.445	1532.4	427.296	905.607			2.3871	648.526	543.429	1635.59	581.976	847.833	688.897	393.225	218.373	402.497	937.987			2.3871	585.012	419.082	269.431	272.049	694.976			2.3871	291.996	1644.74	1032.92	906.691	960.926	509.737	195.006	446.18			2.3871	374.601	431.181
		2.4321	187.124	1254.3	640.498	614.304	996.725	545.551	409.842	1565.38	453.387	929.761			2.4321	622.795	553.186	1657.71	592.433	819.102	681.06	394.994	221.053	399.608	925.539			2.4321	577.486	425.022	249.909	264.615	679.811			2.4321	296.564	1678.99	1120.46	885.791	1029.41	506.508	215.107	448.332			2.4321	369.286	432.329
		2.4772	218.6	1290.62	659.659	626.96	1027.57	547.581	392.699	1565.78	483.973	969.6			2.4772	583.564	557.644	1696.06	603.343	779.647	676.798	394.507	229.784	389.784	897.565			2.4772	579.266	453.701	228.158	246.669	668.865			2.4772	308.821	1700.31	1175.44	859.971	1115.18	531.545	230.15	458.92			2.4772	358.292	435.048
		2.5222	254.1	1315.26	662.255	628.352	1049.35	549.579	393.963	1566.24	506.052	993.157			2.5222	561.836	552.296	1724.53	635.277	741.585	683.305	410.543	229.051	374.384	875.97			2.5222	580.512	470.729	222.784	241.744	646.126			2.5222	324.57	1731.27	1197.5	838.478	1193.85	536.685	252.007	459.816			2.5222	359.27	431.156
		2.5673	284.154	1335.3	664.189	640.631	1051.83	539.486	403.143	1551.72	532.933	1048.1			2.5673	557.584	559.149	1760.58	669.833	714.47	680.991	431.402	216.917	352.647	865.564			2.5673	587.898	493.189	211.79	248.23	651.143			2.5673	335.443	1739.22	1221.22	784.583	1246.16	537.85	272.536	477.958			2.5673	360.06	428.077
		2.6123	314.097	1327.13	674.046	627.96	1082.09	521.048	414.424	1545.46	561.078	1090.64			2.6123	565.944	562.217	1771.77	685.444	681.419	677.747	453.019	208.147	345.855	861.173			2.6123	610.69	533.296	220.635	254.16	665.4			2.6123	347.404	1746.57	1215.27	778.549	1278.64	566.523	280.465	486.169			2.6123	350.937	433.759
		2.6573	337.032	1317.57	681.279	632.47	1125.18	510.154	414.014	1520.87	571.674	1128.94			2.6573	581.893	581.325	1795.47	702.482	660.882	670.99	468.767	209.005	330.47	859.365			2.6573	600.902	564.789	231.497	260.558	701.338			2.6573	372.148	1719.99	1195.01	751.849	1279.59	583.047	280.871	514.619			2.6573	363.951	430.198
		2.7024	372.048	1310.81	691.113	628.379	1170.75	500.214	408.876	1514.24	580.963	1158.15			2.7024	590.017	602.092	1809.53	705.954	647.014	666.788	481.703	211.284	312.155	858.407			2.7024	585.7	579.513	234.618	278.418	739.792			2.7024	382.096	1650.51	1169.36	732.214	1276.91	616.107	261.257	536.539			2.7024	370.739	427.157
		2.7474	392.714	1288.3	701.419	627.336	1221.28	483.397	369.91	1516.02	593.916	1184.53			2.7474	605.847	628.93	1836.08	697.278	636.69	664.491	500.126	215.25	305.767	867.894			2.7474	573.413	580.633	252.073	290.589	778.139			2.7474	377.041	1604.62	1137.37	709.388	1283.67	647.398	240.792	563.494			2.7474	370.495	419.414
		2.7925	400.58	1281.77	705.454	629.475	1274.48	486.181	333.776	1505.34	602.035	1201.8			2.7925	609.951	653.761	1855.34	691.028	619.884	672.183	495.042	223.737	304.056	867.686			2.7925	550.527	561.549	253.179	325.538	787.549			2.7925	373.098	1533.1	1110.74	698.669	1270.4	674.473	229.088	590.162			2.7925	372.576	410.931
		2.8375	414.919	1284.8	697.739	634.89	1322.07	499.092	287.106	1492.43	621.036	1222.9			2.8375	643.481	686.853	1869.64	686.794	598.673	688.507	503.88	244.924	328.449	877.794			2.8375	551.514	532.886	264.114	344.007	797.728			2.8375	355.988	1461.44	1076.48	693.726	1273.08	695.965	214.734	589.11			2.8375	367.102	406.731
		2.8825	407.3	1281.81	677.256	643.782	1364.05	519.629	234.865	1455.13	632.935	1234.3			2.8825	676.403	710.593	1882.15	680.852	583.502	718.824	537.61	256.773	365.104	890.458			2.8825	546.549	511.007	252.846	367.379	800.429			2.8825	334.413	1401.1	1035.74	697.913	1262.56	740.902	204.231	580.79			2.8825	370.377	422.307
		2.9276	402.615	1274.16	655.67	646.392	1427.3	538.846	201.456	1424.38	634.661	1267.33			2.9276	702.558	717.29	1920.45	673.679	557.578	748.735	575.176	277.773	399.931	894.333			2.9276	568.366	491.43	243.261	377.751	800.969			2.9276	310.281	1353.76	998.743	713.409	1241.64	744.215	202.158	588.247			2.9276	373.009	469.898
		2.9726	397.829	1242.3	639.357	659.951	1464.62	564.055	177.383	1384.29	637.779	1303.85			2.9726	768.102	725.183	1935.45	664.491	531.786	770.446	632.723	282.645	417.704	915.671			2.9726	590.907	446.105	237.436	398.737	807.747			2.9726	290.981	1314.73	965.888	724.374	1237.89	749.768	196.967	606.115			2.9726	376.241	547.283
		3.0177	378.934	1191.18	626.694	654.413	1516.62	583.303	178.088	1351.18	620.469	1339.73			3.0177	839.446	728.817	1960.66	641.827	504.665	797.404	695.643	283.476	436.06	922.545			3.0177	616.541	429.857	236.67	411.221	826.935			3.0177	287.639	1301.71	926.65	738.484	1185.18	741.664	182.499	613.676			3.0177	379.69	626.813
		3.0627	368.332	1113.83	599.567	666.421	1570.1	603.233	186.969	1318.43	596.242	1363.26			3.0627	891.032	744.019	1984.13	619.906	489.132	814.214	751.467	285.971	443.407	935.042			3.0627	641.47	431.07	243.69	422.979	854.815			3.0627	280.183	1293.9	888.765	743.352	1161.34	750.261	164.322	631.02			3.0627	366.007	702.319
		3.1077	358.389	1045.2	605.818	684.861	1615.17	619.17	204.387	1296.63	578.484	1403.98			3.1077	939.438	752.8	2005.5	600.866	482.233	821.161	789.135	294.443	441.572	935.661			3.1077	668.215	460.731	254.31	445.466	899.894			3.1077	268.798	1297.36	860.518	754.43	1136.11	753.475	147.975	635.526			3.1077	358.853	745.461
		3.1528	361.72	990.448	616.459	715.364	1679.37	629.7	223.784	1286.42	560.272	1431.4			3.1528	953.108	753.266	2034.97	584.649	472.16	835.038	817.568	304.956	446.353	924.913			3.1528	689.208	493.542	273.481	462.536	945.185			3.1528	260.598	1298.36	818.634	745.233	1174.8	741.25	125.018	644.58			3.1528	350.008	762.812
		3.1978	352.548	936.752	612.883	754.637	1754.79	639.338	245.257	1291.91	554.851	1475.78			3.1978	954.403	738.327	2088.52	569.213	482.07	841.284	840.504	290.385	446.391	905.827			3.1978	685.966	521.644	291.164	485.386	975.874			3.1978	248.131	1299.48	773.615	734.123	1073.91	737.345	110.468	636.19			3.1978	331.124	764.305
		3.2429	355.72	929.627	589.698	801.607	1812.7	656.784	267.451	1280.08	549.787	1518.3			3.2429	926.013	740.317	2131.45	542.934	493.554	848.669	854.238	276.049	463.837	869.589			3.2429	681.229	541.161	290.038	483.564	1014.72			3.2429	241.384	1287.27	743.766	723.113	1016.38	716.295	119.259	632.025			3.2429	323.438	746.168
		3.2879	366.745	945.589	578.465	809.722	1910.72	667.173	285.369	1259.95	558.963	1560.44			3.2879	881.319	731.006	2179.39	517.454	506.887	840.126	865.363	262.54	472.94	821.012			3.2879	680.623	565.965	285.663	474.859	1053.11			3.2879	231.015	1295.77	699.676	710.95	981.92	700.439	130.046	624.639			3.2879	323.124	732.342
		3.3329	372.353	954.574	536.546	819.119	1986.07	677.675	288.523	1227.56	554.882	1603.1			3.3329	830.353	687.803	2195.91	491.645	519.497	828.213	844.554	249.503	488.15	794.183			3.3329	700.886	563.884	279.867	461.928	1076.44			3.3329	218.811	1320.38	662.193	697.228	923.006	667.07	153.668	612.749			3.3329	315.691	731.311
		3.378	395.668	940.025	502.617	834.677	2054.72	682.497	285.695	1172.27	574.081	1630.85			3.378	767.67	657.092	2245.09	458.794	544.332	819.34	828.847	236.135	497.433	762.343			3.378	694.454	540.95	284.687	430.075	1112.41			3.378	208.159	1327.73	620.327	679.953	853.233	624.831	167.486	592.819			3.378	307.553	733.38
		3.423	429.518	900.032	474.525	828.265	2127.45	683.075	278.258	1106.95	583.125	1639.91			3.423	716.871	633.453	2270.21	434.524	552.956	802.158	791.001	231.886	508.212	755.949			3.423	694.684	533.207	270.797	409.076	1145.75			3.423	199.412	1365.38	574.385	669.158	789.502	591.952	183.239	585.685			3.423	310.166	753.119
		3.4681	468.741	832.013	460.318	832.933	2149.52	676.706	272.834	1015.95	587.428	1626.62			3.4681	675.258	628.076	2315.36	427.708	562.137	781.03	759.6	234.195	512.194	757.145			3.4681	680.597	530.05	271.253	406.513	1182.85			3.4681	206.225	1399.5	540.235	663.334	730.368	570.926	203.602	576.048			3.4681	320.862	776.854
		3.5131	507.387	755.556	459.638	855.575	2165.78	662.424	266.334	937.589	599.655	1600.92			3.5131	645.064	639.754	2358.12	408.921	572.075	765.79	739.444	229.145	512.394	769.294			3.5131	651.778	527.61	272.832	388.363	1200.52			3.5131	217.111	1412.79	512.895	668.136	676.005	543.441	216.085	570.944			3.5131	325.357	797.568
		3.5581	557.198	693.012	460.607	880.449	2161.77	648.965	255.729	850.843	595.638	1574.93			3.5581	612.614	663.334	2409.3	417.707	578.565	751.683	726.149	224.781	511.628	774.356			3.5581	606.908	535.961	297.553	413.286	1228.74			3.5581	218.801	1435.14	473.104	675.34	655.376	510.105	230.209	569.449			3.5581	328.312	826.297
		3.6032	599.36	650.171	468.171	903.157	2158.29	650.497	264.344	780.406	598.513	1540.26			3.6032	571.27	695.253	2482.21	454.992	553.504	740.205	719.202	218.36	514.954	786.733			3.6032	566.215	536.329	332.408	429.372	1240.15			3.6032	224.878	1433.15	435.836	676.56	667.37	494.443	237.96	563.746			3.6032	327.981	869.993
		3.6482	637.607	617.63	470.528	948.349	2141.51	662.768	264.154	738.454	604.997	1511.68			3.6482	548.737	729.011	2532.57	497.255	533.111	724.523	726.619	210.014	504.429	794.668			3.6482	533.217	548.078	377.085	443.489	1260.09			3.6482	223.968	1442.66	411.781	659.952	684.758	478.126	249.675	572.797			3.6482	335.222	912.96
		3.6933	676.448	603.728	457.931	964.264	2113.63	689.438	254.608	691.739	594.42	1495.68			3.6933	505.956	751.272	2579.78	547.529	505.668	706.86	745.02	199.952	490.758	791.297			3.6933	516.205	523.749	401.935	452.423	1259.74			3.6933	221.36	1445.61	365.223	659.253	715.5	475.383	254.967	588.04			3.6933	336.679	956.887
		3.7383	710.254	611.173	445.34	1000.97	2080.93	736.132	251.678	656.403	587.224	1495.71			3.7383	452.598	776.025	2612.03	584.956	482.959	701.256	752.116	200.691	473.592	797.281			3.7383	505.445	512.589	405.594	444.293	1255.39			3.7383	226.408	1471.86	330.256	632.138	734.144	469.899	263.629	619.391			3.7383	330.721	1001.41
		3.7833	738.444	619.975	446.061	1019.5	2016.4	788.2	260.405	625.267	598.419	1487.81			3.7833	404.041	778.114	2615.85	640.798	477.093	706.788	765.688	201.932	459.119	792.509			3.7833	489.556	492.776	399.985	431.192	1257.69			3.7833	222.907	1506.05	296.835	615.499	727.491	474.234	256.447	640.041			3.7833	326.521	1044.5
		3.8284	755.228	634.359	467.761	1038.11	1936.9	818.377	271.944	595.408	608.399	1480.07			3.8284	362.757	778.746	2632.29	702.291	496.446	715.089	772.953	201.799	448.154	775.11			3.8284	480.659	464.649	383.063	404.169	1257.07			3.8284	213.701	1544.52	281.202	622.221	699.964	477.049	234.772	662.633			3.8284	325.492	1085.87
		3.8734	772.132	648.455	480.199	1070.3	1845.03	849.599	294.122	559.232	603.78	1465.38			3.8734	343.773	776.617	2627.55	732.246	510.603	738.099	775.816	210.678	426.989	747.115			3.8734	486.366	441.361	368.113	400.18	1243.78			3.8734	205.176	1578.54	291.356	624.608	662.178	485.624	203.941	694.166			3.8734	309.944	1136.36
		3.9185	762.387	675.875	510.066	1096.22	1740.01	885.559	317.601	507.046	611.12	1437.93			3.9185	352.698	755.183	2641.2	771.37	533.35	773.973	787.347	217.656	427.988	734.233			3.9185	487.811	429.635	367.298	391.822	1244.08			3.9185	198.245	1597.59	305.668	631.822	628.212	490.998	178.116	714.993			3.9185	314.641	1167.88
		3.9635	769.504	693.893	539.679	1117.52	1651.48	892.512	343.763	477.883	615.127	1396.76			3.9635	362.351	736.094	2654.82	810.599	560.445	811.96	792.891	213.051	427.852	711.373			3.9635	491.14	434.594	381.477	392.505	1233.89			3.9635	211.078	1628.09	341.619	653.475	616.857	496.204	150.673	725.058			3.9635	314.898	1191.19
		4.0085	775.086	735.561	564.087	1116.37	1607.42	908.425	359.262	440.126	619.422	1353.95			4.0085	373.947	723.547	2641.69	831.353	590.542	826.762	798.917	201.825	414.016	682.459			4.0085	499.381	429.411	399.924	405.619	1217.43			4.0085	216.669	1635.89	385.387	678.217	628.288	477.186	140.446	715.758			4.0085	308.475	1208.51
		4.0536	787.536	773.307	604.786	1088.39	1584.27	931.479	358.672	424.205	634.767	1298.45			4.0536	384.629	707.85	2636.6	848.075	607.34	848.283	811.077	208.348	415.661	661.593			4.0536	492.074	427.225	411.976	435.677	1201.99			4.0536	216.873	1633.78	411.859	719.382	641.156	470.043	118.199	715.218			4.0536	318.352	1207.23
		4.0986	791.404	804.875	631.45	1089.13	1603.16	958.752	347.146	411.929	644.335	1249.26			4.0986	390.106	686.712	2596.95	850.999	619.849	841.465	796.469	215.079	425.632	636.67			4.0986	498.868	437.738	424.839	457.202	1179.24			4.0986	207.149	1644.15	426.029	745.594	642.56	465.908	101.805	703.562			4.0986	330.806	1213.23
		4.1437	812.738	830.358	639.597	1090.94	1638.15	982.484	329.509	399.418	662.392	1213.17			4.1437	393.494	673.62	2588.62	831.868	642.295	855.685	786.228	215.337	437.598	618.289			4.1437	487.224	428.184	431.477	461.602	1134.62			4.1437	194.578	1647.31	445.329	777.945	625.935	469.72	105.031	719.635			4.1437	353.55	1217.4
		4.1887	814.313	857.338	646.951	1087.61	1671.54	998.007	294.867	395.669	698.835	1174.32			4.1887	370.168	661.003	2581.91	816.035	655.332	862.659	776.248	219.916	455.591	613.565			4.1887	489.393	419.043	431.529	469.64	1093.88			4.1887	177.179	1653.54	440.942	834.514	574.371	459.786	98.842	732.622			4.1887	382.659	1198.44
		4.2337	813.47	879.754	627.775	1108.66	1693.34	1002.47	268.495	404.236	712.994	1139.82			4.2337	353.545	676.114	2592.97	800.536	657.174	851.453	761.697	223.635	469.083	597.716			4.2337	495.099	422.616	450.491	478.978	1036.2			4.2337	160.886	1681.17	440.352	854.043	504.657	462.851	94.689	754.049			4.2337	394.093	1194.46
		4.2788	804.304	918.503	600.283	1167.38	1655.48	1001.3	246.339	397.518	730.251	1107.83			4.2788	339.832	681.815	2629.5	776.467	664.926	851.558	743.228	200.064	491.063	581.935			4.2788	484.66	432.668	447.856	491.667	1006.12			4.2788	148.863	1714.77	446.858	887.567	463.192	466.446	95.946	782.555			4.2788	398.428	1177.07
		4.3238	805.391	952.659	559.96	1213.99	1613.61	1000.83	232.216	391.935	755.861	1067			4.3238	324.561	711.969	2652.86	759.53	674.094	833.465	748.134	195.105	502.269	566.43			4.3238	492.739	433.046	448.933	505.116	978.039			4.3238	152.181	1750.36	450.865	919.344	431.904	471.895	100.265	808.153			4.3238	400.51	1182.05
		4.3688	799.338	1006.74	532.452	1241.89	1561.24	994.925	228.963	385.45	771.117	1033.97			4.3688	324.262	720.241	2659.01	762.814	681.225	843.3	751.441	197.62	502.733	555.078			4.3688	515.945	441.24	447.561	518.639	939.961			4.3688	165.504	1776.24	456.842	935.25	443.159	488.623	103.307	834.012			4.3688	389.742	1193.92
		4.4139	785.782	1048.12	507.173	1266.53	1513.01	985.658	235.344	405.845	797.981	1022.85			4.4139	333.567	738.775	2644.45	725.754	712.816	849.468	770.333	197.072	506.052	538.885			4.4139	564.527	454.386	447.208	517.252	906.697			4.4139	193.919	1816.23	478.791	941.78	477.239	504.554	114.693	840.387			4.4139	375.393	1190.63
		4.4589	764.453	1090.44	501.521	1285.57	1481.87	969.113	242.173	438.614	841.325	989.767			4.4589	342.423	748.61	2614.09	698.503	717.996	856.339	798.676	195.168	489.784	529.837			4.4589	592.556	455.107	432.664	510.19	867.264			4.4589	222.172	1807.68	513.679	972.493	518.956	515.855	126.987	841.932			4.4589	353.494	1189.86
		4.504	730.792	1160.87	495.393	1270.52	1476.02	948.217	259.445	458.874	881.056	965.72			4.504	357.332	756.257	2589.88	678.818	710.645	844.322	817.456	196.25	465.907	510.332			4.504	636.517	436.074	410.029	499.383	822.283			4.504	263.153	1779.59	524.806	988.256	571.628	528.248	136.737	849.031			4.504	346.64	1184.51
		4.549	705.161	1249.3	502.666	1253.27	1481.87	933.343	273.714	476.63	938.068	934.703			4.549	378.412	767.455	2559.79	672.475	696.942	841.594	834.441	202.401	466.104	507.991			4.549	656.263	421.231	397.058	498.428	786.182			4.549	289.779	1731.04	563.142	1001.99	608.172	527.469	149.266	847.077			4.549	338.912	1175.42
		4.594	662.561	1342.7	517.209	1235.38	1516.18	909.803	283.039	516.677	965.465	912.393			4.594	401.246	787.92	2534.44	692.505	671.76	817.188	848.47	220.954	472.904	498.977			4.594	660.01	407.892	394.111	480.53	769.943			4.594	314.779	1693.17	598.026	1012.22	625.798	530.036	164.869	833.427			4.594	339.148	1176.74
		4.6391	640.614	1410.01	524.479	1221.21	1564.27	890.168	286.441	523.298	1012.62	884.442			4.6391	403.442	805.687	2467.67	731.187	653.418	790.245	846.805	243.857	498.312	511.411			4.6391	650.476	371.932	391.91	468.74	754.84			4.6391	323.457	1672.26	626.466	1050.93	643.16	527.966	173.139	830.438			4.6391	366.345	1163.06
		4.6841	611.695	1434.38	511.368	1209.52	1599.85	880.211	292.938	529.804	1057.72	879.42			4.6841	417.841	826.3	2365.01	781.764	631.463	779.901	829.266	265.587	537.979	505.815			4.6841	628.613	358.626	380.618	467.402	755.455			4.6841	326.217	1671.68	668.243	1065.59	659.961	526.063	174.519	799.515			4.6841	389.714	1143.15
		4.7292	589.87	1458.16	505.642	1212.17	1620.38	867.771	298.62	536.879	1084.88	871.265			4.7292	419.732	857.591	2245.25	862.403	630.785	783.78	812.357	298.628	580.94	518.374			4.7292	606.727	353.736	394.018	457.609	753.396			4.7292	324.618	1685.22	707.686	1094.06	646.592	539.621	170.273	777.267			4.7292	428.194	1138.11
		4.7742	577.433	1487.81	492.795	1229.12	1612	857.377	311.493	539.552	1128.4	857.382			4.7742	438.609	871.198	2075.99	936.639	637.713	798.607	795.762	316.189	620.1	526.702			4.7742	590.124	356.801	396.088	462.714	717.967			4.7742	322.261	1681.69	717.098	1121.73	634.239	541.749	159.849	750.909			4.7742	440.433	1132.58
		4.8192	569.899	1533.78	491.907	1256.44	1593.68	859.664	314.334	537.934	1155.05	850.901			4.8192	442.456	863.464	1905.75	978.569	634.747	829.904	784.031	326.554	649.967	522.497			4.8192	569.405	361.429	424.308	462.28	702.721			4.8192	334.768	1657.06	745.953	1105.4	637.256	549.907	156.034	738.917			4.8192	466.989	1119.29
		4.8643	574.448	1554.07	498.411	1259.56	1498.1	841.326	322.796	521.887	1178.7	838.011			4.8643	456.66	863.942	1728.37	983.918	642.491	870.926	805.057	333.4	665.656	524.074			4.8643	534.024	368.054	446.796	445.139	680.69			4.8643	319.238	1627.12	771.788	1106.51	642.216	559.506	157.696	737.185			4.8643	477.119	1107.44
		4.9093	580.332	1570.6	492.561	1249.12	1416.81	832.919	340.337	525.436	1212.67	833.559			4.9093	482.721	843.465	1567.41	971.696	643.725	894.804	817.279	325.321	691.801	508.583			4.9093	511.428	366.477	468.335	435.5	660.256			4.9093	305.486	1561.3	807.459	1086.74	638.459	576.778	161.113	752.829			4.9093	480.469	1089.07
		4.9544	578.576	1579.37	481.325	1209.09	1315	821.78	346.814	516.43	1238.85	809.201			4.9544	518.199	840.947	1463.89	946.513	643.61	911.266	843.466	303.367	712.217	486.84			4.9544	494.751	354.159	475.766	430.24	646.416			4.9544	283.989	1495.35	849.544	1044.28	660.091	591.01	159.387	780.619			4.9544	493.997	1055.64
		4.9994	591.214	1592.14	463.253	1190.23	1196.21	800.16	365.426	542.286	1274.69	793.033			4.9994	562.171	853.025	1389.05	904.469	644.808	910.42	878.934	293.685	737.531	483.523			4.9994	495.162	352.85	486.936	416.458	630.774			4.9994	271.161	1442.96	888.572	999.918	676.955	622.855	166.176	824.075			4.9994	502.215	1026.61
		5.0444	609.419	1617.94	448.731	1141.48	1124.88	776.647	383.277	551.263	1309.57	772.522			5.0444	609.974	880.176	1335.39	876.796	672.792	903.33	920.153	294.019	776.68	460.039			5.0444	491.037	351.452	477.675	423.849	604.421			5.0444	240.565	1385.44	932.761	942.397	738.089	633.253	155.482	845.897			5.0444	523.364	990.397
		5.0895	631.001	1673.55	427.983	1112.07	1057.75	763.109	385.038	570.415	1321.87	768.748			5.0895	652.119	888.873	1279.49	855.543	692.938	900.869	943.646	288.405	800.009	435.042			5.0895	505.315	345.21	469.389	443.704	582.197			5.0895	204.166	1344.44	967.924	887.375	782.263	637.674	135.86	887.984			5.0895	544.036	948.513
		5.1345	646.321	1730.15	416.392	1074.42	1062.8	759.138	385.028	592.51	1337.66	790.725			5.1345	683.366	900.431	1230.71	860.234	715.918	904.883	980.203	293.719	819.974	412.594			5.1345	513.911	362.38	474.126	442.186	548.982			5.1345	186.735	1321.38	988.171	855.04	833.089	635.091	126.827	906.727			5.1345	562.074	908.838
		5.1796	641.454	1774.9	399.055	1034.39	1056.07	758.056	385.05	600.112	1328.09	811.065			5.1796	707.303	912.992	1155.88	869.488	720.477	899.808	997.894	294.701	848.082	421.73			5.1796	520.244	383.304	490.402	457.795	524.091			5.1796	157.619	1303.83	1004.83	831.288	839.485	640.308	117.309	916.324			5.1796	575.934	872.015
		5.2246	639.604	1802.77	381.514	995.956	1081.33	742.517	375.637	595.17	1306.12	817.542			5.2246	742.532	916.063	1072.95	873.818	737.768	909.574	1014.64	285.552	866.515	423.285			5.2246	518.698	415.811	497.302	471.699	504.315			5.2246	133.25	1290.05	969.422	796.593	825.454	656.208	107.975	935.592			5.2246	567.216	827.543
		5.2696	634.38	1825.4	392.138	976.542	1122.09	729.135	386.039	570.154	1305.9	822.19			5.2696	750.224	923.798	985.723	903.597	740.863	916.613	1018.92	275.367	899.078	441.12			5.2696	513.437	454.633	506.641	472.84	481.687			5.2696	122.052	1271.81	923.662	794.424	809.351	663.72	99.846	958.472			5.2696	557.416	796.929
		5.3147	611.404	1833.48	396.068	946.5	1162.75	715.695	391.089	533.345	1298.02	808.043			5.3147	765.74	911.203	886.112	914.744	742.863	922.125	1023.48	257.67	939.834	462.238			5.3147	506.774	483.646	485.935	495.255	463.998			5.3147	116.097	1262.16	876.23	801.822	788.941	666.657	93.523	971.341			5.3147	544.487	758.344
		5.3597	586.33	1817.86	388.293	951.436	1201.12	717.845	381.585	486.276	1297	783.203			5.3597	764.427	882.5	810.165	931.011	749.738	918.024	1032.34	274.357	985.915	467.389			5.3597	509.279	511.673	471.128	509.135	488.122			5.3597	123.584	1236.17	860.619	807.716	772.214	657.812	100.24	998.92			5.3597	523.644	733.847
		5.4048	560.29	1818.12	411.773	959.048	1202.57	712.684	380.74	470.808	1308.8	746.286			5.4048	764.366	874.439	749.527	917.213	754.686	922.326	1040.91	275.409	1048.15	473.289			5.4048	509.692	546.485	479.959	515.21	494.377			5.4048	134.428	1217.92	865.029	821.654	774.982	658.146	97.666	1015.09			5.4048	518.951	713.933
		5.4498	520.88	1832.2	442.924	981.178	1203.99	710.284	380.763	486.972	1330.59	720.187			5.4498	753.225	865.879	686.734	881.167	759.367	917.072	1046.52	280.656	1117.09	468.329			5.4498	528.964	562.808	474.473	542.351	498.09			5.4498	156.525	1178.44	878.119	836.199	799.309	657.323	117.088	1016.25			5.4498	532.998	697.189
		5.4948	492.709	1831.61	485.256	977.652	1189.42	717.993	373.435	510.573	1356.02	685.034			5.4948	734.734	862.158	646.37	816.881	755.684	922.424	1070.99	307.223	1172.41	464.945			5.4948	555.662	580.221	492.641	555.897	527.253			5.4948	180.332	1117.97	918.308	858.791	838.834	655.198	119.789	1032.53			5.4948	538.518	669.798
		5.5399	459.368	1859.23	523.633	961.491	1145.04	731.297	356.526	541.544	1399.41	655.323			5.5399	695.466	855.414	618.327	745.823	756.495	904.359	1069.17	317.597	1204.47	451.467			5.5399	589.193	590.484	518.922	581.253	547.814			5.5399	194.043	1049.88	963.595	874.181	847.683	664.297	121.371	1020.41			5.5399	531.44	659.225
		5.5849	437.751	1898.44	558.86	921.503	1085.55	731.927	366.94	572.754	1441.89	626.245			5.5849	668.087	840.531	604.164	676.269	755.658	906.795	1068.35	336.999	1201.25	443.15			5.5849	612.751	608.652	533.992	617.411	575.906			5.5849	213.145	974.199	997.158	892.122	872.179	663.222	109.467	997.906			5.5849	528.627	637.774
		5.63	428.425	1941.29	589.483	870.401	1024.31	735.665	375.439	623.517	1472.33	602.473			5.63	621.836	823.458	585.515	608.543	756.443	924.148	1061.68	336.799	1188.04	459.239			5.63	623.903	626.065	541.076	655.292	602.885			5.63	214.203	877.164	997.082	916.9	870.15	668.86	113.868	987.836			5.63	518.764	626.891
		5.675	425.06	1941.84	609.616	795.775	936.845	713.967	392.302	660.548	1491.14	567.337			5.675	581.879	806.635	588.921	570.997	764.433	946.672	1062.67	339.818	1127.69	475.243			5.675	642.519	643.491	550.78	695.427	649.525			5.675	213.657	780.312	1006.42	939.648	845.633	679.828	109.061	976.173			5.675	499.879	603.076
		5.72	410.271	1941	611.292	745.041	851.716	701.753	404.125	708.813	1498.48	547.36			5.72	558.15	798.68	602.88	543.542	768.597	974.692	1049.41	349.288	1062.26	484.289			5.72	647.273	662.161	538.218	717.098	678.541			5.72	215.603	707.257	1013.08	948.349	806.746	681.015	101.175	976.983			5.72	484.19	586.97
		5.7651	402.308	1891.09	635.865	704.125	798.391	701.326	422.138	747.428	1481.43	524.946			5.7651	535.411	780.998	617.379	540.33	757.951	1006.25	1034.58	348.185	1005.95	490.015			5.7651	643.559	686.388	543.12	737.032	723.035			5.7651	207.152	641.675	1016.4	956.253	739.746	673.558	96.798	991.894			5.7651	473.666	579.619
		5.8101	393.231	1825.51	630.07	671.79	755.366	705.264	435.124	765.852	1460.43	492.446			5.8101	524.613	762.635	638.684	557.292	746.004	1049.9	1024.81	351.011	952.19	505.526			5.8101	633.16	726.14	553.412	754.132	742.821			5.8101	206.255	617.51	1018.23	959.888	690.275	678.978	105.131	1014.06			5.8101	476.287	589.953
		5.8552	388.374	1748.16	637.899	658.466	709.846	705.275	441.506	777.847	1420.62	449.525			5.8552	503.784	719.792	644.69	582.951	731.947	1108.74	1027.47	352.671	936.102	520.293			5.8552	624.113	758.209	560.4	750.51	741.235			5.8552	220.166	613.944	998.537	951.475	644.468	667.66	110.379	1032.35			5.8552	485.607	587.427
		5.9002	388.522	1681.01	663.319	642.756	680.611	697.421	456.201	783.215	1382.94	415.083			5.9002	491.263	686.164	654.568	624.853	722.186	1187.62	1066.66	370.915	949.468	520.913			5.9002	619.734	788.867	569.803	744.608	731.791			5.9002	228.077	619.648	980.828	930.196	610.368	653.256	108.964	1056.23			5.9002	501.831	590.242
		5.9452	406.243	1612.57	663.451	619.345	646.09	689.212	475.952	791.694	1351.62	389.612			5.9452	473.126	664.205	654.311	655.595	708.056	1254.94	1086.74	386.645	993.353	514.549			5.9452	613.759	794.494	569.88	722.897	730.38			5.9452	243.068	618.562	951.112	888.938	581.053	613.102	122.888	1053.52			5.9452	506.512	583.87
		5.9903	428.729	1558.54	667.337	592.953	632.404	666.456	503.141	786.764	1312.55	380.771			5.9903	458.819	636.445	653.65	713.347	693.398	1345.26	1114.71	420.814	1045.56	542.508			5.9903	601.856	817.1	544.768	710.029	729.639			5.9903	249.542	627.46	894.411	858.499	559.88	573.763	129.204	1034.73			5.9903	505.218	554.351
		6.0353	439.285	1521.11	664.456	580.65	620.527	650.347	545.061	781.672	1273.91	408.154			6.0353	431.172	605.34	662.962	778.132	673.275	1420.88	1151.31	437.959	1103.05	546.45			6.0353	593.371	803.189	530.577	698.382	755.363			6.0353	243.482	615.185	842.145	826.725	558.65	538.773	149.547	1002.17			6.0353	496.877	510.745
		6.0804	454.6	1484.94	655.995	549.17	614.032	641.157	583.884	777.45	1234.52	431.63			6.0804	400.749	565.494	655.597	822.914	657.599	1506.23	1186.26	460.161	1138.59	565.376			6.0804	576.198	782.205	526.252	682.517	780.343			6.0804	243.745	595.021	806.744	794.302	553.244	501.737	142.29	957.001			6.0804	490.026	466.238
		6.1254	451.493	1451.37	634.667	531.096	603.982	625.464	605.651	786.426	1190.77	453.688			6.1254	363.699	537.584	660.639	871.761	634.919	1591.74	1208.02	474.671	1136.7	603.777			6.1254	572.513	775.519	545.688	688.247	802.446			6.1254	240.466	567.237	786.386	778.157	555.806	469.217	148.684	908.659			6.1254	466.85	440.83
		6.1704	434.43	1408.96	630.729	537.617	592.838	619.268	621.063	806.424	1169.15	483.894			6.1704	331.869	519.913	655.587	904.225	620.702	1675.61	1203.03	484.537	1139.83	641.27			6.1704	554.954	768.964	574.738	685.391	813.866			6.1704	216.991	537.677	780.723	759.973	583.071	451.378	158.383	841.77			6.1704	441.499	407.3
		6.2155	409.266	1367.45	609.026	526.206	565.925	624.466	613.19	804.765	1157.7	499.644			6.2155	311.617	509.44	660.919	938.463	621.366	1757.78	1198.39	482.385	1126.46	669.699			6.2155	558.329	762.278	635.482	679.585	831.154			6.2155	211.419	522.741	801.889	744.331	604.75	447.046	161.508	779.83			6.2155	414.604	400.981
		6.2605	388.731	1325.43	600.967	523.792	544.378	618.861	598.623	801.337	1160.93	507.737			6.2605	321.33	511.87	662.708	955.37	638.994	1823.75	1170.26	477.437	1104.82	691.32			6.2605	560.413	764.47	692.88	672.32	847.16			6.2605	207.902	517.036	855.237	739.15	631.737	436.313	168.544	721.074			6.2605	410.896	411.86
		6.3056	376.408	1281.87	593.223	529.473	510.202	612.264	595.249	772.719	1182.8	519.574			6.3056	321.338	529.107	659.622	966.581	650.094	1893.58	1121.84	475.177	1098.91	695.68			6.3056	585.557	763.395	725.357	651.885	865.927			6.3056	202.565	512.689	886.781	737.451	626.579	434.459	169.874	673.504			6.3056	399.961	430.187
		6.3506	373.162	1251.82	590.162	534.006	474.388	620.091	586.48	738.408	1201.64	532.896			6.3506	347.268	537.33	647.325	971.78	653.857	1959.06	1057.88	472.733	1084.8	688.352			6.3506	606.116	757.292	759.494	649.229	876.041			6.3506	209.177	516.829	911.594	744.022	612.539	436.169	162.812	647.436			6.3506	381.593	455.329
		6.3956	374.723	1242.29	581.504	506.832	455.006	630.354	577.575	714.153	1205.69	555.086			6.3956	368.812	557.529	623.444	968.309	662.913	2000.66	987.508	469.764	1068.17	672.227			6.3956	629.413	761.596	774.826	643.622	893.061			6.3956	211.44	527.429	968.417	752.705	593.486	432.883	173.224	619.727			6.3956	366.786	482.75
		6.4407	388.449	1260.83	581.272	494.223	448.067	640.527	572.313	705.406	1229.69	564.523			6.4407	386.435	576.983	623.255	969.561	645.384	2043.88	931.872	468.79	1067.05	659.785			6.4407	659.433	761.775	790.039	642.502	896.966			6.4407	227.841	539.353	966.002	765.835	573.167	433.57	174.011	617.288			6.4407	347.036	489.028
		6.4857	405.966	1283.77	598.488	490.865	455.248	669.04	578.59	711.857	1255.36	581.134			6.4857	406.901	578.9	627.482	982.44	623.083	2072.17	890.636	489.481	1050.69	650.338			6.4857	691.578	779.997	774.209	657.989	910.218			6.4857	241.998	542.994	964.492	766.935	547.352	426.022	169.231	624.783			6.4857	322.436	494.1
		6.5308	414.512	1312.08	613.763	499.951	440.96	681.284	597.763	740.09	1263.35	579.329			6.5308	435.959	580.793	621.929	983.467	610.086	2117.11	865.448	494.756	1022.46	653.525			6.5308	703.604	812.732	763.219	691.325	918.736			6.5308	251.879	551.143	969.146	762.912	518.048	422.136	160.338	613.257			6.5308	318.588	490.278
		6.5758	420.262	1343.35	641.495	520.128	449.977	695.375	627.615	779.853	1270.81	570.222			6.5758	469.216	585.559	647.596	979.925	609.189	2137.75	880.721	512.902	997.329	666.058			6.5758	719.033	826.217	763.724	719.574	916.62			6.5758	262.39	597.312	959.245	767.332	487.821	430.804	149.459	623.077			6.5758	297.837	472.534
		6.6208	416.132	1339.57	671.419	555.244	468.041	713.179	672.633	804.794	1269.43	557.323			6.6208	514.104	603.867	669.336	1000.15	623.921	2178.91	896.507	542.209	961.469	691.427			6.6208	723.273	854.451	751.58	753.946	917.354			6.6208	271.38	629.08	949.935	761.94	470.4	417.602	138.05	620.367			6.6208	310.518	461.617
		6.6659	405.46	1314.84	693.702	608.358	487.935	727.195	706.567	809.325	1251.49	557.223			6.6659	539.915	607.45	723.354	998.459	636.507	2194.47	925.526	552.465	936.349	711.507			6.6659	717.353	875.378	734.528	783.982	924.737			6.6659	284.472	673.919	982.315	755.891	452.61	412.592	130.836	609.358			6.6659	328.311	438.587
		6.7109	403.674	1291.96	684.476	657.607	503.056	743.403	750.094	786.466	1233.94	533.547			6.7109	551.629	611.02	770.26	982.012	636.965	2231.81	954.541	574.096	927.376	724.115			6.7109	712.044	890.44	740.795	814.078	918.975			6.7109	280.608	695.763	1000.52	742.046	435.883	406.079	130.818	621.168			6.7109	347.496	439.407
		6.756	391.934	1263.93	664.884	675.938	502.066	753.393	781.005	756.059	1223.32	541.987			6.756	565.839	611.191	815.853	959.065	632.54	2273.84	993.819	598.685	918.618	721.179			6.756	721.223	880.799	731.889	825.994	914.39			6.756	284.993	691.146	1026.99	754.078	413.379	415.074	132.034	636.647			6.756	369.892	429.994
		6.801	369.899	1253.57	633.483	687.197	515.315	760.559	793.748	700.048	1214.27	550.88			6.801	559.247	594.891	860.545	930.024	638.66	2302.75	1013.55	605.405	912.584	733.712			6.801	716.915	875.804	747.449	824.073	918.175			6.801	298.212	708.045	1067.53	757.091	401.478	417.292	138.136	668.682			6.801	382.599	416.085
		6.846	367.127	1262.96	590.483	667.513	503.397	754.136	796.991	652.374	1212.84	560.121			6.846	565.249	589.266	893.902	888.476	649.413	2321.5	1024.79	620.477	906.316	729.93			6.846	722.674	833.815	769.462	832.393	933.264			6.846	307.203	709.889	1075.4	752.193	383.657	430.192	139.794	735.611			6.846	380.69	393.915
		6.8911	359.792	1291.67	552.321	630.406	490.086	756.368	783.885	594.546	1219.01	585.223			6.8911	560.431	598.141	914.884	841.317	658.615	2334.26	1019.82	619.526	912.836	725.648			6.8911	723.127	790.514	803.593	840.602	949.157			6.8911	325.789	710.806	1085.31	770.378	365.804	460.216	139.256	818.462			6.8911	396.371	353.641
		6.9361	365.69	1314.92	514.945	593.025	467.043	762.415	763.981	563.173	1232.88	603.531			6.9361	560.919	611.106	909.678	819.828	684.36	2372.13	1004.78	638.066	923.987	721.39			6.9361	722.406	747.337	857.254	823.978	970.118			6.9361	345.429	700.573	1117.88	768.567	351.749	487.224	143.063	883.903			6.9361	399.21	341.064
		6.9812	376.204	1323.28	497.67	563.259	453.78	770.434	748.736	538.396	1249.48	615.851			6.9812	576.061	647.226	893.283	818.262	720.572	2403.32	977.388	632.346	943.284	730.072			6.9812	698.599	697.294	916.323	816.762	988.151			6.9812	359.057	713.832	1143.7	763.004	350.657	509.185	146.456	946.879			6.9812	411.42	328.097
		7.0262	388.802	1323.17	465.413	558.192	436.691	784.17	720.608	511.174	1255.72	637.817			7.0262	587.124	690.603	883.723	830.711	752.071	2438.34	946.957	650.766	943.125	738.474			7.0262	688.666	668.552	954.789	813.969	1010.08			7.0262	356.081	740.149	1154.22	750.431	372.732	524.778	146.337	948.997			7.0262	417.333	337.678
		7.0712	405.717	1318.86	443.336	548.997	406.958	793.964	688.712	501.637	1279.32	663.76			7.0712	590.881	737.401	864.768	847.166	779.291	2466.97	929.678	661.452	959.598	737.892			7.0712	683.212	621.418	977.548	806.903	1032.84			7.0712	358.024	754.906	1178.55	733.29	390.472	549.775	139.731	970.992			7.0712	438.838	356.961
		7.1163	423.072	1294.08	441.492	557.738	396.08	797.961	662.712	507.621	1318.17	691.307			7.1163	612.872	785.468	851.038	873.636	777.942	2482.68	917.212	683.72	969.096	721.241			7.1163	685.43	605.447	989.551	800.465	1052.82			7.1163	361.774	771.213	1200.53	714.695	409.76	556.187	141.519	957.415			7.1163	459.233	397.072
		7.1613	437.697	1274.55	424.56	562.948	380.704	799.823	645.761	538.004	1369.38	702.526			7.1613	621.831	829.037	845.804	904.69	767.719	2509.35	895.333	704.095	951.567	700.424			7.1613	685.656	585.857	968.337	790.734	1093.82			7.1613	357.527	775.512	1207.86	693.651	435.826	559.067	143.102	942.062			7.1613	479.011	428.921
		7.2063	454.567	1255.51	430.685	571.291	388.347	786.557	621.839	584.51	1420.95	715.324			7.2063	626.62	879.216	837.594	943.671	747.456	2513.89	881.615	712.573	940.125	676.234			7.2063	693.975	563.247	944.121	778.617	1127.8			7.2063	379.025	772.363	1215.31	669.47	447.869	575.201	138.907	921.759			7.2063	506.798	477.555
		7.2514	470.357	1236.3	435.649	578.181	392.53	773.632	607.7	616.896	1481.55	725.848			7.2514	625.664	913.855	822.232	962.065	720.875	2522.79	878.62	719.226	908.177	660.55			7.2514	708.749	542.245	925.877	779.546	1158.63			7.2514	397.046	776.002	1213.3	643.801	455.395	590.889	131.393	898.467			7.2514	539.012	514.764
		7.2964	483.182	1225.21	439.535	567.192	426.677	754.771	591.998	638.457	1521.08	721.734			7.2964	607.072	932.93	771.252	975.248	712.838	2522.7	868.12	717.183	887.631	662.688			7.2964	740.606	524.017	918.74	771.951	1176.94			7.2964	416.958	796.476	1220.99	636.974	446.894	586.541	119.134	862.572			7.2964	576.436	565.571
		7.3415	500.527	1215.38	440.583	536.927	480.095	720.678	579.19	627.486	1548.42	721.499			7.3415	604.053	949.037	740.246	981.548	701.189	2488.96	856.899	728.665	878.442	666.575			7.3415	757.851	503.568	903.31	754.845	1164.16			7.3415	446.843	832.414	1207.18	606.263	453.166	596.495	116.701	834.234			7.3415	604.772	617.647
		7.3865	523.13	1211.2	458.712	521.326	561.564	680.483	575.068	593.161	1540.48	717.67			7.3865	581.952	978.201	700.572	974.834	718.133	2433.61	841.573	748.968	881.167	666.526			7.3865	795.642	492.26	901.408	737.91	1151.48			7.3865	480.83	874.352	1203.01	577.738	441.778	608.166	117.046	772.714			7.3865	643.008	647.885
		7.4315	555.201	1222.46	476.53	506.093	657.432	649.835	572.578	553.291	1526.65	721.221			7.4315	544.745	968.473	682.683	948.672	730.497	2385.34	822.341	758.074	876.668	694.778			7.4315	820.989	484.567	899.31	717.322	1132.09			7.4315	496.618	908.369	1198.27	556.442	435.851	623.495	118.671	731.203			7.4315	677.279	653.163
		7.4766	595.102	1214.11	502.067	497.378	751.286	601.972	563.454	498.731	1486.93	729.221			7.4766	502.708	957.971	675.758	919.788	742.066	2323.03	798.913	776.259	889.527	707.527			7.4766	841.967	490.988	896.13	687.348	1112.77			7.4766	518.649	894.864	1184.28	539.159	446.624	642.967	139.719	701.057			7.4766	708.712	656.284
		7.5216	646.532	1206.17	527.112	510.329	833.7	554.349	553.102	458.392	1418.22	749.539			7.5216	468.648	945.848	678.81	893.659	749.823	2262.93	765.259	775.361	933.474	714.594			7.5216	876.621	503.348	909.892	654.67	1105.69			7.5216	523.731	868.588	1179.92	518.502	462.009	659.399	162.579	654.577			7.5216	751.284	650.564
		7.5667	683.869	1193.19	554.485	540.8	882.873	506.19	532.473	423.204	1348.99	787.068			7.5667	433.899	907.209	698.142	886.124	746.194	2225.65	738.647	784.519	977.297	727.313			7.5667	913.164	517.462	922.063	616.619	1096.42			7.5667	532.438	843.396	1182	517.279	473.923	674.912	192.033	615.987			7.5667	784.344	650.204
		7.6117	739.221	1156.26	587.469	580.325	891.073	468.879	504.613	409.691	1269.46	818.451			7.6117	426.788	866.775	724.741	891.321	741.156	2188.8	706.633	787.016	1015.29	759.472			7.6117	960.572	544.345	945.945	583.246	1086.51			7.6117	527.625	783.149	1155.9	487.256	473.805	685.932	225.594	587.153			7.6117	817.435	654.471
		7.6567	770.213	1112.13	624.705	634.053	860.578	446.212	479.902	419.303	1194.51	852.883			7.6567	432.443	811.258	741.889	909.073	740.456	2148.67	666.611	788.525	1046.06	799.895			7.6567	1021.63	558.93	985.422	561.362	1080.2			7.6567	532.051	729.367	1136.65	468.241	462.897	675.613	258.525	584.45			7.6567	833.496	686.583
		7.7018	788.33	1068.66	653.684	699.753	822.041	440.895	452.661	438.008	1120.83	850.114			7.7018	462.671	766.407	755.602	932.052	747.328	2098.36	624.755	794.056	1097.43	838.447			7.7018	1081.49	594.604	1023.87	526.274	1076.31			7.7018	532.773	694.456	1114.98	466.628	461.715	671.587	290.134	571.719			7.7018	837.199	738.349
		7.7468	798.884	1029.13	682.625	773.477	754.971	431.762	444.512	493.242	1043.86	842.437			7.7468	515.348	698.237	744.436	936.096	777.194	2052.68	590.721	816.745	1134.93	882.041			7.7468	1149.22	628.687	1062.56	502.32	1065.75			7.7468	533.633	680.327	1108.69	458.754	468.352	688.239	304.624	562.71			7.7468	837.972	790.015
		7.7919	801.626	1000.89	692.619	836.21	699.576	422.449	441.796	544.42	1000.12	832.654			7.7919	575.829	642.322	737.209	930.466	806.523	1998.88	559.881	837.759	1172.78	925.432			7.7919	1224.97	668.235	1090.76	490.846	1044.53			7.7919	543.072	669.142	1128.22	483.86	490.804	707.096	307.149	567.698			7.7919	832.808	842.515
		7.8369	795.41	987.628	730.227	910.248	635.202	415.376	469.006	593.089	948.422	813.266			7.8369	639.403	602.594	719.936	904.777	829.987	1938.45	525.532	830.866	1209.03	940.56			7.8369	1282.71	706.351	1092.87	477.532	1042.01			7.8369	564.999	664.381	1143.66	510.426	524.17	733.361	309.437	558.868			7.8369	833.977	876.062
		7.8819	803.761	1000.92	746.154	940.198	578.177	416.197	501.031	640.519	930.443	795.42			7.8819	696.478	560.614	703.42	845.36	834.997	1865.43	514.552	841.38	1247.72	953.026			7.8819	1319.24	733.524	1091.37	486.942	1041.29			7.8819	582.598	650.357	1149.44	565.144	551.073	762.275	306.452	534.678			7.8819	850.464	892.487
		7.927	812.671	1013.44	758.427	955.102	544.998	412.067	526.083	657.821	913.171	791.754			7.927	730.77	547.726	695.467	778.409	813.771	1785.97	507.354	846.422	1277.64	973.447			7.927	1344.54	765.051	1089.3	480.808	1055.45			7.927	608.304	640.692	1148.91	614.102	585.502	784.858	282.591	521.843			7.927	865.18	880.736
		7.972	827.736	1047.12	765.4	929.234	513.793	417.989	536.796	650.848	905.174	800.068			7.972	738.14	543.422	672.308	731.909	787.747	1705.81	504.142	848.444	1306.62	992.834			7.972	1356.74	783.051	1100.42	457.593	1081.97			7.972	622.635	615.58	1136.9	670.877	612.611	792.768	274.674	499.327			7.972	890.799	867.124
		8.0171	834.834	1087.73	791.913	887.015	478.325	423.117	539.039	635.241	897.526	829.772			8.0171	752.523	539.465	650.709	685.613	734.854	1608.48	509.562	878.553	1357.21	1068.65			8.0171	1343.94	809.952	1113.94	442.807	1114.77			8.0171	630.17	590.778	1128.82	713.057	632.712	811.099	274.052	492.753			8.0171	929.275	862.187
		8.0621	830.99	1116.62	800.384	832.153	450.243	422.161	537.21	627.655	910.402	857.65			8.0621	739.701	529.497	626.417	678.311	689.341	1531.92	511.313	907.694	1394.57	1142.58			8.0621	1320.8	847.547	1132.78	422.948	1142.98			8.0621	639.738	559.597	1141.07	757.39	646.002	811.544	278.318	495.575			8.0621	964.871	875.26
		8.1071	820.214	1141.63	804.373	784.222	426.751	440.085	519.377	620.447	934.576	881.239			8.1071	733.109	531.077	622.807	689.263	648.174	1466.24	523.792	961.931	1439.57	1244.18			8.1071	1273.42	890.664	1146.76	417.132	1159.51			8.1071	628.584	547.11	1147.72	790.118	663.132	831.423	277.651	498.894			8.1071	1009.08	912.832
		8.1522	820.257	1155.33	830.608	774.187	416.769	453.493	501.049	628.881	926.786	910.491			8.1522	710.577	534.995	624.544	706.796	597.347	1409.63	513.441	1026.68	1457.06	1336.83			8.1522	1228.15	936.764	1142.11	404.631	1170.73			8.1522	614.452	531.329	1168.97	838.385	686.408	845.653	282.034	499.001			8.1522	1055.85	968.856
		8.1972	823.427	1151.36	837.549	753.432	419.452	475.928	486.37	668.716	901.89	935.524			8.1972	713.584	541.749	637.502	704.22	572.441	1354.64	510.324	1096.96	1446.67	1427.49			8.1972	1173.88	978.597	1121.36	402.902	1185.15			8.1972	601.09	537.072	1191.25	860.761	704.742	873.376	282.961	499.142			8.1972	1117.61	1047.21
		8.2423	826.176	1133.08	845.783	742.013	414.152	502.297	484.134	708.603	879.433	949.033			8.2423	700.411	564.13	665.253	698.751	545.9	1301.18	497.21	1150.41	1431.85	1492.59			8.2423	1105.76	1034.93	1102.75	407.599	1179.73			8.2423	590.377	528.305	1223.41	879.251	730.148	906.382	283.721	473.275			8.2423	1167.91	1119.04
		8.2873	831.4	1121.15	855.996	716.523	435.832	544.091	493.656	742.864	849.236	993.999			8.2873	710.186	589.97	695.867	688.054	530.223	1262.73	489.764	1177.74	1383.84	1526.1			8.2873	1047.54	1077.88	1083.95	412.838	1160.16			8.2873	574.579	515.193	1239.64	868.828	737.223	924.243	284.1	449.911			8.2873	1234.43	1175.03
		8.3323	841.871	1096.79	887.812	696.373	472.544	585.186	516.676	789.648	821.428	1055.9			8.3323	717.195	608.084	719.057	675.484	531.207	1206.06	486.346	1204.31	1319.53	1539.36			8.3323	980.865	1123.63	1056.73	417.698	1149.64			8.3323	559.912	505.144	1249.67	837.064	734.31	957.61	283.682	407.189			8.3323	1305.32	1224.46
		8.3774	840.843	1094.83	927.457	672.705	498.677	638.683	537.637	829.938	795.924	1124.47			8.3774	706.659	629.114	737.078	670.005	550.23	1149.96	482.436	1213.15	1259.42	1529.4			8.3774	940.325	1151.54	1037.92	437.311	1140.61			8.3774	540.202	513.628	1222.71	781.084	714.932	971.117	266.366	362.628			8.3774	1391.33	1272.54
		8.4224	833.046	1084.83	965.653	649.163	531.881	695.528	573.296	860.006	784.711	1193.81			8.4224	678.499	650.614	732.803	688.69	561.465	1117.83	483.902	1214.9	1221.73	1510.44			8.4224	891.241	1175.99	1025.65	456.375	1115.27			8.4224	514.418	525.521	1213.42	734.87	680.483	988.372	257.32	334.507			8.4224	1482.37	1290.84
		8.4675	827.183	1099.5	1009.77	645.19	570.402	739.81	589.355	889.701	784.538	1265.2			8.4675	647.168	657.268	738.647	727.439	568.748	1078.4	480.334	1204.96	1197.4	1475.26			8.4675	856.149	1168.24	1018.57	499.323	1088.85			8.4675	476.762	547.853	1180.8	701.703	650.208	986.256	258.561	307.114			8.4675	1581.49	1322.81
		8.5125	798.235	1141.77	1033.55	657.194	582.32	766.639	607.129	915.625	796.801	1308.6			8.5125	603.387	685.138	745.526	764.592	560.567	1040.06	472.185	1199.28	1210.67	1434.89			8.5125	830.466	1183.38	995.629	544.005	1047.83			8.5125	442.836	571.097	1141.87	687.064	639.106	981.714	266.136	322.748			8.5125	1681.97	1361.46
		8.5575	783.846	1185.92	1061.65	658.046	603.284	783.922	607.26	952.043	833.952	1325.94			8.5575	590.537	693.492	767.478	781.02	546.462	1010.58	467.24	1190.33	1222.44	1378.47			8.5575	790.381	1165.8	962.754	571.284	990.541			8.5575	421.165	581.2	1104.97	667.321	632.987	981.723	281.407	357.927			8.5575	1753.38	1414.94
		8.6026	789.54	1223.51	1090.65	655.962	618.444	778.19	587.358	977.055	876.208	1331.52			8.6026	575.199	733.519	782.374	786.984	528.563	974.192	461.488	1184.18	1255.52	1298.97			8.6026	764.641	1166.69	922.44	610.08	954.633			8.6026	405.749	559.197	1082.32	668.13	646.854	975.937	298.465	410.987			8.6026	1814.75	1473.64
		8.6476	781.846	1256.17	1097.67	619.514	616.125	765.734	569.154	1000.59	926.04	1326.47			8.6476	570.493	759.985	795.784	777.658	516.767	944.842	441.211	1163.22	1291.44	1210.98			8.6476	744.361	1184.82	875.927	618.846	919.585			8.6476	404.795	541.433	1076.13	677.1	668.16	985.509	313.346	477.348			8.6476	1842.2	1509.76
		8.6927	785.088	1258.93	1111.81	582.996	628.801	728.479	555.581	1010.05	945.649	1311.85			8.6927	578.14	783.282	821.903	750.861	506.497	897.089	422.724	1168.61	1342.8	1142.17			8.6927	715.299	1189.01	831.631	631.042	876.818			8.6927	405.61	524.23	1087.39	672.032	706.57	1005.41	342.871	557.076			8.6927	1858.81	1546.81
		8.7377	786.632	1247.55	1123.18	562.928	631.893	710.623	548.694	1021.27	935.265	1303.77			8.7377	578.723	786.31	839.289	725.076	514.27	854.339	403.994	1152.53	1379.31	1072.21			8.7377	698.386	1203.23	798.438	640.055	834.848			8.7377	406.933	489.665	1077.18	676.907	731.25	1018.97	346.239	639.049			8.7377	1855.82	1537.41
		8.7827	780.18	1226.33	1111.13	541.756	625.495	701.042	538.234	1023.86	928.636	1275.91			8.7827	583.891	760.998	865.557	693.525	511.197	807.553	394.12	1138.38	1420.8	1012.16			8.7827	678.804	1222.03	774.647	631.113	811.222			8.7827	422.731	465.952	1088.42	670.603	762.715	1049.69	350.467	714.457			8.7827	1846.94	1527.54
		8.8278	753.392	1194.95	1098.38	545.895	615.081	714.525	553.873	998.263	896.966	1256.84			8.8278	576.203	738.892	898.824	680.983	522.098	765.913	385.47	1123.91	1465.74	977.519			8.8278	652.617	1223.83	779.206	624.421	787.385			8.8278	436.521	445.397	1123.46	669.671	798.01	1087.55	342.822	771.417			8.8278	1842.42	1500.55
		8.8728	727.444	1158.36	1088.16	551.003	611.475	736.811	561.414	978.853	877.583	1218.2			8.8728	588.306	695.982	940.533	682.775	527.031	704.918	374.776	1111.58	1495.72	944.899			8.8728	635.008	1209.35	770.535	610.547	784.619			8.8728	458.601	422.964	1140.41	675.121	836.012	1131.74	324.618	808.158			8.8728	1846.63	1452.39
		8.9179	705.857	1121.08	1076	567.942	598.514	775.439	584.604	944.365	848.835	1213.97			8.9179	593.908	662.195	987.754	704.934	534.977	654.034	353.391	1107.36	1514.2	915.546			8.9179	611.87	1201.06	778.501	579.016	788.466			8.9179	487.046	426.756	1162.79	700.692	866.803	1175.04	313.895	827.148			8.9179	1855.62	1386.64
		8.9629	690.1	1102.8	1064.34	616.296	582.949	786.751	612.015	897.318	820.034	1219.31			8.9629	607.614	644.865	1039.78	735.865	551.958	611.047	340.797	1093.21	1522.88	898.649			8.9629	597.978	1165.84	774.968	548.491	788.413			8.9629	506.277	436.772	1199.61	727.289	902.455	1213.21	309.926	833.555			8.9629	1856.89	1330.88
		9.0079	674.704	1086.67	1048.74	645.823	587.141	790.873	622.378	861.409	808.363	1231.79			9.0079	626.13	625.452	1108.71	775.258	564.458	559.1	340.841	1087.16	1531.99	890.042			9.0079	584.546	1147.53	732.307	520.966	809.646			9.0079	508.753	438	1234.96	752.54	916.536	1246.33	313.023	828.719			9.0079	1856.94	1273.02
		9.053	686.193	1077.33	1030.42	663.37	598.461	758.729	630.905	816.794	793.458	1250			9.053	623.506	607.2	1158.03	811.21	584.721	537.21	347.711	1087.99	1546.94	881.951			9.053	569.822	1106.25	689.434	494.185	827.643			9.053	490.529	447.641	1260.24	783.263	924.158	1260.29	309.204	839.642			9.053	1862.02	1217.29
		9.098	693.974	1087.05	1020.07	674.889	605.241	720.353	623.004	785.9	782.593	1284.32			9.098	617.244	597.473	1195.99	847.699	609.089	514.096	353.726	1067.06	1566.76	888.129			9.098	552.178	1080.52	636.595	484.476	856.038			9.098	480.442	439.287	1313.76	806.478	929.174	1257.63	302.713	831.622			9.098	1863.07	1168.4
		9.1431	700.941	1110.12	1005.38	671.156	612.409	681.691	606.634	749.528	767.48	1300.33			9.1431	601.893	587.71	1209.28	839.542	633.094	499.791	368.802	1057.06	1588.47	884.976			9.1431	536.381	1040.07	594.948	479.718	883.978			9.1431	483.73	413.448	1366.2	809.156	933.804	1241.44	296.127	839.153			9.1431	1875.49	1120.7
		9.1881	701.89	1116.19	983.809	673.231	613.568	650.195	593.383	703.68	740.989	1322.31			9.1881	561.568	575.805	1203.91	843.615	653.38	475.512	390.347	1066.17	1594.93	894.956			9.1881	509.624	1005.75	556.482	469.669	916.78			9.1881	475.359	391.647	1424.44	806.876	942.113	1221.37	277.308	851.412			9.1881	1887.25	1079.16
		9.2331	699.605	1127.42	977.409	665.255	629.798	624.496	582.612	661.806	721.579	1326.68			9.2331	529.03	580.51	1193.56	827.295	666.353	451.065	410.581	1080.75	1597.2	895.158			9.2331	482.369	956.484	527.403	459.242	945.743			9.2331	491.145	362.485	1492.74	817.413	955.684	1209.89	254.874	873.4			9.2331	1882.57	1032.55
		9.2782	682.185	1135.13	982.951	682.411	624.515	606.049	565.281	631.925	688.136	1339.84			9.2782	500.68	602.104	1169.91	804.433	673.87	422.163	439.618	1115.03	1586.63	914.186			9.2782	453.76	922.937	513.265	448.565	952.697			9.2782	519.502	337.397	1519.36	818.676	973.391	1202.73	234.612	876.357			9.2782	1855.94	986.923
		9.3232	673.621	1136.12	991.276	714.609	634.837	595.867	559.875	599.474	657.293	1372.69			9.3232	480.085	610.884	1140.01	757.574	670.238	376.31	473.208	1145.58	1570.12	925.8			9.3232	423.853	884.752	495.904	425.631	958.205			9.3232	529.525	319.959	1555.89	833.255	977.694	1162.4	229.808	889.298			9.3232	1824.66	953.622
		9.3683	651.656	1134.98	1008.03	746.634	655.586	579.744	546.569	549.768	640.891	1412.16			9.3683	464.434	637.717	1130.26	713.368	670.717	350.011	490.524	1161.64	1545.87	949.992			9.3683	413.986	840.784	497.63	407.978	960.138			9.3683	556.024	302.183	1573.21	846.949	995.346	1145.01	214.293	889.97			9.3683	1763.81	910.721
		9.4133	637.254	1138.01	1040.62	815.054	676.789	553.001	541.679	526.65	643.374	1472.74			9.4133	465.472	660.181	1136.82	660.441	672.856	335.367	510.2	1162.61	1520.88	972.62			9.4133	406.293	811.987	494.598	382.332	943.751			9.4133	587.731	289.232	1571.62	848.137	1002.51	1124.92	197.203	890.496			9.4133	1676.11	857.055
		9.4583	616.466	1141.02	1080.03	880.045	698.446	523.082	530.82	518.016	669.306	1521.74			9.4583	462.582	682.024	1152.07	627.906	681.617	339.834	515.268	1155.61	1483.77	1005.91			9.4583	420.138	781.369	478.482	370.893	911.142			9.4583	588.644	274.436	1540.78	824.044	1022.89	1095.59	176.423	875.03			9.4583	1630.9	815.182
		9.5034	591.11	1153.41	1118.82	922.912	724.879	499.083	505.187	503.413	701.439	1548.05			9.5034	459.62	693.652	1171.56	598.388	694.938	373.756	528.921	1137.76	1464.32	1027.43			9.5034	464.585	760.282	462.086	342.909	855.77			9.5034	584.996	267.325	1524.44	803.74	1036.32	1088.52	170.379	863.355			9.5034	1587.94	762.937
		9.5484	569.087	1164.76	1167.95	938.39	757.398	483.586	485.429	506.445	747.891	1564.9			9.5484	443.402	716.309	1210.75	579.486	727.207	401.552	524.647	1105.8	1466.67	1040.71			9.5484	519.433	760.088	449.724	329.626	763.018			9.5484	585.19	269.972	1494.22	768.739	1060.45	1041.08	162.81	825.041			9.5484	1564.9	715.747
		9.5935	533.484	1186.65	1208.5	894.015	787.099	479.681	476.728	530.003	803.863	1554.76			9.5935	432.331	714.123	1251.23	594.891	737.333	431.443	510.692	1070.74	1459.92	1069.32			9.5935	580.646	750.195	436.266	329.99	683.331			9.5935	589.127	266.345	1473.64	715.861	1076.31	1009.95	176.238	775.594			9.5935	1565.15	666.303
		9.6385	497.18	1196.2	1251.66	824.436	803.977	479.215	471.777	561.909	865.75	1524.1			9.6385	411.876	697.727	1276.04	636.603	754.31	458.925	511.821	1032.45	1463.98	1086.37			9.6385	653.7	740.091	423.958	322.109	630.793			9.6385	607.716	268.395	1441.95	674.441	1070.24	976.038	199.921	736.125			9.6385	1568.59	628.921
		9.6835	472.938	1197.56	1296.48	729.108	828.119	481.223	486.442	568.289	924.016	1498.84			9.6835	391.798	673.738	1314.6	677.313	762.553	491.623	507.363	990.325	1449.48	1128.33			9.6835	730.854	710.941	414.632	327.817	604.627			9.6835	621.442	267.966	1449.27	646.644	1070.33	943.099	222.581	694.8			9.6835	1585.89	607.5
		9.7286	463.42	1184.15	1336.92	602.984	851.291	482.415	508.492	570.85	988.462	1462.26			9.7286	360.431	661.662	1353.9	707.024	762.295	526.435	514.055	969.327	1422.87	1164.44			9.7286	806.328	683.167	428.699	350.507	576.163			9.7286	655.764	274.274	1445.71	637.636	1045.35	919.614	243.646	652.594			9.7286	1592.04	600.328
		9.7736	457.822	1149.03	1370.74	513.143	866.3	489.716	534.614	562.358	1042.87	1439.45			9.7736	336.84	634.93	1373.97	754.189	751.259	559.487	517.586	949.353	1353.46	1186.99			9.7736	852.616	658.18	427.536	377.324	563.206			9.7736	695.215	279.82	1441.68	620.908	1004.39	891.894	246.129	629.097			9.7736	1579.94	606.532
		9.8187	460.101	1104.29	1403.67	441.18	881.864	484.437	553	539.198	1073.94	1423.84			9.8187	311.126	635.541	1404.45	775.229	733.587	588.091	516.935	947.625	1283.5	1200.53			9.8187	894.472	629.504	428.765	405.625	555.632			9.8187	746.503	297.776	1457.61	619.97	951.711	865.442	253.339	615.842			9.8187	1568.45	605.326
		9.8637	463.795	1024.92	1448.51	395.07	891.424	488.592	562.379	514.825	1080.85	1425.48			9.8637	297.162	639.025	1438.32	806.959	705.976	611.158	508.79	947.542	1192.73	1234.23			9.8637	930.191	623.026	438.85	439.189	534.891			9.8637	791.47	310.057	1465.39	627.935	882.895	842.389	252.976	614.506			9.8637	1561.49	624.187
		9.9087	470.857	972.236	1458.24	372.851	882.746	486.908	576.836	501.802	1074.96	1443.67			9.9087	272.124	646.422	1489.96	821.045	683.727	649.067	500.469	950.495	1107.51	1273.65			9.9087	951.895	620.731	433.164	470.758	524.365			9.9087	840.271	321.717	1425.37	625.762	799.393	825.113	253.882	608.033			9.9087	1537.96	641.423
		9.9538	468.353	932.952	1475.64	365.051	860.94	495.114	563.854	491.666	1062.43	1467.03			9.9538	270.218	642.672	1526.57	816.801	659.135	681.331	484.365	984.909	1024.85	1317.87			9.9538	959.761	624.434	449.53	492.785	515.958			9.9538	857.808	342.991	1376.07	616.433	709.454	822.137	249.725	610.453			9.9538	1508.65	664.901
		9.9988	471.49	913.729	1481.12	383.792	832.902	492.886	566.73	504.312	1044.06	1483.98			9.9988	276.28	650.392	1550.23	807.302	644.794	725.221	448.648	1009.48	969.146	1364.5			9.9988	934.832	630.03	436.869	494.176	501.966			9.9988	877.541	353.895	1334.37	609.023	638.634	802.349	244.961	600.746			9.9988	1500.71	679.813
	Soma	10.0438	486.019	933.389	1468.41	393.809	797.133	478.215	569.965	536.395	1024.24	1507.34		Soma	10.0438	289.609	638.355	1537.32	777.779	627.039	753.099	426.4	1030.26	929.767	1394.1		Soma	10.0438	911.274	631.295	439.716	507.708	475.138		Soma	10.0438	870.202	376.151	1304.35	594.101	571.841	811.674	239.158	599.204		Soma	10.0438	1474.24	699.085
		10.0889	489.548	966.769	1453.07	394.875	762.222	475.116	567.065	576.685	1017.56	1524.72			10.0889	302.378	610.045	1518.48	741.364	599.273	783.351	410.387	1052.66	905.78	1444.17			10.0889	858.935	628.122	447.128	499.207	449.844			10.0889	879.757	391.123	1281.44	586.373	514.455	812.09	242.929	604.881			10.0889	1437.53	724.113
		10.1339	513.18	1010.48	1435.44	377.421	733.097	476.239	564.228	621.334	1012.71	1540.57			10.1339	317.732	583.203	1460.85	696.797	575.419	819.407	426.055	1068.59	893.098	1434.91			10.1339	806.968	613.721	438.042	493.392	414.095			10.1339	867.732	413.588	1281.61	589.691	470.301	812.097	229.657	609.63			10.1339	1402.65	742.745
		10.179	536.682	1049.52	1413.9	364.085	714.684	477.477	564.799	684.956	1014.95	1571.34			10.179	343.184	547.696	1403.52	666.837	550.371	864.134	433.489	1088.48	878.113	1426.07			10.179	750.922	610.119	441.79	486.465	382.361			10.179	854.684	441.452	1309.87	595.09	471.167	807.582	222.797	638.912			10.179	1362.46	766.134
		10.224	537.572	1064.97	1397.19	354.974	699.05	467.853	570.127	743.564	1004.9	1606.54			10.224	369.483	505.83	1331.34	654.084	525.592	923.509	452.325	1118.89	871.714	1415.85			10.224	710.955	605.19	440.867	504.498	327.674			10.224	857.219	456.244	1354.36	595.24	462.923	789.199	208.549	663.347			10.224	1315.2	890.717
		10.269	554.813	1057.22	1387.4	367.247	701.41	467.248	579.29	794.818	1000.89	1656.64			10.269	389.42	475.93	1260.29	659.995	501.926	993.91	459.722	1154.96	878.951	1397.07			10.269	679.36	602.758	446.025	521.666	294.594			10.269	866.578	472.085	1412.43	591.93	466.304	783.238	204.104	701.339			10.269	1290.38	852.816
		10.3141	561.043	1022.98	1370.61	393.757	708.44	464.63	591.189	826.199	1007.19	1684.4			10.3141	429.852	470.245	1194.34	660.39	484.179	1058.48	480.292	1191.91	892.973	1391.31			10.3141	662.138	613.671	443.775	545.674	259.713			10.3141	866.709	493.887	1444.76	587.092	464.771	769.439	212.818	726.245			10.3141	1279.83	843.208
		10.3591	576.88	980.722	1348.83	427.354	703.668	453.241	605.447	834.452	998.536	1729.34			10.3591	467.421	454.804	1122.79	664.154	477.263	1098.72	477.018	1244.66	927.333	1380.2			10.3591	637.499	620.43	454.266	568.303	233.55			10.3591	872.898	511.127	1480.24	570.584	470.169	771.153	200.224	741.329			10.3591	1278.63	871.463
		10.4042	596.983	936.971	1312.68	469.013	710.56	434.836	629.803	807.004	1001.21	1761.89			10.4042	508.21	458.373	1052.8	672.18	490.073	1132.36	460.729	1292.48	954.482	1380.69			10.4042	614.483	629.949	458.617	586.996	214.02			10.4042	886.244	523.466	1511.6	562.216	467.216	792.472	200.456	752.529			10.4042	1274.44	895.716
		10.4492	606.943	897.076	1268.21	495.457	718.157	414.053	658.597	746.662	1023.3	1781.31			10.4492	562.028	475.569	982.387	678.85	508.924	1131.43	455.286	1321.25	981.174	1380.56			10.4492	561.44	646.814	474.767	606.658	198.185			10.4492	900.571	530.473	1521.6	554.072	475.058	837.997	194.631	753.241			10.4492	1278.74	905.314
		10.4942	633.366	879.63	1229.45	536.016	718.151	389.49	686.921	668.591	1056.71	1787.52			10.4942	612.309	495.319	903.918	694.9	522.058	1114.79	437.402	1349.87	993.325	1376.77			10.4942	514.87	669.554	486.2	610.343	184.862			10.4942	918.487	530.873	1533.29	548.99	495.36	873.509	201.916	733.295			10.4942	1277.06	899.442
		10.5393	666.489	869.563	1196.32	570.095	729.1	365.396	703.719	569.72	1091.02	1795.88			10.5393	666.847	506.772	838.17	720.073	533.285	1096.96	426.91	1360.45	976.376	1356.88			10.5393	459.902	671.625	505.691	608.539	168.397			10.5393	930.847	528.564	1523.59	536.447	514.471	905.066	201.199	720.599			10.5393	1286.24	883.221
		10.5843	703.964	865.759	1179.86	616.623	739.233	339.248	714.556	477.27	1113.47	1792.72			10.5843	721.867	523.856	763.666	766.62	532.903	1078.69	428.609	1366.93	962.346	1325.23			10.5843	404.671	665.469	520.223	600.663	155.933			10.5843	952.928	531.128	1519.37	534.316	549.186	944.244	200.383	721.368			10.5843	1290.36	853.695
		10.6294	764.89	876.076	1183.71	629.375	740.68	312.176	709.245	403.816	1144.59	1761.47			10.6294	758.251	529.541	698.34	823.457	521.792	1077.33	436.583	1340.94	929.728	1290.32			10.6294	383.328	642.742	554.846	591.484	156.658			10.6294	991.412	521.749	1493.01	520.777	589.637	973.309	223.076	699.71			10.6294	1286.99	815.353
		10.6744	815.359	878.412	1201.09	645.916	743.238	291.477	684.816	362.674	1147.68	1734.85			10.6744	788.914	532.002	646.424	867.896	502.229	1063.87	450.993	1327.1	887.748	1260.01			10.6744	358.453	628.463	571.193	591.96	157.739			10.6744	1031.62	518.977	1502.07	517.013	643.757	988.24	228.17	704.845			10.6744	1295.17	769.19
		10.7194	874.138	873.928	1226.5	668.247	751.946	262.568	659.233	342.091	1130.41	1681.12			10.7194	814.281	521.553	624.362	909.601	493.743	1062.11	448.272	1315.86	850.481	1236.7			10.7194	344.113	610.181	595.936	579.283	170.319			10.7194	1079.25	516.198	1481.75	504.763	712.285	1009.29	245.679	698.327			10.7194	1314.64	711.578
		10.7645	927.211	873.27	1249.74	674.386	755.544	242.544	620.5	347.747	1084.23	1600			10.7645	831.769	525.352	625.604	924.111	493.577	1065.4	431.254	1295.28	833.102	1218.38			10.7645	336.945	587.017	614.437	560.108	188.019			10.7645	1123.41	522.111	1466.22	494.63	753.266	1031.86	276.712	704.295			10.7645	1326.45	675.017
		10.8095	968.674	868.401	1279.79	671.301	763.906	227.711	585.798	354.515	1031.42	1519.24			10.8095	853.97	525.09	646.898	917.063	506.549	1066.59	414.705	1318.75	836.974	1203.3			10.8095	346.988	576.886	629.362	555.796	204.26			10.8095	1172.35	533.038	1426.52	479.706	779.153	1060.28	300.676	715.891			10.8095	1326.5	654.107
		10.8546	1009.03	862.256	1292.88	669.789	753.514	208.613	564.642	371.963	978.891	1446.17			10.8546	864.312	533.698	675.779	888.877	519.52	1052.4	411.792	1335.89	820.708	1197.54			10.8546	351.886	585.8	623.284	560.279	215.988			10.8546	1206.7	557.561	1414.7	467.982	779.355	1092.63	332.427	723.922			10.8546	1326	640.328
		10.8996	1037.76	847.197	1317.72	657.517	747.433	204.771	550.253	393.988	937.851	1392.24			10.8996	873.455	541.579	703.708	859.988	532.966	1070	410.57	1347.91	815.928	1211.22			10.8996	365.347	589.191	621.447	550.367	198.933			10.8996	1244.88	577.846	1388.88	454.509	769.243	1120.37	354.203	731.268			10.8996	1310.59	640.914
		10.9446	1092.64	834.848	1340.37	646.902	753.618	213.89	549.617	412.389	906.866	1353.31			10.9446	886.785	531.739	712.252	845.26	550.624	1080.38	406.731	1368.5	793.802	1196			10.9446	376.143	595.631	624.163	566.94	189.075			10.9446	1286.63	598.455	1375.34	445.963	762.32	1146.27	354.37	742.945			10.9446	1296.66	645.839
		10.9897	1154.18	822.908	1365.82	619.746	752.058	226.528	553.111	421.65	884.557	1327.81			10.9897	890.25	509.535	709.086	832.014	553.778	1126.14	415.078	1385.93	727.121	1175.59			10.9897	366.015	599.876	624.516	579.374	180.164			10.9897	1318.87	612.857	1358.39	448.591	755.077	1151.36	345.333	756.694			10.9897	1274.07	650.832
		11.0347	1238.23	818.701	1395.07	589.557	761.99	227.972	558.613	431.467	868.315	1312.81			11.0347	892.686	494.008	694.597	828.523	553.866	1175.99	445.63	1393.96	660.4	1163.68			11.0347	370.53	603.261	608.766	581.279	172.331			11.0347	1361.57	642.591	1345.64	454.415	756.146	1124.71	344.554	770.941			11.0347	1252.97	668.271
		11.0798	1347.93	820.295	1437.69	567.062	779.68	239.825	567.803	441.233	859.598	1284.73			11.0798	905.662	472.851	670.231	842.951	543.111	1232.72	452.284	1393.86	575.089	1154.09			11.0798	377.175	575.204	612.665	578.646	154.999			11.0798	1386.18	670.01	1318.96	457.111	752.489	1101.27	337.961	799.188			11.0798	1225.65	690.229
		11.1248	1476.12	826	1479.92	572.035	788.68	241.255	571.026	447.18	853.879	1252.87			11.1248	919.971	454.046	652.82	867.233	521.717	1280.93	450.622	1391.27	511.908	1128.38			11.1248	382.237	536.08	601.881	574.945	127.179			11.1248	1423.94	700.885	1281.85	464.804	743.215	1080.38	321.286	807.276			11.1248	1202.62	712.671
		11.1698	1616.02	847.95	1506.58	584.376	800.502	243.168	567.924	469.421	854.942	1206.71			11.1698	912.662	450.254	640.452	904.619	491.876	1301.43	450.266	1393.83	469.699	1127.51			11.1698	383.983	500.33	592.175	562.357	106.669			11.1698	1467.89	722.924	1239.9	485.568	731.475	1083.54	336.047	840.337			11.1698	1174.02	749.539
		11.2149	1777.31	877.265	1524.34	608.341	793.625	251.058	574.94	479.182	873.371	1151.69			11.2149	893.241	446.713	633.117	920.487	459.923	1302.16	452.023	1402.54	459.075	1113			11.2149	395.871	443.379	570.581	548.347	87.926			11.2149	1494.38	753.075	1222.14	520.001	715.398	1082.99	344.538	860.13			11.2149	1140.69	777.406
		11.2599	1944.06	913.194	1536.47	642.354	778.319	259.794	582.129	481.011	902.305	1106.65			11.2599	863.716	452.451	622.043	922.087	435.776	1298.36	466.588	1422.46	473.178	1115.48			11.2599	396.51	392.075	550.484	538.805	83.949			11.2599	1544.21	773.371	1221.6	562.306	721.817	1117.73	367.037	900.74			11.2599	1123.28	828.757
		11.305	2119.29	936.518	1551.84	672.491	761.237	282.243	593.038	494.401	923.419	1057.02			11.305	813.923	450.068	624.369	926.803	422.999	1266.17	484.801	1435.77	502.997	1118.97			11.305	391.959	348.853	530.864	524.865	96.103			11.305	1580.69	777.92	1242.28	625.405	734.118	1156.39	392.428	920.218			11.305	1138.61	872.949
		11.35	2285.07	949.087	1541.01	688.784	736.405	304.91	608.717	490.258	941.419	1019.92			11.35	756.406	445.227	623.693	911.154	423.628	1214.94	520.121	1465.11	543.014	1121.43			11.35	385.947	308.463	516.816	509.992	111.149			11.35	1610.69	772.204	1278.42	698.808	747.895	1197.85	428.409	946.016			11.35	1139.78	934.03
		11.395	2472.42	965.625	1535.61	689.197	719.152	335.599	625.464	490.274	945.745	986.336			11.395	699.581	434.154	630.832	899.606	429.242	1194.43	549.815	1500.96	585.288	1132.24			11.395	386.231	275.702	509.804	496.068	125.732			11.395	1637.21	751.788	1335.12	774.929	753.457	1230.71	460.95	957.257			11.395	1150.5	999.076
		11.4401	2649.21	970.671	1505.36	656.21	689.355	365.298	650.539	491.316	947.057	962.443			11.4401	640.424	424.529	672.001	897	418.944	1180.69	582.592	1525.36	594.483	1141.03			11.4401	397.593	265.731	523.018	483.076	153.243			11.4401	1656.59	717.403	1355.33	851.136	765.64	1277.6	489.042	942.943			11.4401	1168.65	1057.84
		11.4851	2812.2	958.259	1475.69	624.479	688.6	392.465	659.982	503.065	937.704	944.396			11.4851	585.207	416.974	724.813	879.457	412.057	1201.24	617.604	1539.78	605.893	1154.18			11.4851	409.71	263.586	542.451	468.252	180.574			11.4851	1642.84	682.043	1370.46	927.039	771.778	1318.03	501.671	908.911			11.4851	1173.86	1099.56
		11.5302	2944.47	935.229	1439.54	601.676	683.426	429.388	662.114	516.033	916.221	933.243			11.5302	536.021	407.386	794.183	856.91	389.337	1227.87	637.272	1543.47	604.109	1174.87			11.5302	413.675	274.673	561.249	462.365	215.637			11.5302	1635.43	656.275	1365.45	1000.17	763.884	1343.39	498.655	857.624			11.5302	1155.51	1130.66
		11.5752	3066.74	913.662	1388.3	605.416	706.575	476.324	670.955	534.462	903.087	940.952			11.5752	508.903	404.912	883.943	840.005	360.298	1250	663.718	1553.77	598.227	1200.72			11.5752	402.048	286.428	572.554	461.413	235.621			11.5752	1596.77	622.398	1333.16	1058.81	754.573	1359	493.571	794.004			11.5752	1148.81	1131.42
		11.6202	3168.59	901.854	1343.14	628.032	744.486	536.632	685.258	543.427	892.408	962.777			11.6202	466.359	387.966	968.704	821.416	351.059	1264.68	685.463	1555.74	607.075	1241.64			11.6202	387.097	299.361	579.3	467.263	252.949			11.6202	1555.84	626.59	1278.66	1115.26	726.943	1369.54	479.204	719.059			11.6202	1151.38	1134.68
		11.6653	3236.91	890.572	1300.94	653.91	801.844	597.884	696.143	560.357	878.291	980.927			11.6653	433.662	377.428	1062.1	813.102	355.882	1270.12	703.414	1569.36	629.287	1287.27			11.6653	364.51	300.405	574.344	491.983	265.625			11.6653	1510.57	641.623	1234.87	1168.87	714.653	1375.31	465.505	643.65			11.6653	1152.52	1140.22
		11.7103	3264.13	888.157	1250.25	696.729	848.902	666.132	694.501	560.918	852.352	1020.28			11.7103	409.367	361.59	1136.78	810.35	382.12	1258.04	721.723	1557.62	659.364	1346.43			11.7103	346.407	293.208	571.673	509.41	272.302			11.7103	1473.05	675.758	1186.37	1209.4	708.057	1377.81	449.639	568.2			11.7103	1152.49	1162.92
		11.7554	3272.84	877.669	1220.2	732.948	897.873	740.537	703.162	566.967	840.414	1053.51			11.7554	379.148	334.113	1188.81	826.851	401.646	1244.99	748.248	1535.59	681.421	1393.32			11.7554	345.652	276.905	551.591	534.905	262.433			11.7554	1435.41	722.236	1132.58	1235.89	725.554	1372.47	430.685	498.412			11.7554	1155.72	1187.8
		11.8004	3271.58	858.755	1205.41	748.979	927.621	813.725	714.825	568.086	836.906	1087.19			11.8004	357.685	323.443	1199.24	842.672	427.208	1218.62	767.818	1497.41	697.892	1433.29			11.8004	347.885	263.93	540.894	555.392	237.078			11.8004	1392.6	777.924	1073.16	1274.45	761.389	1356.99	429.779	440.188			11.8004	1144.52	1221.96
		11.8454	3244.01	830.387	1193.35	744.94	950.054	885.572	713.903	551.703	832.145	1118.69			11.8454	332.251	327.282	1197.51	854.742	439.967	1176.5	780.906	1448.31	707.693	1486.76			11.8454	353.533	247.313	529.091	548.467	216.656			11.8454	1344.5	853.527	1052.46	1307.82	810.572	1325.5	440.272	391.416			11.8454	1142.22	1238
		11.8905	3227.92	800.957	1183.5	722.441	950.918	962.607	717.996	528.048	823.231	1143.15			11.8905	315.373	336.944	1166.45	857.196	446.645	1158.45	805.493	1404.68	703.229	1540.21			11.8905	363.582	242.545	518.051	542.517	207.84			11.8905	1280.68	909.279	1050.23	1316.5	862.871	1292.81	456.377	365.363			11.8905	1121.44	1245.43
		11.9355	3197.75	771.603	1187.71	702.981	948.454	1015.44	731.918	497.103	805.842	1160.3			11.9355	326.81	356.695	1122.72	858.45	438.223	1134.66	831.797	1348.61	689.461	1565.45			11.9355	370.564	232.698	507.891	519.079	187.062			11.9355	1214.16	947.802	1071.46	1321.91	909.398	1237.57	466.59	354.109			11.9355	1115.56	1238.99
		11.9806	3155.43	758.776	1181.51	669.11	952.197	1044.33	768.999	455.441	783.6	1158.37			11.9806	338.75	375.606	1092.12	863.496	433.408	1140.24	873.572	1287.18	676.653	1592.06			11.9806	386.978	216.894	495.368	477.992	178.267			11.9806	1153.93	982.962	1107.47	1302.87	945.871	1165.08	473.372	359.871			11.9806	1090.1	1220.53
		12.0256	3107.72	748.727	1186.44	620.425	963.08	1050.42	812.603	411.189	753.024	1165.97			12.0256	356.275	389.049	1056.57	873.367	405.875	1148.11	914.926	1221.97	666.794	1607.43			12.0256	406.898	207.719	487.196	439.024	171.287			12.0256	1117.27	1018.92	1162.76	1285.45	969.187	1079.33	471.539	372.862			12.0256	1081	1206.27
		12.0706	3050.68	739.908	1197.64	565.992	956.769	1027.46	862.152	362.239	708.373	1184.78			12.0706	384.743	413.234	1025.22	876.966	405.959	1175.42	941.936	1161.86	654.52	1619.11			12.0706	443.082	200.548	478.364	396.26	163.885			12.0706	1063.85	1065.11	1218.11	1259.49	994.167	991.984	457.241	383.951			12.0706	1084.78	1182.01
		12.1157	3005.42	735.527	1215.52	510.065	969.64	1012.36	928.987	325.453	664.556	1193.81			12.1157	411.986	413.471	1013.2	907.231	402.023	1216.2	950.486	1130.03	632.626	1622.17			12.1157	476.363	204.332	468.086	367.989	156.085			12.1157	1027.81	1114.14	1255.12	1223.32	1007.85	907.625	427.748	394.218			12.1157	1087.19	1158.68
		12.1607	2954.58	724.413	1241.07	457.255	960.579	979.867	978.905	309.206	607.636	1204.14			12.1607	434.754	406.89	992.02	938.066	411.48	1258.99	933.091	1099.1	616.704	1618.46			12.1607	518.269	207.822	440.688	343.385	160.64			12.1607	986.521	1162.93	1284.57	1202.67	1028.02	838.279	407.905	395.654			12.1607	1082.83	1136.21
		12.2058	2904.43	703.949	1276.85	402.317	936.664	942.745	1021.12	298.475	558.32	1225.37			12.2058	456.019	402.178	973.982	977.959	431.422	1297.63	923.284	1084.93	601.804	1624.65			12.2058	545.32	222.917	431.741	318.577	160.31			12.2058	947.437	1209.15	1284.87	1176.82	1054.97	781.222	396.49	401.657			12.2058	1069.76	1099.72
		12.2508	2870.78	684.708	1304.76	353.939	898.216	905.804	1042.89	299.472	513.629	1247.76			12.2508	473.279	391.372	957.456	988.839	457.894	1302.44	892.714	1067.86	581.386	1628.4			12.2508	563.346	232.587	422.764	323.322	159.878			12.2508	897.695	1249.87	1271.6	1164.28	1087.32	730.843	388.464	413.654			12.2508	1036.65	1072.26
		12.2958	2820.97	680.832	1328.98	324.572	854.743	857.995	1046.89	308.99	487.379	1267.77			12.2958	490.73	385.927	935.278	981.766	487.651	1306.74	872.611	1064.62	555.247	1641.06			12.2958	578.304	250.585	403.138	330.793	162.741			12.2958	858.007	1258.48	1243.66	1141.09	1125.22	678.498	382.133	432.043			12.2958	999.81	1051.96
		12.3409	2785.84	672.842	1347.44	312.217	803.978	800.725	1040.54	326.667	485.331	1292.88			12.3409	499.544	385.622	912.302	970.398	494.482	1277.01	848.58	1073.3	542.371	1651.16			12.3409	591.237	256.256	393.115	333.735	171.771			12.3409	824.065	1244.99	1227.83	1113.21	1160.68	625.497	386.405	473.537			12.3409	975.435	1045.11
		12.3859	2755.82	662.829	1344.64	308.567	759.937	731.777	1048.05	344.993	479.861	1306.95			12.3859	523.692	382.572	899.086	941.153	514.99	1251.3	844.921	1095.1	521.964	1668.2			12.3859	600.26	247.124	367.678	339.542	181.212			12.3859	801.241	1217.3	1217.06	1059.34	1183	576.378	392.98	527.736			12.3859	957.932	1029.77
		12.431	2713.71	654.749	1327.28	317.032	726.566	652.451	1058.39	369.666	485.333	1311.46			12.431	543.41	388.046	867.751	905.105	506.214	1222.68	837.447	1098.29	509.773	1697.94			12.431	599.311	255.656	341.039	351.51	179.022			12.431	788.482	1161.14	1210.74	1010.59	1184.23	536.019	411.034	588.123			12.431	963.795	1026.65
		12.476	2665.56	640.282	1319.16	329.772	715.502	573.649	1084.51	402.99	492.033	1322.79			12.476	564.574	377.04	823.652	859.513	504.049	1211.86	855.385	1120.64	498.375	1732.22			12.476	601.016	253.931	300.79	366.188	172.445			12.476	787.401	1108.74	1234.03	961.373	1172.2	507.882	417.034	660.581			12.476	973.29	1012.28
		12.521	2584.68	637.016	1314.14	351.645	708.03	505.5	1125.85	428.596	497.532	1336.33			12.521	563.463	349.758	779.797	821.675	509.945	1186.43	859.869	1107.46	481.255	1779.64			12.521	595.561	263.696	266.865	368.938	175.627			12.521	755.358	1053.21	1275.53	909.915	1143.63	491.086	426.068	712.629			12.521	985.875	990.012
		12.5661	2513.78	634.316	1311	387.91	704.728	453.756	1171.84	447.267	505.906	1329.17			12.5661	562.479	325.516	728.605	801.432	512.463	1166.08	852.877	1109.17	466.246	1820.92			12.5661	577.282	273.984	244.999	378.368	187.805			12.5661	731.407	996.071	1329.72	876.382	1120	483.477	428.91	738.154			12.5661	985.772	961.14
		12.6111	2421.4	640.102	1319.14	404.945	698.956	399.907	1208.9	468.438	510.524	1324.01			12.6111	564.56	294.917	676.135	795.183	518.197	1147.68	839.702	1114.74	448.841	1826.62			12.6111	568.98	292.395	229.046	384.35	197.45			12.6111	702.951	969.416	1380.74	850.284	1103.14	485.838	440.699	760.126			12.6111	1001.22	928.814
		12.6562	2322.93	655.207	1340.22	437.713	675.537	360.182	1233.9	483.908	504.049	1313.36			12.6562	563.845	263.205	643.421	810.248	542.013	1114.45	835.043	1125.86	428.918	1800.58			12.6562	580.173	322.68	223.099	398.089	215.565			12.6562	666.542	946.666	1428.22	833.715	1096.41	483.377	448.368	775.284			12.6562	1018.67	886.964
		12.7012	2235.06	672.797	1353.11	482.575	649.897	326.818	1233.89	473.441	500.191	1293.39			12.7012	572.618	246.033	628.435	837.989	569.218	1073.83	829.763	1143.24	408.454	1768.69			12.7012	601.354	350.851	234.075	413.68	234.19			12.7012	633.418	925.923	1454.95	822.826	1098.67	470.149	444.141	779.467			12.7012	1011.42	866.605
		12.7462	2149.33	687.509	1358.87	517.756	601.625	305.714	1229.4	470.826	503.22	1278.24			12.7462	589.557	238.547	642.94	865.51	602.089	1054	814.313	1153.93	388.376	1719.85			12.7462	648.797	390.139	264.78	439.778	258.106			12.7462	624.075	922.058	1448.82	804.202	1105.89	474.738	451.873	784.866			12.7462	1005.87	835.18
		12.7913	2051.93	687.351	1358.04	564.031	563.526	292.787	1207.03	459.358	493.569	1256.78			12.7913	606.958	248.2	670.291	878.968	625.459	1018.81	804.739	1140.78	366.827	1677.97			12.7913	696.718	413.975	272.31	458.533	275.493			12.7913	645.866	915.89	1440.23	793.419	1111.53	483.274	453.819	782.563			12.7913	994.446	804.58
		12.8363	1954.78	668.629	1353.42	616.287	533.418	289.985	1171.54	435.788	483.815	1249.43			12.8363	631.845	263.355	715.327	874.722	637.398	982.108	811.815	1148.68	347.184	1651			12.8363	753.558	435.538	290.267	463.497	300.14			12.8363	669.742	908.928	1431.81	781.652	1109.15	487.152	445.302	780.043			12.8363	965.702	776.794
		12.8813	1863.26	647.939	1325.92	687.901	508.623	302.552	1139.97	416.879	470.231	1215.91			12.8813	633.185	291.425	776.996	869.959	644.479	956.311	815.896	1144.16	343.544	1626.33			12.8813	793.069	441.297	297.445	468.686	298.348			12.8813	707.514	894.543	1404.75	753.479	1106.88	492.413	428.868	763			12.8813	936.922	757.528
		12.9264	1760.62	617.73	1289.05	757.624	504.572	322.042	1080.75	405.095	471.229	1183.81			12.9264	633.944	329.404	812.065	871.546	653.844	927.332	810.674	1147.11	350.855	1618.77			12.9264	811	432.092	299.715	464.85	297.973			12.9264	735.075	869.808	1369.64	735.131	1076.65	515.74	411.556	741.935			12.9264	917.924	745.64
		12.9714	1669.46	593.613	1252.48	832.54	495.85	342.042	1044.77	393.118	477.185	1155.44			12.9714	635.82	355.6	823.525	884.443	671.398	889.075	809.928	1154.25	364.739	1604.55			12.9714	814.062	416.469	315.358	460.134	286.899			12.9714	759.153	859.856	1334.73	728.496	1032.52	509.222	385.878	721.424			12.9714	913.024	720.612
		13.0165	1561.63	577.332	1206.76	898.114	482.99	358.327	1007.61	378.781	503.747	1121.27			13.0165	624.566	384.007	818.754	920.54	688.604	846.44	788.833	1159.91	393.036	1562.72			13.0165	805.349	398.809	333.044	459.103	268.868			13.0165	770.705	857.241	1298.98	726.107	960.387	521.695	363.746	697.171			13.0165	931.182	710.063
		13.0615	1452.58	574.494	1164.96	943.222	465.515	388.546	983.582	356.762	524.551	1108.27			13.0615	610.579	417.926	796.355	982.891	713.158	828.879	782.393	1141.28	416.376	1514.96			13.0615	789.266	387.239	358.223	455.381	251.057			13.0615	770.586	860.11	1270.93	721.303	883.544	526.291	342.937	673.669			13.0615	956.912	683.842
		13.1065	1343.12	591.479	1121.18	954.995	452.896	470.481	966.141	341.067	536.799	1089.09			13.1065	582.34	438.283	773.437	1043.6	727.707	813.425	775.384	1149.84	433.363	1459.61			13.1065	796.201	386.755	370.457	460.409	227.125			13.1065	779.094	888.005	1221.57	720.566	822.661	525.376	319.913	662.599			13.1065	985.966	655.441
		13.1516	1232.36	605.887	1091.69	945.362	443.618	376.436	967.715	337.322	557.389	1094.02			13.1516	546.582	464.758	751.161	1089.67	736.474	789.705	762.193	1161.16	445.015	1418.19			13.1516	803.869	380.732	376.446	449.781	224.158			13.1516	794.505	926.446	1208.97	712.221	778.824	518.439	295.752	668.508			13.1516	1011.77	627.669
		13.1966	1143.56	617.446	1067.69	919.494	444.516	367.768	971.795	352.757	561.501	1123.3			13.1966	513.942	487.391	744.649	1112.48	752.273	794.084	745.41	1179	447.858	1390.13			13.1966	832.816	386.941	390.348	468.806	217.949			13.1966	811.502	964.033	1189.83	710.873	762.232	516.878	286.164	672.33			13.1966	1024.07	604.936
		13.2417	1060.91	630.976	1063.95	901.791	451.86	368.873	976.048	370.713	559.605	1171.87			13.2417	487.968	501.07	752.297	1101.02	762.719	787.114	714.993	1189.11	439.583	1384.66			13.2417	863.033	407.714	387.649	494.931	218.787			13.2417	841.783	985.755	1222.62	700.824	763.85	511.805	280.041	672.014			13.2417	1018.91	597.634
		13.2867	989.804	639.365	1056.26	899.476	465.784	367.5	980.066	379.173	555.614	1232.34			13.2867	471.117	527.585	757.03	1070.69	759.599	779.113	686.41	1219.28	430.711	1372.22			13.2867	882.392	422.408	379.327	514.384	226.323			13.2867	873.458	988.222	1238.22	699.783	768.705	518.322	282.686	667.335			13.2867	1023.87	587.649
		13.3317	909.388	634.94	1080.76	897.732	482.069	368.793	982.813	388.54	552.756	1295.31			13.3317	453.322	533.198	779.762	1024.88	754.773	767.884	654.002	1245.14	427.442	1359.36			13.3317	898.93	440.213	389.946	547.945	239.239			13.3317	879.324	1007.31	1230.85	705.934	756.574	522.739	284.072	632.906			13.3317	992.131	588.412
		13.3768	820.945	641.57	1104.63	902.69	484.48	379.301	968.877	377.686	546.25	1344.8			13.3768	458.211	542.588	796.426	980.203	744.766	739.437	618.599	1274.06	416.833	1350.26			13.3768	892.103	452.756	379.487	572.404	264.113			13.3768	855.146	1015.24	1194.88	709.683	737.43	533.438	296.393	618.296			13.3768	958.405	579.507
		13.4218	724.497	630.431	1137.14	899.693	495.708	383.311	942.379	378.193	538.653	1368.47			13.4218	478.538	531.729	818.502	953.815	721.565	717.327	590.722	1291.52	394.542	1326.78			13.4218	874.773	473.93	376.581	581.615	294.553			13.4218	821.284	1023.79	1153.35	715.061	693.468	564.981	299.303	608.098			13.4218	930.214	580.688
		13.4669	627.51	622.896	1202.02	889.928	519.31	381.042	925.054	386.932	537.028	1356.82			13.4669	513.134	515.819	842.836	927.313	683.969	699.175	553.68	1299.52	374.349	1295.9			13.4669	855.658	496.451	382.71	562.428	321.41			13.4669	766.431	1040.55	1106.2	729.795	653.174	601.874	308.75	606.385			13.4669	910.037	589.569
		13.5119	539.45	609.563	1250.99	843.708	549.638	388.29	914.857	404.913	531.236	1304.1			13.5119	560.578	500.38	871.724	909.824	642.664	683.994	526.154	1326.37	351.99	1272.88			13.5119	818.222	529.889	391.558	547.549	350.426			13.5119	699.663	1043.99	1060.49	748.902	606.758	651.084	312.372	607.752			13.5119	906.791	606.465
		13.5569	469.014	586.321	1296.36	773.768	608.792	405.986	897.994	426.147	524.772	1247.8			13.5569	614.566	491.277	890.37	889.111	616.042	679.988	501.816	1342.09	323.717	1252.98			13.5569	792.218	542.814	392.687	509.825	367.606			13.5569	638.861	1052.79	1009.91	789.984	578.291	696.038	298.856	620.268			13.5569	911.07	626.077
		13.602	406.906	558.126	1332.3	691.8	683.322	404.454	883.778	450.404	531.943	1199.08			13.602	664.441	490.534	893.195	853.212	583.387	694.428	488.811	1344.27	307.567	1234.63			13.602	769.515	547.875	388.174	483.647	382.608			13.602	591.817	1067.33	940.347	832.01	560.847	749.413	283.218	641.761			13.602	947.899	649.199
		13.647	369.958	530.52	1355.78	589.37	757.532	413.817	883.343	467.314	534.241	1165.88			13.647	711.961	497.286	872.52	801.029	564.231	707.302	484.308	1349.56	293.387	1231.52			13.647	766.091	545.586	379.991	465.683	382.062			13.647	561.785	1090.56	881.004	897.871	554.495	792.384	259.911	651.388			13.647	971.853	667.895
		13.6921	350.526	496.129	1358.03	493.191	821.445	426.438	888.973	487.254	535.098	1157.77			13.6921	748.717	509.441	844.025	739.872	557.238	719.237	471.034	1359.45	274.327	1241.15			13.6921	757.038	527.471	370.978	452.2	377.9			13.6921	535.96	1133.79	818.167	973.607	568.297	830.234	244.739	676.016			13.6921	998.207	700.754
		13.7371	341.885	472.729	1366.03	401.474	872.983	440.064	885.338	500.921	540.188	1168.67			13.7371	772.028	515.467	837.926	667.729	563.283	731.486	465.954	1371.95	271.938	1259.73			13.7371	743.685	509.281	365.164	453.139	381.651			13.7371	494.763	1150.53	788.039	1053.32	597.894	858.971	239.6	690.34			13.7371	1016.63	725.608
		13.7821	337.006	457.103	1360.68	336.287	907.067	452.853	892.025	521.201	544.547	1187.14			13.7821	785.287	517.957	829.799	601.107	569.472	733.43	460.377	1378.92	274.793	1284.32			13.7821	724.692	485.321	341.325	466.327	373.866			13.7821	456.227	1157.2	752.146	1120.61	623.719	881.967	227.287	702.363			13.7821	993.961	758.8
		13.8272	339.485	437.341	1358.23	297.572	910.8	466.495	894.708	561.711	563.1	1204.74			13.8272	766.089	509.116	842.518	549.968	583.267	731.189	436.684	1373.33	279.452	1303.06			13.8272	697.21	479.33	331.44	479.537	369.278			13.8272	408.517	1118.66	735.235	1189.53	648.177	895.215	230.411	720.081			13.8272	985.078	781.413
		13.8722	347.5	431.38	1356.73	272.22	905.016	486.518	911.254	615.597	582.041	1207.83			13.8722	746.938	485.778	865.475	522.617	579.083	734.201	442.057	1376.65	284.792	1321.77			13.8722	665.503	462.315	332.243	499.556	361.682			13.8722	372.075	1060.54	723.847	1251.77	663.754	926.499	241.653	739.587			13.8722	971.074	787.808
		13.9173	357.569	431.56	1340.7	256.3	876.424	505.978	931.999	696.638	602.987	1209.71			13.9173	723.471	453.192	901.102	517.467	559.555	724.886	441.999	1369.33	285.843	1334.34			13.9173	636.092	458.04	339.801	511.904	349.43			13.9173	352.328	971.276	738.6	1315.46	695.666	929.36	258.183	756.51			13.9173	967.404	763.067
		13.9623	358.995	440.139	1323.2	242.138	833.545	522.892	966.618	772.013	643.801	1197.83			13.9623	684.375	435.114	945.07	534.4	532.517	717.379	450.803	1352.74	291.493	1324.93			13.9623	619.335	459.333	331.238	541.563	360.771			13.9623	338.091	878.146	748.064	1383.15	747.729	956.819	265.076	751.746			13.9623	954.937	742.511
	PeMP	14.0073	361.501	452.707	1284.97	234.889	781.145	540.723	1024.34	858.91	669.225	1198.02		PeMP	14.0073	649.82	432.931	994.618	582.043	499.34	698.375	457.891	1340.18	284.007	1310.58		PeMP	14.0073	586.84	453.469	333.132	558.253	349.103		PeMP	14.0073	345.525	809.017	767.369	1439.33	819.708	965.517	287.955	742.32		PeMP	14.0073	954.529	732.296
		14.0524	355.299	473.164	1253.41	224.162	721.161	558.833	1083.13	934.619	707.956	1195.02			14.0524	612.679	444.524	1037.55	632.957	464.99	669.762	475.509	1322.63	280.091	1285.28			14.0524	557.312	434.579	319.038	562.381	340.245			14.0524	345.005	770.903	793.458	1491.12	904.517	970.365	307.802	720.04			14.0524	958.314	717.67
		14.0974	341.205	495.103	1196.33	219.741	658.299	576.33	1145.78	981.385	742.33	1181.97			14.0974	577.595	475.526	1065.5	694.982	446.698	662.255	495.172	1302.7	268.958	1251.93			14.0974	546.356	399.611	296.304	573.013	328.392			14.0974	345.881	738.279	830.495	1541.69	991.951	981.014	328.379	709.341			14.0974	952.99	705.972
		14.1425	336.357	518.609	1141.64	237.186	612.548	588.46	1196.47	1019.06	772.002	1190.94			14.1425	543.202	530.857	1074.02	758.251	437.886	654.343	507.224	1282.67	261.809	1242.36			14.1425	523.842	367.601	277.918	572.165	325.486			14.1425	326.81	704.405	844.588	1563.59	1057.31	970.922	355.309	709.634			14.1425	921.401	707.919
		14.1875	336.44	549.681	1108.98	258.789	577.641	610.275	1226.42	1022.12	786.036	1188.94			14.1875	526.703	596.022	1062.26	841.713	446.377	647.09	511.773	1264.25	257.387	1227.56			14.1875	512.474	346.616	254.108	588.139	316.861			14.1875	320.821	662.99	886.016	1564.42	1095.01	961.354	395.195	704.606			14.1875	879.324	706.831
		14.2325	343.288	581.801	1086	292.171	565.882	617.138	1243.67	993.905	789.901	1188.78			14.2325	500.471	656.737	1040.03	933.616	451.799	647.696	515.74	1237.39	247.878	1212.78			14.2325	525.029	321.173	252.721	614.026	315.081			14.2325	309.294	619.713	987.346	1554.53	1083.54	951.959	431.582	708.393			14.2325	846.229	714.582
		14.2776	353.349	632.99	1081.8	329.91	568.578	628.373	1239.13	980.113	775.211	1179.99			14.2776	479.673	714.199	1009.73	1027.34	454.81	661.534	500.397	1212.4	238.593	1206.2			14.2776	547.134	296.873	257.233	628.174	345.705			14.2776	300.501	561.524	953.712	1519.05	1031.99	949.924	457.203	717.307			14.2776	815.729	730.962
		14.3226	359.873	683.48	1090.77	379.008	572.992	636.814	1233.09	954.39	767.485	1177.96			14.3226	470.521	759.242	976.407	1141.05	468.751	679.838	491.388	1192.06	237.836	1198.9			14.3226	573.052	286.713	274.499	629.825	370.098			14.3226	291.154	508.168	1019.06	1482.6	966.143	950.427	466.563	710.917			14.3226	788.858	744.351
		14.3677	349.446	737.684	1100.99	441.158	575.714	649.846	1235.12	931.398	767.367	1177.33			14.3677	458.612	783.866	954.227	1244.66	491.43	692.819	484.213	1176.57	236.261	1191.41			14.3677	599.585	281.863	301.364	626.53	387.676			14.3677	296.304	470.796	1065.31	1437.62	911.339	940.494	473.684	687.779			14.3677	750.391	768.678
		14.4127	329.418	773.12	1121.47	504.596	571.332	662.312	1227.3	918.562	741.362	1179.73			14.4127	451.207	787.197	941.174	1331.11	514.095	697.133	468.001	1179.01	239.044	1192.67			14.4127	630.058	287.343	328.66	619.947	403.516			14.4127	291.567	430.377	1101.99	1375.78	864.682	921.805	464.517	663.285			14.4127	703.081	786.703
		14.4577	295.365	797.185	1130.17	555.294	566.298	671.212	1228.87	890.969	727.102	1205.82			14.4577	457.301	784.576	942.493	1395.5	547.444	679.889	464.517	1180.3	244.724	1194.39			14.4577	653.773	280.317	360.124	602.054	402.553			14.4577	281.766	399.724	1134.45	1303.98	832.6	901.215	433.002	634.379			14.4577	657.754	814.651
		14.5028	265.644	798.926	1128.08	601.642	571.111	673.384	1218.3	854.255	704.935	1254.89			14.5028	464.095	778.553	958.581	1434.02	582.462	638.357	461.67	1185.82	252.74	1191.3			14.5028	683.606	273.606	379.575	592.219	393.925			14.5028	273.028	386.107	1158.87	1234.53	798.732	863.705	402.486	598.753			14.5028	613.966	830.006
		14.5478	227.204	782.951	1109.09	633.017	570.631	669.171	1204.79	804.425	686.443	1322.89			14.5478	491.633	765.08	981.823	1446.61	592.526	590.969	471.276	1193.89	255.512	1176.87			14.5478	725.209	279.998	409.581	588.272	376.72			14.5478	260.023	371.688	1171.96	1158	742.769	817.426	360.134	566.198			14.5478	582.724	831.931
		14.5929	199.312	765.2	1075	645.793	584.796	660.334	1164.21	748.117	642.23	1397.94			14.5929	539.91	739.657	1011.78	1461.39	585.025	530.049	489.19	1199.97	270.82	1158.78			14.5929	798.028	281.207	449.034	590.465	354.136			14.5929	253.193	384.105	1203.25	1092.56	681.917	775.557	321.492	526.424			14.5929	567.133	821.837
		14.6379	188.034	750.357	1038.97	631.437	600.21	640.949	1122.01	687.884	606.137	1471.15			14.6379	591.786	694.951	1042.41	1476.65	573.084	477.821	515.203	1211.93	274.589	1151.79			14.6379	884.151	286.181	488.233	614.288	342.088			14.6379	259.49	392.19	1222.38	1035.07	621.415	739.701	307.408	495.08			14.6379	561.375	807.912
		14.6829	183.27	743.971	983.413	610.813	621.848	625.89	1075.95	638.72	560.035	1535.43			14.6829	661.514	642.958	1057.12	1506.69	549.863	451.254	541.892	1223.48	275.426	1148.64			14.6829	983.656	307.171	544.336	630.875	328.057			14.6829	265.557	400.25	1254.09	992.408	562.299	710.005	313.984	460.129			14.6829	580.209	783.112
		14.728	186.977	744.481	924.98	588.406	641.162	594.18	1039.37	604.588	529.756	1564.33			14.728	736.137	576.3	1064.34	1554.23	538.726	418.851	590.088	1239.46	283.167	1145.01			14.728	1079.7	331.956	591.138	638.97	328.985			14.728	283.031	413.966	1249.04	955.249	511.151	674.952	323.37	433.429			14.728	598.993	776.871
		14.773	191.734	760.283	859.734	568.077	672.606	562.987	995.152	585.651	522.853	1572.45			14.773	801.273	505.544	1065.59	1590.28	533.199	388.018	636.341	1263.42	280.499	1139.94			14.773	1172.87	346.699	627.292	644.185	335.283			14.773	303.492	426.966	1224.88	923.099	477.521	643.087	337.256	402.572			14.773	636.016	780.563
		14.8181	188.416	763.896	815.788	550.427	718.884	541.749	982.982	556.273	513.815	1542.69			14.8181	864.08	438.648	1048.5	1627.98	525.71	376.548	688.89	1280.5	295.904	1133.67			14.8181	1241.32	352.487	657.854	640.148	353.033			14.8181	315.921	440.803	1169.81	889.465	444.214	620.521	358.086	385.626			14.8181	655.698	782.398
		14.8631	184.644	757.608	775.398	542.57	771.807	519.611	1001.1	529.534	533.236	1503.58			14.8631	904.033	383.481	1037.42	1653.2	522.384	364.763	744.56	1316.2	312.112	1121.42			14.8631	1269.76	362.775	661.263	640.045	360.518			14.8631	327.526	455.099	1133.46	849.365	410.156	601.82	374.714	383.587			14.8631	673.198	787.768
		14.9081	189.211	731.364	752.335	538.194	840.914	503.529	1020.88	502.695	562.267	1441.98			14.9081	932.507	337.826	1046.59	1689.18	528.089	353.331	790.874	1341.3	322.397	1099.25			14.9081	1273.43	367.864	663.592	658.224	365.724			14.9081	334.704	470.163	1079.1	813.395	385.134	576.572	388.258	382.126			14.9081	657.018	781.837
		14.9532	192.59	715.667	744.876	532.972	917.228	496.609	1061.29	462.089	579.406	1379.74			14.9532	975.925	308.082	1090.9	1741.96	527.085	356.381	831.271	1362.72	339.954	1079.04			14.9532	1232.63	358.362	652.131	675.924	370.368			14.9532	334.456	481.324	1044.92	781.348	380.614	552.213	396.081	380.769			14.9532	643.86	779.43
		14.9982	193.832	697.451	744.999	537.711	985.298	487.336	1099.42	425.675	604.46	1326.48			14.9982	1008.93	270.402	1154.87	1807.33	534.2	360.248	854.834	1403.76	359.031	1064.79			14.9982	1166.62	353.561	636.379	708.387	349.462			14.9982	326.953	479.392	1030.34	756.417	402.212	524.803	404.775	383.528			14.9982	645.687	792.522
		15.0433	190.885	689.333	753.531	538.101	1070.79	497.234	1125.96	409.007	614.193	1292.14			15.0433	1046.74	245.348	1267.59	1890.12	545.83	380.431	883.402	1425.74	371.99	1067.56			15.0433	1079.71	335.183	621.807	732.379	331.819			15.0433	325.856	466.669	1032.71	738.865	433.921	481.044	412.845	383.712			15.0433	645.546	792.181
		15.0883	183.187	707.732	765.42	535.833	1129.46	500.365	1137.19	405.375	604.526	1261.32			15.0883	1090.72	218.827	1412.41	1961.92	559.959	402.665	902.625	1435.19	392.437	1078.32			15.0883	1003.02	321.314	603.148	743.495	319.114			15.0883	317.688	443.833	1039.63	729.659	483.13	450.313	413.24	375.19			15.0883	643.427	802.88
		15.1333	179.843	737.173	779.574	535.8	1190.92	515.213	1133.54	413.525	586.335	1245.31			15.1333	1136.81	199.066	1570.1	2040.98	558.814	431.506	916.03	1431.43	410.894	1104.44			15.1333	939.357	306.99	592.012	759.492	300.433			15.1333	323.023	416.222	1055.81	730.512	539.441	438.977	421.651	380.825			15.1333	631.01	813.521
		15.1784	188.875	764.507	780.005	536.814	1242.37	552.339	1118.49	406.079	567.86	1221.67			15.1784	1185.58	180.276	1741.68	2081.1	560.208	458.667	933.869	1427.96	431.431	1127.47			15.1784	863.627	282.805	599.896	762.242	286.312			15.1784	333.007	373.981	1065.63	719.392	602.074	425.664	420.748	375.31			15.1784	597.019	850.619
		15.2234	192.857	780.07	776.948	531.56	1269.47	586.945	1097.22	405.772	554.66	1201.19			15.2234	1247.81	170.495	1886.49	2091.22	556.965	477.557	935.712	1430.3	455.332	1147.32			15.2234	799.499	276.462	610.169	766.549	274.701			15.2234	346.228	344.821	1060.1	719.361	664.603	415.843	427.765	371.401			15.2234	589.438	892.733
		15.2685	223.868	760.71	766.418	525.761	1275.38	641.395	1076.01	390.009	557.525	1184.23			15.2685	1314.19	168.279	2000.9	2046.78	544.539	488.197	942.006	1417.12	462.773	1150.78			15.2685	737.596	253.052	617.994	757.781	264.869			15.2685	386.676	320.7	1062.04	712.706	710.416	426.963	429.51	372.766			15.2685	569.167	927.343
		15.3135	251.697	732.16	742.802	514.798	1263.09	679.666	1049.83	360.158	582.572	1171.2			15.3135	1380.23	166.845	2075.27	1965.56	540.056	489.619	940.802	1405.29	461.374	1138.11			15.3135	680.331	239.606	618.851	753.037	257.308			15.3135	424.919	315.403	1052.92	708.452	741.451	439.956	421.68	380.17			15.3135	568.319	945.422
		15.3585	278.406	696.713	716.706	498.345	1241.21	691.951	1033.84	314.408	614.127	1158.16			15.3585	1430.16	167.994	2094.12	1888.95	524.331	483.405	943.516	1402.73	452.498	1130.98			15.3585	633.017	220.919	611.833	753.101	252.657			15.3585	457.825	306.26	1047.24	699.467	737.213	453.088	415.659	384.985			15.3585	559.98	954.626
		15.4036	307.064	650.558	681.105	485.248	1213.38	698.404	1036.31	273.751	651.312	1156.46			15.4036	1445.23	168.487	2067.71	1819.61	517.692	481.231	940.437	1396.21	430.779	1123.2			15.4036	600.481	217.317	588.681	772.137	252.743			15.4036	496.293	300.078	1047.14	681.439	723.716	446.832	406.899	388.911			15.4036	569.025	949.717
		15.4486	334.183	612.974	654.502	447.317	1187.35	681.993	1036.97	259.145	698.572	1142.85			15.4486	1443.97	176.88	2017.34	1779.04	524.1	483.784	932.116	1356.87	404.86	1114.16			15.4486	572.842	202.875	554.421	781.911	257.492			15.4486	522.851	301.812	1049.36	673.827	704.533	434.145	394.816	399.075			15.4486	584.585	944.567
		15.4937	359.609	585.525	620.041	414.21	1163.96	674.708	1044.4	258.084	736.506	1119.58			15.4937	1424.11	192.509	1945	1761.52	539.268	490.649	925.771	1320.29	369.821	1113.6			15.4937	570.039	194.116	537.939	796.956	258.296			15.4937	557.302	307.579	1057.41	668.013	666.646	418.502	394.525	407.249			15.4937	608.326	936.116
		15.5387	367.487	565.055	594.912	399.178	1135.03	673.191	1051.55	265.949	766.809	1087.48			15.5387	1406.82	212.63	1881.21	1761.27	547.71	504.007	919.463	1285.47	342.775	1111.73			15.5387	572.878	181.088	527.824	810.311	271.831			15.5387	585.462	312.694	1041.77	682.808	652.539	387.812	393.889	410.937			15.5387	620.646	942.415
		15.5837	371.002	551.164	565.885	388.625	1094.23	688.729	1044.86	282.243	789.126	1056.08			15.5837	1398.46	237.555	1810.79	1760.62	560.506	519.248	904.606	1251.46	320.543	1123.98			15.5837	594.191	173.793	514.009	807.453	284.653			15.5837	609.865	343.475	1049.02	697.957	646.874	367.528	384.594	427.224			15.5837	611.091	950.423
		15.6288	365.816	541.038	535.732	387.254	1058.57	712.111	1031.58	296.991	797.742	1018.47			15.6288	1392.5	264.197	1734.43	1733.88	566.507	536.407	879.353	1219.97	297.458	1129.8			15.6288	608.966	160.145	488.337	812.559	307.736			15.6288	636.528	392.676	1052.98	699.718	656.526	352.808	384.567	438.114			15.6288	598.359	955.283
		15.6738	348.883	534.171	514.564	405.198	1001.24	739.908	1013.42	307.898	792.238	1002.4			15.6738	1390.1	301.113	1665.21	1680.21	578.494	556.518	858.858	1201.46	291.265	1137.29			15.6738	624.974	152.508	463.188	785.345	328.548			15.6738	638.979	451.585	1074.03	706.049	665.089	343.947	379.373	461.035			15.6738	579.485	962.022
		15.7188	334.003	528.348	491.406	426.582	939.666	762.775	989.286	319.439	781.593	993.73			15.7188	1373.78	351.184	1585.74	1617.18	587.878	559.067	830.258	1178.31	295.299	1134.99			15.7188	662.551	140.756	442.773	777.695	346.637			15.7188	641.058	507.25	1065.17	718.386	673.299	343.047	367.687	481.108			15.7188	540.497	969.309
		15.7639	310.774	522.096	474.604	443.138	877.318	768.8	973.742	334.603	751.759	1009.68			15.7639	1354.36	395.861	1516.78	1568.66	604.071	542.697	805.575	1163.17	307.042	1140.8			15.7639	701.931	135.416	435.798	749.108	359.005			15.7639	633.216	539.417	1074.82	719.076	661.664	339.733	364.991	503.596			15.7639	505.167	959.551
		15.8089	287.225	530.359	468.327	455.425	827.048	789.198	970.018	347.359	711.968	1046.08			15.8089	1334.62	436.706	1466.53	1539.85	637.517	520.218	781.919	1171.92	334.814	1155			15.8089	741.963	132.26	436.63	733.678	368.499			15.8089	634.431	563.274	1074.75	727.169	640.521	344.064	372.43	523.182			15.8089	474.797	938.184
		15.854	277.262	556.431	465.518	469.955	792.293	801.765	974.599	372.894	670.042	1080.81			15.854	1303.37	468.862	1452.25	1538.67	680.537	487.085	774.247	1161.73	364.545	1170.61			15.854	801.561	130.998	457.144	708.421	370.944			15.854	633.699	579.877	1076.82	726.729	608.808	353.104	381.89	537.981			15.854	490.012	915.197
		15.899	270.425	596.22	464.789	466.252	780.098	785.27	974.616	387.085	613.494	1118.09			15.899	1274.6	494.651	1458.76	1555.21	725.712	459.624	784.146	1157.36	393.565	1173.55			15.899	839.726	127.507	479.625	690.448	367.625			15.899	631.443	601.154	1085.59	723.156	580.65	351.07	383.708	555.685			15.899	530.739	867.967
		15.944	270.448	647.991	467.231	462.285	780.463	767.347	970.64	402.05	560.261	1140.21			15.944	1252.07	530.246	1480.42	1580.72	749.646	427.769	805.392	1150.86	422.803	1181.89			15.944	880.275	132.162	501.182	673.079	354.761			15.944	617.304	622.832	1091.83	725.238	540.254	354.169	398.793	575.524			15.944	583.302	845.726
		15.9891	282.439	692.235	471.28	454.952	795.364	740.48	954.915	394.461	520.07	1151.65			15.9891	1226.85	585.742	1486.35	1596.89	752.716	403.202	838.421	1154.42	438.529	1192.88			15.9891	900.611	129.004	526.925	661.629	343.305			15.9891	596.444	668.84	1100.38	716.581	501.909	354.729	399.595	595.041			15.9891	636.132	820.709
		16.0341	293.144	721.383	460.951	427.479	803.968	707.203	929.687	388.288	474.394	1144.14			16.0341	1177.57	669.344	1467.91	1581.73	744.333	379.936	876.1	1156.19	443.209	1205.23			16.0341	914.925	134.744	574.521	656.867	335.425			16.0341	578.853	717.207	1096.38	694.485	463.519	354.759	401.312	616.593			16.0341	697.847	812.232
		16.0792	282.46	739.969	450.911	398.937	794.182	661.238	894.395	372.759	445.765	1114.96			16.0792	1125.35	774.298	1419.39	1567.09	714.907	353.515	908.101	1175.69	436.974	1222.47			16.0792	919.996	145.806	630.617	647.336	318.276			16.0792	534.189	757.381	1076.3	676.911	426.537	384.616	405.719	636.133			16.0792	725.569	804.743
		16.1242	277.705	731.915	446.921	367.268	767.174	626.075	862.956	356.362	429.448	1089.17			16.1242	1089.95	885.322	1336.82	1535.56	687.014	333.631	946.911	1208.15	416.946	1240.27			16.1242	921.781	164.775	696.404	638.328	312.454			16.1242	505.689	772.472	1052.37	661.533	391.017	406.353	393.539	660.888			16.1242	730.927	810.427
		16.1692	268.66	706.224	437.189	345.242	718.256	585.891	837.572	328.633	420.553	1055.32			16.1692	1065.67	981.436	1276.99	1477.37	669.615	322.896	985.356	1232.06	394.439	1257.17			16.1692	927.925	174.604	769.494	629.891	302.711			16.1692	498.652	767.273	1017.45	664.26	359.536	439.788	371.928	680.001			16.1692	710.749	821.572
		16.2143	267.262	664.368	426.712	347.767	653.512	545.318	815.655	296.345	408.986	1041.51			16.2143	1047.71	1050.07	1237.33	1413.33	657.342	308.353	1021.87	1259.32	374.759	1270.01			16.2143	946.981	178.947	837.376	620.67	288.404			16.2143	480.814	755.608	973.271	660.596	338.358	457.113	355.016	688.053			16.2143	666.379	827.86
		16.2593	278.541	624.711	425.918	351.767	587.066	509.963	801.93	279.965	413.821	1027			16.2593	1056.87	1102.19	1219.13	1335.91	658.196	308.323	1072.17	1271.43	362.388	1264.15			16.2593	965.02	189.921	904.258	601.701	272.29			16.2593	459.684	720.562	905.045	670.295	323.379	483.18	326.284	684.1			16.2593	605.845	838.422
		16.3044	286.392	592.636	420.946	369.876	532.977	484.923	796.513	269.164	430.541	1024.5			16.3044	1075.13	1162.44	1205.62	1250.59	656.329	328.13	1135.13	1270.14	363.961	1240.92			16.3044	985.04	203.141	955.679	570.852	277.571			16.3044	441.478	699.245	851.876	685.672	321.117	483.877	293.159	661.065			16.3044	553.633	853.199
		16.3494	297.14	563.065	425.922	388.485	488.924	462.447	798.662	257.753	443.108	1016.38			16.3494	1096.57	1201.22	1195.18	1173.95	656.851	346.198	1200.99	1281.01	374.5	1218.27			16.3494	1005.6	217.1	965.001	522.277	270.02			16.3494	425.992	691.804	793.383	703.242	320.219	490.792	270.686	642.941			16.3494	522.615	875.734
		16.3944	314.977	536.277	439.498	400.256	459.009	450.548	790.961	271.129	452.107	988.342			16.3944	1088.65	1213.97	1175.75	1113.38	671.974	366.932	1255.06	1260.61	387.704	1195.87			16.3944	1020.08	233.707	956.456	483.265	270.772			16.3944	408.531	686.696	739.212	722.693	335.433	503.355	273.806	612.414			16.3944	500.394	906.438
		16.4395	329.607	515.162	454.189	385.128	441.894	439.208	787.252	285.793	448.359	949.512			16.4395	1077.3	1192.03	1118.04	1073.84	689.614	379.825	1290.93	1240.63	397.08	1183.47			16.4395	1035.81	254.728	923.605	442.818	283.815			16.4395	396.122	696.728	708.215	753.035	372.645	531.118	285.94	590.064			16.4395	511.932	934.436
		16.4845	347.554	506.202	457.541	352.246	436.638	428.946	779.238	301.91	439.034	925.817			16.4845	1048.84	1116.46	1063.04	1050.27	705.105	399.033	1324.77	1210.68	403.573	1181.28			16.4845	1060.87	279.788	871.668	422.74	289.692			16.4845	398.671	706.331	711.997	763.761	416.648	577.661	305.741	573.906			16.4845	531.827	961.804
		16.5296	369.84	506.127	466.263	316.247	444.08	427.338	767.596	320.935	430.124	919.368			16.5296	1021.85	1022.16	984.477	1023.61	735.758	410.448	1329.47	1172.52	401.308	1202.46			16.5296	1084.26	283.525	806.394	409.592	309			16.5296	407.893	715.175	741.687	768.818	470.496	622.483	345.812	555.922			16.5296	560.217	967.165
		16.5746	375.153	514.462	469.72	273.18	459.112	423.913	763.813	340.34	397.658	930.564			16.5746	986.23	941.047	913.223	989.809	786.606	420.365	1325.68	1118.41	399.414	1225.32			16.5746	1103.31	290.169	722.267	405.618	334.273			16.5746	420.829	707.871	783.58	772.983	521.962	677.841	361.633	559.68			16.5746	586.937	967.762
		16.6196	375.973	538.598	458.61	231.328	480.336	422.7	748.208	347.687	374.087	954.324			16.6196	954.593	859.097	849.133	955.532	825.467	438.022	1314.51	1056.46	395.52	1244.06			16.6196	1105.19	283.676	637.334	406.093	353.378			16.6196	452.121	698.595	815.998	764.809	576.313	729.218	382.4	568.289			16.6196	602.454	966.26
		16.6647	372.115	551.655	456.311	206.589	517.413	424.721	744.554	351.717	352.44	987.779			16.6647	932.612	795.112	802.191	897.881	878.689	444.94	1302.55	1020.02	397.504	1269.09			16.6647	1099.53	288.88	562.147	406.356	375.665			16.6647	467.206	714.403	844.433	744.539	629.003	749.507	397.887	588.329			16.6647	624.494	957.797
		16.7097	363.016	566.641	455.798	189.438	563.934	424.619	742.433	338.663	345.366	1021.66			16.7097	909.605	758.377	781.396	834.101	910.741	455.815	1283.85	979.893	408.036	1287.01			16.7097	1088.88	299.203	476.447	413.698	396.276			16.7097	476.425	733.316	839.824	720.104	667.792	758.945	404.915	604.721			16.7097	646.541	970.127
		16.7548	357.876	661.815	460.103	185.492	600.835	429.339	730.558	319.246	352.98	1041.12			16.7548	882.567	725.437	791.87	788.04	940.813	464.905	1259.1	943.752	426.818	1279.7			16.7548	1066.45	306.417	408.094	425.857	408.877			16.7548	482.182	773.564	844.922	702.208	727.081	752.202	397.354	635.347			16.7548	653.536	980.133
		16.7998	359.04	562.246	459.786	190.374	634.741	438.039	712.22	291.188	367.676	1055.1			16.7998	856.867	703.533	805.637	759.072	969.488	483.092	1248.51	925.726	438.516	1265.84			16.7998	1054.36	316.424	361.61	439.134	404.229			16.7998	479.269	823.75	856.714	679.644	766.362	753.53	399.218	666.339			16.7998	673.102	998.803
		16.8448	374.844	523.746	449.781	190.484	658.743	438.655	708.567	257.953	375.994	1064.38			16.8448	822.177	695.634	827.955	754.867	995.132	488.202	1254.84	912.611	432.503	1238.66			16.8448	1052.59	341.933	333.418	442.557	392.551			16.8448	472.632	870.361	876.666	657.435	808.162	739.878	403.813	693.151			16.8448	698.149	1019.15
		16.8899	383.371	518.258	441.491	188.725	683.831	439.52	698.535	219.075	383.518	1048.75			16.8899	785.74	686.469	844.5	774.49	1008.51	496.526	1275.87	919.33	429.804	1217.42			16.8899	1044.79	351.116	314.646	462.082	381.419			16.8899	467.716	910.388	897.479	633.669	842.905	720.251	413.825	731.387			16.8899	713.975	1029.67
		16.9349	386.597	502.718	425.426	191.422	708.88	423.938	677.951	193.258	397.609	1040.76			16.9349	750.171	663.068	854.433	791.126	1017.06	514.25	1299.94	932.454	411.763	1176.14			16.9349	1034.56	355.679	300.351	481.158	355.313			16.9349	444.404	928.012	887.56	598.493	867.327	716.767	429.337	755.193			16.9349	705.019	1039.26
		16.98	393.233	499.517	416.288	194.326	749.835	414.967	661.806	172.221	407.56	1016.01			16.98	727.16	636.227	837.718	802.77	1016.65	528.552	1313.75	937.703	395.909	1153.33			16.98	1028.09	360.216	297.354	493.152	349.496			16.98	420.766	934.309	886.109	577.755	881.367	712.814	448.971	766.318			16.98	692.589	1020.21
		17.025	385.09	505.196	409.655	193.821	801.137	390.002	640.767	157.037	418.27	989.501			17.025	697.475	604.872	828.096	792.818	1006.47	533.166	1315.85	946.346	386.786	1144.56			17.025	1010.67	347.074	292.686	497.12	338.388			17.025	392.216	929.056	869.613	561.348	901.183	701.91	474.266	780.498			17.025	638.908	1008.46
		17.07	371.486	514.829	402.239	200.765	884.613	381.79	620.438	151.186	420.504	957.48			17.07	684.195	568.181	826.55	766.626	994.614	527.141	1309.17	964.882	375.161	1130.92			17.07	1008.27	337.982	298.161	496.824	332.634			17.07	359.938	938.177	849.481	555.972	919.196	695.275	510.653	792.005			17.07	581.44	971.47
		17.1151	365.431	516.938	396.539	212.827	976.082	370.467	598.287	140.613	420.663	930.814			17.1151	687.031	525.997	836.727	740.292	985.383	518.305	1312.58	993.624	370.692	1124.98			17.1151	1003.06	323.994	309.688	481.385	321.041			17.1151	317.853	953.442	840.945	565.639	928.831	685.016	530.287	816.868			17.1151	486.985	917.067
		17.1601	372.613	523.269	406.127	219.368	1077.68	368.849	573.447	136.629	413.512	907.892			17.1601	698.117	482.031	840.364	709.529	963.617	508.291	1321.08	1002.39	350.431	1111.3			17.1601	989.84	309.422	335.359	476.18	305.149			17.1601	289.59	970.491	843.989	586.052	939.245	671.274	541.976	861.526			17.1601	398.867	864.305
		17.2052	375.237	523.518	399.172	220.283	1176.37	366.795	556.388	127.154	408.298	858.138			17.2052	711.129	431.847	841.841	689.535	949.039	495.741	1335.86	1031.31	334.941	1094.06			17.2052	948.379	292.694	337.157	459.594	287.44			17.2052	275.508	986.301	863.675	617.471	923.774	665.599	560.657	910.872			17.2052	337.595	818.742
		17.2502	372.194	517.381	386.276	225.465	1261.31	361.505	548.092	122.234	400.143	811.503			17.2502	715.418	387.27	822.292	668.133	929.518	491.482	1359.98	1031.71	315.904	1066.7			17.2502	900.286	279.131	339.164	446.178	278.557			17.2502	276.936	987.161	894.153	648.661	892.15	667.508	565.158	968.451			17.2502	294.55	804.697
		17.2952	378.759	510.665	373.246	233.565	1318.42	355.372	537.436	118.887	379.298	776.385			17.2952	696.287	351.493	792.044	648.005	903.889	499.474	1379.83	1019.27	298.629	1054.01			17.2952	853.314	252.867	337.374	448.556	270.118			17.2952	293.42	974.827	924.97	679.588	856.177	685.798	574.409	1011.84			17.2952	278.078	796.852
		17.3403	387.663	494.121	361.312	243.092	1336.39	347.664	526.583	119.463	353.085	727.767			17.3403	671.091	328.047	744.476	639.141	858.553	497.876	1404.5	991.19	303.959	1032.55			17.3403	808.671	230.665	333.555	461.286	272.784			17.3403	305.978	962.058	950.915	701.355	811.834	701.076	584.566	1032.92			17.3403	303.434	794.198
		17.3853	380.386	477.808	343.843	251.863	1343.74	333.545	514.828	119.701	335.746	686.677			17.3853	628.279	321.475	683.003	615.272	815.053	500.407	1417.69	951.513	305.342	1028.6			17.3853	773.35	203.124	326.827	475.96	269.923			17.3853	311.499	958.25	987.335	729.708	786.695	719.666	574.86	1032.33			17.3853	339.264	788.186
		17.4304	367.827	461.239	331.374	264.068	1338.04	337.854	494.891	129.67	327.858	650.294			17.4304	576.696	338.562	631.368	588.933	791.869	493.913	1446.77	900.225	317.767	1035.71			17.4304	753.932	177.76	324.032	489.667	278.224			17.4304	326.887	955.397	1008.23	748.281	782.959	743.219	570.032	1028.06			17.4304	387.017	778.383
		17.4754	350.074	453.115	318.843	269.382	1294.4	342.582	482.12	139.316	310.622	618.815			17.4754	532.739	355.711	596.872	563.211	766.115	476.756	1472.86	840.411	347.008	1052.35			17.4754	750.661	167.278	321.267	509.084	285.476			17.4754	329.855	970.067	1016.05	775.556	800.268	751.103	547.61	1016.22			17.4754	444.791	759.9
		17.5204	336.282	449.238	316.721	261.411	1260.02	375.425	479.48	146.739	307.262	596.073			17.5204	491.181	384.076	584.502	536.772	756.855	467.123	1523.91	800.032	372.899	1064.23			17.5204	769.769	162.139	321.67	523.803	284.41			17.5204	339.466	989.414	1006.93	789.417	838.386	769.057	544.567	1015.95			17.5204	487.477	748.81
		17.5655	314.951	465.023	313.924	250.511	1210.65	405.199	488.58	158.569	312.41	577.538			17.5655	463.962	417.172	581.809	516.21	751.733	452.087	1568.42	763.806	397.531	1065.83			17.5655	792.856	158.948	347.121	513.965	287.665			17.5655	343.17	1006.81	1001.15	795.975	887.277	783.462	534.673	1036.05			17.5655	515.361	720.658
		17.6105	303.72	481.95	313.155	251.846	1181.68	432.659	489.205	177.262	326.378	568.391			17.6105	445.592	437.888	589.727	486.427	750.131	425.207	1615.85	726.817	399.939	1052.33			17.6105	799.912	166.07	359.18	509.643	290.032			17.6105	373.513	992.972	966.003	801.106	922.867	809.444	511.33	1073.89			17.6105	540.988	710.125
		17.6556	301.561	511.356	311.842	258.019	1160.77	463.783	500.751	197.758	334.661	577.045			17.6556	458.173	449.805	614.081	459.531	763.643	395.837	1647.75	708.267	391.863	1030.5			17.6556	806.371	172.713	388.897	510.917	295.874			17.6556	404.353	978.576	945.232	796.852	947.405	827.155	486.969	1129.34			17.6556	554.809	694.855
		17.7006	296.893	525.101	313.992	281.769	1150.34	473.962	508.442	211.875	333.224	590.841			17.7006	471.905	446.176	631.663	441.775	772.707	385.208	1674.92	708.052	384.766	993.431			17.7006	794.496	193.499	427.779	502.166	299.013			17.7006	437.954	946.092	931.603	804.117	964.584	850.821	459.842	1174.42			17.7006	565.089	683.614
		17.7456	295.844	528.975	329.983	313.814	1154.49	468.54	501.388	228.605	307.865	615.076			17.7456	496.043	429.678	638.654	442.429	778.605	362.694	1684.42	704.159	375.564	962.469			17.7456	765.324	207.35	466.462	508.453	307.494			17.7456	470.653	912.245	902.426	815.147	960.622	857.485	425.632	1220.07			17.7456	562.615	662.764
		17.7907	296.888	531.452	347.362	351.552	1155.79	461.041	489.591	256.769	281.082	651.698			17.7907	515.938	411.956	647.427	449.164	794.474	346.302	1683.84	715.477	372.714	937.617			17.7907	713.31	223.74	496.545	514.468	299.429			17.7907	485.15	912.885	917.188	823.187	928.743	855.219	404.45	1258.39			17.7907	577.398	631.228
		17.8357	290.556	529.672	359.596	380.835	1166.26	456.124	485.295	273.35	254.427	682.177			17.8357	521.924	399.512	642.92	470.425	804.751	333.236	1683.03	727.784	380.789	925.777			17.8357	671.073	228.119	526.58	509.461	289.536			17.8357	502.58	920.525	952.508	836.674	889.74	859.71	379.489	1283.02			17.8357	584.662	616.705
		17.8808	286.076	527.421	377.614	395.113	1168.52	440.559	486.109	288.915	221.609	708.803			17.8808	521.26	361.626	624.017	493.252	798.276	327.193	1682.4	743.913	396.082	918.757			17.8808	640.579	221.904	556.372	509.514	281.105			17.8808	507.455	955.121	986.962	845.506	833.985	871.113	382.609	1298.48			17.8808	594.098	593.995
		17.9258	276.88	537.989	389.283	402.666	1164.27	443.559	492.949	303.68	197.234	735.948			17.9258	509.441	319.262	608.022	513.089	776.285	327.665	1660.6	778.508	407.142	913.049			17.9258	618.39	211.465	570.232	510.127	252.861			17.9258	502.897	1015.94	1011.77	851.795	758.682	865.484	393.406	1308.41			17.9258	611.399	564.826
		17.9708	271.505	533.629	403.673	394.634	1167.89	458.186	508.709	308.889	178.051	759.803			17.9708	496.677	270.845	603.46	519.302	744.314	332.626	1624.65	819.574	426.994	926.118			17.9708	613.257	198.175	600.149	512.665	231.039			17.9708	498.371	1086.17	1040.81	853.224	695.755	875.231	395.376	1297.31			17.9708	616.065	550.794
		18.0159	263.738	533.207	404.267	386.546	1168.23	478.332	523.496	305.299	176.937	782.058			18.0159	486.072	235.199	593.134	523.638	697.305	346.164	1575.44	854.56	430.815	935.569			18.0159	612.203	179.77	619.753	516.422	216.999			18.0159	501.868	1125.87	1090.04	863.432	629.668	884.507	415.671	1284.38			18.0159	621.446	544.121
		18.0609	245.89	533.166	408.056	385.052	1162.12	511.975	532.266	296.027	194.097	799.622			18.0609	478.653	201.773	593.75	518.757	657.081	372.071	1523.28	906.839	425.953	938.598			18.0609	615.556	171.641	645.939	513.7	221.474			18.0609	501.03	1171.42	1123.59	886.015	583.723	891.459	436.791	1273.52			18.0609	634.333	540.884
		18.106	232.91	530.408	403.705	401.666	1169.28	549.056	534.284	273.936	223.741	823.851			18.106	486.726	196.768	588.318	493.578	638.181	401.209	1474.64	940.967	417.685	934.937			18.106	607.75	173.685	663.521	502.825	219.309			18.106	501.371	1191.53	1164.23	917.83	549.008	908.939	457.657	1257.63			18.106	656.282	538.097
		18.151	218.494	529.942	401.845	421.176	1175.7	579.017	515.067	248.348	253.389	825.716			18.151	497.069	209.101	578.334	471.528	624.453	439.619	1420.15	961.54	404.748	921.539			18.151	603.369	181.797	678.553	507.839	228.482			18.151	494.933	1212.56	1182.6	963.08	531.618	912.353	487.637	1220.42			18.151	682.374	543.021
		18.196	202.288	537.689	403.082	460.004	1182.79	592.716	489.794	229.573	289.17	811.436			18.196	510.017	232.05	559.226	456.957	615.292	475.064	1368.08	981.149	393.164	901.212			18.196	590.907	199.988	669.374	495.712	242.971			18.196	490.634	1228.95	1211.07	1008.37	517.51	912.205	516.429	1171.87			18.196	702.231	551.041
		18.2411	200.094	564.339	408.353	482.74	1190.02	584.272	462.594	214.15	322.98	784.009			18.2411	506.469	260.565	525.546	441.678	603.678	501.591	1323.36	992.679	376.691	884.984			18.2411	550.321	225.727	674.109	495.431	245.452			18.2411	507.933	1246.21	1213.81	1069.38	513.477	908.401	543.86	1114.62			18.2411	736.984	553.441
		18.2861	201.894	602.717	415.307	482.292	1204.26	557.239	454.339	198.832	350.603	741.7			18.2861	502.491	279.63	482.45	435.477	582.59	533.419	1261.87	1014	366.219	851.483			18.2861	519.008	246.965	668.02	494.482	239.745			18.2861	516.801	1278.76	1221.76	1112.58	535.372	910.268	572.53	1041.78			18.2861	748.152	559.557
		18.3312	212.638	644.383	428.098	464.363	1214.73	532.745	459.06	206.346	367.164	682.184			18.3312	489.488	315.609	440.11	427.223	566.727	560.669	1214.97	1027.74	353.448	833.654			18.3312	480.568	266.621	673.858	488.342	230.088			18.3312	526.907	1298.08	1223.15	1138.9	552.329	916.148	577.562	959.321			18.3312	756.6	562.039
		18.3762	234.257	676.777	446.718	422.168	1219.05	519.222	463.1	213.278	371.312	628.723			18.3762	476.918	342.809	400.323	422.336	548.306	578.835	1174.36	1024.22	322.343	815.253			18.3762	449.712	280.054	688.828	480.514	215.505			18.3762	544.361	1324.02	1230.31	1149.44	584.041	928.898	586.859	887.938			18.3762	759.21	557.415
		18.4212	253.615	682.052	464.105	387.94	1195.65	516.316	476.938	226.481	367.866	585.418			18.4212	470.291	377.703	382.593	416.671	541.4	616.168	1128.62	1036.19	294.541	809.6			18.4212	427.461	294.948	717.893	477.465	207.944			18.4212	549.132	1362.83	1233.92	1146.92	609.034	955.808	589.186	826.376			18.4212	770.828	566.002
		18.4663	260.108	663.858	487.311	345.951	1174.69	540.774	500.505	242.745	352.631	556.261			18.4663	465.829	420.234	379.122	408.142	539.167	639.15	1099.17	1038.6	262.066	807.861			18.4663	411.969	314.466	764.11	484.614	202.28			18.4663	554.574	1411.85	1246.49	1134.41	629.511	986.747	589.268	788.956			18.4663	782.799	573.671
		18.5113	255.404	626.455	515.601	340.933	1141.71	559.15	515.109	246.916	333.86	528.932			18.5113	454.363	455.337	388.474	390.481	551.416	672.162	1062.93	1024.06	241.413	804.665			18.5113	399.705	339.996	797.956	481.072	192.531			18.5113	556.485	1478.57	1261.55	1124.61	644.218	1031.02	572.496	757.06			18.5113	815.895	588.728
		18.5563	247.437	589.991	542.871	353.199	1113.73	586.293	529.571	250.882	324.352	503.332			18.5563	430.545	474.949	411.374	372.524	562.539	700.172	1032.87	1017.93	217.542	800.98			18.5563	387.622	367.986	852.219	498.937	198.043			18.5563	563.706	1554.7	1269.47	1111.22	652.693	1083.01	551.193	751.335			18.5563	834.915	607.207
		18.6014	231.216	563.649	571.454	394.879	1080.26	600.895	531.149	257.221	313.052	491.99			18.6014	403.68	475.607	434.523	366.341	573.451	722.235	991.809	1006.61	209.203	802.239			18.6014	370.483	384.432	899.963	518.882	206.315			18.6014	567.484	1620.01	1279.56	1111.42	654.56	1141.85	529.312	751.245			18.6014	857.568	627.084
		18.6464	206.101	554.998	601.201	454.132	1066.58	595.277	525.439	255.604	306.065	474.677			18.6464	381.93	445.469	451.933	372.96	568.631	737.16	941.334	978.539	202.535	803.139			18.6464	344.065	401.521	943.471	547.091	203.764			18.6464	577.379	1666.64	1259.01	1104.46	664.613	1190.84	490.498	766.523			18.6464	853.054	644.1
		18.6915	195.222	556.627	625.764	523.732	1051.42	576.029	510.066	253.222	298.486	470.886			18.6915	369.047	409.723	456.954	402.313	558.781	746.179	888.961	943.461	190.754	801.682			18.6915	320.835	400.236	981.482	582.514	209.949			18.6915	572.639	1671.89	1255.5	1110.29	691.986	1235.1	444.788	792.688			18.6915	827.18	662.855
		18.7365	186.496	557.236	643.565	611.66	1037.73	556.317	492.026	253.377	299.771	481.633			18.7365	362.442	372.438	449.068	422.087	549.084	748.025	843.668	928.508	183.641	801.879			18.7365	294.567	385.925	1019.78	602.172	209.621			18.7365	580.296	1651.1	1266.42	1101.49	723.253	1263.66	413.551	831.515			18.7365	780.171	681.157
		18.7815	179.326	558.181	652.606	698.054	1020.56	535.529	468.882	241.797	296.144	489.562			18.7815	367.855	339.118	425.504	439.163	531.463	758.336	807.504	917.118	181.673	782.063			18.7815	261.654	374.191	1035.12	612.472	218.25			18.7815	587.655	1609.74	1279.41	1084.89	761.442	1281.13	378.85	871.883			18.7815	715.14	689.037
		18.8266	185.42	558	663.232	769.943	987.042	524.955	448.709	237.313	281.524	505.315			18.8266	380.712	314.211	397.755	445.44	522.394	760.36	779.114	902.74	182.145	771.132			18.8266	240.679	360.612	1040.67	612.103	215.174			18.8266	597.702	1557.06	1312.26	1059.61	781.198	1284.93	355.401	913.12			18.8266	645.347	705.416
		18.8716	181.479	565.285	663.468	807.785	952.322	518.915	429.554	230.886	264.265	519.679			18.8716	391.596	303.298	379.74	434.444	507.876	758.718	759.728	905.652	186.685	763.089			18.8716	215.545	348.052	1058.52	605.998	217.762			18.8716	611.075	1509.25	1372.19	1029.13	793.238	1283.17	342.836	941.277			18.8716	576.574	730.184
		18.9167	192.193	574.991	661.327	805.287	919.865	524.817	407.791	233.859	257.649	527.259			18.9167	385.06	299.977	371.932	410.149	502.005	748.384	752.078	921.882	200.734	746.743			18.9167	201.265	348.921	1056.53	595.343	218.313			18.9167	624.775	1497.01	1435.87	996.023	783.861	1262.02	342.916	958.339			18.9167	531.243	735.007
		18.9617	196.418	585.523	657.427	761.897	890.921	538.396	395.556	239.378	241.104	519.542			18.9617	369.549	302.161	365.777	389.723	493.543	748.009	741.022	921.939	219.255	736.989			18.9617	194.773	350.056	1034.17	589.486	227.288			18.9617	630.514	1493.88	1491.66	978.519	773.068	1229.89	355.552	982.623			18.9617	498.926	748.391
		19.0067	197.906	601.262	643.808	680.379	872.39	552.38	389.494	248.776	231.103	499.284			19.0067	364.029	304.656	366.183	369.282	503.377	745.26	737.594	922.036	237.103	742.64			19.0067	197.344	352.072	994.354	579.106	244.34			19.0067	648.061	1530.63	1533.27	974.869	762.288	1172.43	355.676	1002.75			19.0067	482.959	763.86
		19.0518	194.825	609.395	629.774	598.621	847.493	583.54	381.434	245.22	222.635	470.247			19.0518	350.098	315.185	371.695	360.739	531.8	744.572	748.211	934.909	259.847	744.463			19.0518	203.764	355.875	942.455	581.193	244.986			19.0518	657.334	1578.97	1572.94	962.18	746.785	1125.94	364.175	1014.71			19.0518	468.702	767.618
		19.0968	196.45	615.797	612.137	524.868	830.67	601.946	367.946	241.761	222.768	432.492			19.0968	327.699	334.933	373.479	367.655	564.462	735.995	775.268	925.459	285.636	742.917			19.0968	209.783	361.359	906.626	575.594	259.36			19.0968	654.176	1639.71	1599.55	944.426	724.904	1066.11	368.352	1028.8			19.0968	474.959	769.746
		19.1419	189.683	611.039	600.005	481.403	804.409	620.465	359.777	234.303	229.491	393.803			19.1419	314.465	360.668	396.018	373.287	592.439	746.345	785.128	907.617	305.105	741.95			19.1419	225.88	364.447	883.741	571.22	270.452			19.1419	656.272	1709.09	1591.56	926.41	714.882	1020.29	375.533	1025.08			19.1419	482.532	788.482
		19.1869	183.112	600.466	596.652	463.884	770.137	628.476	350.106	217.489	239.555	369.711			19.1869	305.357	389.594	408.335	373.284	603.013	747.348	783.938	893.135	324.843	744.445			19.1869	231.563	375.643	876.558	560.334	280.805			19.1869	654.624	1754.55	1581.59	913.328	700.822	990.346	396.106	1023.92			19.1869	477.62	792.326
		19.2319	178.469	585.372	603.98	458.501	737.038	624.102	335.931	210.293	247.32	360.541			19.2319	291.739	418.015	425.513	380.71	608.503	754.86	775.797	875.496	337.589	739.25			19.2319	238.167	386.451	893.491	556.583	298.976			19.2319	657.304	1794.93	1579.75	886.386	700.873	975.468	432.767	1001.55			19.2319	472.956	797.605
		19.277	177.003	567.398	606.145	463.749	697.166	613.896	332.489	204.457	268.809	353.922			19.277	282.053	446.855	437.854	393.18	598.508	761.801	749.906	859.939	358.395	737.455			19.277	235.282	410.134	924.448	557.628	308.787			19.277	669.581	1831	1556.72	868.331	714.38	962.97	469.546	972.172			19.277	477.598	785.404
		19.322	172.073	557.694	611.459	475.536	659.644	600.971	328.436	199.104	280.242	357.833			19.322	279.525	475.751	432.479	419.786	581.352	757.101	736.593	823.424	383.655	734.433			19.322	243.81	429.665	945.76	559.328	326.671			19.322	681.584	1839.99	1523.41	855.706	735.55	945.513	497.096	935.777			19.322	474.51	772.785
		19.3671	181.233	556.32	617.947	481.645	623.411	596.948	333.445	186.831	288.79	362.194			19.3671	283.86	489.566	413.82	451.956	578.841	744.539	734.834	810.316	399.851	740.833			19.3671	251.276	458.268	948.52	562.641	345.47			19.3671	717.091	1846.28	1490.76	841.478	752.852	931.611	530.747	890.06			19.3671	478.927	756.504
		19.4121	187.953	559.439	616.57	479.241	603.641	588.345	341.09	182.276	298.463	369.171			19.4121	286.423	493.052	387.352	484.393	581.432	730.583	738.935	797.646	412.961	755.64			19.4121	258.942	468.009	926.615	557.345	369.603			19.4121	735.88	1832.2	1480.92	827.907	759.576	910.523	543.112	842.939			19.4121	481.365	733.215
		19.4571	203.81	570.164	612.195	454.652	581.352	577.939	346.57	168.413	312.126	371.255			19.4571	295.357	485.702	368.174	513.04	590.005	719.62	762.473	772.575	414.323	790.787			19.4571	280.131	477.706	889.006	535.089	372.225			19.4571	743.54	1838.64	1486.43	818.678	767.276	897.999	549.544	811.916			19.4571	479.042	715.583
		19.5022	215.378	584.559	612.356	434.08	563.118	564.478	362.123	166.92	315.181	370.031			19.5022	305.043	460.413	361.642	519.084	598.491	706.69	782.127	763.07	393.307	816.779			19.5022	293.293	469.086	833.515	518.022	380.803			19.5022	735.734	1858.58	1489.59	820.231	777.273	891.174	528.182	781.713			19.5022	474.568	685.017
		19.5472	233.699	599.089	614.961	403.841	563.873	548.335	373.232	166.409	322.26	364.917			19.5472	307.036	425.961	368.601	503.126	586.414	687.569	800.38	762.399	361.546	835.977			19.5472	310.437	463.552	782.758	500.812	383.666			19.5472	699.008	1866.63	1503.68	827.337	775.715	904.199	524.896	749.916			19.5472	460.912	656.292
		19.5923	250.455	613.13	609.867	375.103	570.558	529.378	373.32	170.313	337.338	356.616			19.5923	314.879	384.127	389.109	478.771	566.756	680.56	808.225	771.399	324.496	840.425			19.5923	324.942	444.146	739.406	472.638	374.611			19.5923	655.192	1875.24	1534.34	815.507	784.372	926.291	516.088	727.281			19.5923	459.891	645.823
		19.6373	260.197	613.357	628.73	364.713	584.694	512.978	367.344	173.595	341.118	357.526			19.6373	309.578	343.196	416.522	439.066	540.618	672.774	802.275	773.507	285.428	838.507			19.6373	338.639	429.473	695.813	450.841	364.701			19.6373	618.4	1887.05	1558.08	805.437	798.691	945.325	505.624	709.599			19.6373	448.062	632.913
		19.6823	268.571	600.273	652.42	354.904	598.696	504.516	359.242	176.174	356.053	360.166			19.6823	293.435	308.686	433.484	407.156	508.833	644.551	791.352	789.232	265.114	813.519			19.6823	346.31	424.729	653.771	451.491	361.766			19.6823	577.922	1893.45	1568.73	780.047	811.718	953.71	493.172	702.113			19.6823	446.069	624.822
		19.7274	270.233	581.006	681.739	355.179	600.549	503.406	353.538	175.571	357.937	372.183			19.7274	277.5	280.238	432.48	390.525	481.317	628.188	801.041	810.382	240.841	787.113			19.7274	346.135	428.248	611.235	457.286	365.702			19.7274	563.266	1888.48	1571.65	764.327	828.742	942.087	486.685	694.825			19.7274	445.865	615.045
		19.7724	273.557	570.444	705.768	364.725	589.114	497.424	354.825	173.616	348.393	381.648			19.7724	264.407	256.534	428.337	392.885	473.127	602.712	812.87	815.113	229.747	748.243			19.7724	339.483	420.837	575.267	482.284	370.413			19.7724	564.832	1899.1	1560.73	737.394	845.648	924.382	490.346	689.626			19.7724	449.772	609.163
		19.8175	272.227	560.078	728.373	370.666	574.92	482.697	359.797	171.866	333.999	392.069			19.8175	260.626	243.964	407.267	397.282	474.189	579.698	827.419	819.78	222.969	729.881			19.8175	342.669	416.172	541.131	498.864	394.385			19.8175	564.277	1923.09	1505.84	711.32	884.826	915.748	484.242	710.189			19.8175	439.122	595.458
		19.8625	274.32	560.796	736.479	376.589	550.148	471.432	365.708	175.534	316.287	403.999			19.8625	264.846	233.444	398.823	406.951	475.242	572.507	844.364	823.682	221.67	719.213			19.8625	342.971	414.35	504.401	529.346	422.653			19.8625	569.686	1964.06	1431.18	682.867	918.051	900.191	486.484	747.61			19.8625	448.555	586.004
		19.9075	283.324	564.608	717.203	390.556	532.064	458.509	376.036	191.336	293.771	418.007			19.9075	298.248	238.683	396.75	423.88	477.007	569.202	843.398	811.776	207.434	719.314			19.9075	351.625	424.475	475.821	551.359	455.409			19.9075	574.391	2016.25	1386.37	657.31	955.127	900.018	484.375	768.839			19.9075	459.814	583.651
		19.9526	288.095	574.467	700.325	395.805	513.858	445.039	386.529	205.188	277.839	426.247			19.9526	325.208	242.638	395.761	431.174	489.928	586.892	830.447	801.051	206.325	724.162			19.9526	371.234	427.798	453.353	573.297	486.226			19.9526	557.506	2086.33	1334.26	629.993	961.015	907.61	483.54	806.477			19.9526	480.613	575.3
		19.9976	281.579	580.571	675.954	405.712	500.221	444.572	405.573	215.085	277.451	437.971			19.9976	353.359	240.504	399.361	439.463	484.995	612.92	807.447	785.326	206.043	737.502			19.9976	388.057	438.803	445.368	593.197	509.364			19.9976	528.76	2173.07	1290.95	601.419	951.834	916.196	500.141	818.489			19.9976	508.556	570.741
		20.0427	267.824	584.506	653.815	422.608	484.498	441.253	416.002	221.075	283.972	464.42			20.0427	366.463	245.814	401.088	443.966	485.969	630.774	771.104	765.606	210.706	748.146			20.0427	399.378	447.494	439.939	610.517	524.901			20.0427	513.594	2284.6	1266.79	585.438	910.292	925.479	514.646	823.762			20.0427	550.467	572.278
		20.0877	246.711	583.279	639.331	429.535	461.404	439.162	412.257	221.06	294.961	502.378			20.0877	378.179	246.883	397.334	447.454	483.794	638.811	747.406	750.814	202.589	742.347			20.0877	404.868	447.443	434.249	631.339	531.039			20.0877	503.859	2409.06	1251.53	574.237	861.608	929.198	526.399	813.812			20.0877	576.539	567.921
		20.1327	215.438	578.428	631.798	434.313	439.381	440.362	409.692	206.894	302.802	555.93			20.1327	375.908	241.773	387.947	452.893	495.692	647.18	729.705	728.241	200.723	736.485			20.1327	411.545	450.796	429.319	659.47	531.865			20.1327	502.725	2539.22	1230.42	587.691	816.644	928.591	541.779	793.137			20.1327	608.878	551.334
		20.1778	183.18	565.043	614.67	441.622	438.252	437.345	405.157	197.463	307.088	613.52			20.1778	375.125	246.38	371.779	457.054	503.864	644.589	731.934	693.662	192.358	721.849			20.1778	412.329	435.755	436.234	684.436	537.699			20.1778	502.992	2676.83	1216.37	584.459	782.252	928.131	571.235	764.827			20.1778	624.809	531.859
		20.2228	161.526	547.668	605.146	435.349	424.849	428.684	398.041	198.264	303.307	659.956			20.2228	367.222	255.188	360.198	460.318	504.505	644.574	747.932	676.287	182.2	704.052			20.2228	412.257	419.319	426.662	708.71	553.23			20.2228	507.832	2784.34	1213.04	575.853	762.592	916.852	598.366	729.529			20.2228	625.387	502.185
		20.2679	147.577	527.25	601.429	436.831	410.286	436.817	397.311	215.733	298.637	699.027			20.2679	355.276	267.852	358.715	456.987	506.397	632.629	742.529	650.456	171.691	688.264			20.2679	408.201	397.099	414.239	723.802	581.222			20.2679	505.131	2860.83	1208.63	569.765	765.564	912.942	629.653	700.241			20.2679	608.661	478.466
		20.3129	140.644	521.37	588.956	434.18	398.653	442.958	403.624	244.233	285.223	720.68			20.3129	352.114	284.862	358.692	453.982	499.414	625.332	732.756	638.934	158.446	679.456			20.3129	397.433	366.145	407.819	730.149	614.409			20.3129	500.237	2885.04	1209.44	550.978	765.816	907.052	656.064	691.22			20.3129	596.894	474.605
		20.3579	136.642	527.502	582.44	428.215	383.936	458.3	406.23	278.533	259.447	711.173			20.3579	345.317	308.084	365.906	446.006	484.725	625.13	720.813	627.729	154.413	686.889			20.3579	392.07	344.999	395.737	716.714	647.946			20.3579	495.71	2908.59	1214.74	547.9	766.903	886.936	675.266	671.789			20.3579	579.426	479.082
		20.403	138.868	544.979	578.59	420.096	369.677	457.58	406.433	315.063	253.628	685.742			20.403	345.342	319.211	372.611	432.456	481.368	617.511	703.323	614.424	151.101	691.875			20.403	371.862	330.421	391.977	693.457	686.092			20.403	497.925	2900.03	1232.24	546.369	760.456	866.874	695.368	656.353			20.403	576.525	492.621
		20.448	143.968	560.79	568.256	401.509	351.125	448.601	404.105	348.124	253.052	654.92			20.448	342.498	317.499	380.124	404.397	482.891	609.388	688.703	597.457	142.127	693.567			20.448	352.341	314.572	396.56	669.843	720.436			20.448	506.997	2904.28	1231.7	556.616	743.134	841.347	704.699	664.551			20.448	579.701	518.085
		20.4931	139.275	568.419	566.495	380.343	350.384	433.38	385.672	364.301	256.022	611.011			20.4931	332.493	316.642	375.185	363.059	498.949	602.413	685.436	585.944	141.689	692.686			20.4931	335.227	305.442	410.68	645.137	746.412			20.4931	510.92	2924.52	1223.22	568.514	731.217	812.931	682.41	677.393			20.4931	588.681	536.347
		20.5381	135.276	558.212	566.098	357.438	355.571	420.886	372.987	389.756	266.608	574.167			20.5381	315.457	305.609	365.241	325.753	517.517	579.724	685.935	573.267	140.576	697.963			20.5381	323.187	290.613	421.005	620.118	772.088			20.5381	520.665	2945.48	1221.55	584.195	707.79	803.618	668.264	698.935			20.5381	598.73	547.612
		20.5831	126.013	545.508	554.955	331.121	376.011	415.683	370.828	401.656	272.468	555.14			20.5831	311.071	296.01	338.352	308.736	547.162	547.87	690.893	577.44	137.444	693.925			20.5831	310.998	278.892	425.258	590.496	807.265			20.5831	530.604	2946.87	1204.51	605.383	690.438	785.468	638.662	726.316			20.5831	618.319	546.369
		20.6282	122.741	524.676	543.681	324.006	389.906	411.651	371.503	410.881	269.105	540.166			20.6282	308.532	290.983	301.72	298.78	576.133	523.048	702.997	581.274	129.755	691.888			20.6282	313.468	269.462	429.534	566.229	841.402			20.6282	530.397	2939.45	1190.61	606.27	668.54	763.014	588.345	755.682			20.6282	614.232	538.435
		20.6732	119.195	507.761	528.87	325.235	413.782	420.163	382.277	430.834	264.121	532.8			20.6732	292.221	279.584	280.247	303.745	601.119	490.964	726.194	601.304	123.221	686.477			20.6732	311.317	261.339	430.882	539.011	875.319			20.6732	535.591	2883.2	1187.55	600.779	655.099	754.05	535.188	795.32			20.6732	618.451	527.492
		20.7183	113.129	507.069	511.417	329.729	422.383	434.136	390.678	451.175	262.123	531.599			20.7183	274.346	274.742	259.044	301.775	619.224	470.796	766.439	615.218	123.735	680.121			20.7183	307.066	248.851	426.144	510.542	912.819			20.7183	538.225	2816.66	1185.84	603.235	644.482	732.974	501.443	834.9			20.7183	624.847	507.202
		20.7633	106.802	523.126	487.458	337.126	438.723	446.799	396.457	470.97	265.501	519.468			20.7633	248.355	263.698	246.65	302.022	638.659	454.127	794.767	638.937	121.454	671.373			20.7633	302.895	252.767	430.139	492.041	940.935			20.7633	534.313	2733.43	1194.32	603.323	638.945	708.976	472.851	867.855			20.7633	609.723	488.431
		20.8083	112.976	557.102	466.938	346.845	464.972	459.438	390.421	485.512	275.769	503.912			20.8083	235.667	263.903	232.194	291.137	661.143	433.024	819.593	666.481	112.143	651.122			20.8083	295.682	243.544	421.931	475.557	957.011			20.8083	541.731	2636.97	1203.55	601.359	648.319	701.277	471.043	919.338			20.8083	594.374	469.297
		20.8534	118.251	598.28	452.257	357.706	479.977	470.716	378.385	486.561	274.815	484.966			20.8534	225.034	253.061	221.69	276.74	666.132	426.776	827.587	690.874	111.462	621.364			20.8534	282.686	245	418.292	456.265	984.801			20.8534	543.02	2528.04	1215.18	602.5	673.047	698.418	478.547	960.703			20.8534	568.366	452.935
		20.8984	122.752	642.925	435.641	369.719	512.92	471.826	366.849	473.436	279.887	474.179			20.8984	210.434	253.135	207.343	264.562	687.277	422.921	821.537	727.397	118.069	605.781			20.8984	259.982	238.892	412.41	433.316	1005.33			20.8984	549.77	2384.52	1223	602.212	705.092	717.21	492.479	1001.7			20.8984	528.365	431.591
		20.9435	135.646	677.709	428.681	381.145	547.302	463.172	348.105	450.737	285.872	472.476			20.9435	200.252	250.875	200.266	258.613	700.233	420.998	815.91	685.343	130.251	586.344			20.9435	243.003	243.881	421.065	412.286	1030.73			20.9435	565.763	2240.27	1231.05	607.433	743.622	738.53	496.835	1039.74			20.9435	494.268	413.005
		20.9885	142.957	700.583	422.382	399.443	573.644	448.857	331.394	417.481	289.777	480.342			20.9885	195.555	251.369	191.125	263.237	702.598	436.299	811.642	670.224	122.66	569.797			20.9885	229.833	252.587	434.993	395.923	1053.74			20.9885	575.178	2081.78	1225.19	605.313	792.998	778.242	514.36	1039.95			20.9885	457.71	414.14
		21.0335	153.465	721.329	412.526	402.235	580.058	438.169	320.19	385.01	280.014	487.573			21.0335	195.833	258.509	185.562	278.181	711.654	449.58	815.278	658.274	148.658	555.005			21.0335	223.604	267.03	437.641	388.916	1084.34			21.0335	582.768	1914.83	1243.53	592.395	832.096	809.914	531.891	1037.17			21.0335	430.275	411.357
		21.0786	163.385	729.733	405.758	376.118	557.497	419.551	320.785	357.913	282.656	496.079			21.0786	198.002	270.889	178.912	307.378	702.911	450.953	811.081	644.37	123.471	542.208			21.0786	222.897	279.445	437.39	393.774	1103.44			21.0786	575.086	1755.01	1301.34	594.351	867.534	844.167	546.207	1013.58			21.0786	434.084	414.878
		21.1236	176.206	723.27	399.776	355.549	522.452	413.498	330.402	329.011	272.357	493.402			21.1236	195.837	284.724	166.805	335.802	704.627	486.553	809.18	633.385	112.2	541.117			21.1236	219.017	297.719	437.501	406.668	1115.54			21.1236	561.186	1605.84	1360.99	584.438	875.73	860.304	563.617	984.669			21.1236	458.186	412.665
		21.1687	183.064	703.022	394.778	332.898	482.04	412.503	344.903	312.374	267.61	504.019			21.1687	201.846	297.328	152.974	358.352	702.869	569.071	798.319	632.511	105.062	534.296			21.1687	208.526	303.514	422.914	413.828	1110.12			21.1687	541.878	1487.63	1443.02	582.534	878.723	870.322	571.644	957.498			21.1687	486.131	413.851
		21.2137	186.637	687.974	391.335	314.205	448.667	402.286	359.731	287.491	268.882	522.441			21.2137	207.124	305.371	148.631	360.535	690.246	464.863	785.726	631.326	102.745	531.959			21.2137	196.117	303.634	415.793	419.626	1094.39			21.2137	523.355	1385.98	1509.07	574.073	879.157	866.403	565.321	941.45			21.2137	514.593	417.418
		21.2587	193.97	671.081	387.817	306.698	443.125	401.099	375.09	270.879	277.044	536.07			21.2587	206.073	311.68	141.284	364.657	681.56	460.049	769.409	627.963	112.985	523.064			21.2587	186.097	305.216	410.578	418.226	1094.63			21.2587	519.519	1309.72	1540.64	570.944	890.036	839.993	565.539	949.506			21.2587	550.424	432.358
		21.3038	187.524	655.82	379.273	315.498	452.063	402.56	383.119	256.614	288.372	556.026			21.3038	205.966	316.75	138.792	369.097	665.849	468.817	740.691	627.315	127.161	514.926			21.3038	181.358	312.271	393.384	412.868	1076.31			21.3038	522.552	1250.4	1536.25	555.934	912.794	805.35	542.998	967.282			21.3038	581.174	432.916
		21.3488	179.039	645.451	365.278	332.917	469.517	401.137	386.674	238.145	310.432	575.441			21.3488	205.285	325.682	140.782	374.688	643.388	480.085	710.483	597.177	141.796	509.728			21.3488	187.239	327.849	385.172	405.159	1040.81			21.3488	527.129	1229.08	1477.9	535.67	943.6	775.604	537.037	972.618			21.3488	590.547	437.677
		21.3938	159.559	636.128	350.988	342.218	490.525	393.708	379.591	234.167	338.163	587.444			21.3938	206.356	334.058	141.994	390.986	629.596	486.93	685.558	553.551	161.709	510.78			21.3938	198.402	355.379	365.947	416.003	1020.22			21.3938	543.467	1207.08	1382.81	521.566	972.074	745.959	532.529	958.83			21.3938	602.763	439.694
		21.4389	149.369	628.159	327.355	346.004	518.215	383.482	369.534	242.783	368.318	597.35			21.4389	201.204	334.588	138.478	414.51	615.793	500.258	673.901	535.546	183.403	518.812			21.4389	222.999	395.45	336.696	428.169	981.516			21.4389	561.343	1220.79	1280.22	502.619	976.648	720.711	537.169	925.87			21.4389	605.438	430.284
		21.4839	137.079	624.25	302.069	345.955	543.46	353.532	363.104	253.686	392.642	607.038			21.4839	203.303	332.074	138.313	433.93	588.807	514.283	673.432	504.156	197.435	531.639			21.4839	251.587	443.478	305.739	442.734	942.949			21.4839	570.174	1250.93	1193.45	489.032	960.978	697.681	558.151	882.921			21.4839	624.444	416.371
		21.529	128.987	623.674	279.033	339.014	559.072	327.419	364.008	270.101	421.135	612.012			21.529	195.041	310.507	147.757	447.546	564.416	509.14	688.774	487.753	211.456	549.893			21.529	279.866	508.551	272.45	470.01	917.107			21.529	575.883	1303.12	1125.54	472.85	935.693	667.211	588.33	850.962			21.529	642.573	408.09
		21.574	129.263	624.746	267.148	333.469	581.82	296.147	359.758	286.942	456.279	619.091			21.574	196.204	289.044	159.591	456.618	531.894	508.043	714.063	493.072	211.899	564.028			21.574	302.224	571.803	243.096	500.526	903.115			21.574	590.557	1364.9	1104.95	457.957	888.589	636.565	602.825	834.921			21.574	664.997	399.646
		21.619	134.95	623.809	256.423	322.956	592.787	275.856	353.986	304.483	483.811	622.8			21.619	193.558	267.944	168.879	449.628	497.552	508.698	735.039	486.349	211.591	568.028			21.619	307.028	632.67	227.325	538.532	902.891			21.619	594.813	1421.31	1108.92	442.357	836.126	609.152	625.817	837.002			21.619	695.278	398.494
		21.6641	138.913	634.846	253.018	322.345	597.057	257.769	342.735	308.822	496.747	625.835			21.6641	188.677	250.192	175.007	437.805	457.002	511.605	750.38	489.954	211.537	557.916			21.6641	312.594	702.159	215.348	564.939	912.264			21.6641	608.97	1461.85	1123.92	423.431	785.257	583.6	641.525	862.212			21.6641	711.384	405.716
		21.7091	140.805	646.293	254.51	318.082	599.337	245.565	333.518	299.244	505.115	627.14			21.7091	182.949	230.738	185.147	429.682	426.723	518.417	757.072	482.938	218.043	544.929			21.7091	304.84	764.802	212.138	591.148	920.685			21.7091	617.25	1479.71	1135.02	402.255	752.623	577.865	655.883	882.871			21.7091	726.817	420.067
		21.7542	136.457	657.208	263.977	323.288	579.337	246.943	310.677	272.365	510.798	624.29			21.7542	172.374	215.671	189.129	426.136	409.107	518.074	758.147	471.854	224.8	543.401			21.7542	304.849	820.27	215.898	614.101	929.927			21.7542	630.802	1466.23	1133.18	389.575	719.944	578.704	683.561	900.085			21.7542	720.268	438.463
		21.7992	131.432	674.715	275.587	310.706	574.085	240.876	296.688	260.194	515.747	629.341			21.7992	162.081	200.509	191.153	419.796	390.37	528.095	746.022	458.672	242.297	561.645			21.7992	305.002	871.076	210.975	624.773	938.485			21.7992	647.211	1421.68	1094.44	373.268	696.247	586.809	693.734	898.302			21.7992	701.643	449.122
		21.8442	124.671	695.382	284.616	302.337	569.608	241.647	277.966	233.467	521.434	638.443			21.8442	147.37	192.851	189.957	413.216	392.692	563.477	746.801	459.176	258.04	579.197			21.8442	307.476	905.62	206.034	637.765	926.358			21.8442	666.119	1354.25	1044.56	363.014	661.869	606.299	701.454	896.864			21.8442	675.271	462.019
		21.8893	119.752	726.435	298.079	280.606	582.65	237.265	270.97	222.122	532.974	642.014			21.8893	134.108	192.503	191.355	391.482	402.105	597.08	745.327	467.723	272.578	599.209			21.8893	325.379	944.988	201.272	632.82	927.399			21.8893	670.669	1287.8	993.251	346.743	631.133	614.945	691.058	902.656			21.8893	643.355	475.333
		21.9343	109.867	766.95	307.929	259.88	592.692	232.429	265.932	208.885	554.864	652.197			21.9343	123.982	203.189	196.99	374.093	406.827	634.644	756.469	494.951	281.799	598.577			21.9343	341.002	987.683	199.873	625.366	947.725			21.9343	680.764	1217.94	901.984	330.049	597.006	617.271	678.221	907.145			21.9343	624.272	485.513
		21.9794	109.044	803.705	321.64	229.796	615.336	221.503	255.342	204.577	570.466	653.15			21.9794	116.71	216.226	202.519	344.288	412.665	670.397	765.041	517.456	279.808	591.676			21.9794	341.889	1013.03	198.118	614.461	971.316			21.9794	689.021	1160.82	825.758	317.174	568.059	616.388	662.33	924.785			21.9794	604.953	484.726
		22.0244	101.935	826.355	331.726	207.863	612.594	209.868	244.276	203.151	584.879	657.571			22.0244	108.459	231.646	208.819	317.017	424.615	696.729	765.227	527.457	278.494	558.725			22.0244	324.716	1033.81	194.94	601.426	1012.22			22.0244	698.215	1130.11	762.535	303.684	542.086	605.623	673.611	930.329			22.0244	587.798	474.817
		22.0694	101.927	833.664	343.168	185.555	591.402	199.928	235.232	213.618	589.417	660.222			22.0694	104.97	252.957	221.413	296.89	426.829	718.111	753.706	546.823	271.906	527.217			22.0694	303.468	1038.23	184.494	582.976	1044.47			22.0694	691.724	1099.05	708.215	298.791	525.649	593.821	684.382	952.602			22.0694	568.48	460.556
		22.1145	102.08	837.569	354.795	190.918	558.68	180.957	225.043	226.095	577.998	669.844			22.1145	108.585	284.87	224.035	284.212	420.686	729.867	738.688	552.1	261.337	493.751			22.1145	274.999	1025.8	182.676	581.727	1073.57			22.1145	682.48	1094.38	669.846	300.411	514.165	576.939	720.143	974.115			22.1145	562.021	444.106
		22.1595	111.862	825.661	376.3	196.263	509.891	168.546	218.604	247.938	566.905	664.858			22.1595	115.619	320.927	224.9	278.782	417.994	725.716	723.51	553.011	257.142	474.448			22.1595	245.748	1003.96	176.986	583.011	1110.1			22.1595	690.794	1094.98	631.875	294.997	508.275	570.574	754.12	973.65			22.1595	564.285	445.066
		22.2046	119.543	808.047	394.445	210.046	474.169	162.979	213.544	281.363	556.052	668.434			22.2046	123.525	346.325	222.851	285.34	416.377	740.196	715.115	549.557	251.206	466.545			22.2046	227.623	955.708	171.401	591.662	1112.86			22.2046	696.253	1099.96	619.489	295.09	500.926	564.919	764.167	983.136			22.2046	577.287	430.894
		22.2496	132.026	789.093	414.909	226.864	441.447	160.539	212.407	303.976	550.74	671.593			22.2496	129.769	369.73	220.575	288.733	412.186	741.042	705.962	540.386	236.719	467.244			22.2496	217.959	889.769	165.799	596.526	1117.5			22.2496	709.753	1108.54	630.848	298.038	500.228	565.617	745.336	1000.11			22.2496	594.04	428.672
		22.2946	142.316	786.469	437.265	228.395	414.764	152.28	216.711	317.079	550.005	671.625			22.2946	132.729	374.316	222.532	301.817	411.172	746.159	709.498	538.419	226.091	467.731			22.2946	204.746	835.432	165.901	600.111	1089.37			22.2946	731.588	1117.28	649.373	291.664	480.212	557.648	713.58	996.28			22.2946	610.652	426.302
		22.3397	150.067	793.666	453.799	224.627	406.597	139.365	225.029	330.562	547.721	679.116			22.3397	137.373	372.282	218.28	301.644	403.441	761.874	715.211	527.663	213.748	464.065			22.3397	197.022	773.486	159.451	604.106	1057.11			22.3397	745.33	1115.69	664.595	281.431	459.688	556.339	663.848	983.211			22.3397	617.307	417.962
		22.3847	154.726	801.044	469.771	209.428	404.875	125.336	232.049	333.44	540.364	672.419			22.3847	135.754	348.627	210.445	295.124	399.02	775.628	725.697	520.965	204.213	461.346			22.3847	183.342	710.399	158.842	601.774	1021.42			22.3847	760.452	1104.96	682.7	277.474	442.423	538.282	623.417	960.997			22.3847	623.484	416.135
		22.4298	152.337	820.672	473.923	189.989	395.929	110.33	235.954	331.867	532.892	657.075			22.4298	125.054	316.776	209.134	298.873	407.505	794.374	731.728	492.103	201.473	444.12			22.4298	167.781	660.494	152.17	594.682	972.208			22.4298	767.495	1094.05	696.993	272.578	421.347	514.698	586.95	917.823			22.4298	629.388	413.763
		22.4748	143.338	839.121	454.862	172.151	385.243	105.174	234.431	329.22	513.504	637.184			22.4748	118.748	285.378	207.684	291.32	424.526	801.043	733.099	481.189	197.528	448.324			22.4748	165.885	620.417	159.912	582.352	924.083			22.4748	756.193	1075.83	689.77	270.515	397.604	484.34	570.024	858.964			22.4748	634.076	415.537
		22.5198	129.701	848.12	428.311	160.095	375.921	104.04	233.909	343.109	495.656	611.483			22.5198	126.689	255.404	199.468	285.58	428.181	815.022	726.28	449.991	209.051	457.753			22.5198	166.058	573.101	170.497	584.561	887.798			22.5198	757.27	1066.34	682.98	264.813	383.272	471.291	563.932	804.249			22.5198	638.906	408.146
		22.5649	114.626	858.529	394.626	152.323	362.93	109.377	226.856	357.166	482.135	585.393			22.5649	129.155	219.347	204.705	279.558	445.774	821.838	722.321	426.591	214.513	476.803			22.5649	165.639	537.59	191.082	588.304	843.706			22.5649	746.994	1071.15	674.521	271.071	365.534	448.233	569.336	742.425			22.5649	635.306	401.375
		22.6099	109.193	871.132	367.5	152.021	351.498	116.984	217.539	377.758	477.79	568.348			22.6099	146.699	200.813	214.796	262.382	482.478	820.477	712.831	403.801	217.803	479.976			22.6099	179.791	511.549	210.384	590.94	801.934			22.6099	732.628	1069.09	673.035	281.449	355.141	430.275	572.625	686.38			22.6099	640.921	400.738
		22.655	103.369	873.741	340.016	162.433	350.432	126.495	210.233	404.713	492.588	558.665			22.655	172.84	192.997	222.169	251.604	518.129	799.769	709.766	389.793	227.768	479.503			22.655	187.848	487.025	226.798	600.959	775.938			22.655	719.943	1074.3	699.832	292.205	341.196	417.578	571	653.694			22.655	626.4	399.829
		22.7	99.81	873.199	311.217	169.538	360.466	146.866	207.971	409.914	514.221	551.974			22.7	204.053	194.21	229.474	234.912	554.822	783.398	708.427	381.647	231.359	471.001			22.7	205.056	462.767	246.643	603.946	750.517			22.7	711.32	1076.8	731.908	294.79	334.343	425.137	568.937	634.56			22.7	609.453	404.27
		22.745	102.662	858.579	300.257	182.811	368.966	164.468	213.089	406.346	533.282	543.749			22.745	230.501	215.209	239.591	220.081	593.308	771.076	705.075	365.067	234.447	467.648			22.745	219.254	441.217	276.667	602.442	747.128			22.745	719.719	1071.63	738.607	297.847	322.823	433.401	578.745	614.661			22.745	589.522	408.09
		22.7901	111.495	841.567	288.251	192.005	389.805	179.597	227.493	391.272	555.415	530.554			22.7901	252.802	236.653	239.753	210.617	613.684	759.28	710.318	365.664	234.403	456.261			22.7901	235.088	432.502	300.309	598.599	743.217			22.7901	724.296	1068.28	751.752	297.503	321.723	457.481	587.404	600.78			22.7901	572.462	412.147
		22.8351	119.521	813.838	279.255	199.884	399.124	177.409	232.553	370.37	565.766	516.879			22.8351	274.708	257.593	251.191	216.344	627.257	764.414	711.358	367.736	233.83	441.292			22.8351	242.579	422.126	325.166	589.341	735.319			22.8351	738.29	1049.78	761.392	301.818	320.922	484.528	579.302	597.358			22.8351	569.329	420.002
		22.8802	125.552	789.515	280.646	201.072	391.434	186.774	241.914	343.698	553.393	486.762			22.8802	280.687	282.064	267.663	234.286	621.003	761.947	708.3	349.583	223.02	440.377			22.8802	247.911	408.335	344.195	578.927	734.92			22.8802	751.979	1033.79	766.279	305.609	330.48	515.136	583.254	582.145			22.8802	583.834	430.07
		22.9252	133.878	770.971	292.675	199.745	379.691	185.14	258.125	320.017	531.728	453.472			22.9252	295.156	298.907	293.745	278.133	609.487	751.918	707.293	354.064	211.944	441.194			22.9252	257.64	398.569	352.096	574.888	733.459			22.9252	750.88	1009.19	783.163	309.732	336.425	544.64	572.49	567.129			22.9252	608.598	428.595
		22.9702	137.86	755.516	313.368	195.665	366.103	177.872	280.14	300.179	504.245	424.197			22.9702	316.37	314.472	318.085	328.606	595.578	732.987	711.28	376.218	201.792	438.215			22.9702	268.549	394.928	362.609	573.86	728.416			22.9702	733.681	999.054	807.84	323.054	344.344	580.238	554.794	555.639			22.9702	644.623	427.251
		23.0153	137.884	747.526	333.993	176.865	367.182	178.374	305.947	284.439	476.29	403.598			23.0153	329.113	326.192	348.248	383.734	573.3	719.534	721.733	390.242	196.435	428.746			23.0153	272.034	394.227	356.499	578.896	721.65			23.0153	705.773	993.525	828.495	348.259	349.903	608.913	538.502	540.175			23.0153	665.931	431.782
		23.0603	136.902	747.043	351.329	164.138	362.759	177.451	334.813	270.192	450.35	401.708			23.0603	355.995	335.33	369.818	423.479	543.817	689.205	734.487	416.367	187.322	425.197			23.0603	282.306	393.205	344.677	580.532	737.17			23.0603	670.32	991.179	875.991	355.11	358.905	643.269	515.3	526.383			23.0603	673.784	421.768
		23.1054	139.436	745.28	373.841	158.645	373.22	179.358	358.632	258.623	443.547	398.031			23.1054	378.284	341.231	373.4	445.646	529.771	667.79	740.808	442.821	189.456	415.675			23.1054	286.685	394.022	331.759	578.378	763.458			23.1054	632.551	974.545	903.298	367.595	363.457	648.677	496.554	509.149			23.1054	661.907	414.298
		23.1504	136.843	733.411	393.102	153.399	377.372	184.99	380.413	251.567	444.727	402.063			23.1504	406.577	342.682	368.219	435.821	515.155	643.442	739.863	471.15	183.095	407.333			23.1504	279.802	405.954	318.977	564.825	799.847			23.1504	609.196	961.673	914.655	377.197	378.982	649.872	478.338	501.493			23.1504	632.384	401.756
		23.1954	135.577	712.972	416.507	156.295	371.627	198.676	389.635	242.281	462.672	406.233			23.1954	413.168	346.095	347.844	405.806	508.15	614.335	739.675	484.237	184.686	396.968			23.1954	269.635	401.201	314.763	560.786	831.189			23.1954	596.863	939.511	941.034	386.242	389.015	637.559	466.626	499.786			23.1954	614.841	386.825
		23.2405	132.62	686.038	436.821	159.545	361.267	208.866	393.281	246.822	484.428	398.224			23.2405	410.258	345.957	326.575	364.457	519.787	595.824	735.04	497.917	182.639	393.042			23.2405	249.851	399.85	317.814	554.196	860.536			23.2405	593.742	910.09	967.364	378.696	396.346	631.037	463.013	488.488			23.2405	619.556	386.966
		23.2855	125.077	664.811	463.634	160.829	343.31	214.737	387.351	254.514	498.018	405.374			23.2855	396.296	339.167	311.44	324.236	532.754	574.514	723.503	520.179	185.802	383.09			23.2855	233.103	393.511	310.899	554.961	888.379			23.2855	590.041	895.74	1006.42	367.167	398.991	626.097	468.689	482.047			23.2855	630.233	387.96
		23.3306	120.464	666.063	482.836	161.708	328.882	224.27	389.769	264.716	500.414	403.004			23.3306	378.422	331.828	304.481	303.764	555.601	548.799	708.969	531.715	184.074	382.851			23.3306	216.217	382.758	306.381	563.993	909.609			23.3306	585.629	881.546	1033.87	352.447	397.902	619.627	464.37	472.735			23.3306	648.436	400.805
		23.3756	120.183	681.586	502.579	150.893	310.455	227.622	387.608	290.419	494.371	413.935			23.3756	363.907	325.551	310.421	294.79	578.141	519.35	696.581	549.632	184.134	386.582			23.3756	200.988	373.195	307.553	573.536	932.271			23.3756	588.929	873.988	1069.03	334.241	380.109	622.811	463.626	453.399			23.3756	674.089	423.665
		23.4206	117.543	708.765	527.031	144.61	307.716	225.192	394.225	321.114	483.095	434.856			23.4206	352.514	310.42	323.798	289.802	605.666	502.615	686.059	565.583	182.364	392.089			23.4206	192.071	360.495	300.291	583.186	941.924			23.4206	604.444	872.152	1102.98	323.111	373.981	608.528	456.333	433.144			23.4206	698.56	443.064
		23.4657	124.93	758.209	538.557	139.376	306.863	224.642	400.266	339.644	458.315	454.931			23.4657	343.774	290.552	336.416	296.75	626.449	473.341	667.029	581.492	178.443	395.209			23.4657	193.096	355.703	295.087	598.47	950.596			23.4657	623.317	856.622	1139.99	314.56	377.143	581.695	439.799	410.801			23.4657	719.127	458.529
		23.5107	128.021	803.919	559.479	127.45	307.046	227.266	399.569	360.847	438.762	472.376			23.5107	348.736	262.447	346.597	301.438	654.188	456.498	655.753	589.638	169.715	400.481			23.5107	206.344	351.418	295.724	599.99	957.997			23.5107	642.689	842.406	1172.88	304.159	378.062	543.531	424.011	391.027			23.5107	734.079	470.227
		23.5558	132.351	854.482	571.982	117.848	315.6	222.834	401.071	366.108	421.005	486.471			23.5558	368.015	244.735	347.056	307.417	689.219	443.145	643.761	575.433	164.585	404.604			23.5558	225.084	344.27	287.289	596.269	970.078			23.5558	658.391	835.811	1215.96	303.634	389.915	512.248	415.305	369.655			23.5558	746.605	479.294
		23.6008	142.319	913.584	592.617	105.341	323.112	221.265	396.528	358.485	402.169	494.302			23.6008	375.093	218.83	344.844	304.803	710.253	434.802	635.588	564.139	154.283	409.241			23.6008	254.907	345.703	269.533	586.424	958.778			23.6008	670.199	827.704	1259.75	308.524	404.724	472.859	397.213	359.047			23.6008	758.922	478.914
		23.6458	145.829	950.965	608.905	101.73	327.743	215.291	389.413	353.313	380.989	500.581			23.6458	380.934	194.173	333.364	306.038	722.357	422.042	626.617	540.09	143.635	423.084			23.6458	281.103	332.91	263.899	587.926	948.555			23.6458	672.481	835.013	1324.87	313.145	409.266	446.245	374.525	351.46			23.6458	767.414	482.617
		23.6909	143.939	981.696	635.429	100.331	323.084	214.84	373.419	336.919	355.531	502.701			23.6909	376.116	176.84	326.862	321.952	712.053	407.442	620.405	509.079	138.347	422.956			23.6909	316.802	323.349	259.944	587.566	912.773			23.6909	676.333	842.974	1358.32	314.088	416.955	437.485	349.018	349.845			23.6909	761.487	494.254
		23.7359	138.333	988.285	647.827	98.037	315.482	214.998	369.076	328.947	328.819	501.232			23.7359	385.257	155.307	321.656	335.317	689.582	411.799	613.881	482.85	135.27	421.401			23.7359	338.744	305.802	274.362	602.501	868.64			23.7359	675.021	865.532	1394.52	313.23	432.416	426.249	324.448	359.031			23.7359	738.943	510.744
		23.781	139.161	971.06	661.903	99.834	315.744	212.118	354.25	318.596	309.141	507.041			23.781	396.285	148.929	314.727	341.915	665.839	423.586	615.538	457.103	142.209	415.939			23.781	354.928	306.111	287.04	617.369	824.557			23.781	672.236	873.553	1427.93	316.086	433.706	428.475	304.685	367.805			23.781	714.132	520.399
		23.826	136.487	929.108	664.543	108.918	312.573	209.058	346.341	317.38	285.732	507.147			23.826	396.953	145.541	315.851	354.16	645.79	427.82	611.647	455.242	154.676	405.442			23.826	363.457	315.416	321.285	639.522	773.61			23.826	668.227	860.542	1434.83	308.323	425.533	434.462	290.415	378.181			23.826	674.993	530.017
		23.871	134.789	871.143	660.215	110.412	320.325	208.199	337.807	308.422	264.401	513.112			23.871	398.642	150.014	322.232	364.711	629.556	435.951	610.717	450.213	173.227	395.346			23.871	370.088	341.359	340.493	649.81	715.124			23.871	658.885	824.373	1436.09	297.499	406.043	453.119	285.881	374.472			23.871	629.194	531.493
		23.9161	132.983	805.412	646.722	114.56	326.921	212.689	335.832	287.766	248.755	491.424			23.9161	392.5	155.207	323.852	364.729	624.57	433.287	609.711	458.556	174.132	381.477			23.9161	375.199	380.433	372.802	654.035	651.7			23.9161	635.925	777.217	1430.58	291.752	370.149	452.689	292.542	377.01			23.9161	595.719	537.924
		23.9611	127.208	734.808	629.761	104.769	346.328	214.145	336.387	269.602	241.54	466.999			23.9611	377.641	160.147	321.867	365.22	609.921	440.999	620.557	440.75	182.224	372.27			23.9611	372.388	422.968	390.156	644.204	580.406			23.9611	631.085	724.312	1415.29	286.263	334.342	468.362	307.16	369.916			23.9611	580.601	549.646
		24.0062	127.695	672.77	607.399	102.113	369.822	212.365	340.223	240.117	247.287	446.984			24.0062	353.019	165.613	322.131	349.37	580.695	433.703	618.425	440.224	181.396	375.248			24.0062	366.309	462.414	383.408	632.61	523.788			24.0062	615.898	690.273	1415.21	269.732	318.264	484.583	341.425	362.138			24.0062	572.044	560.182
		24.0512	129.973	635.042	588.374	98.692	392.743	215.597	346.831	212.329	257.196	426.544			24.0512	331.917	166.995	327.969	335.562	551.496	431.508	616.22	442.439	176.384	370.606			24.0512	356.742	487.108	375.13	614.762	470.034			24.0512	591.054	675.826	1410.26	262.102	299.455	500.342	391.271	350.403			24.0512	579.739	583.607
		24.0962	135.947	611.143	572.251	91.808	412.133	223.672	350.949	195.346	268.048	418.233			24.0962	318.782	169.322	339.19	320.799	524.803	446.742	599.862	441.818	165.907	364.088			24.0962	340.675	488.748	362.183	601.083	422.872			24.0962	567.751	690.873	1406.22	252.982	294.705	502.189	433.033	335.479			24.0962	577.428	601.349
		24.1413	134.262	605.199	558.717	90.367	421.74	235.696	354.704	178.156	265.521	422.711			24.1413	313.251	169.074	343.408	303.216	516.75	444.765	589.139	443.238	154.43	358.361			24.1413	323.175	477.6	341.186	600.945	403.737			24.1413	538.932	715.108	1408.41	244.499	296.053	490.396	490.245	317.559			24.1413	586.724	619.961
		24.1863	135.951	604.482	556.825	95.275	430.812	254.63	346.389	165.863	258.094	437.016			24.1863	315.974	167.178	341.018	283.861	526.863	458.079	554.214	455.62	138.896	350.078			24.1863	309.744	471.408	326.836	604.266	400.679			24.1863	499.947	765.143	1384.51	226.91	296.891	487.684	540.512	295.093			24.1863	581.521	632.791
		24.2313	138.81	607.516	551.443	112.578	430.528	268.956	334.981	166.1	244.23	460.865			24.2313	316.136	171.358	334.569	274.27	546.192	476.356	534.416	470.701	127.35	340.412			24.2313	310.894	446.217	324.833	602.245	404.293			24.2313	480.102	801.502	1364.71	216.199	295.182	488.135	566.921	278.416			24.2313	553.193	647.479
		24.2764	135.3	612.488	546.654	129.278	419.055	284.995	321.201	165.064	230.644	474.192			24.2764	323.888	176.504	330.136	267.949	556.608	487.895	530.994	491.987	123.871	330.563			24.2764	319.258	419.804	328.89	601.704	414.009			24.2764	467.214	832.155	1329.21	202.992	293.956	478.531	584.98	272.159			24.2764	510.487	671.115
		24.3214	137.686	628.677	549.357	143.255	396.015	297.422	310.949	170.391	214.434	475.492			24.3214	320.892	183.229	316.742	272.631	562.075	513.16	532.605	518.934	122.662	317.905			24.3214	330.934	408.827	344.845	587.923	437.094			24.3214	451.584	858.098	1276.22	197.265	298.775	475.065	594.503	264.894			24.3214	470.468	688.387
		24.3665	145.212	652.645	542.546	159.582	373.497	302.411	306.32	178.874	209.835	475.959			24.3665	317.666	188.214	305.15	286.379	562.507	534.42	530.175	543.598	126.39	308.67			24.3665	340.494	403.224	346.875	588.092	437.711			24.3665	451.371	871.682	1199.76	194.05	295.307	465.863	572.925	274.901			24.3665	431.944	717.095
		24.4115	143.589	693.914	535.919	175.663	352.091	300.345	305.055	195.222	215.528	468.048			24.4115	314.314	189.887	285.074	295.819	555.037	556.088	538.445	558.193	128.448	303.311			24.4115	358.334	397.683	337.52	579.229	452.956			24.4115	463.612	887.234	1138.58	192.131	312.679	465.699	546.946	293.938			24.4115	422.608	731.009
		24.4565	140.19	739.408	515.401	181.5	341.97	292.194	301.578	210.958	219.586	472.626			24.4565	304.375	194.822	266.895	309.26	551.681	557.675	545.686	575.707	140.853	303.145			24.4565	367.178	396.946	320.742	585.765	461.476			24.4565	490.038	899.401	1115.49	188.563	327.484	467.659	525.384	313.563			24.4565	426.879	737.683
		24.5016	136.646	802.498	489.779	183.658	342.453	286.408	302.072	225.572	223.664	472.415			24.5016	300.011	197.32	245.899	326.045	561.497	552.189	550.129	605.623	157.896	302.443			24.5016	370.086	385.21	307.075	596.38	458.613			24.5016	517.505	914.325	1124.93	188.888	336.9	477.953	514.418	325.907			24.5016	448.7	741.196
		24.5466	131.167	862.313	462.827	177.84	343.19	278.202	313.408	235.493	222.728	469.717			24.5466	296.322	187.272	222.301	334.11	576.479	532.891	544.275	635.661	168.544	312.06			24.5466	371.915	384.595	295.417	613.487	453.585			24.5466	527.461	913.437	1145.43	189.615	352.569	485.178	515.981	336.375			24.5466	483.664	752.62
		24.5917	124.353	912.851	428.146	179.891	354.883	269.501	317.311	241.433	207.567	467.908			24.5917	288.795	185.066	192.625	347.85	584.289	508.947	530.856	656.422	180.589	312.571			24.5917	361.976	402.145	287.371	623.838	447.476			24.5917	548.997	900.622	1183.98	191.817	364.731	504.292	522.057	334.557			24.5917	513.587	766.512
		24.6367	112.792	953.703	397.694	179.079	360.868	267.313	334.13	256.332	186.61	459.918			24.6367	292.188	171.472	160.528	354.763	586.691	487.575	508.09	689.335	186.4	324.821			24.6367	351.498	435.312	289.331	630.741	454.283			24.6367	559.89	886.428	1203.89	193.341	389.023	529.789	539.871	338.957			24.6367	521.361	805.783
		24.6817	106.11	967.278	370.859	168.26	358.273	273.105	341.056	274.528	166.314	444.978			24.6817	301.343	162.019	130.447	373.586	570.892	487.387	489.256	725.401	187.485	333.838			24.6817	330.807	477.735	287.595	627.098	461.727			24.6817	573.003	854.527	1217.17	201.151	400.901	541.179	558.748	333.842			24.6817	515.57	838.828
		24.7268	97.828	953.598	355.824	171.161	349.497	278.98	336.159	281.889	146.287	426.41			24.7268	314.736	154.369	99.948	398.579	543.371	503.526	479.658	765.098	185.882	331.263			24.7268	313.051	531.99	284.424	613.035	477.55			24.7268	583.011	805.891	1207.59	202.722	403.163	559.451	562.754	333.813			24.7268	499.738	877.46
		24.7718	94.813	920.215	352.167	164.047	334.518	291.377	328.374	282.188	131.623	397.253			24.7718	335.031	151.627		426.367	517.939	517.617	487.858	801.133	180.494	334.206			24.7718	297.509	579.129	278.882	587.051	487.392			24.7718	612.133	761.916	1202.8	216.693	406.964	570.012	568.562	350.469			24.7718	476.279	899.771
		24.8169	98.726	878.045	356.088	170.764	327.509	296.226	300.151	290.065	131.973	371.059			24.8169	358.291	143.714		438.311	482.705	541.579	502.137	830.524	169.246	340.606			24.8169	288.525	610.543	270.318	565.99	495.537			24.8169	660.961	707.191	1192.56	218.084	404.694	568.583	550.847	369.755			24.8169	475.582	905.069
		24.8619	95.771	842.684	355.787	176.671	323.475	295.615	266.725	299.154	136.201	362.166			24.8619	378.122	136.637		444.931	465.469	565.751	531.177	849.319	159.508	346.807			24.8619	278.075	621.601	265.37	544.688	511.081			24.8619	717.65	651.181	1226.16	227.569	406.105	570.454	517.836	398.59			24.8619	502.984	887.535
		24.9069	97.993	829.799	359.872	188.407	332.91	301.959	239.468	317.005	144.376	354.434			24.9069	386.443	125.494		429.191	457.112	571.887	550.202	879.147	160.715	348.541			24.9069	282.929	623.422	262.951	527.349	519.553			24.9069	772.755	598.283	1251.35	230.095	416.859	563.772	479.068	404.58			24.9069	552.912	875.219
		24.952	98.08	841.162	360.787	195.678	346.077	298.875	221.126	328.738	160.58	356.965			24.952	383.311	118.486		402.323	441.948	579.132	567.14	918.111	166.292	344.263			24.952	283.502	608.977	257.662	518.317	535.479			24.952	802.892	552.894	1290.08	239.506	429.597	553.958	441.528	409.094			24.952	602.695	859.99
		24.997	90.137	864.416	356.871	197.397	365.685	299.934	210.282	337.166	175.484	370.528			24.997	361.365	114.778		365.095	440.34	600.553	583.596	959.221	170.196	340.383			24.997	272.276	585.33	259.022	513.658	538.78			24.997	836.402	509.606	1309.76	251.988	440.489	528.28	395.621	390.371			24.997	656.578	857.33
		25.0421	87.271	906.135	348.534	202.616	388.132	292.848	210.73	360.169	180.326	405.767			25.0421	327.044	108.574		322.665	431.428	629.042	595.491	996.149	175.619	343.045			25.0421	269.287	567.85	260.637	517.846	556.157			25.0421	848.387	482.663	1334.95	253.714	446.414	509.104	354.592	367.635			25.0421	692.251	854.349
		25.0871	88.722	930.49	338.72	198.678	396.608	280.046	228.24	373.129	179.81	442.691			25.0871	290.851	102.893		289.175	422.325	660.592	599.296	1031.15	169.145	341.766			25.0871	264.016	554.601	267.923	528.149	587.957			25.0871	842.166	467.196	1351.93	249.516	433.269	489.658	337.38	345.271			25.0871	697.853	861.777
		25.1321	92.915	951.044	331.254	195.015	400.183	272.806	237.887	369.663	181.4	481.302			25.1321	260.162	111.749		275.414	413.069	684.006	611.925	1081.41	162.805	345.453			25.1321	265.928	549.152	278.016	541.164	622.288			25.1321	830.861	473.23	1388.44	251.79	411.45	486.512	330.787	317.712			25.1321	672.338	866.196
		25.1772	104.447	962.305	328.952	185.331	402.535	265.357	250.411	358.498	179.195	511.163			25.1772	236.885	105.981		282.038	392.114	691.687	614.838	1128.15	159.473	354.65			25.1772	271.817	543.246	281.076	551.596	675.122			25.1772	808.702	475.546	1382.1	256.585	394.666	501.878	329.468	306.5			25.1772	643.635	857.407
		25.2222	123.879	958.107	331.081	177.926	399.278	256.824	248.761	344.101	181.725	523.731			25.2222	225.632	108.735		303.952	370.736	690.588	608.667	1169.59	146.879	365.139			25.2222	287.477	538.957	288.541	565.424	743.303			25.2222	786.751	474.31	1386.15	254.284	377.933	524.028	335.782	299.841			25.2222	618.723	845.522
		25.2673	134.322	943.512	338.158	172.673	402.705	258.729	238.705	312.611	189.643	518.334			25.2673	232.717	119.084		331.98	338.079	667.806	601.886	1212.12	144.379	374.576			25.2673	290.367	542.455	278.2	578.871	805.265			25.2673	775.473	468.076	1372.87	259.39	372.832	559.261	342.848	301.274			25.2673	596.487	822.495
		25.3123	143.324	927.256	347.185	168.026	397.082	249.684	222.8	273.756	201.78	500.98			25.3123	249.791	112.747		355.08	311.192	637.926	586.118	1243.94	142.193	377.25			25.3123	301.508	552.076	274.636	596.701	871.095			25.3123	761.225	462.884	1344.57	262.443	367.981	584.479	335.43	304.265			25.3123	590.005	794.81
		25.3573	155.314	927.533	354.647	160.837	395.266	243.747	204.047	243.007	218.001	476.988			25.3573	275.48	116.701		369.939	283.733	605.612	581.834	1258.09	131.656	384.187			25.3573	298.181	571.353	270.401	612.471	928.481			25.3573	748.201	453.008	1323.73	263.074	372.435	614.882	321.41	309.539			25.3573	574.479	779.447
		25.4024	156.858	916.576	362.923	163.896	385.756	234.546	203.973	207.56	230.67	450.031			25.4024	301.415	121.254		365.472	259.853	582.118	576.011	1264.64	139.21	393.21			25.4024	300.616	595.422	264.948	628.232	972.616			25.4024	735.584	445.518	1288.98	256.857	375.651	624.307	302.918	313.669			25.4024	553.055	773.443
		25.4474	153.638	901.487	366.614	160.482	370.499	226.943	212.513	182.471	239.282	439.746			25.4474	311.347	122.477		355.377	246.606	569.54	582.358	1255.23	159.281	411.437			25.4474	302.117	619.585	275.565	648.872	1012.01			25.4474	726.493	457.982	1277.42	253.781	384.022	627.016	279.503	321.884			25.4474	547.025	776.138
		25.4925	145.155	881.46	361.14	158.496	349.078	234.753	236.084	159.906	242.441	426.302			25.4925	312.857	122.805		334.222	228.977	569.825	597.225	1244.08	177.774	433.185			25.4925	304.922	637.715	306.484	670.057	1047.62			25.4925	716.28	468.669	1306.9	250.797	364.241	618.415	276.277	321.866			25.4925	542.046	788.326
		25.5375	138.289	856.54	358.123	156.97	328.755	249.452	268.153	150.464	234.271	419.271			25.5375	313.277	120.823		315.559	225.04	570.244	618.56	1228.8	192.117	458.415			25.5375	299.3	658.737	342.498	680.709	1066.12			25.5375	702.138	475.859	1322.31	239.776	350.669	609.445	281.379	318.296			25.5375	555.118	817.272
		25.5825	127.978	845.342	348.139	161.225	324.898	267.152	312.219	148.507	218.342	414.466			25.5825	311.974	116.893		294.675	228.438	569.643	634.246	1230.69	214.413	482.604			25.5825	302.963	685.826	380.729	698.953	1075.83			25.5825	692.548	491.942	1346.07	228.191	330.349	599.645	287.581	313.149			25.5825	576.305	838.287
		25.6276	115.313	829.873	337.385	162.629	317.265	290.605	343.485	156.7	205.981	406.85			25.6276	318.006	113.2		289.003	224.304	560.851	650.823	1237.33	238.175	497.508			25.6276	303.228	692.408	418.998	707.655	1084.93			25.6276	697.199	514.984	1379.12	222.542	325.418	590.92	302.99	307.603			25.6276	619.233	856.146
		25.6726	109.436	824.913	334.957	158.494	313.087	305.059	365.703	167.492	189.79	395.434			25.6726	321.476	106.295		282.131	235.368	550.458	665.634	1249.6	252.127	509.489			25.6726	298.298	696.425	454.12	704.39	1087.02			25.6726	697.576	522.789	1402.57	218.857	318.426	566.118	310.673	293.843			25.6726	664.737	869.881
		25.7177	105.22	836.681	333.426	169.966	308.873	305.505	363.279	174.466	183.156	383.844			25.7177	332.873	103.83		283.136	236.65	537.047	674.312	1260.42	247.937	519.025			25.7177	282.224	682.454	479.284	698.691	1076.82			25.7177	707.629	527.885	1389.36	211.916	322.615	532.658	296.945	283.12			25.7177	679.129	890.715
		25.7627	103.936	857.932	333.293	185.568	305.712	308.127	348.532	185.793	168.208	380.946			25.7627	339.963	109.044		288.319	243.192	536.041	673.776	1265.35	238.017	523.948			25.7627	281.814	662.015	498.733	693.659	1067.14			25.7627	706.858	537.682	1360.13	204.062	329.312	504.271	274.116	284.716			25.7627	683.282	899.596
		25.8077	102.097	895.288	334.794	199.634	308.653	309.605	332.598	186.718	167.267	374.665			25.8077	339.127	111.19		292.365	248.915	534.624	670.827	1268.12	226.641	514.533			25.8077	282.088	640.23	499.367	681.83	1049.59			25.8077	721.746	548.166	1313.21	196.453	334.219	470.857	249.737	294.152			25.8077	648.446	907.095
		25.8528	105.598	937.051	335.844	216.041	315.274	305.538	316.243	185.216	162.979	369.483			25.8528	328.882	115.734		304.069	247.457	541.276	658.919	1262.2	218.211	510.443			25.8528	288.783	603.679	498.255	672.27	1038.6			25.8528	727.385	564.282	1249.51	187.394	323.754	469.964	240.377	311.289			25.8528	602.794	925.306
		25.8978	106.95	982.005	335.865	228.038	330.624	293.875	306.567	185.629	171.07	360.995			25.8978	309.102	120.389		323.099	249.081	560.004	642.465	1256.35	218.292	500.314			25.8978	307.686	561.435	484.132	669.595	1037.72			25.8978	742.585	587.944	1194.13	170.978	321.346	470.453	246.146	334.403			25.8978	562.822	943.744
		25.9429	115.682	1011.53	335.178	230.722	349.982	279.27	304.268	191.464	169.171	362.536			25.9429	290.218	113.975		341.898	247.476	560.44	617.18	1246.89	225.47	493.872			25.9429	308.045	518.48	470.551	658.129	1019.97			25.9429	755.488	615.04	1128.62	159.71	327.297	493.53	265.619	357.211			25.9429	542.008	960.478
		25.9879	132.376	1047.05	323.501	221.554	357.273	256.918	303.266	197.692	178.715	359.403			25.9879	272.251	115.852		359.674	248.889	558.044	604.9	1237.59	244.934	482.989			25.9879	313.926	482.302	465.533	651.01	998.148			25.9879	784.431	636.938	1072.8	149.679	341.245	533.866	293.359	386.44			25.9879	538.742	975.388
		26.0329	146.481	1075.78	312.18	210.256	365.589	228.912	291.989	202.572	181.821	360.234			26.0329	262.513	107.849		371.08	253.242	545.031	592.833	1239.56	262.727	478.542			26.0329	316.261	445.195	450.13	646.348	963.04			26.0329	809.887	659.357	1041.6	142.624	370.711	574.536	318.757	407.899			26.0329	543.991	998.672
		26.078	150.986	1081.49	306.713	200.909	363.816	201.473	281.941	202.49	182.38	368.837			26.078	256.369	105.548		383.984	249.802	525.297	595.012	1237.34	274.295	473.927			26.078	312.05	412.033	448.592	648.336	924.86			26.078	840.709	671.739	1039.24	142.04	403.569	597.258	345.477	418.457			26.078	544.789	1029.8
		26.123	157.94	1073.96	302.804	200.464	367.313	176.891	273.226	198.087	176.579	384.166			26.123	248.659	104.955		384.278	257.12	506.831	604.652	1245.44	290.226	475.342			26.123	297.267	403.516	453.319	642.041	883.156			26.123	860.927	677.217	1028.36	139.196	422.639	615.916	377.74	417.087			26.123	539.281	1061.9
		26.1681	152.263	1044.53	303.666	204.831	366.813	159.531	258.855	187.803	175.632	400.285			26.1681	244.983	109.409		367.548	268.777	489.29	638.889	1243	283.009	474.779			26.1681	283.084	392.414	466.395	641.138	853.312			26.1681	881.262	680.17	1026.45	131.929	427.949	610.835	410.532	421.141			26.1681	533.655	1098.28
		26.2131	141.8	1022.22	314.33	215.97	372.783	150.337	245.516	184.326	171.571	411.112			26.2131	237.096	121.588		351.196	287.465	480.182	664.968	1264.62	285.382	480.313			26.2131	267.263	369.151	475.072	655.092	839.969			26.2131	904.279	673.302	1022.57	134.341	414.417	588.158	439.721	411.808			26.2131	517.389	1133.36
		26.2581	129.774	1011.39	331.916	228.819	379.544	144.993	244.959	186.863	169.103	427.393			26.2581	227.125	134.16		313.735	312.977	495.56	696.517	1287.09	292.982	480.735			26.2581	256.505	369.989	484.249	676.836	836.794			26.2581	930.261	672.807	1019.98	129.612	387.769	556.546	479.643	397.534			26.2581	512.957	1160.09
		26.3032	113.29	1016.15	344.196	235.573	377.23	150.145	240.392	193.721	176.074	434.404			26.3032	221.66	152.414		279.054	331.438	517.141	727.062	1309.08	293.756	479.642			26.3032	240.982	371.141	487.139	706.865	840.654			26.3032	951.038	681.936	1017.59	125.179	367.416	515.747	509.691	385.43			26.3032	530.091	1160.71
		26.3482	102.777	1039.25	361.694	241.928	374.732	157.002	235.333	206.861	176.472	442.087			26.3482	220.961	162.633		248.018	343.41	537.757	728.352	1325.78	307.133	481.431			26.3482	220.248	362.872	491.55	735.895	867.63			26.3482	978.861	703.608	994.485	123.096	343.742	487.017	542.15	382.397			26.3482	555.483	1149.45
		26.3933	94.14	1072.8	371.538	243.405	365.104	170.872	235.405	215.2	185.002	445.894			26.3933	224.863	174.103		224.744	352.329	560.003	728.286	1338.88	328.099	477.574			26.3933	202.943	355.754	486.754	744.891	879.206			26.3933	990.521	708.845	977.46	118.787	339.138	474.297	556.485	373.839			26.3933	585.638	1118.53
		26.4383	86.585	1099.66	378.56	244.007	345.136	183.429	227.492	220.831	196.323	437.818			26.4383	229.978	173.318		210.411	358.444	573.351	724.295	1358.63	345.281	477.683			26.4383	189.247	369.3	476.239	749.55	899.192			26.4383	994.221	716.051	972.976	117.292	327.228	476.302	568.149	371.303			26.4383	600.328	1074.91
		26.4833	93.172	1110.56	384.815	240.741	330.035	187.191	220.541	217.696	209.306	433.534			26.4833	232.383	165.411		205.94	357.312	568.096	719.952	1367.73	358.179	477.773			26.4833	178.168	375.283	479.934	745.837	892.348			26.4833	984.904	707.033	970.263	114.421	322.254	477.485	556.985	374.142			26.4833	607.726	1019.84
		26.5284	100.407	1105.95	380.184	249.692	326.508	187.833	209.498	219.698	219.055	435.639			26.5284	236.011	159.092		207.754	353.672	549.54	721.364	1373.78	355.318	486.295			26.5284	166.487	384.255	481.367	733.348	873.766			26.5284	977.738	683.657	963.607	115.863	321.664	485.189	559.94	366.538			26.5284	613.486	971.228
		26.5734	110.951	1085.89	373.813	263.825	326.986	176.53	192.074	214.459	224.368	435.845			26.5734	238.654	139.57		212.521	346.848	515.492	733.646	1363.08	337.35	490.099			26.5734	170.502	394.947	471.6	719.719	844.715			26.5734	973.37	652.676	972.716	115.524	309.685	510.638	566.793	351.965			26.5734	606.209	924.07
		26.6185	123.254	1082.68	371.058	267.412	336.896	158.329	178.76	198.06	232.321	459.695			26.6185	236.852	129.968		211.457	343.982	483.861	744.817	1360.87	311.498	500.519			26.6185	177.367	402.603	456.983	720.903	797.272			26.6185	963.502	627.835	985.032	120.381	306.805	522.502	573.779	335.269			26.6185	576.331	880.193
		26.6635	140.107	1104.37	363.373	272.521	348.322	141.943	168.301	191.26	230.429	483.557			26.6635	231.732	121.688		207.372	336.275	456.764	759.868	1346.2	299.301	506.295			26.6635	199.385	416.728	446.136	725.37	753.852			26.6635	948.747	601.502	973.1	131.361	293.867	528.66	585.15	313.506			26.6635	556.871	822.168
		26.7085	152.41	1127.23	341.84	267.401	368.513	132.092	167.721	178.485	219.146	512.976			26.7085	222.052	120.708		205.233	322.437	428.579	757.974	1328.94	279.371	510.734			26.7085	212.3	423.013	440.277	736.671	717.026			26.7085	936.692	583.999	957.151	138.464	281.457	539.678	599.626	292.348			26.7085	539.195	740.107
		26.7536	168.703	1154.68	324.951	256.936	389.407	125.234	157.272	159.687	216.525	548.839			26.7536	208.573	125.591		190.817	316.297	413.921	751.31	1314.99	266.779	517.331			26.7536	214.794	430.372	440.495	754.43	674.659			26.7536	928.109	564.37	947.366	155.568	266.769	534.008	607.798	272.793			26.7536	508.128
		26.7986	167.57	1175.11	306.756	246.681	416.833	125.51	158.147		219.079	573.285			26.7986	188.724	132.959		179.257	301.451	405.812	722.72	1300.42	258.772	519.65			26.7986	219.671	432.988	437.913	752.203	644.737			26.7986	910.733	551.709	921.747	166.494	263.877	530.036	587.768	248.914			26.7986	490.788
		26.8437	161.696	1179.12	283.143	237.537	434.689	128.511	165.403		231.601	589.622			26.8437	176.467	141.765		167.016	293.348	399.679	700.43	1295.06	257.125	530.2			26.8437	222.787	427.637	429.482	747.935	615.272			26.8437	893.151	538.983	872.383	177.226	254.951	529.238	569.858	241.333			26.8437	476.403
		26.8887	157.618	1159.54	265.986	239.918	449.859	137.054	171.554		232.619	595.521			26.8887	164.777	154.678		147.152	281.954	399.275	666.04	1308.91	260.649	535.199			26.8887	214.111	424.834	420.848	734.297	589.151			26.8887	891.162	518.135	846.535	189.633	239.007	533.657	561.114	242.919			26.8887	473.539
		26.9337	141.853	1138.78	252.065	241.901	450.928	138.888	177.668		239.404	597.673			26.9337	160.274	164.814		134.268	279.249	392.022	628.757	1302.85	267.02	535.92			26.9337	207.046	418.392	413.13	711.317	564.143			26.9337	880.469	499.788	833.711	199.425	231.395	538.753	538.923	231.13			26.9337	501.879
		26.9788	133.798	1127.97	240.939	246.87	440.296	142.936	189.442		241.415	613.716			26.9788	158.339	170.529		126.983	276.433	379.045	605.197	1284.35	275.359	539.013			26.9788	197.301	411.711	410.813	695.343	549.917			26.9788	876.829	481.111	842.019	220.065	227.164	547.301	511.02	221.901			26.9788	536.021
		27.0238	120.374	1132.86	243.33	266.464	428.431	141.91	207.419		234.222	636.951			27.0238	162.02	177.984		126.539	277.485	367.243	583.374	1288.6	286.071	542.571			27.0238	198.506	414.4	419.076	687.252	554.241			27.0238	876.241	470.064	871.703	241.74	223.364	551.142	476.921	222.075			27.0238	571.877
		27.0688	107.958	1148.63	235.873	289.664	417.778	142.72	221.908		228.686	654.433			27.0688	171.946	182.676		122.337	271.787	351.772	561.594	1270.65	287.477	552.367			27.0688	200.115	408.873	414.328	683.263	556.453			27.0688	876.887	471.868	904.796	268.896	222.008	558.812	437.55	214.742			27.0688	605.167
		27.1139	103.665	1169.32	227.807	306.811	409.734	140.233	238.509		218.075	662.298			27.1139	189.4	188.809		132.545	264.038	350.616	560.316	1249.73	281.096	568.235			27.1139	208.323	409.495	405.763	686.946	566.615			27.1139	882.32	478.091	956.166	296.471	220.331	577.614	404.186	211.94			27.1139	640.095
		27.1589	102.259	1180.13	215.467	326.709	401.719	145.302	248.926		213.54	662.246			27.1589	197.888	199.501		139.235	256.463	349.888	574.889	1235.75	268.899	582.308			27.1589	208.3	406.822	392.204	704.418	582.819			27.1589	878.364	490.093	1011.73	324.787	234.881	583.864	378.913	210.441			27.1589	655.03
		27.204	105.325	1198.43	211.473	342.738	398.086	150.127	246.066		217.606	651.506			27.204	210.185	209.049		141.467	249.353	362.321	616.404	1215.61	244.629	593.764			27.204	216.609	412.37	369.565	717.804	594.876			27.204	842.955	494.463	1052.27	351.617	240.34	597.622	347.527	223.284			27.204	671.398
		27.249	110.774	1208.36	209.253	358.847	379.837	146.034	238.234		229.747	644.448			27.249	225.359	211.432		141.544	251.958	388.132	648.689	1195.85	219.836	602.944			27.249	225.174	421.196	347.57	723.529	594.345			27.249	812.681	502.099	1074.91	372.537	249.106	601.239	336.621	237.379			27.249	689.175
		27.294	110.185	1239.48	208.31	365.543	359.662	140.744	236.884		245.579	633.345			27.294	231.815	207.919		139.938	266.559	420.977	676.408	1177.99	205.849	605.294			27.294	230.158	440.556	328.789	732.065	591.371			27.294	767.404	509.66	1077.49	380.486	252.666	599.88	337.133	250.549			27.294	714.69
		27.3391	118.736	1301.78	216.165	378.077	331.104	131.688	222.755		260.814	624.902			27.3391	235.432	214.182		137.276	286.005	462.392	699.915	1153.61	194.09	608.69			27.3391	231.676	443.511	317.714	744.537	585.541			27.3391	738.529	510.16	1062.82	376.062	257.829	598.95	348.158	259.996			27.3391	729.065
		27.3841	122.653	1386.76	229.575	386.435	311.772	124.316	209.827		266.59	606.008			27.3841	234.462	212.588		138.189	306.416	493.527	704.496	1139	193.191	617.108			27.3841	225.242	438.982	314.412	754.662	574.081			27.3841	729.84	510.409	1032.33	366.517	255.427	604.071	370.433	275.988			27.3841	752.841
		27.4292	129.579	1470.96	223.096	386.611	298.42	116.318	199.662		270.666	597.711			27.4292	223.094	208.864		139.906	320.863	519.517	703.024	1108.73	196.101	629.297			27.4292	217.143	433.261	320.851	760.833	559.386			27.4292	746.462	521.905	987.336	347.674	276.4	600.686	392.685	279.432			27.4292	764.631
		27.4742	136.694	1532.08	222.793	386.918	285.854	107.461	182.257		273.806	590.406			27.4742	212.642	202.038		139.75	338.257	541.755	703.345	1104.95	204.067	655.562			27.4742	212.477	412.58	330.15	769.248	556.346			27.4742	765.539	536.398	977.407	330.052	302.51	605.065	408.654	272.629			27.4742	761.125
		27.5192	147.505	1563.23	216.43	384.738	275.956	105.721	166.049		276.636	582.136			27.5192	204.696	202.004		140.491	336.794	552.827	711.55	1089.83	217.886	681.247			27.5192	214.051	395.84	343.746	771.086	552.89			27.5192	782.777	561.11	946.141	318.986	337.62	618.681	425.76	269.504			27.5192	747.328
		27.5643	159.436	1586.38	199.453	380.822	276.4	109.365	159.459		281.746	574.657			27.5643	201.652	200.315		145.82	339.644	552.651	724.577	1098.84	217.923	694.395			27.5643	221.538	376.126	370.595	771.75	563.154			27.5643	781.229	599.471	901.729	306.962	387.114	638.191	432.888	272.317			27.5643	739.88
		27.6093	163.706	1597.88	184.221	376.226	278.291	114.884	146.357		289.06	577.974			27.6093	195.276	204.111		153.792	344.22	543.336	743.484	1098.83	217.954	708.315			27.6093	243.71	353.217	389.85	765.322	572.134			27.6093	753.228	613.618	857.843	294.644	428.838	659.509	430.471	285.175			27.6093	736.558
		27.6544	160.752	1625.16	172.009	366.924	288.423	106.932	139.372		282.682	589.842			27.6544	181.665	201.185		156.598	347.121	531.998	761.977	1092.89	213.702	720.127			27.6544	264.55	335.772	404.28	749.136	569.996			27.6544	697.533	619.823	838.979	283.924	465.324	665.127	422.028	303.534			27.6544	737.678
		27.6994	154.877	1646.13	159.839	348.653	293.218	104.533	140.123		276.628	610.011			27.6994	171.558	203.653		165.68	355.715	513.836	756.77	1083.77	201.848	725.761			27.6994	293.159	311.86	422.563	737.92	553.796			27.6994	650.15	614.992	821.143	271.671	485.363	663.041	422.161	321.078			27.6994	746.88
		27.7444	139.989	1674.84	151.368	328.252	290.951	108.861	152.431		265.345	619.535			27.7444	161.585	204.446		169.018	361.086	505.622	737.968	1070.04	195.545	733.325			27.7444	326.225	294.836	433.333	723.001	540.514			27.7444	608.337	600.551	812.247	264.724	508.117	652.548	417.49	339.234			27.7444	741.606
		27.7895	124.866	1685.96	148.772	302.749	289.923	109.617	156.129		245.073	614.656			27.7895	143.66	197.866		169.953	376.038	509.743	701.034	1052.63	187.62	748.188			27.7895	369.195	275.879	440.016	712.846	533.497			27.7895	581.034	584.444	801.923	264.979	519.602	641.576	414.419	367.755			27.7895	717.717
		27.8345	117.516	1683.75	146.187	273.989	282.773	113.603	161.009		227.388	589.024			27.8345	131.702	198.929		173.121	376.883	514.875	647.981	1041.21	178.007	746.905			27.8345	408.384	255.759	439.961	708.493	512.675			27.8345	555.637	568.273	800.777	266.749	522.451	642.659	414.115	387.746			27.8345	679.393
		27.8796	115.223	1678.91	145.131	251.713	274.587	116.004	168.58		205.533	560.139			27.8796	126.966	205.206		169.584	373.554	520	604.221	1016.24	174.042	754.146			27.8796	440.275	245.27	441.306	693.863	487.27			27.8796	541.499	570.851	782.165	256.538	521.979	645.754	404.121	404.271			27.8796	644.466
		27.9246	127.459	1677.11	141.677	232.734	268.466	117.621	171.422		192.107	520.271			27.9246	126.583	206.775		163.565	372.862	522.295	567.277	993.432	165.435	756.509			27.9246	474.269	229.761	443.334	685.304	471.297			27.9246	535.213	587.74	769.696	243.325	521.403	658.874	383.586	409.129			27.9246	613.656
		27.9696	141.812	1704.42	142.831	217.531	270.073	121.468	182.558		194.128	491.828			27.9696	134.139	208.943		158.173	367.634	521.143	534.387	969.271	159.932	743.048			27.9696	495.38	225.312	439.652	675.771	455.277			27.9696	525.139	611.632	755.941	221.792	516.079	692.849	369.693	415.333			27.9696	592.881
		28.0147	151.422	1755	145.78	205.056	270.722	117.652	201.105		202.213	480.856			28.0147	142.286	211.172		151.076	364.336	508.128	512.165	948.052	150.835	726.009			28.0147	501.386	229.593	435.797	670.674	432.719			28.0147	512.726	636.056	749.362	202.18	498.807	715.21	353.359	415.75			28.0147	581.57
		28.0597	160.702	1811.13	148.814	194.039	266.384	119.326	210.953		217.266	481.076			28.0597	153.566	212.549		137.94	369.444	501.038	496.303	910.165	145.444	696.794			28.0597	494.539	234.192	439.202	667.076	423.812			28.0597	506.441	647.406	753.875	169.065	472.626	749.49	350.607	406.669			28.0597	564.111
		28.1048	160.153	1860.53	156.117	171.764	252.466	116.805	225.092		233.435	486.208			28.1048	162.275	209.856		139.146	379.114	503.216	473.014	883.645	142.682	670.737			28.1048	493.966	235.828	454.976	662.787	416.888			28.1048	498.641	641.104	774.635	140.004	450.1	792.278	359.309	386.686			28.1048	545.941
		28.1498	163.027	1878.27	163.514	143.68	235.301	121.328	235.217		237.397	489.638			28.1498	163.698	201.9		141.725	394.931	506.247	452.743	867.606	149.474	644.514			28.1498	502.648	244.157	458.969	667.998	402.205			28.1498	494.292	630.852	797.238	124.649	422.732	832.21	368.968	363.359			28.1498	540.068
		28.1948	165.626	1864.74	174.311	123.282	218.022	121.149	236.615		246.613	479.84			28.1948	163.897	198.814		148.318	403.328	526.265	439.504	854.55	147.749	618.195			28.1948	514.507	256.117	457.585	672.877	397.079			28.1948	479.197	620.564	805.474	101.482	397.314	884.1	379.383	349.024			28.1948	533.33
		28.2399	161.847	1818.96	189.373	89.571	198.386	126.301	233.417		250.947	463.617			28.2399	166.823	197.352		158.794	409.752	546.735	432.473	851.897	155.843	592.673			28.2399	545.016	270.058	438.432	674.677	399.34			28.2399	452.374	606.32	811.994	88.964	369.917	937.075	394.052	343.62			28.2399	521.394
		28.2849	166.056	1751.87	202.536	66.472	175.469	128.619	223.481		253.595	434.359			28.2849	166.453	187.267		175.16	405.283	563.929	430.269	849.892	157.39	585.34			28.2849	569.967	284.092	424.077	682.084	398.956			28.2849	418.565	591.128	795.933	78.263	345.319	996.205	409.732	342.98			28.2849	515.69
		28.33	169.168	1701.74	215.169	55.913	162.801	131.565			250.941	401.951			28.33	172.965	189.526		190.131	391.961	570.998	428.032	852.066	162.383	586.542			28.33	601.872	292.912	399.491	692.178	387.766			28.33	383.961	582.765	760.764	64.684	319.233	1052.03	417.945	344.453			28.33	506.385
		28.375	165.313	1637.25	224.851	49.4	161.57	140.077			244.502	375.412			28.375	192.598	194.392		197.643	364.46	556.515	448.028	866.004	168.962	588.394			28.375	604.349	299.49	380.063	698.082	372.967			28.375	361.647	562.685	744.494	63.559	291.978	1078.55	409.662	344.418			28.375	497.554
		28.42	158.622	1571.24	226.464	51.88	155.915	149.554			227.331	353.771			28.42	207.495	203.084		201.375	345.477	541.882	468.74	854.623	177.323	593.577			28.42	596.32	288.01	376.503	713.991	353.681			28.42	350.151	545.565	711.641	60.434	266.648	1085.22	384.725	336.848			28.42	493.277
		28.4651	149.337	1530.06	231.465	56.646	158.288	165.604			210.006	342.818			28.4651	220.976	204.667		203.018	321.826	519.498	500.006	850.401	180.06	591.439			28.4651	595.697	287.493	372.964	728.248	329.963			28.4651	350.185	517.642	682.391	58.191	234.93	1085.15	361.64	333.239			28.4651	491.99
		28.5101	138.707	1482.98	235.056	53.308	168.745	171.351			195.344	342.872			28.5101	232.782	205.242		209.51	296.867	503.843	525.888	849.809	187.48	595.468			28.5101	597.226	278.647	366.757	739.552	321.899			28.5101	352.303	484.273	686.179	54.05	203.426	1074.25	328.287	314.125			28.5101	501.983
		28.5552	133.581	1426.91	239.69	46.953	173.635	177.647			190.993	343.852			28.5552	242.595	199.211		213.987	279.699	488.74	544.36	816.008	184.001	591.785			28.5552	599.716	282.189	348.161	756.802	311.736			28.5552	359.206	448.949	677.889	52.103	172.543	1046.56	291.102	296.089			28.5552	523.503
		28.6002	131.206	1355.46	240.388	46.191	189.376	176.87			192.605	342.804			28.6002	244.388	190.722		222.855	264.1	476.02	549.852	782.194	181.75	586.955			28.6002	593.208	275.114	339.469	780.999	314.327			28.6002	347.653	411.971	665.269	51.035	138.458	1033.98	261.884	269.164			28.6002	528.995
		28.6452	137.178	1293.42	242.207		198.51	168.727			203.481	356.14			28.6452	233.828	188.483		226.658	260.761	465.189	544.168	767.728	179.957	575.341			28.6452	577.506	277.858	339.949	809.379	324.824			28.6452	326.383	382.157	680.314	51.496	109.753	1029.55	237.577	253.541			28.6452	538.617
		28.6903	142.636	1229.63	239.392		206.411	154.401			217.543	360.827			28.6903	224.925	192.799		230.146	270.946	452.208	532.008	743.253	185.211	555.871			28.6903	541.288	283.226	340.544	839.603	340.666			28.6903	305.795	372.555	692.154	51.806	77.558	1023.25	214.65	235.061			28.6903	540.055
		28.7353	153.644	1196.53	232.86		213.859	149.001			227.101	379.552			28.7353	221.545	196.235		220.671	290.812	433.908	538.414	707.154	191.457	537.576			28.7353	507.719	293.18	355.971	857.407	356.827			28.7353	289.971	375.368	690.559	55.467	57.605	1016.38	198.936	231.813			28.7353	537.172
		28.7804	166.094	1182.55	217.289		219.984	145.786			244.409	398.828			28.7804	216.746	209.216		208.17	318.19	419.036	548.982	701.74	196.882	507.742			28.7804	473.376	295.271	372.615	856.224	369.728			28.7804	276.994	378.343	677.5	51.227	49.701	1008.11	202.274	238.562			28.7804	525.34
		28.8254	176.925	1217.5	206.836		226.956	148.447			250.677	409.447			28.8254	209.239	220.622		201.127	342.871	408.909	575.424	678.619	195.551	479.306			28.8254	446.851	280.977	390.556	837.183	393.22			28.8254	276.145	385.714	673.094	52.291	42.58	997.184	209.355	252.74			28.8254	516.759
		28.8704	180.19	1263.63	187.402		228.494	155.16			259.835	426.03			28.8704	205.239	223.719		188.768	367.329	414.973	601.302	678.246	193.034	454.688			28.8704	434.338	257.673	402.71	804.388	418.606			28.8704	279.496	388.234	679.254	52.987	39.022	993.062	219.634	270.919			28.8704	509.5
		28.9155	171.963	1316.56	177.536		229.569	161.562			269.418	433.897			28.9155	206.317	228.481		178.918	379.455	429.463	625.022	657.021	191.453	433.826			28.9155	420.751	237.653	415.343	769.16	433.076			28.9155	273.005	384.79	662.211	58.219		986.423	244.938	289.905			28.9155	501.329
		28.9605	161.802	1338.83	171.163		230.501	164.556			281.246	443.932			28.9605	204.949	233.734		173.8	377.764	451.912	630.519	662.324	176.876	420.754			28.9605	406.198	209.611	413.991	732.422	445.969			28.9605	262.871	386.096	655.146	53.476		996.322	266.903	308.935			28.9605	489.661
		29.0056	144.902	1370.15	172.919		234.39	170.363			289.164	448.411			29.0056	200.594	234.931		168.455	362.755	476.719	616.93	661.539	164.458	402.117			29.0056	376.394	193.727	421.586	703.521	456.019			29.0056	254.528	392.402	639.762	52.096		994.148	291.445	307.223			29.0056	475.942
		29.0506	122.972	1374.09	173.561		236.517	167.367			291.142	445.156			29.0506	204.588	235.623		165.246	351.911	498.218	596.833	656.511	156.915	387.884			29.0506	342.191	186.642	413.944	704.464	449.762			29.0506	250.457	404.304	646.59	55.231		989.939	315.499	300.66			29.0506	467.459
		29.0956	112.59	1375.07	180.397		238.7	164.723			281.972	438.201			29.0956	205.213	243.697		160.921	350.784	500.1	576.441	654.429	150.443	363.903			29.0956	314.22	188.453	397.93	698.98	436.645			29.0956	239.831	431.365	661.622	54.126		982.756	342.121	294.836			29.0956	485.837
		29.1407	106.14	1385.59	186.311		234.466	169.085			267.458	435.923			29.1407	205.656	238.56		153.586	361.772	501.092	574.375	650.513	161.173	343.312			29.1407	286.119	177.95	377.987	688.314	418.52			29.1407	234.68	454.165	677.558	56.68		978.699	359.873	286.426			29.1407	502.256
		29.1857	95.278	1400.44	184.688		226.44	174.889			245.597	449.574			29.1857	213.171	233.535		146.954	379.158	495.448	562.311	619.914	168.843	329.128			29.1857	284.253	174.842	364.94	683.593	403.722			29.1857	243.841	475.459	688.094	55.207		970.325	373.017	274.584			29.1857	525.245
		29.2308	97.997	1419.7	180.703		205.003	180.915			230.039	469.033			29.2308	214.338	221.926		139.311	411.467	483.546	541.225	601.07	179.695	317.837			29.2308	297	164.024	356.46	668.452	395.432			29.2308	243.272	487.704	688.732	54.458		981.105	376.577	266.3			29.2308	545.673
		29.2758	96.237	1433.27	177.809		185.173	190.908			207.16	490.397			29.2758	215.127	212.466		132.108	425.99	479.464	512.173	595.801	184.275	312.901			29.2758	308.073	148.586	365.807	645.318	391.984			29.2758	251.183	495.092	692.87	51.114		986.356	372.18	267.069			29.2758	553.369
		29.3208	92.578	1434.02	168.453		161.306	196.347			197.05	506.742			29.3208	212.574	205.778		131.022	433.131	481.139	481.482	564.903	184.632	300.29			29.3208	333.257	143.094	373.127	632.874	393.933			29.3208	241.561	497.808	695.198			995.372	365.531	267.613			29.3208	541.94
		29.3659	89.376	1422.31	164.265		138.52	201.494			194.488	522.233			29.3659	212.257	202.222		128.503	422.448	480.77	439.681	539.784	180.278	286.957			29.3659	350.889	132.587	375.311	621.029	414.975			29.3659	231.251	508.046	704.016			984.636	355.827	277.945			29.3659	527.532
		29.4109	94.422	1391.93	169.231		120.634	199.448			194.062	529.685			29.4109	201.16	206.144		133.656	389.994	482.56	406.981	534.872	173.919	269.092			29.4109	378.304	130.36	367.488	609.08	427.93			29.4109	217.233	516.178	712.906			980.32	364.017	287.311			29.4109	511.786
		29.456	91.277	1353.49	173.001		110.055	194.346			203.69	542.473			29.456	195.322	222.062		139.188	362.861	476.499	374.833	525.304	157.569	251.576			29.456	402.312	130.616	349.22	605.728	446.334			29.456	205.504	523.79	728.974			965.118	367.624	308.508			29.456	496.399
		29.501	94.472	1306.29	180.276		102.723	182.041			205.595	564.115			29.501	191.221	235.072		138.676	331.306	479.465	357.363	513.981	148.128	233.754			29.501	432.692	137.591	326.055	601.773	470.378			29.501	205.3	531.045	754.292			947.48	373.115	320.247			29.501	491.946
		29.546	107.346	1241.98	189.091		96.569	169.847			196.411	580.188			29.546	190.876	242.356		139.075	314.367	484.593	339.988	509.923	143.029	217.084			29.546	455.15	152.392	304.236	587.585	480.573			29.546	204.087	527.446	760.825			947.078	378.988	332.48			29.546	486.594
		29.5911	118.296	1176.34	193.42		93.965	163.04			189.711	599.066			29.5911	195.247	247.729		137.086	315.498	501.462	332.988	507.569	150.205	194.64			29.5911	466.231	171.246	297.797	585.009	506.475			29.5911	236.364	514.303	769.237			945.617	375.506	336.361			29.5911	483.181
		29.6361	125.323	1112.44	204.101		89.076	160.192			178.803	622.867			29.6361	200.37	248.716		131.082	328.476	519.522	328.659	503.647	162.93	179.454			29.6361	476.803	195.285	293.907	580.977	516.653			29.6361	267.295	504.262	745.382			950.764	359.39	325.105			29.6361	483.972
		29.6812	132.916	1046.88	200.86		77.892	162.402			165.429	635.029			29.6812	214.405	248.043		129.466	345.924	536.095	318.285	501.395	165.866	157.862			29.6812	484.488	214.933	292.31	572.576	530.973			29.6812	314.958	496.614	712.233			958.006	347.367	310.089			29.6812	490.569
		29.7262	137.668	991.188	199.6		68.477	163.909			158.903	616.495			29.7262	221.096	248.137		129.272	363.528	560.746	309.992	505.068	167.39	141.544			29.7262	484.477	238.439	295.038	568.474	539.041			29.7262	359.967	495.838	667.043			966.878	326.271	290.481			29.7262	499.982
		29.7712	132.733	957.961	194.297		59.455	160.971			158.247	591.704			29.7712	220.561	255.833		132.983	374.476	585.783	310.148	498.55	161.169	123.406			29.7712	493.198	252.309	290.243	569.918	536.271			29.7712	397.946	490.08	628.546			961.521	304.934	266.98			29.7712	510.319
		29.8163	126.941	927.561	196.275		53.851	147.584			169.812	573.307			29.8163	227.543	258.094		131.819	370.714	593.875	314.159	491.551	155.708	114.042			29.8163	496.671	267.979	287.016	570.998	524.96			29.8163	429.145	491.404	598.522			952.477	296.846	241.96			29.8163	526.74
		29.8613	117.326	915.325	199.755		53.945	142.921			184.25	551.521			29.8613	227.102	259.071		135.852	366.713	610.17	312.973	471.727	145.033	109.447			29.8613	504.357	282.022	284.896	577.996	506.975			29.8613	447.865	493.756	589.266			928.506	299.007	226.132			29.8613	527.885
		29.9063	107.532	915.665	199.622		47.584	137.192			198.681	527.683			29.9063	234.827	262.096		139.469	357.616	617.734	310.421	448.88	139.505	109.45			29.9063	519.526	282.868	292.073	591.339	485.824			29.9063	447.796	490.707	597.419			911.582	309.894	208.612			29.9063	521.063
		29.9514	111.124	928.119	201.984		46.09	129.321			206.938	507.766			29.9514	230.01	258.576		151.844	353.282	621.029	307.312	418.256	142.704	99.685			29.9514	525.68	291.194	292.703	603.643	473.691			29.9514	420.801	486.46	611.381			907.473	319.356	193.789			29.9514	495.458
		29.9964	116.814	956.821	203.523		46.742	126.373			211.751	494.133			29.9964	217.852	258.835		166.899	360.683	623.989	296.954	388.527	156.336	97.712			29.9964	525.597	294.189	288.978	615.477	464.104			29.9964	376.639	493.898	627.606			916.874	332.994	187.104			29.9964	469.823
		30.0415	127.729	976.549	203.209		44.022	130.637			211.364	478.154			30.0415	196.966	255.966		179.032	370.067	636.521	292.008	374.882	167.593				30.0415	514.152	283.468	278.449	626.363	449.226			30.0415	333.847	510.994	637.008			928.785	334.059	188.177			30.0415	458.189
		30.0865	140.983	993.298	204.974		45.348	129.169			199.41	469.556			30.0865	184.174	254.319		203.86	370.719	650.205	289.902	362.591	181.63				30.0865	499.161	264.522	266.311	640.201	437.593			30.0865	307.912	537.549	634.575			946.252	324.97	186.313			30.0865	458.658
		30.1315	159.93	1004.14	205.716		47.438	140.119			184.436	467.239			30.1315	172.823	261.189		217.525	371.717	663.662	289.561	357.028	183.155				30.1315	477.664	230.594	256.091	652.58	424.681			30.1315	295.802	575.989	642.501			965.856	310.081	196.479			30.1315	476.997
		30.1766	163.084	1006.92	212.139		48.542	148.421			160.663	457.934			30.1766	172.123	262.434		221.783	358.15	689.885	309.62	342.362	188.05				30.1766	447.332	196.676	250.209	670.341	414.403			30.1766	285.281	607.417	647.069			998.645	293.968	205.182			30.1766	495.441
		30.2216	159.759	997.068	205.949		54.253	155.077			147.777	446.319			30.2216	180.092	264.278		221.226	340.306	718.119	331.356	345.428	190.54				30.2216	414.666	161.289	266.167	689.326	405.423			30.2216	295.653	640.486	649.831			1021.29	281.701	217.626			30.2216	521.265
		30.2667	143.583	998.307	195.988		55.066	161.253			134.653	432.118			30.2667	192.151	262.182		212.843	317.31	735.021	362.559	332.389	187.205				30.2667	380.019	141.866	280.233	709.09	398.876			30.2667	301.444	670.581	658.155			1053.81	284.029	224.927			30.2667	549.019
		30.3117	129.374	1004.27	186.015		54.072	162.691			135.479	413.607			30.3117	205.809	260.371		204.326	297.184	752.676	401.771	323.332	188.065				30.3117	350.475	129.244	298.638	718.429	393.834			30.3117	314.296	691.476	657.418			1062.73	296.638	227.107			30.3117	609.52
		30.3567	117.511	1012.63	175.082		53.787	157.423			144.113	390.355			30.3567	207.806	250.494		195.756	273.938	761.839	442.948	321.022	192.88				30.3567	331.649	126.091	317.903	722.035	393.699			30.3567	318.722	717.288	653.477			1080.8	312.092	232.023			30.3567	722.772
		30.4018	109.508	1007.4	152.441		54.989	152.344			151.525	370.017			30.4018	196.431	238.997		179.476	256.883	777.22	488.34	325.842	193.844				30.4018	308.31	121.898	327.096	721.333	411.702			30.4018	316.968	751.525	644.503			1088.14	318.026	229.568			30.4018	892.905
		30.4468	110.22	994.89	144.566		54.874	155.228			164.883	352.368			30.4468	178.704	231.703		168.973	250.758	795.347	521.872	332.431	196.809				30.4468	292.691	120.616	328.944	716.131	424.782			30.4468	315.836	800.196	633.486			1097.66	309.466	234.666			30.4468	1080.6
		30.4919	113.207	963.504	139.792		56.329	153.085			188.886	345.824			30.4919	163.754	229.351		153.028	255.016	816.442	552.084	339.715	202.397				30.4919	288.429	126.366	330.781	710.542	430.055			30.4919	314.351	862.733	629.841			1117.23	280.475	242.451			30.4919	1244.23
		30.5369	112.907	903.574	141.371		58.626	154.617			215.802	348.317			30.5369	143.438	242.238		138.826	272.505	850.782	575.178	349.889	198.036				30.5369	277.114	128.405	338.266	710.281	427.967			30.5369	306.302	931.332	627.403			1138.04	253.103	246.917			30.5369	1315.18
		30.5819	127.107	826.305	139.864		54.349	152.862			244.228	350.612			30.5819	142.361	242.368		126.554	286.715	880.633	587.164	351.043	195.502				30.5819	269.341	136.475	339.631	722.349	424.393			30.5819	299.877	994.287	605.057			1156.45	239.448	255.223			30.5819	1304.75
		30.627	132.152	736.067	142.461		49.93	146.608			273.697	356.317			30.627	149.221	250.481		113.569	299.743	917.271	592.702	348.997	184.405				30.627	268.688	142.633	342.741	730.196	409.526			30.627	293.317	1039.93	584.388			1161.89	234.831	265.386			30.627	1195.48
		30.672	143.519	644.079	153.293			145.383			300.184	362.964			30.672	169.066	258.608		110.135	306.556	929.429	572.817	353.641	182.594				30.672	287.764	145.975	339.534	749.373	404.308			30.672	282.765	1045.28	561.126			1170.18	241.727	268.456			30.672	1017.05
		30.7171	151.033	562	153.256			140.919			319.445	374.785			30.7171	189.6	265.6		103.46	296.579	955.21	562.409	352.867	183.613				30.7171	300.67	154.625	331.814	763.062	396.801			30.7171	271.96	1010.12	548.755			1169.41	259.429	256.986			30.7171	842.904
		30.7621	153.62	504.519	162.773			140.556			330.848	383.106			30.7621	203.515	267.38		108.235	281.968	978.14	556.497	364.086	184.744				30.7621	317.095	161.423	305.758	782.611	391.187			30.7621	255.241	940.705	524.81			1170	282.324	237.031			30.7621	707.837
		30.8071	148.083	448.191	167.053			135.657			340.856	395.592			30.8071	206.421	272.033		110.375	254.47	998.309	551.922	373.855	181.565				30.8071	329.992	170.601	292.612	796.775	386.508			30.8071	243.789	872.177	500.938			1165.51	301.336	213.432			30.8071	630.297
		30.8522	137.837	409.456	166.778			137.231			353.523	398.191			30.8522	205.804	283.81		107.26	224.111	1021.71	567.939	379.478	189.337				30.8522	339.932	179.944	284.565	806.611	374.536			30.8522	237.785	803.302	482.725			1163.6	316.862	189.032			30.8522	600.343
		30.8972	130.337	378.44	169.852			130.895			357.285	409.476			30.8972	202.523	294.743		115.431	193.322	1045.9	587.751	394.878	192.56				30.8972	335.815	180.602	284.599	810.118	365.918			30.8972	239.325	740.153	476.78			1168.76	329.486	171.346			30.8972	614.664
		30.9423	116.871	348.472	162.965			129.404			369.647	415.521			30.9423	202.555	307.554		117.066	181.08	1066.93	619.06	430.952	196.462				30.9423	322.271	183.255	288.797	810.7	346.504			30.9423	242.29	709.286	472.346			1174	337.699	146.432			30.9423	630.149
		30.9873	110.35	333.282	162.333			111.28			360.24	417.409			30.9873	200.576	311.781		118.126	174.677	1078.39	650.117	468.202	201.893				30.9873	312.109	186.275	284.225	808.964	328.047			30.9873	252.67	690.431	458.825			1172.24	327.673	126.665			30.9873	621.403
		31.0323	115.766	308.403	155.414			107.446			355.654	413.636			31.0323	207.635	311.563		122.914	187.783	1086.71	673.384	508.506	195.295				31.0323	310.299	181.293	283.349	817.829	307.387			31.0323	273.244	674.228	453.526			1162.74	318.777	117.401			31.0323	612.382
		31.0774	116.654	290.733	152.462			98.043			353.976	409.374			31.0774	221.643	308.742		130.629	203.579	1082.14	688.343	551.819	191.912				31.0774	313.58	174.44	273.888	833.399	292.383			31.0774	290.472	655.777	458.903			1156.74	315.913				31.0774	597.063
		31.1224	122.724	275.977	145.729			90.698			349.752	395.812			31.1224	230.935	301.807		143.988	216.271	1069.54	695.417	593.388	183.415				31.1224	326.082	170.624	260.779	860.506	273.201			31.1224	311.362	629.985	461.917			1146.91	314.027				31.1224	566.602
		31.1675	122.877	260.074	141.454			91.17			337.753	387.185			31.1675	239.064	305.207		159.97	224.428	1068.37	700.74	613.29	182.105				31.1675	340.536	171.434	257.968	889.86	258.556			31.1675	314.078	608.995	473.792			1135.18	311.344				31.1675	546.591
		31.2125	125.018	250.65	143.331			89.722			325.536	380.784			31.2125	252.179	312.037		166.537	219.602	1059.01	690.329	632.652	185.45				31.2125	359.671	177.709	253.26	922.89	246.547			31.2125	315.103	593.644	477.274			1136.58	304.411				31.2125	539.526
		31.2575	125.422	245.767	148.776			89.105			319.56	383.982			31.2575	258.955	323.488		173.713	204.346	1053.67	668.968	656.705	195.362				31.2575	369.083	193.873	259.596	952.362	253.012			31.2575	307.575	588.534	479.664			1139.6	311.337				31.2575	531.932
		31.3026	131.158	237.174	164.276			85.508			306.634	396.18			31.3026	255.749	336.359		175.595	191.003	1060.68	645.502	668.52	205.657				31.3026	385.461	219.314	273.337	977.652	252.439			31.3026	300.146	599.277	471.58			1146.21	305.535				31.3026	526.84
		31.3476	139.9	216.977	177.129			83.584			304.111	407.927			31.3476	258.376	344.128		178.315	176.412	1079.09	620.246	673.332	217.03				31.3476	385.525	243.968	294.578	974.558	259.408			31.3476	292.595	604.387	470.042			1159.33	294.72				31.3476	524.183
		31.3927	146.401	201.646	188.655			84.498			304.844	422.594			31.3927	258.206	339.703		175.671	165.035	1094.61	588.341	692.087	224.925				31.3927	369.282	268.048	320.788	948.207	274.54			31.3927	301.992	624.326	469.922			1181.37	279.866				31.3927	522.828
		31.4377	143.862	185.551	194.938			81.703			299.994	430.841			31.4377	258.523	330.36		169.621	158.628	1128.25	565.229	694.317	229.995				31.4377	355.615	283.4	338.322	904.325	280.251			31.4377	306.361	631.213	468.836			1192.2	266.408				31.4377	519.049
		31.4827	143.745	160.414	200.357			85.665			297.295	444.961			31.4827	260.589	323.707		168.809	163.005	1147.68	543.188	693.366	229.391				31.4827	343.032	290.481	350.94	854.68	278.072			31.4827	320.748	629.199	460.038			1217.23	252.782				31.4827	517.32
		31.5278	130.41	139.997	206.338			92.902			292.729	442.356			31.5278	260.741	315.166		165.071	167.115	1177.37	524.828	701.272	225.124				31.5278	337.865	291.437	369.432	796.395	285.383			31.5278	316.051	616.775	443.698			1224.94	246.532				31.5278	515.76
		31.5728	127.291	128.629	212.752			100.546			283.825	447.449			31.5728	257.792	311.883		166.33	182.283	1205.07	514.407	705.251	216.47				31.5728	342.643	288.967	389.458	745.301	296.808			31.5728	313.362	618.417	438.779			1226.71	255.427				31.5728	516.036
		31.6179	123.2	119.169	215.818			105.6			276.1	449.196			31.6179	254.715	303.884		165.93	194.597	1230.67	494.362	712.222	201.062				31.6179	354.315	285.211	411.969	709.134	313.731			31.6179	298.984	605.011	434.087			1216.79	284.363				31.6179	505.249
		31.6629	138.321	116.477	214.156			106.581			277.873	444.755			31.6629	250.954	305.355		167.074	210.01	1270.88	476.18	724.903	186.239				31.6629	366.881	280.307	429.674	675.921	349.319			31.6629	273.297	609.039	437.977			1198.92	309.554				31.6629	508.06
		31.7079	158.894	121.666	210.683			115.821			279.281	450.184			31.7079	239.404	309.459		170.543	224.369	1327.63	464.277	748.708	178.956				31.7079	381.224	282.955	435.116	649.675	375.126			31.7079	243.794	609.371	440.299			1175.27	349.63				31.7079	496.309
		31.753	178.321	139.5	201.283			125.659			278.541	449.758			31.753	230.487	310.12		171.326	243.023	1377.34	446.139	780.147	170.162				31.753	389.505	286.366	431.064	630.314	389.903			31.753	215.091	630.212	449.83			1148.29	381.077				31.753	482.236
		31.798	190.396	166.244	184.984			127.801			282.249	448.241			31.798	219.964	313.235		165.714	271.916	1436.49	427.447	826.181	164.108				31.798	387.674	276.974	424.772	604.516	400.289			31.798	193.925	639.526	461.11			1126.61	416.723				31.798	459.138
		31.8431	189.006	195.906	170.214			129.321			283.668	455.678			31.8431	214.316	305.291		161.046	294.51	1473.33	405.408	869.412	167.807				31.8431	379.488	271.512	413.053	578.478	396.353			31.8431	184.996	670.73	473.037			1106.64	447.378				31.8431	435.063
		31.8881	182.253	238.604	151.598			130.564			285.702	466.648			31.8881	209.223	305.89		158.595	302.247	1498.54	394.847	925.738	184.914				31.8881	372.571	278.091	396.845	548.898	386.87			31.8881	173.085	697.074	493.334			1099.17	470.037				31.8881	399.105
		31.9331	170.611	272.238	138.196			130.589			290.508	488.024			31.9331	207.334	300.725		156.774	305.402	1519.51	368.917	987.905	210.459				31.9331	368.769	260.304	383.346	524.354	389.154			31.9331	170.672	718.632	501.903			1100.79	493.255				31.9331	360.544
		31.9782	153.94	293.182	127.608			127.402			295.708	504.845			31.9782	205.016	289.544		157.491	295.735	1509.95	346.129	1059.02	235.81				31.9782	354.763	219.332	370.416	506.798	392.986			31.9782	177.767	747.516	497.857			1110.3	524.309				31.9782	339.783
		32.0232	137.183	292.413	116.128			126.188			302.645	516.746			32.0232	204.343	285.331		165.517	279.906	1488.74	327.477	1122.11	258.513				32.0232	352.542	195.501	367.92	490.845	405.4			32.0232	192.314	753.126	492.224			1105.2	548.798				32.0232	338.708
		32.0683	133.397	267.143	117.855			127.758			315.723	523.26			32.0683	205.773	287.123		173.547	260.473	1449.02	316.37	1179.62	272.038				32.0683	338.512	173.07	362.332	481.914	408.38			32.0683	207.845	765.644	496.464			1080.92	580.199				32.0683	346.399
		32.1133	130.754	232.995	120.861			128.652			332.603	528.254			32.1133	202.37	286.857		176.916	248.617	1421.99	307.436	1203.96	278.489				32.1133	319.708	156.476	362.495	475.45	404.527			32.1133	235.852	773.005	497.731			1074.72	609.076				32.1133	374.068
		32.1583	127.744	197.628	118.791			133.497			335.228	549.919			32.1583	194.268	292.741		182.128	246.708	1371.17	316.298	1219.99	273.011				32.1583	313.099	151.415	368.995	470.528	396.58			32.1583	280.061	773.211	503.888			1061.04	625.529				32.1583	400.023
		32.2034	128.107	161.991	118.215			136.923			328.522	541.408			32.2034	192.838	296.222		183.636	247.923	1346.69	336.705	1211.22	265.963				32.2034	311.168	149.037	380.708	471.877	376.535			32.2034	326.294	765.261	520.601			1046.74	657.068				32.2034	425.616
		32.2484	130.924	146.513	115.915			137.003			326.11	544.145			32.2484	189.374	297.483		180.695	247.079	1325.59	363.761	1206.29	255.88				32.2484	316.083	149.17	387.16	470.847	346.336			32.2484	366.942	738.822	542.376			1054.07	688.708				32.2484	443.353
		32.2935	134.456	147.857	116.628			131.645			311.644	560.331			32.2935	194.577	301.208		178.05	243.859	1341.87	402.528	1193.2	247.747				32.2935	332.953	153.682	381.316	466.727	321.46			32.2935	398.17	693.775	561.139			1067.13	713.8				32.2935	448.76
		32.3385	145.317	159.914	113.172			127.823			301.931	570.151			32.3385	199.728	310.813		178.687	229.904	1356.5	423.842	1201.25	238.794				32.3385	351.696	158.472	378.53	469.656	304.218			32.3385	417.289	621.224	568.651			1085.98	743.995				32.3385	458.452
		32.3835	166.166	176.613	110.929			129.701			297.206	575.49			32.3835	217.185	328.756		185.018	220.65	1405.6	426.178	1224.23	235.998				32.3835	376.474	164.84	369.45	467.043	289.665			32.3835	420.928	547.56	589.266			1105.85	744.996				32.3835	473.146
		32.4286	180.471	190.425	110.338			129.797			295.401	583.688			32.4286	230.999	352.411		185.324	207.304	1455.02	420.344	1246.3	227.519				32.4286	393.125	173.161	356.143	468.438	290.696			32.4286	406.682	479.533	594.24			1109.38	731.558				32.4286	496.191
		32.4736	196.097	194.58	114.428			125.155			290.492	592.16			32.4736	242.29	393.637		183.418	197.331	1485.53	395.409	1269.63	221.903				32.4736	408.785	174.851	342.574	457.39	289.825			32.4736	398.097	437.387	599.346			1103.87	697.823				32.4736	521.517
		32.5187	206.171	189.097	117.876			118.521			279.565	597.595			32.5187	247.835	442.208		188.266	199.1	1526.41	370.429	1279.65	213.471				32.5187	406.474	171.884	327.321	450.374	297.672			32.5187	380.698	418.833	606.789			1090.79	657.604				32.5187	563.502
		32.5637	215.175	176.492	130.275			117.181			268.515	608.528			32.5637	244.355	479.958		188.887	199.163	1545.13	352.772	1266.72	208.445				32.5637	382.508	176.943	322.747	434.496	318.185			32.5637	380.81	406.787	610.097			1067.23	615.909				32.5637	599.275
		32.6087	210.813	164.462	133.813			114.29			248.69	622.808			32.6087	239.104	507.576		178.714	203.12	1548.91	341.79	1239.16	205.726				32.6087	349.244	176.673	317.323	403.981	329.057			32.6087	380.839	419.959	613.301			1046.14	567.432				32.6087	620.559
		32.6538	200.471	155.756	137.119			109.397			232.262	628.407			32.6538	225.283	522.476		169.57	212.004	1539.87	345.721	1196.61	202.339				32.6538	315.055	179.973	313.462	379.391	338.193			32.6538	383.488	418.717	604.662			1028.39	543.532				32.6538	616.568
		32.6988	187.264	157.302	135.34			106.366			222.793	639.375			32.6988	210.514	527.37		162.126	217.694	1518.47	350.491	1139.58	202.65				32.6988	280.019	181.724	309.298	362.18	359.331			32.6988	390.172	410.807	608.722			1007.76	534.213				32.6988	599.432
		32.7439	185.277	174.289	131.486			93.462			222.204	639.442			32.7439	205.297	517.498		157.519	216.676	1482.95	348.968	1090.56	201.912				32.7439	240.33	194.504	287.886	348.714	379.288			32.7439	383.88	407.904	610.183			1001.79	530.709				32.7439	568.378
		32.7889	199.676	185.557	122.168			83.427			222.008	624.13			32.7889	200.387	501.206		153.399	222.686	1438.68	350.788	1036.72	191.774				32.7889	206.313	192.172	273.61	340.609	393.108			32.7889	377.434	415.018	611.475			998.261	536.151				32.7889	539.167
		32.8339	216.706	189.073	114.619			78.625			224.591	611.414			32.8339	199.232	476.525		149.684	235.328	1395.11	347.263	1000.1	192.533				32.8339	178.24	200.964	259.517	344.587	407.111			32.8339	354.416	435.987	626.373			980.932	547.58				32.8339	528.877
		32.879	235.071	189.157	111.531			71.622			235.872	592.311			32.879	196.051	445.409		148.232	244.041	1351.37	337.487	962.761	189.674				32.879	152.921	198.487	257.028	348.451	414.118			32.879	330.153	478.271	625.139			958.443	564.097				32.879	518.94
		32.924	257.708	177.306	108.626			69.041			246.995	587.575			32.924	186.492	425.66		149.42	240.471	1334.6	323.325	940.552	195.096				32.924	130.891	195.221	260.51	353.082	423.552			32.924	299.4	517.73	607.542			941.987	579.264				32.924	521.896
		32.969	279.355	162.718	108.806			70.39			250.223	587.209			32.969	180.279	411.964		146.144	246.631	1318.64	322.298	924.265	206.349				32.969		187.979	265.122	361.391	421.577			32.969	268.572	543.248	598.028			939.383	592.489				32.969	520.403
		33.0141	288.334	145.407	106.249			69.884			248.425	606.517			33.0141	171.891	406.811		140.572	259.733	1312.3	320.603	918.644	216.274				33.0141		183.887	275.683	372.323	416.547			33.0141	249.451	552.201	586.565			929.328	600.889				33.0141	507.223
		33.0591	290.077	140.338	107.791			66.606			242.668	628.183			33.0591	164.934	407.667		142.254	264.762	1317.69	328.465	915.225	231.235				33.0591		173.992	285.257	367.31	398.837			33.0591	231.347	523.982	567.437			920.588	609.93				33.0591	499.41
		33.1042	296.951	141.622	110.176			72.141			227.482	642.468			33.1042	160.81	417.085		146.089	262.536	1344.88	329.787	924.741	249.183				33.1042		177.508	288.405	365.366	383.498			33.1042	234.566	472.478	556.063			911.764	605.681				33.1042	484.85
		33.1492	300.069	146.065	113.815			72.244			210.347	655.447			33.1492	146.696	426.811		154.863	265.745	1382.62	333.122	942.761	262.779				33.1492		176.482	292.757	357.486	365.86			33.1492	238.608	416.902	534.815			905.886	602.091				33.1492	477.759
		33.1942	302.564	156.307	115.953			78.775			200.297	670.174			33.1942	138.987	436.56		162.109	270.511	1427.54	331.473	944.344	273.684				33.1942		185.194	303.211	360.302	348.988			33.1942	248.404	364.547	517.967			900.515	587.088				33.1942	474.567
		33.2393	311.427	163.754	129.429			78.515			196.56	691.723			33.2393	118.817	441.78		174.405	263.987	1452.91	324.599	949.098	277.201				33.2393		182.157	324.954	357.141	333.626			33.2393	262.852	323.306	494.181			887.265	563.092				33.2393	482.29
		33.2843	321.872	172.632	139.517			85.697			191.949	710.71			33.2843	105.488	443.027		171.232	263.224	1464.14	307.658	970.925	276.503				33.2843		185.872	354.114	352.408	327.401			33.2843	279.445	290.288	466.824			877.583	536.559				33.2843	481.954
		33.3294	331.086	180.93	149.066			83.119			195.875	734.392			33.3294	93.828	434.555		172.14	264.616	1476.3	288.605	989.231	263.947				33.3294		186.28	369.807	346.657	326.246			33.3294	293.567	265.58	454.916			868.473	516.267				33.3294	478.606
		33.3744	354.051	180.026	156.861			74.641			200.569	755.88			33.3744	81.923	422.252		172.644	271.706	1459.9	284.195	1032.02	249.619				33.3744		192.743	384.176	339.225	325.493			33.3744	307.979	247.968	439.289			871.332	502.527				33.3744	463.343
		33.4194	375.058	179.872	163.981			74.669			201.166	778.776			33.4194	82.863	406.82		179.045	280.844	1443.41	279.156	1066.79	236.865				33.4194		190.586	380.885	326.69	325.35			33.4194	320.561	242.67	415.246			878.147	489.963				33.4194	441.279
		33.4645	383.25	175.759	161.275			71.887			194.829	775.534			33.4645	89.042	399.665		180.167	292.833	1415.15	284.041	1102.88	219.316				33.4645		193.363	360.676	317.162	311.177			33.4645	330.267	252.874	396.294			892.478	473.044				33.4645	417.01
		33.5095	382.887	171.513	158.75			72.71			182.804	784.242			33.5095	98.565	406.379		187.373	300.229	1412.39	287.842	1136.77	203.498				33.5095		201.706	342.335	307.71	304.296			33.5095	324.624	273.053	376.382			898.543	447.524				33.5095	382.086
		33.5546	377.502	174.279	150.931			79.608			166.362	773.092			33.5546	107.602	411.279		202.048	299.038	1414.43	296.656	1161.82	188.843				33.5546		209.015	330.255	301.082	295.4			33.5546	322.361	302.844	349.142			919.373	428.373				33.5546	357.128
		33.5996	366.613	177.854	154.046			79.203			149.731	766.987			33.5996	110.636	428.642		212.129	294.456	1415.97	308.296	1165.92	174.817				33.5996		215.662	325.513	290.42	278.452			33.5996	323.171	334.557	317.343			935.43	408.338				33.5996	329.629
		33.6446	361.19	185.043	144.859			86.298			141.252	763.689			33.6446	110.597	442.809		215.675	284.294	1426.18	318.843	1167.68	171.001				33.6446		230.258	334.46	285.933	266.285			33.6446	308.378	346.151	304.978			939.461	396.243				33.6446	310.786
		33.6897	366.362	191.345	137.6			88.404			138.762	769.28			33.6897	104.021	456.232		223.03	275.147	1454	328.633	1166.61	162.986				33.6897		233.347	341.513	273.223	255.737			33.6897	302.888	354.407	295.376			940.163	399.684				33.6897	295.669
		33.7347	369.637	192.214	138.611			90.455			142.429	776.874			33.7347	99.408	473.193		228.931	274.423	1477.66	339.08	1185.24	160.009				33.7347		243.877	350.933	259.898	259.208			33.7347	286.618	365.583	297.235			936.354	414.45				33.7347	288.041
		33.7798	389.6	187.107	129.823			90.329			146.562	792.382			33.7798	94.005	471.324		233.456	271.152	1506.08	347.531	1222.51	157.241				33.7798		244.724	354.603	241.93	263.439			33.7798	269.535	376.728	313.658			943.47	415.982				33.7798	280.601
		33.8248	411.109	178.073	131.093			87.468			153.233	805.343			33.8248	99.734	462.733		232.043	280.498	1540.74	351.967	1257.43	153.683				33.8248		238.178	353.178	223.231	269.113			33.8248	241.453	409.787	345.561			941.698	413.01				33.8248	290.054
		33.8698	433.487	176.143	131.321			88.987			165.598	815.741			33.8698	106.402	468.46		237.623	289.771	1556.65	357.1	1307.56	157.431				33.8698		225.236	357.317	205.589	283.55			33.8698	218.68	435.628	375.899			931.579	389.482				33.8698	288.7
		33.9149	440.93	174.3	145.135			86.968			171.024	821.735			33.9149	109.396	460.036		241.269	303.207	1553.8	363.341	1341.68	153.983				33.9149		217.586	362.66	188.496	292.481			33.9149	207.517	456.371	399.508			931.104	360.473				33.9149	294.875
		33.9599	459.87	180.24	154.096			91.631			180.984	837.304			33.9599	109.09	459.302		238.502	312.483	1537.32	368.924	1360.57	150.87				33.9599		208.449	366.424	177.846	297.356			33.9599	206.921	466.897	430.831			932.929	322.274				33.9599	316.553
		34.005	472.199	200.094	164.771			100.965			190.049	853.981			34.005	106.51	453.186		236.497	317.755	1518	377.761	1359.79	152.129				34.005		192.181	372.891	171.246	293.003			34.005	205.554	455.602	439.653			947.684	299.675				34.005	347.886
		34.05	460.952	210.693	177.068			101.132			203.267	871.271			34.05	96.505	449.888		234.142	322.327	1513.22	388.311	1347.8	160.249				34.05		178.648	375.204	167.213	282.414			34.05	209.357	428.011	453.489			968.293	287.62				34.05	380.843
		34.095	444.45	215.073	186.361			103.456			212.166	892.012			34.095	86.077	452.851		233.761	323.863	1500.85	395.445	1339.21	164.427				34.095		162.199	384.006	173.535	278.354			34.095	224.59	396.308	471.845			994.35	278.472				34.095	419.063
		34.1401	446.155	205.78	189.938			107.299			227.841	914.54			34.1401	77.572	444.971		235.393	340.002	1504.64	415.626	1323.33	170.277				34.1401		148.55	390.156	184.332	277.827			34.1401	232.82	378.396	490.309			1014.34	292.146				34.1401	448.004
		34.1851	438.549	180.42	188.736			111.518			252.779	920.424			34.1851	72.391	437.853		235.566	349.586	1506.45	426.61	1300.84	175.447				34.1851		144.332	386.676	187.569	274.45			34.1851	245.107	378.009	530.36			1027.53	297.342				34.1851	461.674
		34.2302	424.387	151.399	189.097			119.301			279.187	918.372			34.2302	67.903	434.552		235.745	352.925	1522.25	441.46	1277.35	184.823				34.2302		133.167	376.902	191.254	274.438			34.2302	261.898	392.612	562.458			1035.28	316.843				34.2302	463.586
		34.2752	416.006	127.739	189.528			129.896			290.815	899.762			34.2752	70.284	437.098		232.196	361.435	1545.22	454.874	1243.88	179.257				34.2752		122.155	366.533	201.142	281.607			34.2752	281.017	407.976	589.051			1016.12	324.531				34.2752	464.704
		34.3202	410.67	103.49	183.817			125.791			302.194	875.259			34.3202		427.186		218.579	355.176	1569.6	464.322	1208.03	172.508				34.3202		118.485	350.198	215.21	287.894			34.3202	308.945	416.325	617.772			1000.09	333.515				34.3202	480.633
		34.3653	403.227	94.3	189.077			130.857			309.063	852.533			34.3653		428.101		203.18	345.193	1574.26	464.253	1179.39	166.785				34.3653		127.201	325.736	230.682	291.639			34.3653	336.223	418.591	645.27			979.18	348.229				34.3653	499.693
		34.4103	402.222	80.759	192.406			142.736			308.035	832.048			34.4103		423.886		177.319	329.654	1594.06	471.429	1144.44	164.503				34.4103		127.906	301.886	251.317	280.129			34.4103	360.635	407.151	667.685			963.168	367.455				34.4103	532.344
		34.4554	405.307	72.991	192.277			143.015			308.185	804.813			34.4554		425.624		160.057	314.373	1603.81	478.479	1110.15	164.023				34.4554		135.389	286.045	271.312	281.717			34.4554	381.945	389.038	669.118			953.873	380.574				34.4554	573.547
		34.5004	402.234	68.149	198.787			143.23			309.231	775.674			34.5004		418.967		142.899	302.959	1612.75	486.071	1065.94	164.65				34.5004		140.064	268.268	291.281	278.276			34.5004	391.828	375.665	657.393			960.192	397.463				34.5004	605.871
		34.5454	426.818	63.061	196.723			140.869			313.959	744.645			34.5454		421.585		124.881	295.925	1612.73	490.531	1034.24	164.392				34.5454		131.342	245.694	311.695	273.638			34.5454	403.34	365.737	630.226			977.779	407.552				34.5454	622.419
		34.5905	445.678	64.326	199.842			142.264			326.478	716.666			34.5905		422.112		117.807	300.355	1616.11	487.213	982.02	156.569				34.5905		119.635	230.124	333.25	263.879			34.5905	415.31	373.302	596.998			992.348	413.596				34.5905	624.604
		34.6355	461.474	64.899	201.672			141.485			340.175	687.121			34.6355		414.631		110.39	310.253	1615.55	482.38	940.961	149.741				34.6355		104.147	214.852	358.79	251.429			34.6355	420.243	379.313	558.075			1000.18	397.669				34.6355	610.264
		34.6806	481.326	65.181	196.524			144.693			348.859	677.823			34.6806		409.769		105.717	332.214	1612.81	474.999	914.436	141.578				34.6806		92.07	199.32	373.286	244.028			34.6806	427.928	394.981	537.475			998.274	375.583				34.6806	580.334
		34.7256	492.603	57.532	195.449			145.224			350.226	668.548			34.7256		404.327		110.499	344.188	1629.58	471.837	885.977	124.266				34.7256		85.112	191.001	386.093	235.978			34.7256	434.556	420.34	522.962			977.166	363.728				34.7256	544.146
		34.7706	495.485	56.972	195.203			145.595			349.457	664.914			34.7706		395.382		119.097	354.458	1648.06	469.366	874.162	107.528				34.7706		77.313	183.54	393.212	235.003			34.7706	435.416	439.827	513.638			969.799	356.006				34.7706	498.455
		34.8157	494.646	62.56	202.395			148.539			333.958	666.59			34.8157		379.499		125.8	356.564	1658.66	465.08	875.986	103.539				34.8157		73.741	177.763	392.33	235.765			34.8157	427.734	447.283	508.563			954.78	349.976				34.8157	458.156
		34.8607	487.253	60.341	197.167			155.826			321.847	669.633			34.8607		360.64		140.639	354.769	1660.37	462.019	882.686	98.243				34.8607		76.417	184.581	372.269	231.348			34.8607	419.055	446.862	499.109			953.096	354.421				34.8607	430.163
		34.9058	479.571	56.801	194.381			166.784			313.199	674.834			34.9058		340.563		153.696	351.303	1650.17	452.072	879.187	94.215				34.9058		78.64	186.475	348.94	226.182			34.9058	401.354	435.905	492.639			944.189	347.169				34.9058	414.693
		34.9508	472.342	58.866	194.602			174.889			307.312	680.55			34.9508		321.496		164.558	338.193	1624.21	439.374	866.879	85.842				34.9508		79.191	197.607	326.905	220.548			34.9508	384.096	405.183	480.089			935.803	354.356				34.9508	404.017
		34.9958	466.215	57.549	190.019			183.365			302.32	687.162			34.9958		305.668		166.624	325.495	1593.28	434.249	835.389	82.195				34.9958		81.828	204.967	299.628	215.668			34.9958	369.771	372.549	458.251			938.775	358.332				34.9958	401.408
		35.0409	461.951	60.989	187.09			184.289			301.045	700.352			35.0409		291.511		166.163	315.479	1576.96	432.956	791.349	77.544				35.0409		82.822	217.7	288.248	217.539			35.0409	343.804	347.664	448.29			926.02	360.871				35.0409	391.89
		35.0859	464.044	64.287	188.437			178.5			307.556	715.391			35.0859		286.005		158.572	300.483	1534.93	445.248	733.655	72.605				35.0859		85.504	233.195	276.875	209.09			35.0859	312.699	328.34	439.764			922.776	352.646				35.0859	378.035
		35.131	464.535	63.833	187.86			176.152			301.427	718.782			35.131		285.754		148.388	298.681	1514.23	463.279	690.702	71.167				35.131		93.83	249.421	272.818	216.319			35.131	292.445	315.153	442.92			915.258	357.928				35.131	369.446
		35.176	470.927	66.109	196.319			171.637			298.411	709.167			35.176		291.931		134.13	306.816	1499.04	482.094	641.169	76.335				35.176		99.824	266.595	264.376	218.75			35.176	284.716	315.903	449.207			917.015	360.707				35.176	355.155
		35.221	486.161	60.27	205.421			175.543			291.49	695.065			35.221		306.936		119.705	315.075	1486.73	497.891	587.8	78.492				35.221		108.672	285.326	263.519	218.105			35.221	284.752	330.128	462.746			929.06	362.009				35.221	357.521
		35.2661	494.073	61.559	216.033			180.095			290.507	671.453			35.2661		314.906		113.396	326.842	1470.77	505.288	541.52	82.493				35.2661		110.79	303.345	265.652	212.668			35.2661	291.913	346.774	484.529			929.254	362.679				35.2661	354.597
		35.3111	513.475	55.067	227.931			181.016			299.667	638.702			35.3111		325.354		110.593	342.612	1468.91	504.991	495.658	83.021				35.3111		109.612	322.179	268.444	206.863			35.3111	303.328	358.067	497.229			940.475	357.115				35.3111	353.114
		35.3562	535.192	47.012	230.167			182.676			305.01	605.091			35.3562		326.27		104.223	356.084	1464	506.552	447.023	90.06				35.3562		101.719	330.584	265.947	202.116			35.3562	321.187	362.232	513.607			938.954	350.185				35.3562	357.534
		35.4012	553.336	50.979	232.81			177.911			301.96	570.265			35.4012		322.975		106.04	368.418	1448.96	495.434	420.636	89.522				35.4012		89.557	331.592	272.45	198.299			35.4012	333.082	358.419	507.263			936.884	335.459				35.4012	368.297
		35.4462	565.391	50.219	233.502			168.222			306.399	540.782			35.4462		317.874		102.08	385.453	1448.86	478.207	406.221	87.895				35.4462		76.487	338.735	281.741	191.551			35.4462	348.074	338.492	504.588			917.36	323.961				35.4462	383.141
		35.4913	571.531	53.583	233.438			158.884			303.889	516.659			35.4913		310.401		98.724	394.031	1451.77	452.907	400.167	93.9				35.4913		68.336	345.776	285.368	192.851			35.4913	358.971	325.591	482.354			893.278	305.484				35.4913	410.741
		35.5363	570.474	48.483	228.109			153.8			296.249	500.076			35.5363		292.188		99.662	403.207	1469.58	410.308	407.504	96.444				35.5363		62.961	350.618	296.652	194.242			35.5363	380.242	311.745	453.154			864.231	290.331				35.5363	431.371
		35.5813	568.178	41.611	226.357			147.066			286.683	477.557			35.5813		284.439		98.158	411.631	1490.56	371.599	413.031	98.872				35.5813		64.739	367.921	309.707	189.107			35.5813	388.956	309.662	435.224			838.964	285.608				35.5813	453.642
		35.6264	558.208	43.735	220.284			149.127			285.119	460.44			35.6264		272.738		100.194	410.509	1524.2	323.238	418.18	109.213				35.6264		62.288	379.536	322.994	186.977			35.6264	390.732	333.335	427.451			822.449	280.398				35.6264	475.991
		35.6714	553.168	44.283	210.998			145.906			285.727	459.29			35.6714		256.08		107.649	409.102	1548.89	280.171	423.307	115.317				35.6714		59.965	387.089	334.758	192.29			35.6714	389.476	379.626	415.854			817.961	276.149				35.6714	492.035
		35.7165	538.786	41.822	209.582			143.246			281.732	452.353			35.7165		232.468		117.676	414.639	1595.42	248.756	430.856	124.303				35.7165		50.253	390.198	342.813	204.046			35.7165	383.99	436.462	423.6			820.195	273.659				35.7165	508.539
		35.7615	527.856	40.515	207.347			137.902			267.55	441.932			35.7615		208.136		117.177	413.758	1647.96	224.246	440.801	127.745				35.7615		43.086	391.11	351.031	214.374			35.7615	361.221	487.246	422.337			836.335	267.363				35.7615	520.573
		35.8065	522.601		204.468			134.34			246.691	419.818			35.8065		183.071		121.939	413.68	1670.42	210.517	462.077	130.368				35.8065		40.372	389.515	349.032	219.834			35.8065	334.746	528.729	428.064			838.11	260.801				35.8065	515.498
		35.8516	524.314		206.481			137.515			230.839	399.21			35.8516		163.059		125.458	416.806	1703.49	198.752	479.358	127.939				35.8516		36.24	389.816	354.823	219.794			35.8516	310.33	564.563	421.993			830.731	253.604				35.8516	498.233
		35.8966	520.036		212.954			144.15			207.94	367.106			35.8966		146.215		127.983	411.785	1739.57	189.727	499.006	114.396				35.8966			392.229	346.08	219.689			35.8966	280.243	577.5	424.965			816.399	252.18				35.8966	471.476
		35.9417	515.637		218.264			149.052			198.417	332.179			35.9417		132.29		122.035	408.969	1743.34	186.453	522.111	106.408				35.9417			388.725	332.182	221.624			35.9417	267.513	569.696	417.222			795.776	254.778				35.9417	448.35
		35.9867	507.699		220.791			155.045			195.528	297.746			35.9867		128.678		130.892	411.251	1746.69	191.056	525.756	103.17				35.9867			384.618	316.37	223.616			35.9867	263.785	551.058	406.533			774.018	249.378				35.9867	415.811
		36.0317	503.867		222.921			154.24			192.687	275.667			36.0317		127.764		136.842	411.248	1734.32	199.437	526.816	101.731				36.0317			374.248	294.36	224.596			36.0317	257.88	512.581	390.413			754.324	248.634				36.0317	381.072
		36.0768	497.149		227.648			154.245			192.888	255.568			36.0768		129.335		140.416	414.33	1732.78	212.419	517.786	111.554				36.0768			370.13	259.401	217.835			36.0768	259.016	490.019	382.559			746.323	241.426				36.0768	370.99
		36.1218	495.319		226.6			153.374			184.584	243.818			36.1218		121.868		151.836	422.287	1730.86	219.959	503.415	118.967				36.1218			373.749	231.677	209.576			36.1218	259.195	457.855	372.716			744.033	227.722				36.1218	370.457
		36.1669	497.448		222.826			151.233			178.108	240.217			36.1669		117.478		157.299	421.715	1738.84	227.208	493.499	123.604				36.1669			385.361	209.826	212.228			36.1669	267.1	436.297	385.192			748.612	209.788				36.1669	369.108
		36.2119	495.902		227.86			157.306			172.271	222.271			36.2119		102.302		159.966	432.125	1754.47	243.114	490.106	130.453				36.2119			393.381	196.956	211.156			36.2119	275.502	428.082	392.262			750.237	201.955				36.2119	381.733
		36.2569	494.36		226.984			161.695			171.764	207.36			36.2569		92.404		158.525	432.718	1773.77	252.42	483.46	134.525				36.2569			397.332	189.668	216.754			36.2569	282.644	409.088	423.311			768.54	189.359				36.2569	394.607
		36.302	499.67		226.313			166.243			174.679	189.861			36.302		80.547		155.511	442.612	1816.21	264.747	479.299	131.809				36.302			399.273	188.047	232.061			36.302	289.49	390.692	447.532			778.231	183.46				36.302	409.626
		36.347	505.005		223.534			170.794			183.088	170.713			36.347		73.272		143.171	443.846	1854.01	278.83	478.744	123.321				36.347			395.772	184.277	248.568			36.347	301.703	366.106	472.628			799.536	183.671				36.347	437.506
		36.3921	509.702		227.118			168.655			179.19	156.431			36.3921		71.071		136.307	449.346	1865.58	283.788	478.035	115.228				36.3921			390.685	177.221	263.906			36.3921	313.684	343.221	505.52			817.529	186.234				36.3921	455.754
		36.4371	519.504		225.387			174.632			184.332	147.19			36.4371		69.856		130.183	439.468	1877.28	285.894	475.896	111.45				36.4371			389.353	157.861	268.663			36.4371	325.05	318.777	531.596			833.013	197.983				36.4371	468.207
		36.4821	521.858		224.905			173.682			184.555	138.779			36.4821		69.168		130.237	435.723	1884.6	284.871	451.772	106.558				36.4821			400.867	139.045	265.578			36.4821	333.523	299.124	551.61			833.029	205.84				36.4821	473.819
		36.5272	533.963		213.499			170.08			183.716	138.073			36.5272		73.794		132.483	435.331	1887.82	283.011	430.212					36.5272			418.901	126.462	258.341			36.5272	338.506	282.796	559.675			830.672	212.887				36.5272	472.143
		36.5722	543.24		205.642			169.403			180.312	125.724			36.5722		79.836		131.473	438.891	1891.68	278.202	415.968					36.5722			438.017	112.105	250.574			36.5722	344.648	267.711	559.624			828.702	222.821				36.5722	477.223
		36.6173	543.807		204.694			178.535			171.89	132.1			36.6173		90.677		133.523	448.733	1908.93	277.489	409.39					36.6173			461.04	106.296	244.597			36.6173	355.537	245.177	550.475			822.541	229.328				36.6173	473.422
		36.6623	546.311		199.557			173.209			164.681	122.246			36.6623		97.839		139.118	455.763	1917.29	266.108	398.63					36.6623			476.123	100.156	226.128			36.6623	355.821	225.668	546.722			809.588	233.288				36.6623	473.482
		36.7073	522.837		201.774			181.189			160.204	110.874			36.7073		104.978		145.908	462.756	1910.16	262.343	395.12					36.7073			484.659	91.663	215.791			36.7073	361.722	208.766	546.569			798.11	223.701				36.7073	474.354
		36.7524	503.537		214.531			181.949			158.167	107.635			36.7524		111.799		152.737	457.807	1898.59	252.954	402.641					36.7524			495.079	81.224	195.431			36.7524	358.393	197.69	542.028			781.501	220.058				36.7524	475.69
		36.7974	475.395		225.726			180.346			151.891	102.715			36.7974		114.923		154.17	456.121	1871.91	241.077	417.266					36.7974			510.179	70.511	176.147			36.7974	353.279	198.404	549.136			764.189	206.093				36.7974	481.12
		36.8425	459.879		232.898			171.873			141.962	99.413			36.8425		110.993		151.139	442.185	1839.56	235.449	417.107					36.8425			505.761	68.01	167.891			36.8425	345.149	200.184	569.186			749.93	200.734				36.8425	492.718
		36.8875	449.719		240.503			162.4			139.073	96.283			36.8875		105.866		145.793	429.289	1799.71	230.867	410.563					36.8875			494.682	68.583	160.985			36.8875	335.943	207.889	583.633			741	191.514				36.8875	495.989
		36.9325	452.517		238.82			152.032			137.281	100.832			36.9325		93.851		134.474	419.17	1777.89	220.765	425.47					36.9325			480.322	68.986	151.383			36.9325	325.105	219.121	597.261			725.97	189.356				36.9325	500.052
		36.9776	454.63		238.025			145.514			140.72	98.5			36.9776		82.516		134.679	423.682	1752.99	220.567	431.232					36.9776			467.094	79.542	139.254			36.9776	320.731	226.221	607.126			724.037	185.809				36.9776	506.422
		37.0226	460.445		229.09			140.309			137.39	90.827			37.0226		76.613		132.046	432.967	1737.55	228.656	439.597					37.0226			457.93	79.817	135.471			37.0226	324.469	229.53	628.365			721.642	177.854				37.0226	503.967
		37.0677	474.601		222.98			136.675			139.975	91.385			37.0677		70.486		128.698	443.919	1755.42	236.134	460.753					37.0677			452.377	87.6	131.635			37.0677	333.562	234.566	655.334			709.513	172.24				37.0677	488.512
		37.1127	482.651		216.219			137.484			139.084	90.016			37.1127		63.285		128.92	451.536	1772.75	246.353	489.873					37.1127			450.859	100.269	132.138			37.1127	351.341	235.945	669.035			698.189	173.912				37.1127	487.385
		37.1577	497.819		214.736			144.631			136.816	89.471			37.1577				128.62	448.421	1782.2	254.008	506.302					37.1577			450.919	112.729	130.942			37.1577	348.752	226.819	672.896			696.135	190.561				37.1577	475.255
		37.2028	507.047		222.72			152.944			141.056	87.714			37.2028				131.183	434.424	1778.3	259.604	512.444					37.2028			445.843	125.705	132.157			37.2028	336.2	221.189	677.492			688.638	211.754				37.2028	451.643
		37.2478	528.931		235.59			157.695			150.913	86.554			37.2478				134.574	412.255	1769.18	254.139	520.633					37.2478			435.789	132.962	134.962			37.2478	322.686	220.869	679.202			695.442	230.107				37.2478	431.984
		37.2929	560.797		254.219			165.04			163.027	88.602			37.2929				131.3	386.471	1726.42	248.416	528.624					37.2929			434.956	136.507	134.39			37.2929	298.352	214.318	683.328			699.37	245.736				37.2929	409.053
		37.3379	592.018		272.246			163.122			172.314	87.87			37.3379				130.277	370.392	1683.1	232.98	529.434					37.3379			430.846	134.618	132.39			37.3379	270.657	206.986	678.011			701.767	257.488				37.3379	394.68
		37.3829	611.147		288.03			165			182.361	90.099			37.3829				131.243	366.391	1654.48	222.155	537.665					37.3829			428.993	134.943	129.628			37.3829	248.029	198.382	669.371			708.594	270.428				37.3829	388.264
		37.428	631.947		284.101			164.935			184.084	93.317			37.428				127.497	358.221	1632.27	216.76	547.306					37.428			437.061	136.813	118.3			37.428	236.715	186.467	670.771			701.629	263.421				37.428	391.339
		37.473	648.439		273.96			162.899			186.516	100.814			37.473				125.884	359.551	1624.19	206.114	573.104					37.473			443.765	138.769	109.831			37.473	241.547	175.251	664.814			691.365	252.138				37.473	399.737
		37.5181	650.059		258.363			159.1			177.079	98.332			37.5181				127.753	361.952	1620.97	199.226	602.013					37.5181			465.434	145.369	105.996			37.5181	244.239	170.498	655.948			682.855	243.297				37.5181	423.409
		37.5631	643.338		252.978			163.051			162.501	98.14			37.5631				132.151	372.009	1622.43	197.895	634.244					37.5631			474.995	152.572	107.93			37.5631	264.303	170.309	651.555			678.502	238.097				37.5631	456.729
		37.6081	627.005		238.43			160.056			151.53	101.184			37.6081				143.888	365.233	1627.7	204.873	666.096					37.6081			490.664	161.733	119.794			37.6081	285.102	173.056	639.028			686.386	230.443				37.6081	473.931
		37.6532	603.161		229.389			157.043			140.534	101.685			37.6532				146.614	369.906	1610.63	209.316	702.837					37.6532			491.756	164.699	127.277			37.6532	319.294	178.857	615.652			717.337	226.079				37.6532	497.226
		37.6982	591.575		225.825			154.307			132.852	101.428			37.6982				150.903	358.556	1584.47	210.84	729.589					37.6982			491.975	165.826	149.16			37.6982	340.656	189.024	599.785			738.942	223.585				37.6982	513.709
		37.7433	562.574		226.052			152.967			126.663	104.08			37.7433				157.953	347.39	1547.38	214.919	751.672					37.7433			496.105	165.465	175.847			37.7433	366.319	194.745	587.225			759.966	211.068				37.7433	503.333
		37.7883	550.837		218.305			151.809			123.906	108.755			37.7883				164.633	341.945	1507.07	220.274	770.373					37.7883			509.355	154.369	196.107			37.7883	375.039	192.518	579.474			783.243	200.518				37.7883	496.939
		37.8333	532.925		213.549			153.386			119.938	114.459			37.8333				170.675	334.498	1466.72	221.193	786.475					37.8333			521.492	144.105	220.362			37.8333	364.659	201.013	578.277			787.08	192.802				37.8333	476.205
		37.8784	517.351		221.868			151.378			118.123	119.521			37.8784				174.251	341.321	1443.41	224.508	806.352					37.8784			529.909	130.174	239.161			37.8784	346.44		581.947			786.926	177.269				37.8784	453.381
		37.9234	508.746		223.456			155.054			122.523	123.876			37.9234				177.167	350.55	1431.68	232.039	833.791					37.9234			541.086	116.906	263.003			37.9234	326.988		590.637			778.847	173.602				37.9234	443.414
		37.9685	498.373		226.211			156.524			131.196	120.102			37.9685				183.72	347.709	1435.74	236.007	846.065					37.9685			536.133	104.412	274.383			37.9685	288.219		590.514			763.194	165.717				37.9685	426.815
		38.0135	474.461		228.614			158.027			142.145	112.616			38.0135				187.91	342.449	1459.54	237.195	865.296					38.0135			522.09	96.93	281.462			38.0135	266.365		581.266			770.362	157.337				38.0135	420.188
		38.0585	452.376		221.997			159.748			159.033	109.949			38.0585				192.113	331.49	1486.49	241.859	887.633					38.0585			502.301	94.135	282.734			38.0585	246.442		560.559			767.084	155.723				38.0585	402.986
		38.1036	432.551		227.883			157.325			168.873	105.334			38.1036				203.257	317.247	1505.8	237.16	916.157					38.1036			492.638	88.459	283.675			38.1036	236.345		535.713			782.588	159.66				38.1036	391.883
		38.1486	418.721		228.99			151.723			179.831	105.713			38.1486				213.55	303.514	1516.27	227.597	938.927					38.1486			475.224	84.526	272.108			38.1486	229.781		514.752			791.041	165.91				38.1486	377.888
		38.1936	411.282		236.519			148.214			190.907	105.641			38.1936				214.996	295.919	1521.18	229.887	966.266					38.1936			465.178	73.924	260.782			38.1936	222.801		501.713			805.022	172.563				38.1936	363.762
		38.2387	398.645		246.295			142.086			193.986	105.732			38.2387				218.839	298.454	1508.43	219.929	999.67					38.2387			453.83	68.664	257.865			38.2387	219.954		490.926			811.738	178.241				38.2387	367.465
		38.2837	387.97		255.976			140.459			194.073	103.143			38.2837				218.215	301.255	1507.04	216.238	1026.44					38.2837			437.573	66.214	251.026			38.2837	227.677		466.696			816.116	175.905				38.2837	367.326
		38.3288	375.271		270.435			139.106			188.405	99.056			38.3288				209.904	312.718	1510.13	214.888	1038.47					38.3288			422.238	61.727	234.465			38.3288	228.441		456.109			810.235	179.367				38.3288	377.054
		38.3738	363.379		284.994			143.893			183.531	99.328			38.3738				201.759	316.09	1516.63	213.168	1036.81					38.3738			406.655	60.932	228.019			38.3738	232.428		447.752			793.05	184.554				38.3738	383.103
		38.4188	347.507		296.52			146.505			168.345	93.99			38.4188				190.268	322.666	1522.48	206.786	1023.81					38.4188			393.049	57.248	231.243			38.4188	240.864		442.83			790.25	189.004				38.4188	400.018
		38.4639	315.785		301.361			154.096			149.463	90.886			38.4639				179.496	319.468	1530.23	197.658	1001.63					38.4639			375.816	61.965	243.215			38.4639	250.866		443.875			777.95	191.247				38.4639	410.027
		38.5089	296.819		294.194			163.782			130.798	91.666			38.5089				174.979	317.986	1520.68	191.101	982.753					38.5089			370.889	60.33	254.369			38.5089	252.297		435.449			771.43	198.459				38.5089	413.351
		38.554	269.376		283.772			173.635			117.684	86.547			38.554				174.305	318.372	1509.96	184.115	980.823					38.554			376.001	63.203	273.707			38.554	249.58		404.906			772.01	202.915				38.554	411.977
		38.599	252.953		274.286			183.164			111.876	81.529			38.599				175.407	325.677	1473.84	174.496	984.467					38.599			378.612	59.464	290.154			38.599	251.347		383.971			754.743	208.498				38.599	408.067
		38.644	239.127		254.482			195.519			108.502	80.828			38.644				182.079	332.267	1438.62	171.897	987.81					38.644			378.057	54.246	298.71			38.644	256.056		366.953			753.735	212.753				38.644	413.017
		38.6891	239.344		242.088			202.366			111.55	74.483			38.6891				188.437	334.235	1399.28	169.563	1005.73					38.6891			383.382	50.998				38.6891	258.362		358.328			738.97	214.349				38.6891	408.385
		38.7341	239.022		240.384			203.69			116.239	72.91			38.7341				193.032	332.623	1361.21	167.576	1019.24					38.7341			389.355	53.049				38.7341	262.38		352.341			733.916	226.169				38.7341	407.415
		38.7792	237.043		242.368			202.583			120.355	68.351			38.7792				196.223	320.862	1314.17	161.033	1035.24					38.7792			394.557	52.896				38.7792	265.997		353.961			726.338	249.708				38.7792	408.915
		38.8242	244.764		252.385			197.17			121.537	62.359			38.8242				190.268	307.064	1264.98	149.266	1041.45					38.8242			397.145	52.269				38.8242	274.384		359.282			723.216	267.816				38.8242	430.195
		38.8692	243.722		262.878			187.446			120.477	61.378			38.8692				188.192	298.019	1212.58	141.091	1041.17					38.8692			408.321	53.747				38.8692	272.773		367.582			714.295	288.104				38.8692	456.402
		38.9143	238.658		273.708			176.298			120.543	52.994			38.9143				182	289.188	1173.99	125.451	1025.46					38.9143			398.246	55.508				38.9143	276.827		369.465			702.226	307.644				38.9143	489.445
		38.9593	213.646		297.558			161.481			118.698	49.665			38.9593				171.489	277.298	1144.28	116.033	1019.3					38.9593			381.577	55.491				38.9593	274.265		370.779			687.946	315.279				38.9593	522.618
		39.0044	187.171		318.105			140.397			116.728	53.226			39.0044				158.329	283.566	1137.66	114.13	1008.96					39.0044			359.225	54.671				39.0044	275.283		381.01			683.409	304.084				39.0044	569.997
		39.0494	173.5		337.869			124.016			113.584	61.556			39.0494				146.755	278.135	1145.77	112.263	989.776					39.0494			328.112	54.148				39.0494	276.664		399.049			685.532	296.423				39.0494	599.05
		39.0944	160.457		349.438			105.506			113.277	65.551			39.0944				132.549	275.751	1148.06	110.465	973.534					39.0944			300.154	54.993				39.0944	290.98		417.092			689.281	282.255				39.0944	608.596
		39.1395	145.047		351.411			90.352			110.777	63.961			39.1395				121.64	272.583	1150.59	111.744	950.777					39.1395			279.58	58.624				39.1395	309.922		433.004			703.982	268.988				39.1395	606.266
		39.1845	140.662		345.351			76.381			110.62	61.218			39.1845				115.8	276.44	1165.51	117.32	918.227					39.1845			257.748	56.802				39.1845	320.745		454.781			717.549	262.148				39.1845	587.978
		39.2296	137.965		323.918			73.835			113.044	63.228			39.2296				113.54	275.185	1192.36	120.436	887.114					39.2296			246.361	61.028				39.2296	337.522		468.054			725.845	257.546				39.2296	558.781
		39.2746	143.445		301.491			66.525			118.423	53.514			39.2746				116.718	279.117	1222.09	122.063	864.836					39.2746			232.778	62.822				39.2746	334.87		482.536			736.121	262.887				39.2746	521.639
		39.3196	144.73		280.373			61.508			122.393	49.936			39.3196				110.314	280.495	1255.72	115.152	853.014					39.3196			222.702	63.832				39.3196	326.597		488.391			725.687	266.979				39.3196	477.96
		39.3647	149.648		267.266			56.515			122.117	52.622			39.3647				106.715	284.286	1289.97	118.155	848.471					39.3647			216.047	68.068				39.3647	307.264		484.559			711.392	261.85				39.3647	442.787
		39.4097	153.7		261.471			55.159			123.207	50.62			39.4097				106.244	276.019	1320.2	119.837	852.523					39.4097			214.131	64.406				39.4097	289.336		464.651			703.294	252.543				39.4097	415.567
		39.4548	149.815		260.569			53.282			124.46	54.002			39.4548				100.764	268.12	1346.72	129.909	859.821					39.4548			206.128	62.513				39.4548	270.108		444.348			683.941	238.709				39.4548	389.981
		39.4998	153.012		260.393			57.246			132.256				39.4998				102.48	258.11	1351.9	141.756	878.554					39.4998			202.59	60.117				39.4998	256.525		415.657			667.579	215.736				39.4998	375.737
		39.5448	160.109		272.471			114.644			131.708				39.5448				107.508	256.462	1357.34	149.555	897.478					39.5448			192.735	65.888				39.5448	242.537		379.275			650.753	200.552				39.5448	369.206
		39.5899	159.207		293.791			58.084			141.584				39.5899				105.166	252.425	1338.35	152.61	924.245					39.5899			178.47	69.433				39.5899	239.577		348.252			641.654	181.813				39.5899	369.548
		39.6349	164.833		314.993			65.93			153.395				39.6349				108.523	242.305	1316.82	148.459	944.414					39.6349			168.719	76.801				39.6349	228.762		316.75			634.224	169.602				39.6349	368.602
		39.68	170.05		341.809			72.128			153.373				39.68				99.676	232.546	1292.09	146.597	959.772					39.68			160.551	76.31				39.68	215.986		292.274			633.468	163.281				39.68	374.165
		39.725	166.507		370.652			73.148			155.196				39.725				100.506	217.043	1240.91	135.78	960.414					39.725			152.781	73.058				39.725	207.851		282.818			637.853	158.538				39.725	387.501
		39.77	170.177		394.016			75			152.006				39.77				95.682	209.112	1224.49	129.307	954.831					39.77			149.111	77.79				39.77	197.99		262.111			644.112	153.218				39.77	395.433
		39.8151	163.042		414.872			70.043			152.1				39.8151				89.377	201.23	1193.95	126.752	932.407					39.8151			146.858	77.473				39.8151	197.882		260.481			660.201	140.24				39.8151	399.408
		39.8601	165.22		418.167			63.522			141.423				39.8601				85.212	187.663	1180.72	125.251	914.372					39.8601			138.131	81.397				39.8601	203.742		267.995			674.861	132.972				39.8601	404.727
		39.9052	164.329		427.372			60.774			122.723				39.9052				84.499	178.847	1175.2	125.574	883.859					39.9052			138.048	83.86				39.9052	211.518		272.28			686.431	122.916				39.9052	411.598
		39.9502	162.904		433.603			60.187			106.845				39.9502				82.176	171.916	1178.23	129.308	869.023					39.9502			143.973	84.058				39.9502	212.886		277.836			683.076	120.838				39.9502	409.784
		39.9952	162.092		433.378			61.793			90.568				39.9952				90.956	160.746	1174.73	123.323	849.122					39.9952			145.558	92.786				39.9952	204.792		289.714			673.488	115.911				39.9952	416.509
		40.0403	159.924		439.024			66.04			78.714				40.0403				94.059	155.86	1171.18	114.534	841.29					40.0403			154.527	101.92				40.0403	189.613		303.15			670.229	119.844				40.0403	423.277
		40.0853	157.535		437.436			64			76.609				40.0853				97.292	155.755	1160.58	104.931	846.743					40.0853			160.555	118.665				40.0853	171.939		308.375			649.548	125.5				40.0853	431.473
		40.1304	145.942		429.86			66.633			71.411				40.1304				97.448	160.053	1142.67	101.058	859.783					40.1304			162.044	137.004				40.1304	148.872		321.522			633.585	129.692				40.1304	428.464
		40.1754	141.519		413.79						69.947				40.1754				93.973	163.339	1111.35		866.408					40.1754			172.131	155.38				40.1754	140.13		332.327			625.241	136.657				40.1754	409.155
		40.2204	141.224		395.062						70.385				40.2204				86.799	165.015	1085.71		881.524					40.2204			176.882	171.08				40.2204	133.477		345.842			617.222	141.953				40.2204	383.315
		40.2655	145.156		379.613						79.683				40.2655				86.723	161.364	1066.69		909.932					40.2655			178.32	191.704				40.2655	134.516		362.706			617.032	155.116				40.2655	360.753
		40.3105	155.136		370.555						79.668				40.3105				87.028	153.953	1054.75		936.851					40.3105			187.665	193.589				40.3105	144.308		382.625			605.379	167.291				40.3105	336.086
		40.3556	166.286		362.797						79.951				40.3556				96.958	137.034	1026.18		961.033					40.3556			187.495	191.624				40.3556	147.733		396.065			603.844	179.025				40.3556	324.769
		40.4006	176.148		372.225						76.917				40.4006				101.449	123.936	996.243		981.609					40.4006			185.974	189.749				40.4006	145.356		399.952			603.667	194.089				40.4006	314.127
		40.4456	191.612		388.209						72.206				40.4456				107.898	109.017	962.062		989.445					40.4456			184.38	174.906				40.4456	143.175		410.708			609.711	210.361				40.4456	315.872
		40.4907	206.306		403.587						73.416				40.4907				110.484	101.965	924.805		983.272					40.4907			182.933	157.278				40.4907	138.631		416.698			613.563	233.333				40.4907	309.962
		40.5357	225.556		411.209						79.91				40.5357				109.241	98.794	882.106		977.264					40.5357			189.818	137.317				40.5357	136.396		424.698			614.453	253.01				40.5357	302.657
		40.5808	234.749		411.93						91.734				40.5808				107.886	98.337	848.649		969.476					40.5808			194.871	121.109				40.5808	126.853		439.13			609.995	265.208				40.5808	284.894
		40.6258	245.289		408.288						99.861				40.6258				105.28	95.478	822.192		961.674					40.6258			206.813					40.6258	128.52		453.064			609.257	271.136				40.6258	267.854
		40.6708	243.115		403.323						109.486				40.6708				102.942	95.866	805.906		950.723					40.6708			225.157					40.6708	124.091		461.438			602.294	272.683				40.6708	242.851
		40.7159	233.835		387.663						115.534				40.7159				99.376	96.849	790.637		944.608					40.7159			240.139					40.7159	123.118		454.582			598.104	272.846				40.7159	238.226
		40.7609	222.357		374.122						105.943				40.7609				96.142	96.357	783.754		937.397					40.7609			256.401					40.7609	116.044		445.417			581.103	265.408				40.7609	233.204
		40.806	201.547		368.898						96.619				40.806				88.351	94.085	771.63		937.136					40.806			265.27					40.806	114.361		427.104			580.155	250.545				40.806	204.393
		40.851	179.63		365.54						93.385				40.851				85.219	93.512	768.904		942.913					40.851			268.459					40.851	122.147		394.956			572.422	237.866				40.851	205.013
		40.896	167.33		367.738						85.904				40.896				85.416	97.052	756.718		933.444					40.896			271.069					40.896	134.453		351.557			567.779	229.066				40.896	210.045
		40.9411	154.269		370.051						85.172				40.9411				82.592	98.311	758.498		930.284					40.9411			261.266					40.9411	143.13		313.685			563.677	230.781				40.9411	222.798
		40.9861	144.315		374.961						85.177				40.9861				78.696	96.396	777.154		909.537					40.9861			254.623					40.9861	150.511		282.309			559.542	237.843				40.9861	242.94
		41.0312	149.076		378.427						86.147				41.0312				75.912	95.479	786.558		873.713					41.0312			247.323					41.0312	149.66		248.882			560.058	246.877				41.0312	253.734
		41.0762	148.318		381.824						85.957				41.0762				78.522	95.762	801.181		836.599					41.0762			242.458					41.0762	134.572		224.479			558.551	251.805				41.0762	271.724
		41.1212	152.327		376.313						83.766				41.1212				75.61	93.7	820.904		808.943					41.1212			239.666					41.1212	116.593		209.437			566.623	250.221				41.1212	286.896
		41.1663	156.671		373.354						87.239				41.1663				73.879	96.844	832.266		782.394					41.1663			243.111					41.1663	102.317		194.105			577.12	238.233				41.1663	292.31
		41.2113	165.534		373.629						86.936				41.2113				73.79	104.706	830.792		753.232					41.2113			238.193					41.2113	89.028		175.94			576.225	219.345				41.2113	297.026
		41.2563	180.152		362.163						85.825				41.2563				68.489	111.547	832.161		726.974					41.2563			237.905					41.2563	82.656		166.049			587.666	194.754				41.2563	311.647
		41.3014	185.064		349.445						81.23				41.3014				59.777	120.201	815.07		705.126					41.3014			234.991					41.3014	79.621		152.705			580.309	174.17				41.3014	335.398
		41.3464	194.589		329.874						78.703				41.3464				51.886	128.967	788.477		674.529					41.3464			243.246					41.3464	76.725		149.432			567.428	172.981				41.3464	355.003
		41.3915	197.531		316.834						75.15				41.3915				53.441	130.586	763.622		648.047					41.3915			245.901					41.3915	74.769		143.495			564.58	172.399				41.3915	387.275
		41.4365	204.748		310.259						68.911				41.4365				51.034	128.138	734.816		610.172					41.4365			247.593					41.4365	74.149		135.594			554.743	176.271				41.4365	407.668
		41.4815	204.937		297.285						70.753				41.4815				50.336	120.949	711.49		585.868					41.4815			248.28					41.4815	73.874		125.402			555.742	177.724				41.4815	409.674
		41.5266	201.435		286.608						74.392				41.5266				51.943	112.147	670.36		564.774					41.5266			243.915					41.5266	67.958		119.015			559.22	174.939				41.5266	414.124
		41.5716	190.986		285.521						71.337				41.5716				52.473	101.752	636.217		560.411					41.5716			240.398					41.5716	63.449		108.184			572.14	172.536				41.5716	412.648
		41.6167	188.083		289.025						69.923				41.6167				48.082	92.694	590.685		549.484					41.6167			236.503					41.6167	68.414		101.597			590.637	166.336				41.6167	407.708
		41.6617	181.119		295.053						69.18				41.6617				47.775	92.738	572.882		542.914					41.6617			236.382					41.6617	63.957		92			612.492	167.386				41.6617	402.152
		41.7067	173.097		301.138						67.853				41.7067				46.391	83.782	563.684		533.994					41.7067			239.263					41.7067	67.358		81.501			622.052	165.44				41.7067	391.28
		41.7518	162.789		314.202						69.369				41.7518				48.196	87.265	568.064		522.543					41.7518			247.447					41.7518	65.87		76.157			630.976	177.504				41.7518	377.095
		41.7968	156.475		329.366						68.372				41.7968				51.12	89.133	585.046		507.103					41.7968			254.948					41.7968	61.135		65.785			636.696	188.176				41.7968	362.856
		41.8419	151.816		334.216						68.756				41.8419				54.728		607.578		492.911					41.8419			264.381					41.8419	61.7		60.87			643.303	193.856				41.8419	351.838
		41.8869	150.06		334.664						67.686				41.8869				52.829		631.663		489.657					41.8869			274.151					41.8869	55.959		51.797			640.28	207.389				41.8869	354.049
		41.9319	147.413		332.093						69.519				41.9319				50.032		670.173		475.269					41.9319			274.141					41.9319	56.816		45.542			632.617	217.059				41.9319	355.562
		41.977	137.261		334.873						74.331				41.977						703.582		471.816					41.977			272.577					41.977	58.576		45.823			630.344	222.631				41.977	373.363
		42.022	129.119		326.176						72.736				42.022						732.046		463.536					42.022			268.928					42.022	56.925		44.133			638.402	231.44				42.022	390.216
		42.0671	119.172		312.862						71.02				42.0671						761.573		458.669					42.0671			271.931					42.0671	60.295		38.383			640.994	227.952				42.0671	409.861
		42.1121	115.739		301.986						72.659				42.1121						762.068		463.31					42.1121			269.212					42.1121	58.132		37.394			648.439	219.828				42.1121	424.815
		42.1571	109.901		297.228						69.666				42.1571						773.272		461.398					42.1571			264.355					42.1571	54.364		34.828			657.358	213.063				42.1571	428.175
		42.2022	109.305		300.742						69.241				42.2022						761.773		460.069					42.2022			257.682					42.2022	50.652		35.223			654.957	201.881				42.2022	420.37
		42.2472	111.521		318.208						68.357				42.2472						728.728		468.143					42.2472			247.92					42.2472	48.725		34.07			671.317	189.845				42.2472	426.835
		42.2923	112.8		345.08						73.69				42.2923						699.423		469.45					42.2923			235.562					42.2923	53.894		38.454			689.459	181.326				42.2923	423.721
		42.3373	120.248		371.013						75.051				42.3373						652.619		489.559					42.3373			231.264					42.3373			32.323			716.401	175.648				42.3373	428.754
		42.3823	115.263		392.721						73.228				42.3823						629.251		507.588					42.3823			228.868					42.3823			32.551			750.314	166.57				42.3823	437.453
		42.4274	112.65		411.883						75.426				42.4274						613.157		523.43					42.4274			226.637					42.4274			31.481			770.441	159.216				42.4274	429.626
		42.4724	101.284		427.768						73.902				42.4724						602.963		535.161					42.4724			225.875					42.4724			30.47			788.842	157.385				42.4724	408.176
		42.5175	102.714		430.927						81.353				42.5175						610.39		545.812					42.5175			220.962					42.5175			31.982			809.707	159.709				42.5175	389.269
		42.5625	99.806		435.851						93.134				42.5625						606.587		555.525					42.5625			215.861					42.5625						824.601	162.795				42.5625	360.971
		42.6075	96.464		428.23						107.491				42.6075						626.734		563.198					42.6075			215.874					42.6075						833.212	171.511				42.6075	338.473
		42.6526	99.113		432.037						121.807				42.6526						644.622		573.324					42.6526			273.385					42.6526						834.425	179.657				42.6526	335.14
		42.6976	92.431		424.91						126.741				42.6976						644.598		597.441					42.6976			220.115					42.6976						849.146	177.378				42.6976	338.581
		42.7427	84.581		413.443						123.934				42.7427						654.656		623.351					42.7427			232.568					42.7427						881.197	171.7				42.7427	337.4
		42.7877	78.174		402.94						123.072				42.7877						643.8		661.708					42.7877			238.32					42.7877						899.716	165.849				42.7877	348.514
		42.8327	68.259		388.606						123.424				42.8327						634.882		695.204					42.8327			234.165					42.8327						923.112	151.254				42.8327	345.758
		42.8778	65.574		380.667						110.451				42.8778						635.93		725.404					42.8778			223.812					42.8778						948.68	136.491				42.8778	345.851
		42.9228	61.914		365.985						108.601				42.9228						625.339		756.068					42.9228			220.082					42.9228						963.602	120.581				42.9228	349.187
		42.9679	57.531		365.461						105.089				42.9679						606.155		797.98					42.9679			209.97					42.9679						975.557	107.386				42.9679	351.193
		43.0129	58.309		370.065						108.279				43.0129						593.667		824.593					43.0129			213.963					43.0129						978.327	90.568				43.0129	361.745
		43.0579	50.996		390.211						106.361				43.0579						579.296		861.873					43.0579			233.691					43.0579						988.611	78.25				43.0579	365.549
		43.103	49.931		414.424						106.948				43.103						572.69		900.729					43.103			249.689					43.103						992.384	71.868				43.103	371.883
		43.148	49.991		444.595						109.934				43.148						571.285		940.678					43.148			265.046					43.148						1000.38	72.37				43.148	385.57
		43.1931	43.883		475.803						109.252				43.1931						579.905		989.738					43.1931			280.726					43.1931						997.37	82.359				43.1931	381.588
		43.2381	46.716		503.761						102.782				43.2381						610.461		1042.1					43.2381			293.58					43.2381						1006.68	92.503				43.2381	385.539
		43.2831	43.062		516.759						100.039				43.2831						651.997		1103.62					43.2831			300.68					43.2831						1007.12	104.35				43.2831	389.058
		43.3282	38.759		523.559						94.183				43.3282						692.146		1151.25					43.3282			320.014					43.3282						1005.53	106.379				43.3282	386.307
		43.3732	36.77		509.637						90.29				43.3732						735.949		1206.43					43.3732			335.693					43.3732						984.863	106.846				43.3732	378.917
		43.4183	33.989		490.357						86.783				43.4183						780.041		1237.77					43.4183			354.439					43.4183						975.418	103.353				43.4183	367.747
		43.4633			464.789						79.269				43.4633						812.787		1264.53					43.4633			365.867					43.4633						958.997	90.165				43.4633	359.316
		43.5083			440.967						74.404				43.5083						829.093		1281.29					43.5083			366.954					43.5083						949.389	81.477				43.5083	347.854
		43.5534			424.789						78.056				43.5534						844.737		1282.83					43.5534			360.193					43.5534						935.412	75.801				43.5534	343.326
		43.5984			413.317						78.903				43.5984						839.109		1290.44					43.5984			351.869					43.5984						942.154	78.31				43.5984	346.317
		43.6435			407.677						91.453				43.6435						825.571		1286.24					43.6435			336.815					43.6435						938.311	82.671				43.6435	343.779
		43.6885			407.195						101.053				43.6885						811.221		1287.79					43.6885			325.219					43.6885						940.466	88.926				43.6885	347.327
		43.7335			408.381						108.069				43.7335						789.956		1306.89					43.7335			321.849					43.7335						948.545	90.033				43.7335	338.862
		43.7786			418.043						113.599				43.7786						752.94		1314.02					43.7786			311.997					43.7786						956.104	89.377				43.7786	342.42
		43.8236			424.334						110.811				43.8236						743.729		1313.28					43.8236			311.605					43.8236						972.59	86.931				43.8236	343.029
		43.8687			423.181						116.419				43.8687						750.909		1330.89					43.8687			309.489					43.8687						985.35	81.531				43.8687	345.979
		43.9137			416.633						126.326				43.9137						762.665		1340.77					43.9137			312.066					43.9137						993.98	75.511				43.9137	347.162
		43.9587			426.903						135.331				43.9587						787.187		1337.28					43.9587			315.565					43.9587						1002.79	77.657				43.9587	355.312
		44.0038			428.899						149.474				44.0038						825.037		1329.34					44.0038			324.092					44.0038						1015.86	80.459				44.0038	360.763
		44.0488			440.035						160.68				44.0488						859.216		1305.69					44.0488			329.669					44.0488						1026.46	76.57				44.0488	365.502
		44.0938			450.476						155.083				44.0938						863.154		1248.42					44.0938			334.561					44.0938						1043.67	73.844				44.0938	374.945
		44.1389			468.221						143.043				44.1389						866.201		1179.11					44.1389			340.36					44.1389						1047.78	72.784				44.1389	375.19
		44.1839			493.533						125.479				44.1839						856.107		1098.59					44.1839			345.157					44.1839						1038.64	67.975				44.1839	365.078
		44.229			513.839						110.846				44.229						856.217		1006.14					44.229			346.293					44.229						1042.29	61.267				44.229	359.506
		44.274			517.132						100.286				44.274						870.077		917.824					44.274			344.086					44.274						1055.64	62.778				44.274	344.831
		44.319			524.779						94.6				44.319						898.567		849.193					44.319			341.49					44.319						1069.26	59.381				44.319	329.42
		44.3641			529.243						90.897				44.3641						950.57		796.584					44.3641			333.319					44.3641						1091.04	61.227				44.3641	310.109
		44.4091			520.87						97.729				44.4091						1010.82		758.324					44.4091			324.638					44.4091						1101.11	59.116				44.4091	297.93
		44.4542			520.975						100.017				44.4542						1059.22		724.035					44.4542			314.29					44.4542						1111.62	65.896				44.4542	291.431
		44.4992			522.895						101.425				44.4992						1102.03		690.512					44.4992			312.83					44.4992						1114.8	76.703				44.4992	287.298
		44.5442			518.065						96.93				44.5442						1130.37		657.54					44.5442			314.768					44.5442						1122.58	91.664				44.5442	290.342
		44.5893			520.037						90.575				44.5893						1137.92		628.913					44.5893			331.96					44.5893						1118.04	105.615				44.5893	294.993
		44.6343			518.23						82.18				44.6343						1120.57		605.347					44.6343			340.573					44.6343						1128.66	116.133				44.6343	314.322
		44.6794			519.956						74.535				44.6794						1081.5		592.738					44.6794			355.186					44.6794						1130.47	120.058				44.6794	328.712
		44.7244			515.041						67.42				44.7244						1036.32		595.624					44.7244			385.79					44.7244						1143.66	118.078				44.7244	336.109
		44.7694			509.327						68.46				44.7694						1001.27		588.09					44.7694			420.551					44.7694						1146.82	112.229				44.7694	341.066
		44.8145			497.197						60.512				44.8145						969.269		590.697					44.8145			467.349					44.8145						1149.48	102.506				44.8145	331.378
		44.8595			480.239						58.638				44.8595						947.784		596.849					44.8595			513.324					44.8595						1146.21	98.569				44.8595	339.564
		44.9046			483.198						54.306				44.9046						925.661		606.743					44.9046			549.283					44.9046						1148.16	104.975				44.9046	350.653
		44.9496			480.915						51.691				44.9496						906.73		628.191					44.9496			558.118					44.9496						1144.16	107.887				44.9496	356.859
		44.9946			487.766						50.315				44.9946						914.448		664.617					44.9946			552.491					44.9946						1151	124.46				44.9946	370.893
		45.0397			484.788						52.414				45.0397						906.21		699.209					45.0397			523.903					45.0397						1154.03	139.416				45.0397	387.803
		45.0847			483.942						59.442				45.0847						911.063		730.164					45.0847			493.894					45.0847						1158.64	147.386				45.0847	391.076
		45.1298			480.732						70.855				45.1298						906.006		768.464					45.1298			462.775					45.1298						1173.63	146.295				45.1298	404.251
		45.1748			458.653						83.429				45.1748						923.492		799.869					45.1748			440.631					45.1748						1200.88	132.548				45.1748	408.873
		45.2198			440.565						87.854				45.2198						935.786		831.898					45.2198			429.712					45.2198						1221.68	118.265				45.2198	416.91
		45.2649			415.459						91.52				45.2649						981.446		875.437					45.2649			414.979					45.2649						1238.87	97.761				45.2649	417.739
		45.3099			402.421						91.357				45.3099						1038.41		935.557					45.3099			395.654					45.3099						1278.88	82.291				45.3099	416.084
		45.355			400.961						89.935				45.355						1082.77		1014.72					45.355			369.471					45.355						1291.98	77.787				45.355	409.283
		45.4			402.53						81.086				45.4						1105.44		1104					45.4			349.359					45.4						1310.25	78.586				45.4	398.016
		45.445			421.53						75.414				45.445						1131.65		1200.6					45.445			327.593					45.445						1313.54	86.866				45.445	380.993
		45.4901			445.028						74.352				45.4901						1126.96		1292.82					45.4901			311.068					45.4901						1320.7	92.594				45.4901	370.693
		45.5351			461.604						72.74				45.5351						1128.12		1370.7					45.5351			304.715					45.5351						1327.14	95.877				45.5351	355
		45.5802			469.003						72.182				45.5802						1129.98		1421.87					45.5802			301.724					45.5802						1326.42	98.225				45.5802	337.188
		45.6252			460.742						73.467				45.6252						1122.28		1452.92					45.6252			311.92					45.6252						1331	102.992				45.6252	317.162
		45.6702			450.345						71.959				45.6702						1125.58		1471.68					45.6702			323.551					45.6702						1343.44	98.73				45.6702	290.27
		45.7153			426.06						75.389				45.7153						1123.32		1473.69					45.7153			328.802					45.7153						1357.26	93.699				45.7153	275.071
		45.7603			413.272						83.82				45.7603						1112.69		1492.98					45.7603			330.044					45.7603						1363.11	90.187				45.7603	258.983
		45.8054			403.455						93.769				45.8054						1097.9		1514.21					45.8054			327.225					45.8054						1360.7	85.226				45.8054	251.614
		45.8504			409.341						99.181				45.8504						1088.73		1539.53					45.8504			323.562					45.8504						1361.5	81.414				45.8504	252.535
		45.8954			434.896						101.84				45.8954						1078.29		1585.88					45.8954			325.047					45.8954						1345.26	87.499				45.8954	260.106
		45.9405			458.647						100.076				45.9405						1059.85		1622.19					45.9405			319.291					45.9405						1327.91	98.86				45.9405	272.306
		45.9855			476.164						98.761				45.9855						1042.18		1656.27					45.9855			317.283					45.9855						1291.57	120.155				45.9855	282.195
		46.0306			489.232						85.653				46.0306						1021.52		1672.79					46.0306			301.367					46.0306						1270.32	137.1				46.0306	301.583
		46.0756			496.133						69.692				46.0756						992.808		1688.94					46.0756			282.837					46.0756						1256.89	150.799				46.0756	305.523
		46.1206			487.274						59.125				46.1206						979.851		1704.4					46.1206			266.425					46.1206						1247.15	167.225				46.1206	307.952
		46.1657			473.426						50.94				46.1657						969.754		1746.65					46.1657			244.086					46.1657						1260.75	169.337				46.1657	310.056
		46.2107			448.258						41.037				46.2107						972.005		1777.98					46.2107			225.562					46.2107						1279.09	171.99				46.2107	305.954
		46.2558			425.813						34.801				46.2558						986.306		1823.19					46.2558			205.741					46.2558						1294.79	169.222				46.2558	304.598
		46.3008			396.453						34.504				46.3008						994.081		1873.28					46.3008			182.637					46.3008						1307.99	171.937				46.3008	308.811
		46.3458			377.209						31.318				46.3458						1009.8		1899.74					46.3458			152.936					46.3458						1317.88	168.439				46.3458	316.294
		46.3909			359.88						28.859				46.3909						1018.85		1898.14					46.3909								46.3909						1321.58	157.614				46.3909	313.763
		46.4359			346.195										46.4359						1032.55		1880.2					46.4359								46.4359						1314.55	137.189				46.4359	314.001
		46.481			319.478										46.481						1079.32		1863.51					46.481								46.481						1327.99	126.235				46.481	308.753
		46.526			301.713										46.526						1123.66		1836					46.526								46.526						1347.61	110.177				46.526	305.458
		46.571			286.994										46.571						1188.3		1782.44					46.571								46.571						1379.71	97.735				46.571	299.967
		46.6161			272.474										46.6161						1256.05		1743.21					46.6161								46.6161						1418.67	92.112				46.6161	292.866
		46.6611			267.907										46.6611						1298.02		1687.4					46.6611								46.6611						1461.75	93.385				46.6611	295.665
		46.7062			268.06										46.7062						1326.43		1648.54					46.7062								46.7062						1523.54	98.32				46.7062	294.957
		46.7512			263.955										46.7512						1323.34		1594.03					46.7512								46.7512						1565.85	99.941				46.7512	286.181
		46.7962			259.892										46.7962						1315.82		1538.86					46.7962								46.7962						1617.51	99.98				46.7962	287.342
		46.8413			257.971										46.8413						1290.7		1492.59					46.8413								46.8413						1650.25	97.384				46.8413	272.385
		46.8863			246.176										46.8863						1266.46		1444.04					46.8863								46.8863						1691.24	90.568				46.8863	263.31
		46.9314			240.803										46.9314						1218.39		1402.32					46.9314								46.9314						1710.77	86.765				46.9314	241.437
		46.9764			242.689										46.9764						1183.23		1365.91					46.9764								46.9764						1723.17	77.774				46.9764	228.532
		47.0214			245.708										47.0214						1142.08		1332.37					47.0214								47.0214						1745.73	72.462				47.0214	218.168
		47.0665			241.017										47.0665						1117.44		1311.86					47.0665								47.0665						1774.41	74.363				47.0665	215.437
		47.1115			245.179										47.1115						1083.33		1295.79					47.1115								47.1115						1793.77	76.677				47.1115	209.019
		47.1565			239.126										47.1565						1070.76		1278.2					47.1565								47.1565						1823.15	76.746				47.1565	215.358
		47.2016			234.713										47.2016						1062.22		1264.69					47.2016								47.2016						1847.8	76.58				47.2016	221.415
		47.2466			233.558										47.2466						1062.21		1242.88					47.2466								47.2466						1869.09	74.53				47.2466	236.779
		47.2917			223.877										47.2917						1074.1		1215.06					47.2917								47.2917						1871.41	69.448				47.2917	240.41
		47.3367			209.568										47.3367						1081.22		1168.74					47.3367								47.3367						1901.77	65.157				47.3367	250.522
		47.3817			205.911										47.3817						1083.52		1109.59					47.3817								47.3817						1921.69	60.719				47.3817	258.862
		47.4268			196.155										47.4268						1073.34		1045.72					47.4268								47.4268						1942.78	65.249				47.4268	275.38
		47.4718			187.245										47.4718						1056.17		966.715					47.4718								47.4718						1982.2	71.758				47.4718	285.857
		47.5169			180.794										47.5169						1023.56		896.01					47.5169								47.5169						2015.55	72.447				47.5169	292.223
		47.5619			176.265										47.5619						979.207		814.023					47.5619								47.5619						2028.69	83.959				47.5619	306.708
		47.6069			180.907										47.6069						921.778		744.433					47.6069								47.6069						2020.09	91.85				47.6069	322.74
		47.652			187.316										47.652						870.159		705.674					47.652								47.652						2008.54	90.464				47.652	330.447
		47.697			192.85										47.697						813.79		683.678					47.697								47.697						2006.25	86.125				47.697	344.609
		47.7421			216.188										47.7421						775.296		686.717					47.7421								47.7421						1990.99					47.7421	359.967
		47.7871			232.658										47.7871						738.801		695.459					47.7871								47.7871						1986.48					47.7871	382.378
		47.8321			250.747										47.8321						734.993		711.372					47.8321								47.8321						1990.81					47.8321	405.309
		47.8772			256.29										47.8772						746.565		722.791					47.8772								47.8772						1982.39					47.8772	418.317
		47.9222			255.185										47.9222						768.519		723.248					47.9222								47.9222						1966.08					47.9222	437.149
		47.9673			240.805										47.9673						800.987		710.883					47.9673								47.9673						1954.36					47.9673	446.218
		48.0123			223.524										48.0123						822.927		682.766					48.0123								48.0123						1934.78					48.0123	458.048
		48.0573			195.644										48.0573						839.637		655.593					48.0573								48.0573						1919.89					48.0573	463.634
		48.1024			172.679										48.1024						863.684		624.84					48.1024								48.1024						1908.79					48.1024	464.054
		48.1474			149.609										48.1474						865.497		611.742					48.1474								48.1474						1906.23					48.1474	462.224
		48.1925			132.618										48.1925						880.664		596.577					48.1925								48.1925						1905.73					48.1925	468.05
		48.2375			126.281										48.2375						895.705		592.429					48.2375								48.2375						1909.78					48.2375	461.37
		48.2825			119.055										48.2825						911.062		587.089					48.2825								48.2825						1903.62					48.2825	466.579
		48.3276			112.442										48.3276						928.269		571.837					48.3276								48.3276						1891.31					48.3276	465.135
		48.3726			102.551										48.3726						941.763		546.703					48.3726								48.3726						1866.38					48.3726	467.378
		48.4177			96.618										48.4177						946.731		515.821					48.4177								48.4177						1844.02					48.4177	460.593
		48.4627			94.154										48.4627						965.469		485.934					48.4627								48.4627						1803.37					48.4627	455.577
		48.5077			90.53										48.5077						973.746		450.14					48.5077								48.5077						1766.6					48.5077	439.723
		48.5528			94.688										48.5528						978.421		421.621					48.5528								48.5528						1719.03					48.5528	430.881
		48.5978			98.973										48.5978						972.771		395.719					48.5978								48.5978						1668.13					48.5978	413.22
		48.6429			103.958										48.6429						973.413		367.063					48.6429								48.6429						1608.47					48.6429	401.286
		48.6879			105.935										48.6879						965.03		352.52					48.6879								48.6879						1562.58					48.6879	391.509
		48.7329			109.565										48.7329						961.906		340.037					48.7329								48.7329						1505.5					48.7329	387.022
		48.778			109.309										48.778						966.013		337.734					48.778								48.778						1472.69					48.778	395.841
		48.823			105.531										48.823						983.175		351.567					48.823								48.823						1442.2					48.823	418.942
		48.8681			103.478										48.8681						1002.12		364.234					48.8681								48.8681						1418.85					48.8681	438.064
		48.9131			100.52										48.9131						1033.03		374.552					48.9131								48.9131						1402.61					48.9131	466.548
		48.9581			97.958										48.9581						1060.99		376.274					48.9581								48.9581						1389.45					48.9581	498.391
		49.0032			103.726										49.0032						1106.68		370.986					49.0032								49.0032						1370.67					49.0032	521.969
		49.0482			103.337										49.0482						1172.52		351.857					49.0482								49.0482						1355.92					49.0482	543.733
		49.0933			93.911										49.0933						1225.83		327.607					49.0933								49.0933						1337.9					49.0933	542.122
		49.1383			87.943										49.1383						1267.79		311.071					49.1383								49.1383						1320.27					49.1383	533.137
		49.1833			85.49										49.1833						1310.2		296.753					49.1833								49.1833						1298.84					49.1833	514.133
		49.2284			85.206										49.2284						1332.76		295.337					49.2284								49.2284						1278.68					49.2284	495.947
		49.2734			85.67										49.2734						1333.79		296.305					49.2734								49.2734						1267.65					49.2734	495.086
		49.3185			92.075										49.3185						1323.24		305.683					49.3185								49.3185						1271.61					49.3185	499.861
		49.3635			95.085										49.3635						1304.67		308.956					49.3635								49.3635						1297.65					49.3635	521.345
		49.4085			96.047										49.4085						1287.26		328.048					49.4085								49.4085						1317.65					49.4085	532.851
		49.4536			101.338										49.4536						1281.07		341.692					49.4536								49.4536						1356.05					49.4536	538.159
		49.4986			102.888										49.4986						1273.06		360.095					49.4986								49.4986						1406.39					49.4986	530.998
		49.5437			105.558										49.5437						1281.57		383.48					49.5437								49.5437						1437.14					49.5437	507.744
		49.5887			110.89										49.5887						1278.83		389.078					49.5887								49.5887						1457.39					49.5887	483.915
		49.6337			105.058										49.6337						1278.29		395.468					49.6337								49.6337						1487.96					49.6337	479.65
		49.6788			103.094										49.6788						1277.06		388.118					49.6788								49.6788						1466.79					49.6788	475.038
		49.7238			96.95										49.7238						1272.98		366.842					49.7238								49.7238						1451.38					49.7238	471.017
		49.7688			98.352										49.7688						1281.77		348.146					49.7688								49.7688						1439.46					49.7688	477.37
		49.8139			96.2										49.8139						1295.1		321.91					49.8139								49.8139						1446.14					49.8139	481.058
		49.8589			90.638										49.8589						1327.61		308.944					49.8589								49.8589						1444.94					49.8589	466.937
		49.904			87.272										49.904						1336.41		301.037					49.904								49.904						1438.15					49.904	456.179
		49.949			84.738										49.949						1347.63		301.191					49.949								49.949						1431.13					49.949	449.051
		49.994			79.925										49.994						1358.06		308.112					49.994								49.994						1414.88					49.994	439.589
		50.0391			77.71										50.0391						1378.36		310.981					50.0391								50.0391						1396.64					50.0391	431.303
		50.0841			82.778										50.0841						1374.89		308.414					50.0841								50.0841						1359.44					50.0841	430.684
		50.1292			91.347										50.1292						1395.88		294.743					50.1292								50.1292						1328.64					50.1292	438.938
		50.1742			95.996										50.1742						1416.95		270.167					50.1742								50.1742						1300.4					50.1742	442.717
		50.2192			98.235										50.2192						1426.52		247.058					50.2192								50.2192						1280.12					50.2192	449.223
		50.2643			101.512										50.2643						1437.48		218.025					50.2643								50.2643						1257.9					50.2643	454.825
		50.3093			105.025										50.3093						1445.07		197.865					50.3093								50.3093						1224.18					50.3093	471.129
		50.3544			105.964										50.3544						1438.08		186.827					50.3544								50.3544						1212.55					50.3544	483.83
		50.3994			102.529										50.3994						1431.08		188.003					50.3994								50.3994						1201.62					50.3994	487.844
		50.4444			100.069										50.4444						1417.33		191.074					50.4444								50.4444						1222.83					50.4444	497.468
		50.4895			94.946										50.4895						1404.38		203.822					50.4895								50.4895						1223.96					50.4895	500.248
		50.5345			88.851										50.5345						1371.72		221.538					50.5345								50.5345						1255.16					50.5345	501.892
		50.5796			92.331										50.5796						1332.48		239.574					50.5796								50.5796						1285.05					50.5796	496.526
		50.6246			96.869										50.6246						1292.75		256.169					50.6246								50.6246						1314.86					50.6246	483.077
		50.6696			99.569										50.6696						1248.48		265.219					50.6696								50.6696						1330.35					50.6696	469.279
		50.7147			105.473										50.7147						1206.5		266.59					50.7147								50.7147						1336.86					50.7147	460.381
		50.7597			104.923										50.7597						1177.15		261.474					50.7597								50.7597						1339.39					50.7597	441.061
		50.8048			101.898										50.8048						1144.52		265.533					50.8048								50.8048						1335.57					50.8048	430.927
		50.8498			99.03										50.8498						1125.81		263.819					50.8498								50.8498						1339.69					50.8498	415.247
		50.8948			95.064										50.8948						1120.51		264.805					50.8948								50.8948						1329.24					50.8948	406.226
		50.9399			94.682										50.9399						1127.35		269.019					50.9399								50.9399						1325.65					50.9399	399.252
		50.9849			97.252										50.9849						1138.3		283.305					50.9849								50.9849						1309.75					50.9849	411.713
		51.03			98.435										51.03						1174.49		280.355					51.03								51.03						1283.26					51.03	441.643
		51.075			93.583										51.075						1198		271.755					51.075								51.075						1254.81					51.075	484.455
		51.12			95.527										51.12						1211.02		274.898					51.12								51.12						1236.76					51.12	528.332
		51.1651			92.898										51.1651						1215.68		276.171					51.1651								51.1651						1209.27					51.1651	566.639
		51.2101			81.189										51.2101						1213.83		279.118					51.2101								51.2101						1172.76					51.2101	602.719
		51.2552			70.145										51.2552						1202.9		295.547					51.2552								51.2552						1133.55					51.2552	612.71
		51.3002			66.392										51.3002						1182.66		310.86					51.3002								51.3002						1105.54					51.3002	607.648
		51.3452			66.452										51.3452						1152.75		330.189					51.3452								51.3452						1064.58					51.3452	583.389
		51.3903			71.187										51.3903						1126.92		337.473					51.3903								51.3903						1039.86					51.3903	561.845
		51.4353			75.675										51.4353						1091.42		325.246					51.4353								51.4353						1019.02					51.4353	537.354
		51.4804			84.151										51.4804						1078.87		308.029					51.4804								51.4804						1018.29					51.4804	517.726
		51.5254			89.694										51.5254						1045.96		289.394					51.5254								51.5254						1017.31					51.5254	506.242
		51.5704													51.5704						994.203		271.284					51.5704								51.5704						1050.83					51.5704	499.282
		51.6155													51.6155						947.065		262.163					51.6155								51.6155						1067.77					51.6155	494.52
		51.6605													51.6605						898.711		256.963					51.6605								51.6605						1061.33					51.6605	483.449
		51.7056													51.7056						832.231		259.282					51.7056								51.7056						1069.07					51.7056	471.882
		51.7506													51.7506						765.296		253.794					51.7506								51.7506						1083.49					51.7506	452.444
		51.7956													51.7956						717.83		237.399					51.7956								51.7956						1066.12					51.7956	430.226
		51.8407													51.8407						684.352		227.396					51.8407								51.8407						1067.25					51.8407	411.801
		51.8857													51.8857						662.389		210.551					51.8857								51.8857						1072.21					51.8857	410.066
		51.9308													51.9308						663.835		198.375					51.9308								51.9308						1078.7					51.9308	416.956
		51.9758													51.9758						657.259		187.801					51.9758								51.9758						1098.41					51.9758	433.241
		52.0208													52.0208						662.665		175.89					52.0208								52.0208						1099.34					52.0208	455.904
		52.0659													52.0659						660.788		166.139					52.0659								52.0659						1092.7					52.0659	472.516
		52.1109													52.1109						673.129		161.611					52.1109								52.1109						1074.1					52.1109	479.973
		52.156													52.156						675.878		153.568					52.156								52.156						1057.9					52.156	477.353
		52.201													52.201						686.948		153.334					52.201								52.201						1045.82					52.201	466.526
		52.246													52.246						693.86		145.091					52.246								52.246						1038.74					52.246	449.836
		52.2911													52.2911						703.653		140.773					52.2911								52.2911						1047.13					52.2911	443.891
		52.3361													52.3361						715.701		140.28					52.3361								52.3361						1037.86					52.3361	432.17
		52.3811													52.3811						719.794		142.521					52.3811								52.3811						1034.36					52.3811	441.066
		52.4262													52.4262						722.809		159.605					52.4262								52.4262						1014.94					52.4262	457.929
		52.4712													52.4712						727.741		180.563					52.4712								52.4712						992.367					52.4712	464.684
		52.5163													52.5163						715.775		200					52.5163								52.5163						983.931					52.5163	471.318
		52.5613													52.5613						710.583		229.304					52.5613								52.5613						969.781					52.5613	474.743
		52.6063													52.6063						705.256		244.481					52.6063								52.6063						958.078					52.6063	469.85
		52.6514													52.6514						694.156		257.769					52.6514								52.6514						956.672					52.6514	452.768
		52.6964													52.6964						690.128		266.124					52.6964								52.6964						959.605					52.6964	442.117
		52.7415													52.7415						681.977		272.533					52.7415								52.7415						959.064					52.7415	431.077
		52.7865													52.7865						677.52		278.269					52.7865								52.7865						971.154					52.7865	414.737
		52.8315													52.8315						679.91		285.75					52.8315								52.8315						981.366					52.8315	397.625
		52.8766													52.8766						689.967		288.927					52.8766								52.8766						986.964					52.8766	388.147
		52.9216													52.9216						697.762		293.008					52.9216								52.9216						991.444					52.9216	383.978
		52.9667													52.9667						692.723		295.48					52.9667								52.9667						993.883					52.9667	393.861
		53.0117													53.0117						683.726		287.309					53.0117								53.0117						1006.83					53.0117	401.553
		53.0567													53.0567						674.557		280.183					53.0567								53.0567						1024.67					53.0567	435.08
		53.1018													53.1018						664.615		266.287					53.1018								53.1018						1041.28					53.1018	455.348
		53.1468													53.1468						650.74		249.372					53.1468								53.1468						1042.36					53.1468	471.776
		53.1919													53.1919						632.785		236.829					53.1919								53.1919						1053.09					53.1919	470.771
		53.2369													53.2369						617.74		230.032					53.2369								53.2369						1051.7					53.2369	465.005
		53.2819													53.2819						590.19		228.242					53.2819								53.2819						1030.47					53.2819	462.046
		53.327													53.327						556.491		226.825					53.327								53.327						1024.14					53.327	463.948
		53.372													53.372						524.276		229.669					53.372								53.372						1027.87					53.372	471.18
		53.4171													53.4171						486.85		218.987					53.4171								53.4171						1034.36					53.4171	483.322
		53.4621													53.4621						451.464		210.659					53.4621								53.4621						1033.71					53.4621	496.823
		53.5071													53.5071						420.747		212.664					53.5071								53.5071						1034.75					53.5071	505.936
		53.5522													53.5522						395.455		209.681					53.5522								53.5522						1025.25					53.5522	501.276
		53.5972													53.5972						366.203		197.831					53.5972								53.5972						994.09					53.5972	498.936
		53.6423													53.6423						350.882		198.733					53.6423								53.6423						956.636					53.6423	496.781
		53.6873													53.6873						331.377		186.76					53.6873								53.6873						955.457					53.6873	488.814
		53.7323													53.7323						313.696		183.273					53.7323								53.7323						935.42					53.7323	476.962
		53.7774													53.7774						294.301		169.925					53.7774								53.7774						933.439					53.7774	459.338
		53.8224													53.8224						274.019		162.507					53.8224								53.8224						928.428					53.8224	447.465
		53.8675													53.8675						251.207		150.599					53.8675								53.8675						941.936					53.8675	433.961
		53.9125													53.9125						231.423		145.65					53.9125								53.9125						947.671					53.9125	429.667
		53.9575													53.9575						208.89		144.151					53.9575								53.9575						958.918					53.9575	429.334
		54.0026													54.0026						187.412		143.092					54.0026								54.0026						963.159					54.0026	436.841
		54.0476													54.0476						167.137		144.907					54.0476								54.0476						941.659					54.0476	438.168
		54.0927													54.0927						159.615		143.871					54.0927								54.0927						935.424					54.0927	444.649
		54.1377													54.1377						148.169		148.05					54.1377								54.1377						929.204					54.1377	444.324
		54.1827													54.1827						145.28		159.098					54.1827								54.1827						913.866					54.1827	441.357
		54.2278													54.2278						144.582		162.822					54.2278								54.2278						922.359					54.2278	439.289
		54.2728													54.2728						147.211		168.171					54.2728								54.2728						930.672					54.2728	435.176
		54.3179													54.3179						147.945		172.233					54.3179								54.3179						945.625					54.3179	434.107
		54.3629													54.3629						149.443		180.438					54.3629								54.3629						955.144					54.3629	437.282
		54.4079													54.4079						146.142		184.818					54.4079								54.4079						971.779					54.4079	437.407
		54.453													54.453						142.541		181.17					54.453								54.453						974.051					54.453	439.564
		54.498													54.498						135.531		174.665					54.498								54.498						968.993					54.498	437.783
		54.5431													54.5431						125.838		174.621					54.5431								54.5431						965.493					54.5431	438.989
		54.5881													54.5881						116.504		172.579					54.5881								54.5881						974.73					54.5881	444.392
		54.6331													54.6331						115.712		166.644					54.6331								54.6331						984.188					54.6331	453.519
		54.6782													54.6782						114.58		162.601					54.6782								54.6782						999.404					54.6782	463.77
		54.7232													54.7232						121.053		157.913					54.7232								54.7232						1007.51					54.7232	476.657
		54.7683													54.7683						121.87		158.438					54.7683								54.7683						1021.98					54.7683	496.04
		54.8133													54.8133						119.252		159.606					54.8133								54.8133						1036.91					54.8133	510.105
		54.8583													54.8583						112.709		157.164					54.8583								54.8583						1042.67					54.8583	525.605
		54.9034													54.9034						109.841		161.219					54.9034								54.9034						1053.96					54.9034	545.074
		54.9484													54.9484						113.612		160.677					54.9484								54.9484						1074.65					54.9484	573.121
		54.9935													54.9935						110.839		170.563					54.9935								54.9935						1082.64					54.9935	608.587
		55.0385													55.0385						111.975		166.296					55.0385								55.0385						1083.29					55.0385	636.253
		55.0835													55.0835						114.436		180.521					55.0835								55.0835						1060.78					55.0835	636.669
		55.1286													55.1286						118.532		189.675					55.1286								55.1286						1032.52					55.1286	617.886
		55.1736													55.1736						117.25		195.768					55.1736								55.1736						1010.67					55.1736	589.693
		55.2187													55.2187						108.502		202.858					55.2187								55.2187						966.29					55.2187	550.555
		55.2637													55.2637						103.866		204.84					55.2637								55.2637						930.854					55.2637	519.295
		55.3087													55.3087						96.937		209.124					55.3087								55.3087						914.525					55.3087	502.627
		55.3538													55.3538						90.859		210.743					55.3538								55.3538						908.502					55.3538	488.296
		55.3988													55.3988						99.493		211.939					55.3988								55.3988						899.45					55.3988	489.035
		55.4438													55.4438						104.963		205.159					55.4438								55.4438						877.137					55.4438	493.975
		55.4889													55.4889						110.463		196.041					55.4889								55.4889						860.616					55.4889	506
		55.5339													55.5339						119.744		175.876					55.5339								55.5339						828.048					55.5339	513.592
		55.579													55.579						124.65		152.714					55.579								55.579						792.602					55.579	530.591
		55.624													55.624						125.861		136.311					55.624								55.624						748.904					55.624	548.533
		55.669													55.669						116.886		123.219					55.669								55.669						724.785					55.669	553.1
		55.7141													55.7141								116.783					55.7141								55.7141						687.229					55.7141	554.886
		55.7591													55.7591								118.537					55.7591								55.7591						661.138					55.7591	535.059
		55.8042													55.8042								121.776					55.8042								55.8042						638.588					55.8042	507.114
		55.8492													55.8492								119.934					55.8492								55.8492						636.201					55.8492	485.265
		55.8942													55.8942								127.358					55.8942								55.8942						634.558					55.8942	465.731
		55.9393													55.9393								132.531					55.9393								55.9393						625.19					55.9393	447.274
		55.9843													55.9843								137.202					55.9843								55.9843						608.56					55.9843	438.289
		56.0294													56.0294								141.902					56.0294								56.0294						605.233					56.0294	430.82
		56.0744													56.0744								141.261					56.0744								56.0744						610.598					56.0744	426.779
		56.1194													56.1194								145.709					56.1194								56.1194						630.067					56.1194	413.085
		56.1645													56.1645								153.481					56.1645								56.1645						650.97					56.1645	382.373
		56.2095													56.2095								159.536					56.2095								56.2095						679.443					56.2095	365.15
		56.2546													56.2546								176.737					56.2546								56.2546						708.093					56.2546	340.91
		56.2996													56.2996								193.961					56.2996								56.2996						724.074					56.2996	330.868
		56.3446													56.3446								205.922					56.3446								56.3446						721.932					56.3446	322.985
		56.3897													56.3897								221.385					56.3897								56.3897						710.487					56.3897	326.456
		56.4347													56.4347								232.416					56.4347								56.4347						687.287					56.4347	344.849
		56.4798													56.4798								238.315					56.4798								56.4798						671.16					56.4798	351.564
		56.5248													56.5248								242.208					56.5248								56.5248						673.094					56.5248	347.979
		56.5698													56.5698								247.098					56.5698								56.5698						668.028					56.5698	343.47
		56.6149													56.6149								254.846					56.6149								56.6149						673.344					56.6149	331.564
		56.6599													56.6599								262.826					56.6599								56.6599						677.021					56.6599	323.263
		56.705													56.705								274.1					56.705								56.705						670.803					56.705	318.44
		56.75													56.75								277.661					56.75								56.75						671.466					56.75	317.629
		56.795													56.795								277.182					56.795								56.795						655.503					56.795	325.545
		56.8401													56.8401								269.6					56.8401								56.8401						643.852					56.8401	334.063
		56.8851													56.8851								264.573					56.8851								56.8851						631.448					56.8851	329.21
		56.9302													56.9302								248.659					56.9302								56.9302						606.186					56.9302	340.021
		56.9752													56.9752								240.442					56.9752								56.9752						581.977					56.9752	346.532
		57.0202													57.0202								243.045					57.0202								57.0202						558.934					57.0202	357.418
		57.0653													57.0653								238.018					57.0653								57.0653						542.872					57.0653	365.211
		57.1103													57.1103								242.54					57.1103								57.1103						516.842					57.1103	369.4
		57.1554													57.1554								254.17					57.1554								57.1554						502.977					57.1554	373.426
		57.2004													57.2004								255.116					57.2004								57.2004						499.211					57.2004	377.151
		57.2454													57.2454								252.813					57.2454								57.2454						483.908					57.2454	378.298
		57.2905													57.2905								249.849					57.2905								57.2905						475.614					57.2905	378.497
		57.3355													57.3355								250.143					57.3355								57.3355						478.527					57.3355	376.452
		57.3806													57.3806								251.206					57.3806								57.3806						470.896					57.3806	357.655
		57.4256													57.4256								249.635					57.4256								57.4256						461.47					57.4256	337.837
		57.4706													57.4706								255.202					57.4706								57.4706						453.482					57.4706	326.149
		57.5157													57.5157								257.917					57.5157								57.5157						447.995					57.5157	313.255
		57.5607													57.5607								267.631					57.5607								57.5607						442.193					57.5607	304.033
		57.6058													57.6058								274.525					57.6058								57.6058						433.396					57.6058	299.168
		57.6508													57.6508								275.961					57.6508								57.6508						428.634					57.6508	301.562
		57.6958													57.6958								290.113					57.6958								57.6958						419.912					57.6958	307.412
		57.7409													57.7409								301.09					57.7409								57.7409						409.881					57.7409	316.635
		57.7859													57.7859								298.596					57.7859								57.7859						402.994					57.7859	333.656
		57.831													57.831								298.001					57.831								57.831						404.448					57.831	354.213
		57.876													57.876								295.615					57.876								57.876						410.4					57.876	371.867
		57.921													57.921								286.9					57.921								57.921						421.442					57.921	394.71
		57.9661													57.9661								266.686					57.9661								57.9661						434.827					57.9661	409.814
		58.0111													58.0111								259.924					58.0111								58.0111						447.004					58.0111	407.311
		58.0562													58.0562								255.382					58.0562								58.0562						446.784					58.0562	416.732
		58.1012													58.1012								249.445					58.1012								58.1012						442.174					58.1012	420.442
		58.1462													58.1462								250.151					58.1462								58.1462						431.199					58.1462	417.915
		58.1913													58.1913								251.311					58.1913								58.1913						427.539					58.1913	421.353
		58.2363													58.2363								249.26					58.2363								58.2363						416.155					58.2363	414.419
		58.2813													58.2813								247.923					58.2813								58.2813						415.312					58.2813	402.871
		58.3264													58.3264								246.399					58.3264								58.3264						404.172					58.3264	381.059
		58.3714													58.3714								246.689					58.3714								58.3714						389.481					58.3714	362.664
		58.4165													58.4165								254.578					58.4165								58.4165						371.154					58.4165	351.092
		58.4615													58.4615								264.146					58.4615								58.4615						357.62					58.4615	333.853
		58.5065													58.5065								274.386					58.5065								58.5065						333.096					58.5065	331.048
		58.5516													58.5516								272.107					58.5516								58.5516						305.638					58.5516	323.551
		58.5966													58.5966								276.416					58.5966								58.5966						290.675					58.5966	303.032
		58.6417													58.6417								272.75					58.6417								58.6417						271.912					58.6417	291.112
		58.6867													58.6867								276.091					58.6867								58.6867						247.245					58.6867	280.612
		58.7317													58.7317								276.62					58.7317								58.7317						226.404					58.7317	277.889
		58.7768													58.7768								277.02					58.7768								58.7768						202.561					58.7768	285.305
		58.8218													58.8218								288.37					58.8218								58.8218						183.845					58.8218	293.148
		58.8669													58.8669								287.175					58.8669								58.8669						167.795					58.8669	307.846
		58.9119													58.9119								289.559					58.9119								58.9119						162.983					58.9119	329.639
		58.9569													58.9569								288.242					58.9569								58.9569						166.837					58.9569	344.284
		59.002													59.002								282.692					59.002								59.002						162.851					59.002	359.857
		59.047													59.047								272.169					59.047								59.047						167.256					59.047	388.496
		59.0921													59.0921								263.098					59.0921								59.0921						161.735					59.0921	415.927
		59.1371													59.1371								251.339					59.1371								59.1371						162.761					59.1371	445.084
		59.1821													59.1821								242.76					59.1821								59.1821						159.138					59.1821	470.829
		59.2272													59.2272								246.241					59.2272								59.2272						149.624					59.2272	472.131
		59.2722													59.2722								251.908					59.2722								59.2722						143.472					59.2722	460.313
		59.3173													59.3173								257.86					59.3173								59.3173						137.415					59.3173	448.526
		59.3623													59.3623								252.414					59.3623								59.3623						132.037					59.3623	428.677
		59.4073													59.4073								253.14					59.4073								59.4073						121.681					59.4073	420.315
		59.4524													59.4524								248.228					59.4524								59.4524						123.219					59.4524	420.35
		59.4974													59.4974								240.473					59.4974								59.4974						113.473					59.4974	422.784
		59.5425													59.5425								226.994					59.5425								59.5425						111.709					59.5425	423.268
		59.5875													59.5875								216.072					59.5875								59.5875						108.477					59.5875	418.169
		59.6325													59.6325								201.098					59.6325								59.6325						106.585					59.6325	419.295
		59.6776													59.6776								188.882					59.6776								59.6776						107.606					59.6776	419.11
		59.7226													59.7226								179.5					59.7226								59.7226						108.036					59.7226	420.017
		59.7677													59.7677								170.321					59.7677								59.7677						109.479					59.7677	417.754
		59.8127													59.8127								156.38					59.8127								59.8127						111.001					59.8127	432.669
		59.8577													59.8577													59.8577								59.8577						107.782					59.8577	438.013
		59.9028													59.9028													59.9028								59.9028						108.399					59.9028	438.195
		59.9478													59.9478													59.9478								59.9478						109.005					59.9478	429.585
		59.9929													59.9929													59.9929								59.9929						111.405					59.9929	416.86
		60.0379													60.0379													60.0379								60.0379						115.223					60.0379	401.042
[truncated: 72 more columns]

## Sheet: Aii
PeMPs				Soma
Actb mean pixel intensity (relative to PBS)				Actb mean pixel intensity (relative to PBS)
Experiment nº	PBS	LPS		Experiment nº	PBS	LPS
n1	1	1.6009		n1	1	1.02856
n2	1	1.61111		n2	1	1.36811
n3	1	1.4667		n3	1	0.892345
n4	1	1.15725		n4	1	0.945925
n5	1	0.839151		n5	1	1.15037
n6	1	1.51984		n6	1	1.1282

## Sheet: Av
Actb FISH foci frequency
Experiment nº	PBS		LPS
	PeMP	soma	PeMP	soma
n1	0.588764	0.411236	0.626419	0.373581
n2	0.546351	0.453649	0.606142	0.393858
n3	0.50047	0.49953	0.469409	0.530591
n4	0.601657	0.398343	0.613576	0.386424
n5	0.507471	0.492529	0.516516	0.483484
n6	0.545893	0.454107	0.715468	0.284532

## Sheet: Bi
			Exp 1 - PBS												Exp 1 - LPS													Exp 2 - PBS											Exp 2 - LPS
			Par3 mean pixel intensity measurement												Par3 mean pixel intensity measurement													Par3 mean pixel intensity measurement											Par3 mean pixel intensity measurement
		Distance	Cell 1	Cell 2	Cell 3	Cell 4	Cell 5	Cell 6	Cell 7	Cell 8	Cell 9			Distance	Cell 1	Cell 2	Cell 3	Cell 4	Cell 5	Cell 6	Cell 7	Cell 8	Cell 9	Cell 10			Distance	Cell 1	Cell 2	Cell 3	Cell 4	Cell 5	Cell 6	Cell 7	Cell 8			Distance	Cell 1	Cell 2	Cell 3	Cell 4	Cell 5	Cell 6	Cell 7	Cell 8	Cell 9	Cell 10
	Nucleus	0	445.944	372.677	334.859	1057.21	391.592	560.245	267.668	909.012	176.76		Nucleus	0	320.454	365.223	352.758	291.576	329.938	511.518	471.004	383.8	470.388	766.212		Nucleus	0	551.283	195.42	191.206	322.325	594.668	168.39	643.395	396.728		Nucleus	0	808.12	261.255	431.375	342.098	898.408	239.937	186.842	319.84	254.385	298.495
		0.045	433.48	383.754	319.35	1012.52	406.28	532.669	257.225	894.498	172.256			0.045	337.457	370.496	357.95	294.395	331.461	526.111	471.071	394.731	505.609	757.433			0.045	552.881	191	207.658	306.071	593.641	179.784	620.247	394.799			0.045	828.393	237.79	446.047	342.866	816.741	251.436	169.396	340.266	252.747	304.22
		0.0901	436.002	395.099	309.689	948.799	418.217	505.054	257.104	854.403	168.801			0.0901	343.703	371.688	372.988	292.959	330.185	556.285	477.139	393.137	536.306	753.855			0.0901	546.524	188.985	228.572	283.434	601.582	189.174	588.648	375.729			0.0901	879.182	233.718	426.483	339.199	766.496	247.118	141.045	346.211	262.512	307.006
		0.1351	428.42	410.987	295.785	884.534	422.617	479.49	256.867	827.092	170.382			0.1351	339.887	367.133	378.042	293.237	316.967	578.353	489.299	375.253	560.643	761.889			0.1351	541.691	183.722	261.034	270.864	590.283	193.59	570.219	361.823			0.1351	935.338	240.012	426.405	373.225	717.844	226.856	137.314	348.118	257.507	309.362
		0.1802	418.165	439.781	283.682	828.878	407.765	463.837	259.465	799.482	166.706			0.1802	336.554	352.112	383.594	289.991	301.235	612.57	499.499	352.616	564.088	748.469			0.1802	549.573	169.488	279.194	259.845	581.491	212.088	553.469	374.575			0.1802	989.438	255.882	404.431	379.881	669.981	220.268	127.28	341.801	250.275	304.962
		0.2252	405.203	445.975	285.748	775.682	404.02	454.277	268.388	785.511	174.454			0.2252	339.888	333.353	385.804	278.543	288.397	654.209	500.519	348.969	540.651	751.507			0.2252	547.856	155.63	294.289	255.614	575.975	223.869	545.851	361.055			0.2252	1065.16	248.186	382.085	385.026	623.616	202.064	123.092	337.482	228.849	297.303
		0.2702	386.462	457.587	273.977	709.389	395.066	455.178	271.2	781.215	191.129			0.2702	349.56	324.914	385.078	273.348	279.928	669.938	489.081	327.176	535.938	764.161			0.2702	559.513	139.136	305.212	261.678	555.116	223.242	540.666	359.677			0.2702	1141.55	256.939	380.971	405.247	584.977	181.346	132.328	328.778	200.195	279.458
		0.3153	367.074	464.098	273.317	654.128	382.335	455.858	283.527	792.932	217.087			0.3153	366.812	308.166	382.468	266.082	283.62	699.082	482.631	313.072	522.91	779.321			0.3153	576.183	139.539	290.652	281.016	550.955	223.244	548.216	358.23			0.3153	1223.65	252.626	378.332	431.425	551.673	182.012	151.205	316.632	193.695	261.482
		0.3603	360.74	476.932	268.858	593.424	379.409	447.758	299.681	794.6	237.696			0.3603	381.001	294.084	374.351	264.061	283.876	699.341	470.247	306.777	502.142	799.299			0.3603	577.762	149.348	275.269	295.236	538.309	212.327	551.977	369.597			0.3603	1337.46	264.965	370.248	448.533	539.125	175.978	156.579	295.345	181.362	251.245
		0.4054	352.583	502.165	261.127	542.855	369.052	438.084	328.519	785.01	259.065			0.4054	392.779	289.52	365.857	263.987	275.595	710.887	467.695	294.371	479.508	853.454			0.4054	568.962	165.183	278.234	323.263	517.609	200.381	553.537	383.932			0.4054	1437.99	254.651	387.937	443.382	533.453	185.036	164.594	299.179	190.782	239.692
		0.4504	364.295	529.992	267.695	483.622	369.506	423.765	370.091	772.777	277.485			0.4504	406.067	289.216	351.634	271.124	272.384	698.417	477.833	303.398	469.143	861.728			0.4504	552.308	185.54	252.389	332.707	507.682	179.756	549.395	390.162			0.4504	1564.4	232.705	392.042	442.152	532.599	192.753	160.645	296.565	201.295	244.605
		0.4954	367.955	570.648	299.877	451.922	368.561	413.518	403.169	745.272	276.365			0.4954	378.778	280.672	345.125	278.039	277.694	683.017	480.43	289.964	455.799	866.222			0.4954	522.768	205.541	236.79	325.604	502.995	172.435	519.573	388.959			0.4954	1643.15	236.196	416.447	437.584	549.725	188.684	163.649	291.785	212.728	245.927
		0.5405	384.909	593.596	337.773	410.144	369.75	401.325	422.181	712.941	271.907			0.5405	345.73	264.22	331.392	273.027	277.036	677.656	482.63	280.09	459.038	865.809			0.5405	502.382	222.187	218.614	325.462	514.051	161.596	501.43	404.687			0.5405	1705.77	226.407	429.855	441.871	564.902	177.842	157.147	282.018	220.119	238.133
		0.5855	414.823	612.537	378.397	391.736	367.656	381.783	437.094	680.033	260.263			0.5855	306.071	259.981	321.009	276.625	262.633	650.279	489.689	270.172	471.805	845.412			0.5855	486.863	229.383	222.505	314.168	549.124	177.315	478.188	416.633			0.5855	1775.18	240.678	430.115	450.772	582.811	167.045	145.784	276.438	223.745	232.11
		0.6306	441.566	616.543	420.769	370.404	351.232	380.637	438.159	655.931	257.014			0.6306	277.056	256.343	323.863	267.493	253.06	629.909	484.587	249.343	493.25	812.884			0.6306	477.8	221.302	226.831	285.124	590.254	188.492	442.681	435.492			0.6306	1842.01	249.873	436.668	458.741	589.797	148.054	135.026	275.528	232.264	243.963
		0.6756	481.569	595.995	444.624	343.046	333.03	387.469	430.985	641.563	246.385			0.6756	252.864	245.847	324.177	262.377	257.75	588.914	474.619	236.56	507.764	790.152			0.6756	461.769	210.294	241.216	278.293	616.156	196.527	400.451	424.375			0.6756	1905.88	274.508	457.871	474.409	597.02	140.128	142.444	269.743	225.638	251.183
		0.7206	542.866	567.35	460.447	333.644	314.066	394.957	423.289	634.344	243.63			0.7206	243.663	247.085	316.509	263.675	262.832	562.545	451.862	242.18	517.073	791.074			0.7206	466.267	213.063	234.934	277.112	643.923	209.965	383.017	409.599			0.7206	1994.71	283.349	440.726	490.602	601.446	125.16	135.962	275.375	233.509	250.808
		0.7657	588.1	530.485	464.076	325.54	295.176	416.031	425.4	624.261	237.935			0.7657	253.556	245.694	305.456	266.395	267.789	529.482	433.616	225.381	530.741	808.901			0.7657	462.836	219.99	250.099	280.696	663.222	225.834	372.35	402.18			0.7657	2080.36	305.226	444.403	517.473	619.758	130.511	156.098	275.884	240.343	249.726
		0.8107	641.677	491.388	459.874	323.097	282.989	442.61	416.861	620.39	247.674			0.8107	259.107	246.165	305.476	269.599	275.245	501.275	428.961	221.428	523.313	827.631			0.8107	462.978	234.954	259.666	287.521	671.17	233.134	352.397	393.335			0.8107	2166.93	323.512	438.547	541.13	627.125	128.628	165.628	270.857	248.204	252.873
		0.8558	671.111	477.597	446.762	331.432	268.589	478.899	421.398	599.285	266.587			0.8558	257.489	242.218	284.764	260.091	284.81	461.653	434.332	214.539	549.96	841.619			0.8558	451.63	256.207	275.234	307.574	670.05	233.73	343.804	384.718			0.8558	2237.27	314.156	454.617	564.493	647.872	143.316	167.652	277.146	264.227	242.908
		0.9008	708.777	455.42	457.376	332.835	265.548	512.182	416.13	598.072	271.798			0.9008	243.601	248.12	273.706	239.907	282.492	426.741	436.991	198.884	599.61	874.06			0.9008	450.404	288.629	281.162	316.222	685.39	234.781	355.523	367.753			0.9008	2289.9	307.375	465.03	566.419	644.835	153.951	173.942	262.174	261.37	226.595
		0.9458	713.053	460.628	466.86	349.475	281.772	532.901	416.677	590.699	288.841			0.9458	235.569	260.098	266.307	238.71	284.334	400.074	453.137	189.312	651.847	882.864			0.9458	441.987	299.192	277.291	312.829	680.751	229.296	347.101	341.545			0.9458	2317	299.615	467.738	538.163	644.157	177.447	166.746	248.235	278.219	221.954
		0.9909	724.271	468.469	482.366	360.303	284.419	532.974	417.925	595.261	293.916			0.9909	209.15	264.74	269.214	219.022	286.728	386.637	466.469	194.184	715.771	890.649			0.9909	433.907	313.163	254.608	316.478	670.302	216.199	360.135	346.552			0.9909	2326.56	284.535	480.048	524.568	645.652	196.866	154.101	235.987	281.949	207.368
		1.0359	708.448	496.176	495.446	369.213	293.962	522.179	419.036	598.89	283.413			1.0359	189.384	266.532	273.603	212.276	299.35	381.846	475.759	198.644	790.718	887.671			1.0359	446.305	313.461	249.243	303.485	677.657	206.075	350.524	344.119			1.0359	2306.65	297.272	500.205	501.23	637.512	212.744	156.504	219.078	303.978	189.404
		1.081	685.692	527.13	505.627	374.767	285.556	506.179	422.526	607.336	275.902			1.081	187.566	270.537	286.206	207.46	316.751	369.111	481.941	212.603	842.709	863.903			1.081	462.219	312.797	244.673	298.388	683.675	199.896	346.983	332.544			1.081	2233.97	304.073	507.761	477.108	641.551	227.33	169.146	203.608	314.68	182.507
		1.126	661.817	542.757	505.781	385.858	264.366	469.425	417.356	620.513	269.305			1.126	201.228	276.041	301.193	215.425	319.442	370.458	481.557	223.811	902.766	846.022			1.126	504.815	304.895	225.543	315.661	699.49	190.908	344.416	324.496			1.126	2131.4	335.88	498.95	454.929	638.017	248.356	178.012	186.375	312.357	185.849
		1.171	652.549	544.068	487.616	391.168	244.443	441.609	418.756	632.643	252.703			1.171	218.191	267.484	322.111	227.165	327.905	373.512	470.774	236.375	965.697	840.966			1.171	556.203	285.568	230.452	306.811	713.22	178.551	334.358	315.912			1.171	1997.65	361.825	520.91	452.122	635.326	245.64	181.196	178.409	307.401	192.679
		1.2161	669.23	533.72	472.379	411.458	218.975	409.903	397.423	639.416	239.059			1.2161	235.214	255.979	353.102	240.203	324.45	381.418	470.109	233.451	1019.23	845.191			1.2161	598.764	266.665	245.689	289.893	737.231	170.854	316.419	319.495			1.2161	1855.36	365.844	550.582	459.462	650.669	249.609	178.668	166.828	287.255	201.063
		1.2611	697.16	542.462	450.322	420.034	211.859	377.915	389.563	642.799	232.166			1.2611	263.031	244.616	382.713	243.762	331.76	401.967	470.241	232.949	1061.79	882.131			1.2611	627.526	249.101	254.582	265.015	762.594	173.616	297.309	313.494			1.2611	1691.87	373.26	551.148	475.796	626.798	246.369	183.755	158.119	247.066	212.615
		1.3062	753.766	544.611	426.05	440.097	220.618	354.26	389.157	662.134	225.133			1.3062	276.947	234.133	395.764	234.562	333.033	431.762	454.75	231.067	1091.32	897.458			1.3062	646.063	216.215	257.333	230.97	789.52	178.153	285.945	316.238			1.3062	1565.12	366.52	547.682	506.537	612.928	235.995	160.517	146.296	207.198	225.1
		1.3512	811.009	547.431	413.737	450.894	228.111	330.771	375.136	678.737	224.828			1.3512	304.334	220.664	415.235	237.487	330.965	439.492	450.498	215.939	1125.91	915.645			1.3512	644.602	191.289	276.277	211.242	795.017	181.755	281.163	319.675			1.3512	1467.93	367.652	541.681	505.311	581.283	240.051	150.695	146.49	174.692	222.924
		1.3962	872.099	548.433	402.383	449.008	256.952	311.248	389.185	693.583	217.854			1.3962	333.856	208.834	430.346	238.278	337.586	455.567	426.779	217.341	1134.39	937.428			1.3962	640.042	175.662	264.127	178.274	795.117	183.33	286.96	318.482			1.3962	1422.74	354.373	550.26	506.044	543.7	227.357	140.628	157.252	160.335	218.079
		1.4413	895.077	530.827	392.372	426.899	297.818	295.492	405.654	709.136	226.291			1.4413	354.984	212.376	428.331	229.384	365.704	463.264	402.184	209.76	1126.06	934.689			1.4413	643.018	156.381	265.595	160.62	762.631	200.817	282.11	337.691			1.4413	1415.38	346.996	547.555	485.697	498.73	241.944	128.834	153.033	157	225.358
		1.4863	925.407	543.825	389.757	386.463	328.741	302.234	424.336	720.56	256.868			1.4863	363.428	227.782	421.827	223.647	367.191	464.522	369.976	225.913	1122.82	929.382			1.4863	636.868	150.768	267.607	140.903	736.224	223.508	271.482	324.419			1.4863	1439.9	358.791	542.196	456.066	470.536	249.098	134.528	155.575	173.979	218.757
		1.5313	934.365	557.189	391.279	367.111	352.844	302.7	435.438	742.823	291.599			1.5313	380.884	247.722	429.282	232.105	376.683	470.185	340.946	244.153	1112.25	937.935			1.5313	648.512	161.615	267.961	145.985	693.29	227.99	264.831	315.334			1.5313	1453.66	365.514	545.766	410.946	440.49	246.479	156.248	137.628	181.386	215.847
		1.5764	937.905	562.149	397.163	332.329	386.602	302.608	444.692	745.513	320.679			1.5764	385.122	263.506	410.39	242.246	369.391	482.692	331.201	263.669	1101.19	931.004			1.5764	652.483	171.383	259.494	157.629	647.124	229.796	247.003	314.856			1.5764	1489.13	386.784	522.516	393.716	427.435	242.904	175.571	136.612	194.963	219.678
		1.6214	951.028	574.741	418.68	311.119	406.936	298.742	459.592	750.896	358.172			1.6214	384.43	270.212	390.454	245.305	354.155	480.887	343.991	275.911	1114.14	932.914			1.6214	667.301	194.795	253.72	173.75	616.645	236.987	244.746	308.101			1.6214	1483.52	403.797	528.472	387.116	420.875	251.991	191.086	131.248	206.099	213.31
		1.6665	957.777	585.214	448.74	292.016	425.764	314.253	462.954	760.179	385.973			1.6665	386.473	284.178	368.958	259.125	327.953	464.101	358.667	283.385	1117.32	938.23			1.6665	685.658	207.586	244.353	202.826	586.126	234.492	247.707	320.233			1.6665	1499.93	411.264	525.733	386.035	432.344	247.247	205.03	107.886	207.757	204.643
		1.7115	965.452	608.024	461.997	294.436	431.14	342.746	472.562	753.533	399.953			1.7115	386.446	301.958	356.761	286.616	311.157	456.866	376.023	281.137	1130.69	951.881			1.7115	691.884	218.2	267.677	199.53	567.574	244.78	270.554	330.322			1.7115	1490.68	428.347	527.103	379.845	448.188	253.51	215.55	98.143	214.513	198.173
		1.7565	949.039	620.135	470.075	305.275	434.749	375.575	491.587	741.425	405.949			1.7565	389.128	308.518	346.169	312.448	294.405	434.878	390.014	262.228	1170.11	961.108			1.7565	695.802	218.579	252.679	208.295	555.538	249.198	309.815	349.358			1.7565	1467.99	429.901	503.017	371.173	459.835	252.218	226.502	79.92	214.593	197.901
		1.8016	948.944	614.574	480.158	305.306	431.186	406.518	499.84	714.143	413.25			1.8016	388.946	327.918	338.814	346.622	294.936	419.185	396.135	241.435	1186.79	967.372			1.8016	685.21	245.953	243.914	233.135	555.798	251.825	339.367	366.801			1.8016	1445.87	431.513	503.689	369.326	471.893	272.771	236.369	75.91	211.513	186.855
		1.8466	929.808	611.193	483.827	319.887	432.802	439.433	508.881	673.577	410.089			1.8466	410.292	357.503	337.408	389.807	310.712	412.239	385.785	212.437	1211.71	969.478			1.8466	685.856	257.434	234.947	259.947	549.256	248.697	350.768	391.445			1.8466	1393.05	440.727	505.647	357.326	482.453	280.483	243.068	73.159	222.684	191.718
		1.8917	901.679	625.75	486.473	334.11	427.142	476.352	513.636	653.664	404.122			1.8917	426.526	393.609	345.057	418.323	327.222	413.52	378.365	199.347	1217.73	972.946			1.8917	697.65	279.355	248.326	287.752	554.331	247.912	349.837	387.464			1.8917	1336.7	432.682	497.105	362.461	478.378	284.027	233.305	79.221	225.575	200.877
		1.9367	870.154	630.03	486.356	338.338	419.594	508.783	518.441	640.033	384.809			1.9367	419.169	426.632	354.273	451.598	348.626	389.76	375.491	205.551	1232.06	992.3			1.9367	718.63	302.914	256.819	309.58	559.718	243.291	345.601	382.468			1.9367	1260.64	424.798	522.284	365.331	481.905	284.958	238.009	89.069	226.82	207.499
		1.9817	838.658	658.368	494.551	360.551	423.816	546.91	531.947	641.701	366.459			1.9817	406.069	448.967	356.964	503.104	355.625	354.239	376.195	219.255	1227.2	983.645			1.9817	736.337	318.589	275.121	319.995	565.175	229.036	330.987	369.679			1.9817	1189.72	411.592	524.251	366.438	472.408	282.211	233.632	97.476	229.361	226.165
		2.0268	789.21	678.7	497.441	384.896	424.226	564.853	562.816	650.067	344.289			2.0268	390.524	467.483	352.375	543.531	360.875	331.818	384.602	245.717	1225.05	1003.23			2.0268	752.557	340.188	290.012	313.994	552.24	201.5	321.697	358.431			2.0268	1159.48	425.429	522.978	400.067	480.9	298.163	221.287	108.739	232.152	234.748
		2.0718	761.932	701.558	508.387	400.92	430.241	564.135	590.958	663.637	328.27			2.0718	384.856	451.392	345.742	585.587	351.082	311.888	396.532	266.593	1227.2	1024.99			2.0718	778.883	363.852	314.781	305.173	551.118	197.688	322.29	364.09			2.0718	1135.04	433.15	555.881	412.697	496.73	296.04	221.484	117.439	236.292	243.098
		2.1169	733.804	716.883	520.555	406.864	431.695	560.638	620.414	665.114	313.066			2.1169	374.221	423.079	344.973	619.328	347.074	307.584	414.581	298.43	1199.29	1058.94			2.1169	806.787	362.499	347.54	283.51	540.8	191.148	313.586	380.803			2.1169	1112.9	453.606	553.901	439.255	493.222	302.542	213.523	136.095	245.231	237.712
		2.1619	730.789	738.611	538.656	404.282	432.558	557.803	657.494	664.999	307.321			2.1619	379.701	398.168	355.526	650.956	344.373	314.903	404.512	317.581	1178.35	1091.66			2.1619	836.677	364.044	373.55	286.752	532.944	178.515	312.22	397.863			2.1619	1083.87	479.317	577.596	458.406	509.004	301.128	213.079	136.625	262.258	222.465
		2.2069	721.28	741.013	552.882	399.391	454.86	554.985	673.863	648.62	301.8			2.2069	377.104	368.352	371.267	666.787	331.965	334.283	392.508	343.877	1138.23	1138.36			2.2069	878.001	381.839	391.21	289.843	511.154	167.405	330.511	424.716			2.2069	1045.17	509.648	551.923	474.011	523.708	302.804	220.144	135.198	302.497	219.631
		2.252	738.628	719.807	568.25	385.059	472.583	578.017	689.162	634.728	291.778			2.252	382.496	342.044	406.506	663.819	333.447	371.787	384.715	361.288	1095.87	1187.15			2.252	901.593	381.543	398.99	293.043	473.633	162.558	340.36	439.606			2.252	1011.03	536.904	544.856	499.293	560.947	305.712	233.967	140.761	324.619	193.36
		2.297	761.975	703.809	593.427	377.9	485.584	606.88	711.856	600.017	296.198			2.297	395.3	337.135	453.639	653.198	342.342	411.136	358.224	370.791	1070.43	1249.14			2.297	930.461	384.028	398.978	301.12	455.448	159.649	361.945	436.096			2.297	985.037	552.087	532.822	510.556	593.173	313.909	240.383	143.693	343.938	177.911
		2.3421	765.541	686.306	627.544	368.02	509.956	635.147	732.109	564.914	300.276			2.3421	401.381	343.636	483.011	627.462	350.125	482.664	346.712	371.292	1037.26	1309.64			2.3421	929.075	403.235	429.65	300.267	466.687	160.685	384.652	423.152			2.3421	953.584	581.03	527.51	520.971	635.255	320.963	247.67	132.237	340.424	149.056
		2.3871	765.113	660.683	646.868	370.731	527.668	654.065	754.845	528.038	302.675			2.3871	424.119	346.13	503.651	602.99	356.515	526.483	336.623	369.43	1018.04	1355.73			2.3871	904.622	415.161	423.827	297.87	471.464	164	400.646	413.799			2.3871	933.713	603.3	530.25	520.32	663.534	320.521	237.025	125.192	350.397	131.659
		2.4321	759.353	648.451	651.367	356.079	538.365	661.592	751.668	493.485	323.195			2.4321	440.075	359.509	512.811	567.267	381.13	593.554	336.518	372.869	995.339	1396.69			2.4321	874.464	416.542	395.487	283.577	472.521	166.156	417.533	417.118			2.4321	928.758	635.965	533.114	499.952	686.911	315.793	237.53	125.994	329.259	123.465
		2.4772	747.214	659.3	650.868	362.759	552.683	671.686	746.783	472.961	328.838			2.4772	454.555	361.197	521.811	527.528	391.222	642.34	333.53	382.75	973.393	1418.65			2.4772	854.551	400.146	415.394	297.051	492.437	173.327	447.875	420.067			2.4772	964.462	663.403	534.927	488.293	706.112	308.967	222.352	125.453	318.111	109.28
		2.5222	748.937	651.65	618.761	344.988	580.066	675.456	736.827	460.161	347.456			2.5222	456.778	359.18	507.911	508.044	401.204	668.17	338.495	379.762	967.128	1413.43			2.5222	831.372	387.032	394.588	321.39	491.227	199.138	477.759	427.467			2.5222	954.16	707.562	537.276	473.683	694.235	312.629	214.028	130.725	303.97	112.793
		2.5673	772.199	643.6	592.374	323.721	607.047	701.363	710.212	435.062	366.502			2.5673	447.433	365.663	506.245	486.604	409.634	693.536	343.556	385.547	956.374	1381.25			2.5673	798.044	367.797	395.328	347.839	489.031	208.447	499.453	450.848			2.5673	942.161	739.169	530.925	465.494	693.312	316.171	216.14	126.461	293.544	122.847
		2.6123	799.746	641.642	564.246	310.589	631.598	732.354	691.119	424.258	384.732			2.6123	433.718	372.344	501.011	471.422	417.06	717.018	354.147	398.795	945.503	1342.72			2.6123	779.78	342.486	407.217	384.595	499.668	218.534	520.482	464.662			2.6123	896.764	774.324	527.919	452.712	663.1	319.329	221.646	129.536	288.07	116.117
		2.6573	844.437	636.594	533.767	300.782	659.817	753.905	645.367	422.502	405.937			2.6573	431.286	364.006	488.899	452.283	408.005	742.17	358.43	395.17	959.264	1316.01			2.6573	763.378	332.247	391.271	441.04	471.72	213.138	532.662	474.599			2.6573	853.826	786.851	496.066	438.848	636.576	333.152	223.179	144.604	292.553	128.118
		2.7024	898.192	627.561	506.975	319.135	682.082	784.344	604.623	424.332	413.588			2.7024	426.896	366.153	486.467	437.899	401.952	769.371	359.538	398.227	952.572	1289.68			2.7024	741.285	324.243	377.538	487.773	444.941	208.673	529.434	499.903			2.7024	776.125	806.52	457.095	445.823	615.685	358.702	237.196	153.169	299.804	126.293
		2.7474	919.225	618.107	487.066	329.922	695.399	792.391	562.115	429.307	426.736			2.7474	420.581	377.148	469.294	424.494	395.999	810.657	367.707	413.014	954.971	1245.46			2.7474	726.738	324.918	359.799	536.89	452.281	206.584	538.597	500.63			2.7474	724.445	815.77	428.886	463.671	598.225	397.752	242.026	168.112	304.722	140.598
		2.7925	929.468	630.925	483.213	344.684	693.141	804.504	526.142	452.391	441.22			2.7925	426.6	386.756	462.602	416.454	401.199	850.436	395.193	426.568	951.287	1191.4			2.7925	708.214	328.126	343.683	557.115	455.806	199.163	519.014	514.396			2.7925	664.106	815.599	396.405	453.785	601.613	427.297	237.54	188.718	306.947	166.116
		2.8375	914.632	635.253	475.95	378.186	679.782	803.573	494.331	466.048	455.285			2.8375	438.289	424.011	460.043	407.594	405.609	882.199	413.726	449.825	962.574	1141.09			2.8375	702.187	333.028	331.762	583.445	441.666	200.379	516.92	521.734			2.8375	664.51	807.863	396.433	444.717	596.843	456.073	223.495	213.423	314.09	168.072
		2.8825	874.288	649.27	478.416	412.257	650.913	821.095	481.139	468.75	483.075			2.8825	467.422	452.763	454.988	425.035	413.713	907.594	421.936	461.774	948.865	1091.25			2.8825	691.474	326.376	323.599	603.223	421.211	189.882	511.341	529.456			2.8825	693.467	814.103	373.126	429.482	630.232	478.421	222.65	240.453	309.979	178.705
		2.9276	840.844	664.111	470.5	448.994	633.697	840.01	479.236	466.559	504.79			2.9276	495.403	505.732	465.679	415.619	410.325	911.167	431.191	484.336	938.885	1025.7			2.9276	662.078	321.501	289.162	626.76	418.907	202.772	484.612	518.623			2.9276	714.664	808.89	357.52	403.694	692.526	484.394	215.711	249.144	324.895	182.761
		2.9726	802.825	680.03	465.774	467.904	612.873	872.811	474.834	455.967	518.114			2.9726	515.115	555.494	469.293	420.388	414.869	918.343	429.003	492.405	944.083	959.085			2.9726	635.566	321.493	303.568	646.945	407.458	205.281	479.851	529.196			2.9726	735.348	796.724	349.7	375.65	726.812	482.394	202.213	241.804	332.737	194.808
		3.0177	768.794	704.957	465.627	482.088	594.953	909.256	470.417	432.748	520.87			3.0177	521.19	603.7	488.775	414.118	418.587	922.029	435.529	491.446	932.296	895.855			3.0177	599.132	321.23	297.111	665.398	383.818	215.739	469.293	541.539			3.0177	766.889	787.986	363.085	349.333	754.886	472.142	201.958	231.702	358.496	192.003
		3.0627	749.911	741.272	466.15	493.25	594.398	944.472	463.825	403.342	504.037			3.0627	508.117	640.943	498.347	419.754	425.249	934.334	455.62	500.441	922.373	826.15			3.0627	587.618	311.866	311.461	705.962	375.35	215.781	457.032	553.88			3.0627	792.152	802.783	378.25	335.041	805.988	470.842	189.598	220.293	378.84	196.686
		3.1077	735.095	797.17	449.271	481.316	603.684	974.648	464.661	379.14	487.823			3.1077	487.337	665.947	506.455	430.83	429.332	940.303	480.899	499.496	904.826	753.573			3.1077	581.008	310.33	313.708	739.576	364.362	216.97	468.706	558.262			3.1077	807.472	816.366	392.43	332.707	836.773	469.412	181.391	215.597	398.407	195.903
		3.1528	727.942	860.893	445.335	479.088	612.047	991.548	466.248	361.186	448.872			3.1528	472.878	694.155	514.78	447.561	432.795	953.653	511.334	498.609	896.452	705.716			3.1528	575.702	296.605	306.078	770.113	354.33	213.254	484.856	572.412			3.1528	826.647	855.547	386.877	337.578	837.622	454.805	184.032	202.121	406.174	198.247
		3.1978	720.565	913.872	440.394	476.652	610.344	1012.53	459.552	354.356	424.45			3.1978	460.155	696.867	520.983	478.323	428.638	961.679	559.005	498.015	890.076	665.016			3.1978	583.864	299.171	321.337	832.948	342.13	223.719	532.517	581.961			3.1978	818.966	893.944	369.46	361.14	855.092	454.343	180.469	183.745	386.437	190.913
		3.2429	712.896	943.681	448.241	475.013	613.987	1051.23	453.892	346.726	387.236			3.2429	475.741	725.352	527.171	496.705	409.526	976.701	594.981	478.463	901.972	634.261			3.2429	601.454	293.378	334.254	876.028	341.877	227.66	596.146	574.1			3.2429	766.72	929.187	377.925	385.346	869.822	444.659	187.852	179.886	375.147	189
		3.2879	696.227	984.699	456.621	482.338	601.919	1096.38	464.822	353.081	370.49			3.2879	477.733	741.58	534.26	511.484	405.004	967.922	599.932	467.581	931.637	592.799			3.2879	629.302	298.879	354.515	932.847	335.133	221.55	669.742	583.659			3.2879	709.675	971.174	371.14	415.036	863.498	434.25	201.117	168.234	354.491	185.355
		3.3329	662.073	979.579	481.324	489.517	578.917	1151.32	486.221	378.102	351.061			3.3329	482.938	781.689	553.664	510.844	391.056	952.108	591.628	442.647	964.945	551.114			3.3329	654.274	309.897	364.419	982.156	318.576	225.27	716.036	581.261			3.3329	652.94	996.454	359.834	424.956	867.923	436.091	207.295	155.715	331.522	181.925
		3.378	618.253	973.419	509.668	491.436	550.83	1199.36	520.053	411.695	339.549			3.378	490.425	809.863	573.714	515.266	371.311	933.394	569.907	420.355	992.994	508.304			3.378	672.207	314.263	354.429	1016.71	321.492	229.967	748.016	579.36			3.378	580.787	1019.23	365.624	429.5	878.08	453.973	192.042	147.027	328.398	166.144
		3.423	574.904	939.668	560.394	488.457	545.984	1249.12	558.128	445.329	340.541			3.423	481.04	842.349	581.091	516.491	354.373	934.683	548.016	415.037	1021.47	467.18			3.423	691.563	327.224	365.421	1049.62	310.205	238.951	757.603	592.453			3.423	523.532	1031.27	386.021	426.656	891.842	486.979	176.164	152.723	333.907	152.07
		3.4681	542.991	931.04	602.175	483.465	538.344	1287.92	587.011	489.527	323.443			3.4681	466.206	857.937	597.547	531.126	326.639	918.386	531.773	412.155	1058.88	447.526			3.4681	698.711	360.908	380.584	1057.73	298.533	240.256	765.752	575.041			3.4681	488.823	1032.11	415.846	408.139	941.226	525.247	165.317	145.944	349.37	144.189
		3.5131	529.942	904.092	652.006	447.325	539.445	1296.4	604.935	534.502	320.425			3.5131	467.073	896.49	610.785	535.515	297.907	900.816	530.811	414.147	1089.87	440.533			3.5131	719.869	389.155	375.924	1074.07	289.899	232.871	762.038	567.243			3.5131	482.064	1041	458.748	412.619	986.484	562.787	158.565	145.251	364.756	129.516
		3.5581	533.096	887.21	680.447	443.634	546.839	1285.61	604.381	557.316	323.005			3.5581	463.219	908.742	635.514	536.785	291.736	894.095	534.172	418.62	1112.83	446.61			3.5581	729.77	411.593	380.781	1083.6	273.068	208.129	762.697	555.218			3.5581	475.515	1060.59	495.102	393.521	1039.29	597.015	151.735	143.642	381.227	124.242
		3.6032	546.612	871.707	708.03	437.909	544.783	1248	601.676	565.19	328.01			3.6032	455.948	925.406	668.161	543.93	271.391	883.651	546.265	414.193	1132.87	489.643			3.6032	731.075	453.885	365.342	1098.9	269.564	190.504	766.684	551.449			3.6032	513.902	1078.83	541.382	372.096	1083.94	610.724	145.221	144.919	395.907	113.279
		3.6482	564.324	849.189	731.389	445.051	546.671	1176.06	618.405	557.215	337.765			3.6482	478.765	936.819	719.54	547.953	268.688	867.353	562.121	408.266	1163.39	519.457			3.6482	734.158	494.987	382.082	1130.47	282.325	175.962	776.87	540.917			3.6482	558.295	1103.43	559.112	356.332	1130.72	615.708	175.488	143.546	405.783	117.955
		3.6933	577.948	849.273	738.608	437.194	553.621	1096.49	641.979	543.246	345.668			3.6933	490.639	943.872	753.527	557.918	275.668	860.627	569.168	395.498	1212.77	541.145			3.6933	716.516	566.95	371.183	1161.4	286.451	157.438	787.118	513.43			3.6933	593.646	1141.92	588.537	346.518	1167.83	593.505	197.481	146.116	411.743	123.716
		3.7383	599.473	843.082	743.666	434.237	559.272	998.047	690.207	529.934	346.578			3.7383	507.8	944.433	794.703	549.923	278.167	859.333	555.107	376.478	1281.83	541.963			3.7383	691.427	639.027	360.814	1173.37	282.545	143.284	793.556	490.134			3.7383	644.816	1184.26	627.214	335.374	1206.59	569.954	229.903	150.837	418.12	124.26
		3.7833	623.791	830.067	743.793	427.146	560.997	902.649	742.849	507.682	336.039			3.7833	523.965	936.76	819.03	551.307	280.893	853.898	533.331	366.686	1371.31	538.978			3.7833	650.732	738.754	379.22	1172.77	296.538	132.143	805.205	456.147			3.7833	690.031	1208.69	645.912	324.072	1233.78	537.68	273.405	154.746	429.861	138.013
		3.8284	636.054	835.341	743.185	412.372	572.553	840.041	799.018	485.228	328.668			3.8284	544.067	942.868	821.723	563.14	275.536	854.69	511.004	357.276	1444.75	544.444			3.8284	619.982	838.536	386.995	1175.9	299.907	135.186	813.197	423.223			3.8284	725.739	1223	671.019	306.688	1267.8	511.693	297.513	166.287	465.157	141.914
		3.8734	642.984	840.431	744.271	407.017	597.125	779.356	853.074	481.59	324.078			3.8734	557.091	951.032	810.213	571.867	251.708	845.666	490.974	374.956	1511.6	544.811			3.8734	594.392	939.952	410.319	1146.34	292.531	119.869	805.802	412.828			3.8734	777.64	1239.98	705.957	299.165	1319.77	484.768	314.012	185.056	500.005	131.863
		3.9185	650.864	825.215	750.873	408.362	614.148	735.656	897.597	483.57	333.452			3.9185	572.58	959.182	781.91	585.109	225.271	836.631	490.494	385.69	1554.12	559.002			3.9185	576.178	1018.91	428.132	1121.05	298.72	124.972	791.933	408.426			3.9185	826.394	1264.74	761.291	264.514	1345.75	460.878	335.049	184.56	535.312	129.803
		3.9635	660.641	804.359	746.775	419.544	639.31	693.187	920.538	489.805	346.174			3.9635	580.942	972.865	747.858	593.916	193.292	837.213	491.279	403.027	1587.34	560.093			3.9635	568.671	1059.8	458.739	1094.72	309.875	125.174	797.028	435.668			3.9635	842.797	1268.77	790.039	254.525	1360.02	436.406	320.947	193.662	546.928	137.358
		4.0085	673.017	766.704	741.839	433.969	672.967	656.811	955.763	511.088	383.076			4.0085	591.793	995.024	710.387	603.148	181.311	833.26	495.4	423.078	1616.45	549.316			4.0085	566.929	1097.76	462.847	1063.92	326.979	117.392	785.322	473.278			4.0085	859.969	1266.58	835.112	251.593	1370	400.265	328.923	195.45	547.141	137.383
		4.0536	680.241	727.048	727.688	459.99	698.506	617.863	991.884	524.922	420.702			4.0536	590.275	1018.65	672.951	611.454	179.063	829.745	499.336	436.011	1627	525.358			4.0536	564.358	1097.44	463.675	1063.86	349.922	121.361	773.229	514.016			4.0536	863.72	1279.9	851.589	256.466	1361.45	382.478	327.591	197.841	550.504	147.144
		4.0986	685.75	692.936	709.835	480.798	720.771	592.663	1051.57	525.235	452.481			4.0986	612.76	1054.96	632.428	619.568	187.454	832.918	521.619	439.454	1636.4	506.628			4.0986	572.754	1082.02	488.603	1057.32	374.387	129.16	783.485	561.201			4.0986	877.097	1278.83	881.542	282.013	1322.8	356.93	321.878	191.389	531.177	153.369
		4.1437	696.314	687.695	694.637	514.364	730.708	563.989	1132.05	533.617	476.691			4.1437	622.044	1100.61	574.41	633.768	201.124	836.708	530.905	446.18	1638.02	486.468			4.1437	600.766	1066.67	482.118	1041.28	386.412	133.238	811.968	597.051			4.1437	888.129	1283.6	886.542	290.286	1280.64	335.104	325.299	196.944	517.537	169.067
		4.1887	705.459	686.907	678.024	540.758	732.663	550.797	1204.01	527.806	500.39			4.1887	621.796	1136.81	518.925	629.754	225.328	834.552	541.381	438.212	1646.14	492.439			4.1887	609.071	1030.06	473.096	1034.34	401.313	118.279	849.319	608.275			4.1887	889.204	1272.06	891.034	321.674	1265.34	323.088	334.434	200.366	510.087	184.394
		4.2337	709.115	709.161	669.688	552.124	724.6	533.21	1289.29	527.676	484.781			4.2337	612.679	1162.94	469.65	624.383	240.895	850.647	543.518	441.964	1630	496.661			4.2337	619.803	1008.23	462.724	1036.43	393.895	116.893	897.923	604.067			4.2337	935.758	1243.28	909.158	361.157	1267.75	326.35	348.691	210.982	508.896	197.391
		4.2788	718.514	729.186	666.614	562.082	715.999	524.224	1356.11	540.313	485.318			4.2788	595.374	1172.04	437.303	605.28	256.764	849.408	535.408	449.976	1607.67	500.702			4.2788	659.155	999.716	461.977	1045.45	408.87	122.966	940.032	600.456			4.2788	951.843	1221.62	953.476	376.336	1271.01	313.896	376.34	203.528	501.534	216.277
		4.3238	718.491	731.9	678.876	576.737	707.261	520.835	1389.92	560.241	480.936			4.3238	583.11	1167.34	424.098	590.701	265.785	871.257	538.003	465.187	1584.29	506.683			4.3238	689.505	988.641	456.697	1062.01	413.351	136.374	1002.85	594.882			4.3238	993.105	1211.04	981.218	382.004	1311.89	303.492	410.591	210.981	482.432	216.448
		4.3688	742.803	739.152	695.519	614.782	713.951	518.324	1414.72	589.891	457.601			4.3688	564.459	1172.31	436.21	558.21	278.992	873.743	533.915	468.291	1541.08	502.876			4.3688	732.066	998.75	462.938	1063.28	431.169	155.185	1044.44	595.669			4.3688	1045.99	1196.52	1013.89	398.475	1333.61	288.436	429.584	216.606	455.538	222.486
		4.4139	756.857	720.25	705.435	641.472	719.085	517.852	1430.93	622.294	439.151			4.4139	535.543	1147.15	461.339	529.014	287.901	880.118	514.077	471.271	1468.51	502.279			4.4139	759.524	1001.29	461.186	1072.35	466.171	173.892	1057.14	603.319			4.4139	1108.87	1179.93	1052.76	403.294	1332.48	261.066	472.015	221.2	425.003	225.56
		4.4589	791.034	708.659	706.37	671.818	714.381	531.605	1443.48	644.922	426.7			4.4589	525.969	1144.62	484.404	502.9	289.341	880.247	488.076	484.679	1418.33	495.66			4.4589	783.867	1004.95	447.369	1085.51	486.563	192.54	1062.38	634.551			4.4589	1168.85	1185.33	1089.25	431.19	1340.95	253.849	509.037	221.074	398.374	230.119
		4.504	820.076	709.598	687.272	719.924	718.785	529.84	1448.28	662.39	426.777			4.504	493.151	1141.45	499.38	469.825	295.945	894.59	463.306	473.255	1386.84	488.065			4.504	805.939	1005.51	452.66	1085.56	513.466	197.365	1046.9	649.95			4.504	1218.29	1187.85	1119.03	445.508	1339.28	237.96	552.853	225.657	371.401	237.572
		4.549	834.373	733.978	678.561	759.805	722.011	543.431	1436.45	674.298	429.347			4.549	465.295	1115.28	493.84	439.203	305.99	914.5	434.405	471.314	1331.93	479.506			4.549	838.111	981.077	454.936	1089.83	545.641	197.193	1035.33	659.569			4.549	1236.82	1212.57	1144.94	453.325	1330.44	233.785	593.152	240.821	347.82	235.255
		4.594	816.662	778.789	662.158	810.379	739.299	556.318	1407.22	668.353	440.588			4.594	414.449	1121.7	474.697	406.776	314.034	926.382	420.621	459.217	1286.72	465.972			4.594	876.021	947.423	490.83	1088.38	567.96	191.518	1031.33	677.855			4.594	1215.66	1220.25	1176.74	457.137	1331.52	244.24	603.708	247.772	342.15	236.993
		4.6391	785.723	810.213	654.921	837.848	743.228	576.112	1390.54	675.518	459.707			4.6391	373.68	1123.4	458.975	386.004	334.928	947.853	393.532	462.358	1247.17	449.012			4.6391	946.039	910.966	508.023	1087.46	568.832	198.251	1008.62	695.418			4.6391	1177.47	1226.18	1221.03	454.24	1335.63	249.848	623.654	246.07	330.965	236.413
		4.6841	744.887	856.039	654.534	852.789	771.979	567.336	1360.02	686.849	492.354			4.6841	335.735	1131.33	440.101	351.117	351.176	927.125	374.39	451.659	1222.51	427.244			4.6841	1018.04	871.414	528.427	1088.41	552.768	197.376	1006.52	725.097			4.6841	1116.12	1221.71	1234.38	430.779	1342.28	254.705	643.79	259.953	348.581	230.495
		4.7292	714.306	887.87	667.562	887.235	792.349	557.053	1345.8	695.511	524.055			4.7292	303.824	1129.86	420.156	322.091	356.531	900.895	374.216	446.776	1217.99	407.385			4.7292	1097.78	847.289	537.764	1062.26	526.027	209.719	1016.26	755.406			4.7292	1032.7	1211.85	1226.05	418.421	1342.7	258.87	668.921	253.429	372.316	243.675
		4.7742	696.995	914.502	672.065	896.361	829.725	532.109	1334.29	684.464	558.569			4.7742	282.783	1153.07	386.078	301.232	379.401	864.827	376.868	454.203	1217.37	393.107			4.7742	1153.47	840.078	550.881	1064.34	507.418	218.904	1020.81	795.696			4.7742	964.238	1194.75	1241.17	407.798	1328.75	269.764	667.791	250.183	402.194	260.79
		4.8192	681.873	927.499	679.401	904.142	870.164	485.315	1329.12	668.483	596.477			4.8192	267.413	1158.18	359.304	282.144	406.714	821.704	374.843	468.785	1222.82	375.129			4.8192	1201.88	848.819	534.001	1044.81	495.287	219.504	1033.64	831.849			4.8192	903.159	1176.57	1218.91	386.015	1293.08	275.359	681.345	247.438	432.156	290.021
		4.8643	672.245	948.744	666.696	916.623	896.576	445.768	1317.86	656.787	620.551			4.8643	266.872	1160.74	339.608	262.847	416.469	787.266	372.284	485.017	1237.23	371.929			4.8643	1212.48	859.502	531.525	1037.92	487.485	197.277	1053.93	860.404			4.8643	873.163	1155.03	1219.27	372.853	1253.09	293.047	682.215	239.902	477.455	325.155
		4.9093	660.276	962.293	639.444	938.529	907.293	414.796	1307.5	641.554	626.419			4.9093	264.31	1163.59	319.938	245.862	436.582	726.722	374.076	501.217	1230.12	369.502			4.9093	1208.44	858.714	532.705	1039.76	497.597	188.011	1062.19	882.446			4.9093	846.997	1159.12	1232.34	356.361	1201.14	312.048	701.493	234.673	523.942	364.082
		4.9544	643.075	971.227	595.621	948.382	893.88	405.745	1286.16	648.877	609.494			4.9544	267.606	1150.84	303.827	243.63	456.26	694.075	369.119	526.828	1229	376.943			4.9544	1182.11	852.926	526.975	1026.63	495.394	169.125	1069.8	883.505			4.9544	857.016	1171.13	1242.1	340.135	1157.49	348.707	745.278	237.191	548.232	400.888
		4.9994	631.331	988.726	547.594	974.468	869.874	423.371	1247.08	667.783	569.336			4.9994	270.153	1120.77	308.614	257.47	472.814	666.628	347.515	549.261	1203.88	385.185			4.9994	1147.8	825.736	523.492	1020.26	506.294	152.929	1094.49	889.84			4.9994	866.616	1178.6	1253.05	316.427	1140.13	373.974	787.591	235.57	575.802	430.088
		5.0444	613.155	1026.04	515.181	982.856	863.177	448.46	1195.31	692.321	526.786			5.0444	283.009	1079.8	327.793	268.73	477.667	646.16	337.088	562.357	1157.5	395.017			5.0444	1125.13	804.731	495.008	996.578	537.989	138.052	1124.39	878.454			5.0444	915.525	1172.45	1252.48	335.275	1146.27	394.71	834.47	222.506	605.899	451.351
		5.0895	587.638	1035.37	477.606	1014.71	850.56	490.207	1143.31	736.335	475.217			5.0895	294.994	1029.33	341.255	292.158	492.756	612.507	330.977	578.254	1137.4	406.295			5.0895	1098.03	781.328	487.939	977.168	564.695	130.684	1147.44	857.915			5.0895	1003.99	1152.34	1218.17	342.093	1151.69	409.991	880.317	226.548	612.837	476.378
		5.1345	569.169	1062.07	463.911	1034.41	817.086	534.428	1114.69	772.918	429.623			5.1345	309.991	1000.53	374.972	311.46	490.751	590.288	326.264	580.351	1104.9	440.68			5.1345	1071.24	749.723	452.835	942.378	600.05	142.57	1164.92	840.809			5.1345	1073.85	1119.08	1143.41	363.651	1132.47	425.18	922.784	220.745	634.842	482.113
		5.1796	580.028	1070.52	445.987	1054	776.461	569.555	1086.03	802.948	395.837			5.1796	327.485	990.527	404.326	336.025	509.129	582.232	330.42	579.776	1079.25	461.062			5.1796	1073.46	739.733	426.413	922.454	626.988	135.637	1178.08	831.335			5.1796	1139.05	1078.28	1080.53	384.317	1100.29	425.272	938.884	221.436	661.223	485.119
		5.2246	569.89	1087.29	444.424	1064.65	754.327	618.001	1049.35	847.013	359.43			5.2246	349.846	1015.35	417.702	361.357	542.327	568.483	356.74	585.651	1068.62	457.568			5.2246	1055.6	726.792	392.018	913.529	644.793	141.554	1213.27	816.92			5.2246	1162.94	1033.18	973.83	395.716	1048.6	415.398	946.233	206.966	700.395	484.492
		5.2696	560.367	1102.74	442.544	1089.69	727.327	651.913	974.293	886.698	316.016			5.2696	371.975	1032.81	448.889	384.363	569.178	559.876	379.136	578.948	1019.31	450.877			5.2696	1047.73	707.896	380.099	889.584	668.924	146.974	1216.66	800.436			5.2696	1160.04	1005.18	903.359	417.965	983.453	397.998	953.98	198.796	728.497	493.268
		5.3147	576.736	1122.84	448.709	1113.95	711.029	675.563	887.223	920.602	277.819			5.3147	395.755	1052.07	462.162	406.706	608.273	563.825	388.459	562.031	990.367	437.469			5.3147	1027.56	682.599	362.827	907.38	663.117	154.932	1232.35	809.952			5.3147	1128.86	995.445	837.452	429.577	925.997	398.843	964.015	196.536	741.763	497.41
		5.3597	592.818	1154.61	455.162	1144.25	681.34	682.468	810.769	957.689	250.297			5.3597	416.838	1073.71	476.142	424.523	624.261	548.697	394.586	543.186	951.482	408.776			5.3597	1024.57	663.492	342.435	918.349	661.577	148.35	1238.63	829.547			5.3597	1077.24	1001.78	783.296	448.575	872.294	390.977	968.489	185.702	741.138	512.415
		5.4048	606.735	1172.99	453.582	1156.98	666.309	682.034	741.824	983.291	228.066			5.4048	429.592	1091.93	468.337	454.742	647.995	541.671	394.156	500.749	907.895	395.425			5.4048	1010.42	638.585	350.14	930.489	655.489	145.32	1253.35	847.654			5.4048	1011.2	997.118	768.355	474.373	843.824	390.937	979.688	171.081	740.668	519.744
		5.4498	632.698	1180.1	458.011	1188.86	657.696	687.79	695.87	996.499	197.506			5.4498	436.253	1093.68	460.28	478.129	664.457	520.215	402.324	465.498	859.846	371.177			5.4498	1015.22	613.764	363.739	950.731	645.039	131.238	1250.48	881.588			5.4498	943.51	974.265	737.187	515.941	826.958	380.073	973.902	161.4	707.697	527.169
		5.4948	665.137	1168.64	457.67	1219.89	648.396	704.518	671.104	1002.26	167.921			5.4948	443.411	1083.84	435.54	494.378	660.323	497.603	413.38	431.427	816.659	359.877			5.4948	1003.03	578.97	352.965	966.21	637.205	127.29	1243.75	922.205			5.4948	869.823	955.695	728.096	543.622	798.218	370.2	952.798	152.407	685.901	529.898
		5.5399	692.976	1145.96	446.675	1235.11	643.422	735.778	653.852	1013.98	149.038			5.5399	441.168	1068.02	388.056	507.486	669.165	482.575	420.357	404.03	790.303	375.35			5.5399	1001.31	556.382	353.703	968.846	617.733	131.951	1250.6	937.312			5.5399	800.513	934.343	715.134	567.114	767.159	369.222	941.302	143.44	696.779	517.85
		5.5849	730.953	1128.66	433.441	1238.95	631.753	749.479	645.699	1023.21	127.261			5.5849	450.68	1037.74	339.9	513.639	662.506	450.542	440.171	389.351	754.33	405.725			5.5849	1021.93	529.117	352.451	961.717	602.272	129.787	1265.87	941.544			5.5849	718.283	897.783	691.875	592.455	716.744	371.838	918.062	137.086	698.128	498.236
		5.63	767.212	1104.34	431.831	1257.65	620.979	765.606	637.947	1046.09	115.773			5.63	455.444	1024.18	290.098	531.992	674.618	401.211	457.151	381.464	739.425	430.899			5.63	1010.57	497.896	340.314	973.204	584.16	135.678	1288.23	916.871			5.63	637.747	858.296	681.034	609.137	693.369	370.322	885.938	133.67	735.083	469.812
		5.675	808.665	1098.65	431.546	1257.13	600.912	766.517	625.254	1082.7	110.5			5.675	450.022	1001.92	256.033	523.196	680.872	373.391	460.432	377.216	714.346	447.858			5.675	1006.21	452.989	335.077	984.024	577.5	125.719	1304.25	881.357			5.675	592.644	816.194	650.065	615.849	662.767	379.408	865.105	145.41	750.599	442.561
		5.72	826.266	1115.75	441.595	1263.62	585.351	748.003	593.155	1126.58	98.103			5.72	452.964	986.774	237.764	517.371	672.316	349.379	465.226	369.955	688.853	464.759			5.72	993.982	432.098	343.79	993.503	589.653	137.626	1308.42	865.036			5.72	595.484	799.554	607.812	602.859	689.635	392.448	848.667	142.02	767.715	417.29
		5.7651	833.41	1135.65	459.689	1265.85	550.677	719.399	561.083	1163.15	97.676			5.7651	471.672	972.824	227.965	502.12	664.113	331.296	461.155	366.51	678.449	482.171			5.7651	972.542	413.666	344.926	996.987	581.29	135.372	1291.97	832.498			5.7651	585.05	783.271	601.845	588.59	709.443	397.702	847.693	140.377	757.425	413.238
		5.8101	840.221	1137.11	470.12	1281.26	513.979	685.394	527.274	1183.55	99.409			5.8101	478.553	959.289	223.387	485.144	654.153	304.921	449.942	359.813	656.84	491.961			5.8101	945.956	406.978	363.919	990.126	592.576	135.527	1239.97	813.619			5.8101	599.467	770.955	590.744	556.006	753.485	393.033	843.417	153.946	743.986	426.011
		5.8552	795.758	1148.21	485.445	1301.26	496.403	655.99	485.744	1190.18	99.256			5.8552	472.619	959.339	227.354	462.798	655.011	296.752	446.85	330.438	642.888	506.329			5.8552	907.434	407.912	376.655	1004.17	606.684	140.744	1172.84	798.182			5.8552	628.207	781.581	590.244	534.677	770.341	380.601	821.783	162.587	708.371	430.492
		5.9002	760.491	1137.77	501.938	1315.84	498.352	636.668	476.102	1193.55	101.983			5.9002	461.533	952.295	237.444	441.177	639.674	273.299	436.421	295.237	621.752	515.107			5.9002	876.597	403.54	393.572	1004.65	644.987	134.52	1107.64	785.615			5.9002	648.547	784.547	623.717	538.412	803.394	383.4	809.078	168.587	676.625	458.499
		5.9452	722.917	1106.12	501.986	1331.35	497.385	611.563	472.142	1175.33	105.82			5.9452	443.874	941.201	241.261	431.236	626.63	261.385	421.702	268.031	620.4	523.687			5.9452	845.505	400.94	404.232	995.466	669.635	138.06	1042.61	766.824			5.9452	648.919	798.242	649.842	542.06	833.246	383.885	776.535	175.454	656.69	483.329
		5.9903	690.566	1087.77	494.311	1343.72	514.156	594.4	481.885	1162.38	113.191			5.9903	403.14	945.95	257.408	422.121	630.516	261.438	404.632	240.991	605.209	519.221			5.9903	841.857	404.145	432.142	994.916	708.201	123.46	981.295	757.397			5.9903	663.792	790	689.533	576.865	888.873	402.885	759.852	177.74	622.875	500.218
		6.0353	665.631	1077.27	477.065	1333.02	517.332	578.78	507.852	1144	111.39			6.0353	356.817	937.332	272.318	422.623	624.715	228.544	393.063	216.192	609.736	500.849			6.0353	874.601	392.468	437.409	1013.49	753.844	117.409	932.271	753.292			6.0353	703.21	787.444	712.998	632.017	935.591	433.956	738.829	172.371	593.06	514.944
		6.0804	647.091	1058.58	449.425	1319.35	518.793	556.584	536.353	1108.79	107.134			6.0804	321.662	928.891	276.941	423.066	616.235	212.068	378.559	199.7	624.047	492.215			6.0804	902.767	388.172	461.408	1024.63	765.082	114.547	912.184	723.986			6.0804	728.801	807.766	739.612	667.12	1005.52	473.57	719.826	152.18	578.301	507.579
		6.1254	639.142	1035.7	419.561	1314.26	521	536.675	572.637	1059.18	102.998			6.1254	291.17	941.688	279.702	421.857	620.887	202.545	353.083	178.123	603.845	461.753			6.1254	931.824	386.562	477.339	1045.1	776.222	120.56	885.083	704.749			6.1254	787.549	816.021	751.888	709.078	1067.57	518.759	697.487	134.647	575.132	484.024
		6.1704	632.302	1014.09	405.524	1282.69	520.475	529.081	596.858	1014.25	103.758			6.1704	277.879	959.931	270.483	415.285	612.833	192.643	349.984	171.934	586.617	453.33			6.1704	964.367	376.917	477.835	1067.58	762.99	134.628	849.785	687.064			6.1704	827.852	839.922	753.008	731.808	1120.83	558.237	676.131	120.726	574.001	447.25
		6.2155	641.251	984.483	404.32	1266.86	510.868	501.078	619.116	969.278	101.793			6.2155	297.492	977.771	256.168	398.661	625.054	185.042	353.037	181.778	572.937	454.806			6.2155	978.823	377.977	491.349	1108.3	752.653	146.576	849.12	662.998			6.2155	842.996	853.184	772.363	742.856	1165.81	583.76	653.361	124.756	581.439	403.258
		6.2605	638.273	947.64	407.736	1237.87	506.811	490.676	648.332	935.014	110.07			6.2605	311.77	1012.23	225.435	385.245	637.604	193.049	352.262	216.258	572.724	471.811			6.2605	972.886	379.695	480.219	1114.99	735.129	173.459	837.699	623.762			6.2605	855.952	877.444	798.276	732.461	1200.26	594.134	642.868	124.668	606.017	382.262
		6.3056	620.864	895.925	412.088	1218.14	517.641	487.458	692.575	921.956	113.331			6.3056	333.233	1053.94	212.724	372.312	633.846	203.988	350.659	257.358	576.775	486.166			6.3056	960.289	390.842	486.648	1143.77	727.99	193.712	838.139	572.935			6.3056	882.445	915.314	824.641	726.335	1216.7	596.78	640.37	141.264	645.213	379.399
		6.3506	588.276	862.565	417.66	1202.82	513.163	490.831	744.043	932.777	114.088			6.3506	367.115	1084.28	204.236	370.736	618.478	224.262	359.625	302.445	598.52	509.335			6.3506	931.698	420.931	514.422	1175.72	714.617	215.214	843.156	555.593			6.3506	901.339	953.765	824.135	736.394	1240.25	586.614	632.994	170.598	682.55	358.903
		6.3956	541.66	842.321	427.731	1211.77	509.425	509.378	794.284	968.614	108.434			6.3956	388.925	1113.89	205.73	374.536	599.179	239.839	372.498	329.651	622.766	527.932			6.3956	900.073	440.185	531.189	1188.82	705.09	222.345	858.46	528.344			6.3956	957.846	978.222	808.714	747.115	1253.23	565.956	615.088	194.597	714.237	365.494
		6.4407	506.805	827.676	433.266	1212.86	517.534	519.939	832.515	1010.25	116.831			6.4407	415.618	1122.4	214.933	386.964	581.521	256.469	368.401	345.544	634.199	523.226			6.4407	881.292	450.194	539.703	1210.86	689.565	232.885	866.524	512.777			6.4407	1016.56	1000.58	821.415	739.153	1284.14	528.861	609.601	219.06	731.009	377.986
		6.4857	469.053	808.989	445.203	1229.53	508.29	543.228	852.153	1031.12	119.215			6.4857	446.39	1103.32	222.348	398.231	574.806	262.678	365.182	345.379	655.728	530.525			6.4857	870.933	462.044	543.584	1224.44	657.144	230.79	869.457	530.344			6.4857	1086.17	1005.85	809.027	735.327	1287.95	503.712	596.017	240.813	737.406	384.792
		6.5308	434.55	819.409	458.628	1242.17	505.604	573.138	841.838	1032.25	115.434			6.5308	477.69	1091.35	233.429	400.861	578.254	244.371	368.047	332.463	687.693	508.115			6.5308	851.572	461.976	553.991	1217.61	598.213	245.723	846.432	552.019			6.5308	1178.61	993.952	806.304	711.312	1272.29	500.814	583.81	254.382	734.705	363.922
		6.5758	416.448	817.075	474.092	1273.04	503.035	592.074	816.548	1012.9	104.66			6.5758	501.149	1070.87	240.148	396.697	585.093	251.082	384.022	317.532	692.398	481.712			6.5758	846.247	449.025	579.821	1200.53	549.891	245.819	827.434	572.786			6.5758	1287.12	951.373	780.096	661.811	1268.1	503.703	601.889	248.908	729.497	360.784
		6.6208	411.447	810.455	483.273	1300.41	510.755	627.398	786.222	971.873	104.452			6.6208	508.51	1030.49	261.974	390.469	586.1	243.409	383.124	308.615	710.44	463.467			6.6208	848.478	428.613	572.332	1177.13	503.359	245.62	781.489	580.354			6.6208	1385.87	918.09	753.487	633.132	1240.08	508.649	612.248	245.232	708.507	336.561
		6.6659	403.038	810.706	487.785	1330.06	514.179	660.255	768.795	911.773	105.343			6.6659	502.37	981.707	278.448	388.751	577.743	252.31	393.063	307.949	731.594	444.617			6.6659	857.343	410.012	598.74	1148.44	471.263	264.81	739.095	594.257			6.6659	1504.62	861.584	739.253	585.808	1219.2	518.022	608.265	238.348	696.944	314.293
		6.7109	397.164	811.712	480.979	1364.58	512.39	679.718	755.335	847.174	106.909			6.7109	484.664	940.52	315.981	384.948	565.478	257.15	389.278	315.609	738.846	424.663			6.7109	871.812	397.36	601.875	1104.93	472.215	260.196	700.187	590.55			6.7109	1606.13	802.248	705.416	544.731	1198.4	545.604	622.729	226.284	692.242	297.58
		6.756	401.693	809.9	480.604	1400.46	493.447	683.045	765.855	795.613	112.675			6.756	457.067	904.07	341.308	380.611	539.371	279.721	405.973	320.921	753.495	416.819			6.756	891.262	388.568	639.561	1063.99	476.273	256.98	678.908	572.012			6.756	1658.53	751.26	697.505	514.18	1196.85	544.651	629.3	223.284	699.555	285.25
		6.801	411.183	812.853	485.936	1411.91	488.597	684.517	779.405	766.105	117.209			6.801	428.026	864.2	360.437	380.117	502.729	297.99	426.676	332.595	733.253	435.973			6.801	903.702	387.544	652.67	1008.64	483.425	263.54	667.327	560.537			6.801	1700.41	723.52	685.375	489.479	1187.58	543.543	644.324	220.6	702.347	274.867
		6.846	416.698	808.242	481.83	1412.76	469.227	685.771	796.809	748.611	123.45			6.846	395.938	860.55	385.719	379.7	476.281	320.79	468.308	344.687	694.717	449.962			6.846	915.6	389.599	688.43	961.081	505.886	288.913	666.173	554.694			6.846	1700.17	710.792	669.683	466.845	1172.92	538.46	648.28	232.527	721.048	263.394
		6.8911	403.107	793.918	484.08	1410.72	450.145	693.498	785.171	745.379	126.799			6.8911	376.978	881.595	406.215	377.966	440.586	338.347	505.276	355.474	657.491	484.943			6.8911	923.105	385.471	713.682	939.779	532.963	311.391	670.088	546.761			6.8911	1666.43	691.278	671.909	452.939	1163.71	530.286	662.174	252.509	736.17	267.812
		6.9361	392.045	793.959	490.424	1387.67	454.428	689.758	745.376	761.54	130.528			6.9361	366.673	898.427	425.578	362.587	420.334	339.902	545.388	359.62	621.996	498.008			6.9361	933.044	376.253	746.781	904.361	545.145	323.737	678.091	546.64			6.9361	1636	688.506	669.541	436.557	1122	527.26	679.507	285.483	732.102	293.171
		6.9812	372.921	790.218	490.123	1387.61	452.907	696.233	703.701	771.179	134.463			6.9812	361.155	917.945	440.055	371.828	422.417	352.869	569.516	373.463	576.539	495.935			6.9812	927.091	360.506	784.046	882.266	556.25	335.78	669.37	535.783			6.9812	1591.59	679.725	653.14	422.112	1055.79	518.65	669.24	306.547	726.687	312.887
		7.0262	367.597	788.321	496.413	1369.87	451.914	712.876	667.098	768.705	129.521			7.0262	358.502	911.048	449.412	373.359	415.892	377.233	566.808	381.036	537.425	495.696			7.0262	921.237	330.346	828.785	890.802	555.121	352.73	640.487	547.215			7.0262	1560.11	676.415	663.656	408.491	969.967	509.983	668.748	322.715	695.646	326.827
		7.0712	351.827	793.212	500.755	1354.18	457.585	719.643	632.354	766.381	132.13			7.0712	376.257	904.221	454.678	373.322	412.586	396.277	539.345	387.889	495.593	492.53			7.0712	929.613	303.666	846.891	915.516	537.939	373.929	626.383	542.491			7.0712	1540.03	668.601	672.986	384.04	883.29	499.957	688.482	336.888	653.073	348.437
		7.1163	306.751	788.98	521.086	1319.17	455.588	729.877	617.882	744.034	130.007			7.1163	368.028	890.206	460.21	381.355	412.876	420.191	489.39	417.312	460.523	484.026			7.1163	931.695	286.417	907.37	965.48	520.131	388.292	581.253	527.276			7.1163	1503.83	674.843	692.715	358.101	799.323	477.66	690.174	338.313	601.532	355.256
		7.1613	274.169	763.351	545.977	1272.34	449.696	727.177	608.13	721.233	133.02			7.1613	378.982	872.961	471.75	385.316	400.933	448.226	429.501	430.971	419.905	486.352			7.1613	941.635	267.245	939.214	1031.78	502.198	402.53	561.373	512.431			7.1613	1483.33	683.033	690.624	339.141	739.283	455.644	724.308	338.318	558.671	360.039
		7.2063	258.578	752.073	567.887	1227.91	439.981	728.839	580.917	705.149	135.676			7.2063	394.455	839.047	480.275	390.239	400.865	466.383	393.66	443.891	403.365	481.8			7.2063	965.822	252.43	952.559	1092.2	494.452	410.342	540.117	496.319			7.2063	1441.71	685.962	732.506	318.847	690.376	448.58	756.464	331.233	517.977	353.91
		7.2514	244.454	746.697	587.493	1176.95	436.303	718.449	548.445	710.273	142.318			7.2514	402.154	823.895	502.042	386.404	405.132	472.74	356.752	462.289	406.618	484.095			7.2514	997.751	228.825	1001.38	1173.2	480.708	440.036	554.391	455.721			7.2514	1416.18	691.809	756.025	305.595	664.143	452.275	788.337	314.311	479.239	345.408
		7.2964	233.368	732.793	602.877	1134.06	438.593	722.855	510.086	712.078	151.216			7.2964	412.422	820.936	537.707	393.257	409.422	474.098	357.045	476.843	399.187	492.002			7.2964	1041.61	221.283	1052.22	1247.84	484.513	467.504	601.158	454.971			7.2964	1391.02	708.189	792.182	294.374	648.978	470.04	820.07	303.182	460.454	336.008
		7.3415	249.034	727.419	626.893	1096.84	448.331	731.303	468.546	733.77	160.137			7.3415	423.242	820.536	575.684	406.931	428.748	468.128	359.966	490.048	396.774	492.342			7.3415	1073.32	217.277	1098.28	1308.33	492.054	487.906	655.757	442.421			7.3415	1374.88	706.161	836.489	290.944	650.621	510.557	821.407	304.385	421.877	318.558
		7.3865	272.761	723.84	630.428	1053.72	457.94	748.41	433.683	753.28	160.429			7.3865	427.701	822.904	627.656	426.994	427.308	458.291	369.442	491.496	414.344	510.947			7.3865	1094.5	205.311	1136.12	1384.37	510.86	520.115	729.983	450.236			7.3865	1337.49	722.287	887.874	290.813	665.16	540.013	831.048	296.782	389.538	305.937
		7.4315	288.928	718.058	629.423	1016.5	457.743	766.728	406.232	770.581	159.727			7.4315	429.809	825.674	670.921	456.977	436.711	443.801	384.205	496.108	432.458	517.455			7.4315	1104.44	194.078	1202.65	1436.25	517.017	552.118	759.862	438.294			7.4315	1297.19	714.777	929.75	295.095	687.312	577.753	826.455	302.788	356.7	295.445
		7.4766	314.141	703.858	631.294	971.58	455.787	770.266	386.34	815.355	155.721			7.4766	430.692	849.551	708.537	503.885	448.976	443.819	399.071	508.837	441.51	514.374			7.4766	1101.66	177.877	1266.05	1492.41	527.06	583.258	781.542	456.344			7.4766	1252.74	721.493	966.807	311.966	680.543	607.857	842.521	304.191	325.086	294.78
		7.5216	313.26	678.933	631.44	919.109	440.208	774.51	364.504	854.739	151.2			7.5216	415.168	833.537	731.094	538.643	460.241	467.479	416.981	517.286	445.919	516.194			7.5216	1078.12	180.598	1334.05	1512.32	542.065	623.984	770.726	469.738			7.5216	1171.47	747.519	993.409	328.296	687.714	621.459	843.385	302.563	287.518	295.737
		7.5667	321.558	663.182	623.05	878.676	416.116	758.786	342.149	926.533	139.892			7.5667	409.346	804.507	742.625	560.004	454.704	477.092	430.579	522.33	464.829	522.773			7.5667	1044.92	161.796	1396.91	1528.12	527.162	664.469	730.916	498.573			7.5667	1116.97	781.369	997.314	366.31	675.439	601.272	859.122	297.77	276.107	305.392
		7.6117	316.516	638.025	622.817	850.084	396.432	736.133	317.302	992.16	144.499			7.6117	396.603	811.228	741.073	577.897	476.032	508.921	440.28	548.758	457.459	529.104			7.6117	991.011	159.056	1443.49	1542.1	512.172	708.513	668.166	515.213			7.6117	1072.17	805.69	984.124	389.557	647.401	584.121	875.978	304.651	259.534	321.582
		7.6567	309.463	614.754	613.38	830.353	376.258	733.958	301.215	1058.47	143.824			7.6567	391.436	776.821	750.398	595.695	483.069	536.298	465.845	558.333	449.693	532.092			7.6567	935.492	159.569	1481.48	1521.39	523.031	746.136	605.082	561.024			7.6567	1062.34	807.248	966.615	413.162	630.899	569.854	886.616	303.084	262.677	336.071
		7.7018	318.835	591.678	619.075	819.611	357.653	732.008	287.59	1108	155.606			7.7018	388.418	759.357	756.818	617.523	486.788	551.278	475.011	581.86	447.236	536.321			7.7018	889.485	162.269	1557.04	1513.79	522.224	797.404	549.016	593.707			7.7018	1075.9	825.725	933.226	430.146	619.731	568.387	896.577	290.409	252.922	342.688
		7.7468	326.053	591.087	634.52	808.495	335.008	741.37	286.654	1142.72	169.087			7.7468	389.418	735.437	760.99	624.437	492.498	564.022	498.935	587.887	443.175	544.614			7.7468	840.858	169.8	1627.13	1510.06	540.157	842.901	520.705	632.707			7.7468	1122.03	852.776	917.307	436.45	620.063	564.215	894.551	281.597	239.156	331.009
		7.7919	330.541	598.143	652.706	792.495	306.779	752.403	304.751	1174.9	195.731			7.7919	382.469	714.525	765.829	630.206	488.709	566.849	542.245	578.809	437.059	539.896			7.7919	801.523	183.789	1672.78	1498.77	578.398	902.094	492.651	657.3			7.7919	1186.66	853.127	887.768	436.519	636.853	581.323	893.323	276.066	255.137	351.595
		7.8369	335.287	594.585	661.729	764.197	267.924	765.771	321.776	1201.9	221.824			7.8369	374.418	707.91	782.245	606.365	469.97	561.963	589.058	555.407	437.122	522.787			7.8369	786.751	180.757	1758	1474.74	605.421	948.878	484.983	674.592			7.8369	1246.95	859.469	868.365	438.267	666.153	598.925	883.489	265.538	263.789	354.811
		7.8819	330.625	605.687	686.697	730.009	235.937	780.293	339.79	1208.31	254.172			7.8819	359.985	713.14	784.825	589.886	460.736	541.424	633.078	526.659	447.879	515.703			7.8819	782.577	172.749	1832.78	1452.69	630.17	987.654	462.858	662.927			7.8819	1281.32	858.524	871.137	428.901	694.024	602.625	839.232	245.736	273.815	361.819
		7.927	321.07	615.665	693.43	705.865	213.648	763.726	361.474	1219.45	282.354			7.927	346.209	733.597	783.994	557.26	459.749	536.553	668.877	495.053	455.919	503.923			7.927	757.936	174.857	1897.85	1444.54	630.784	992.478	448.95	663.013			7.927	1300.67	859.332	881.315	435.038	717.504	591.416	792.595	228.449	275.899	376.795
		7.972	316.413	639.981	693.409	694.173	201.99	736.405	377.798	1220.42	318.108			7.972	331.533	756.294	785.313	540.054	447.216	528.982	699.45	478.827	463.005	482.685			7.972	727.12	168.515	1962.57	1454.5	632.38	1009.6	422.178	669.436			7.972	1274.05	863.599	895.259	431.055	736.989	573.922	750.402	216.349	269.9	395.041
		8.0171	315.567	658.745	688.994	684.828	219.106	693.707	401.09	1209.26	338.197			8.0171	308.604	774.525	757.287	521.978	454.376	530.988	711.47	472.818	442.198	476.881			8.0171	688.332	164.162	2043.9	1482.07	630.513	1001.86	401.784	674.445			8.0171	1226.2	879.696	919.606	440.892	755.089	559.377	700.103	208.277	262.574	406.474
		8.0621	313.662	666.499	680.469	692.408	238.601	651.068	419.329	1189.3	359.266			8.0621	302.411	776.988	733.204	499.375	444.254	540.39	697.995	456.844	437.55	457.805			8.0621	665.378	178.938	2105.55	1518.81	611.921	988.609	379.203	680.015			8.0621	1177.24	889.195	912.446	460.624	750.718	527.636	658.869	204.175	261.363	418.702
		8.1071	324.146	680.511	678.855	677.648	252.422	607.321	428.844	1156.99	364.807			8.1071	303.52	761.396	708.766	480.325	454.695	542.381	688.885	453.255	408.227	447.546			8.1071	636.143	185.043	2125.62	1561.29	597.92	994.957	363.936	677.435			8.1071	1114.15	913.31	894.701	477.065	748.859	521.538	639.168	196.207	267.603	421.879
		8.1522	355.003	691.337	682.214	666.752	269.334	567.794	429.994	1107.76	373.973			8.1522	318.046	739.109	673.476	469.494	461.167	535.149	673.299	449.053	383.147	427.165			8.1522	626.708	199.445	2135.64	1587.34	591.676	1024.32	364.892	679.407			8.1522	1063.57	941.229	875.913	505.71	750.67	523.872	620.033	191.518	293.202	427.311
		8.1972	392.785	711.651	690.185	636.579	279.491	533.923	415.977	1051.42	379.698			8.1972	334.51	690.995	645.755	455.783	463.125	528.414	669.129	433.343	329.693	404.605			8.1972	610.749	223.496	2104.58	1605.91	581.458	1047.31	360.181	689.453			8.1972	1035.79	947.166	846.584	538	758.833	527.92	609.8	184.689	325.297	447.559
		8.2423	429.592	737.794	706.486	613.674	285.563	513.589	400.314	988.55	375.144			8.2423	350.822	658.201	626.486	438.658	476.002	532.58	669.557	417.872	321.529	384.351			8.2423	612.069	251.104	2084.03	1595.36	584.355	1082.89	343.841	713.025			8.2423	1029.52	957.225	811.322	585.256	766.698	551.828	607.079	172.17	369.345	474.122
		8.2873	467.793	766.728	719.244	594.554	290.193	511.386	386.256	933.543	374.391			8.2873	361.977	628.029	614.654	413.216	477.002	544.808	669.75	390.631	299.537	364.753			8.2873	634.537	276.176	2069.61	1609.46	581.809	1122.9	333.789	731.403			8.2873	1033.02	967.218	786.562	646.784	779.72	567.196	591.311	150.987	415.446	512.673
		8.3323	496.036	821.675	718.319	565.71	306.397	539.425	370.826	866.82	363.416			8.3323	373.162	617.94	609.944	398.598	471.275	558.602	661.016	372.221	300.252	349.553			8.3323	659.078	288.087	2026.51	1622.36	588.378	1181.53	325.182	762.079			8.3323	1046.61	972.883	768.579	720.58	799.781	580.777	560.176	130.731	451.342	549.97
		8.3774	503.948	885.785	709.317	544.475	314.964	559.581	357.638	819.136	357.157			8.3774	371.386	605.482	605.509	394.147	466.366	573.068	638.589	370.745	308.023	341.117			8.3774	703.057	308.178	1974.73	1629.22	593.473	1245.52	319.09	791.935			8.3774	1089.89	977.251	770.501	793.534	836.96	569.669	539.112	132.581	472.14	589.235
		8.4224	509.975	975.046	691.001	532.793	318.779	595.374	344.446	750.628	345.219			8.4224	361.342	592.727	595.405	407.208	457.67	587.201	618.778	370.64	309.392	339.469			8.4224	761.37	317.187	1934.92	1659.33	580.836	1300.85	312.844	820.719			8.4224	1144.61	980.104	771.168	856.084	880.766	564.904	527.037	123.366	489.87	605.975
		8.4675	499.153	1051.36	666.106	529.026	321.427	626.621	351.16	690.243	332.489			8.4675	353.241	583.81	587.592	422.023	452.352	592.13	597.764	381.596	324.814	354.223			8.4675	802.455	344.073	1901.17	1707.63	573.119	1350.2	304.251	851.366			8.4675	1175.53	975.089	774.243	938.753	895.797	541.03	507.701	125.145	491.629	623.496
		8.5125	491.747	1121.62	644.474	543.541	316.783	651.983	348.493	639.227	324.095			8.5125	344.213	581.209	586.192	441.78	451.43	583.968	585.454	399.413	325.785	363.303			8.5125	857.572	362.352	1885.71	1756.06	567.576	1379.33	319.376	869.476			8.5125	1205.29	954.921	750.62	987.249	901.8	521.468	504.892	129.327	498.546	646.886
		8.5575	493.704	1175.76	618.869	562.914	300.895	679.052	348.341	597.323	307.121			8.5575	346.259	570.68	589.406	477.998	451.306	569.466	584.468	419.926	318.299	374.784			8.5575	876.172	379.8	1850.25	1796.76	562.544	1420.69	344.496	878.027			8.5575	1203.01	933.055	717.735	1044.72	887.152	514.72	507.027	133.488	525.036	660.074
		8.6026	502.822	1231.97	601.653	562.153	281.747	699.773	351.399	577.886	297.296			8.6026	350.746	564.83	604.604	516.286	466.196	559.953	594.317	438.129	298.326	385.087			8.6026	874.775	409.663	1823.15	1837.66	559.82	1450.86	370.097	875.351			8.6026	1190.44	900.628	710.675	1079.65	862.985	507.157	513.675	143.483	545.34	692.801
		8.6476	505.723	1260.36	583.605	544.545	291.751	750.339	344.2	559.709	292.583			8.6476	357.947	567.382	623.42	543.105	479.93	549.014	607.411	425.781	288.055	390.401			8.6476	852.626	423.349	1817.17	1890.83	561.764	1497.58	392.561	861.477			8.6476	1146.62	880.467	700.962	1095.71	839.274	522.396	515.424	132.467	577.117	742.256
		8.6927	493.278	1273.62	564.048	530.543	303.48	791.936	336.983	554.329	294.632			8.6927	361.107	566.124	641.08	564.975	470.301	541.569	595.829	418.413	293.37	402.825			8.6927	812.46	458.185	1816.68	1931.98	580.425	1550.13	433.399	878.374			8.6927	1099.73	896.634	688.787	1110.22	833.407	532.446	509.42	128.365	618.881	795.931
		8.7377	479.518	1252.53	571.08	530.685	331.246	829.743	328.119	554.436	294.034			8.7377	371.485	581.682	664.705	575.277	449.549	539.94	574.823	396.613	302.11	411.734			8.7377	762.707	464.955	1822.02	1932.39	596.95	1603.19	462.397	891.627			8.7377	1067.1	916.252	708.214	1118.56	848.228	554.453	507.416	128.803	665.739	853.421
		8.7827	459.294	1241.78	576.79	508.49	359.793	871.829	322.371	567.354	295.831			8.7827	372.335	609.346	675.884	578.016	423.213	526.195	533.77	358.968	321.236	409.543			8.7827	716.147	478.986	1820.82	1936.06	601.579	1661.49	492.19	886.238			8.7827	1052.97	941.004	709.609	1111.4	860.572	579.458	492.732	124.058	723.867	908.056
		8.8278	441.571	1233.66	585.159	498.102	399.271	893.311	314.96	582.322	294.07			8.8278	375.513	630.924	671.455	562.179	399.644	515.285	495.829	322.351	351.633	411.277			8.8278	684.58	484.237	1828.74	1928.88	611.074	1694.04	505.825	869.098			8.8278	1044.9	961.769	691.369	1094.84	919.984	589.352	471.899	120.976	773.427	948.745
		8.8728	438.592	1225.54	603.226	495.897	430.325	913.754	320.355	604.816	286.727			8.8728	372.176	656.154	659.673	547.533	366.49	493.218	457.267	294.154	370.654	410.276			8.8728	652.091	484.442	1880.9	1903.41	617.542	1732.78	508.532	853.086			8.8728	1051.15	985.646	667.66	1076.71	982.909	604.44	449.074	117.771	804.374	975.053
		8.9179	431.132	1227.62	625.92	513.122	441.376	910.04	326.792	616.167	286.337			8.9179	371.117	678.416	649.272	521.437	334.866	476.666	432.336	262.292	382.098	397.218			8.9179	646.044	493.781	1911.88	1850.22	623.79	1772.85	510.783	834.207			8.9179	1048.95	992.993	638.844	1068.21	1024.38	616.987	426.315	117.12	821.432	989.344
		8.9629	421.897	1216.62	642.743	538.993	448.49	896.66	333.137	639.314	279.191			8.9629	357.881	682.955	644.165	494.138	316.107	458.547	420.498	236.586	393.425	381.566			8.9629	632.035	499.147	1937.16	1778.39	659.338	1814.52	498.589	818.692			8.9629	1047.2	1010.71	590.695	1077.08	1076.84	620.525	414.186	124.598	807.977	1000.34
		9.0079	420.284	1198.13	645.87	554.503	452.758	879.343	341.451	672.086	280.751			9.0079	352.632	672.443	628.239	462.027	309.614	444.788	416.391	227.125	397.596	352.956			9.0079	638.986	521.98	1960.98	1726.66	669.651	1873.47	499.848	825.126			9.0079	1052.17	1040.16	564.077	1101.91	1095.16	632.973	409.286	122.104	780.18	1021.12
		9.053	413.148	1182.28	643.648	571.09	458.161	851.073	341.939	689.508	280.168			9.053	345.769	655.295	624.423	440.036	305.452	436.662	410.339	224.248	430.153	335.378			9.053	642.814	564.637	1999.79	1680.64	705.422	1957.77	499.711	826.189			9.053	1042.24	1069.36	542.316	1144.66	1105.79	648.836	409.004	132.074	756.487	1044.13
		9.098	416.043	1166.16	624.588	560.654	468.105	829.709	336.114	707.101	284.484			9.098	327.593	640.185	632.665	427.446	297.965	431.139	392.375	227.031	441.745	316.017			9.098	643.727	585.164	2040.4	1615.85	736.492	2021.73	508.67	817.768			9.098	1052.84	1098.87	554.091	1207.23	1086.92	663.54	400.424	142.256	737.176	1067.23
		9.1431	412.303	1130.61	585.583	533.675	479.838	812.554	323.946	714.569	298.83			9.1431	322.816	625.866	641.968	411.808	302.433	427.971	382.438	224.637	456.61	298.714			9.1431	659.107	608.735	2077.86	1576.74	766.153	2085.22	540.998	809.645			9.1431	1067.89	1124.27	562.776	1275.08	1078.85	672.945	413.994	151.813	729.007	1095.17
		9.1881	419.384	1097.08	534.651	496.604	491.016	780.964	315.716	708.857	318.706			9.1881	332.06	627.553	638.348	406.338	297.164	429.335	372.722	221.667	475.864	280.741			9.1881	667.646	622.919	2098.25	1516.23	805.566	2108.61	585.797	777.354			9.1881	1078.4	1160.03	581.502	1325.7	1064.51	675.595	428.591	161.878	717.202	1109.66
		9.2331	426.893	1069.42	478.887	464.895	494.218	748.349	316.618	700.493	347.78			9.2331	344.153	635.924	645.439	421.721	286.723	434.907	365.517	212.753	470.731	273.589			9.2331	668.373	645.216	2123.03	1453.44	855.773	2105.08	640.742	762.669			9.2331	1086.82	1180.04	590.029	1384.69	1045.54	682.659	461.808	170.757	732.641	1122.91
		9.2782	434.265	1050.56	423.665	453.884	498.831	718.072	323.788	678.259	373.533			9.2782	349.324	637.421	657.724	435.405	287.964	444.483	369.834	198.633	460.863	270.103			9.2782	666.167	643.918	2114.85	1404.39	925.607	2083.82	708.004	740.748			9.2782	1118.41	1170.62	570.65	1448.6	1036.56	671.223	487.957	187.886	743.257	1126.83
		9.3232	437.876	1018.62	385.242	461.932	498.581	684.414	324.011	663.675	391.094			9.3232	351.467	636.601	667.939	461.718	297.177	451.113	371.095	177.102	446.438	273.599			9.3232	657.881	652.832	2126.07	1338.36	971.786	2056.18	761.2	714.033			9.3232	1157.99	1166.52	562.448	1486.32	1027.42	651.151	522.665	196.358	744.358	1122.12
		9.3683	452.147	998.283	345.68	467.698	500.208	653.775	325.331	636.334	417.763			9.3683	346.52	645.544	669.875	492.508	307.772	462.343	391.463	165.809	428.585	276.907			9.3683	639.028	641.518	2136.21	1283.15	1004.67	2017.8	780.33	694.174			9.3683	1195.5	1160.13	512.923	1518.82	1024.09	612.121	542.687	209.865	744.529	1126.2
		9.4133	452.67	968.117	330.642	475.152	490.523	619.086	328.13	615.293	436.172			9.4133	341.258	650.338	673.101	529.882	315.322	481.695	395.366	159.632	404.646	275.754			9.4133	618.97	620.458	2139.16	1249.57	1032.85	1992.53	793.747	692.344			9.4133	1251.1	1153.68	467.849	1530.57	1018.35	571.321	550.99	224.495	738.299	1126.11
		9.4583	441.197	951.717	334.641	469.902	477.093	598.358	335.723	593.908	445.194			9.4583	342.096	650.693	662.458	558.554	328.023	496.96	401.591	159.02	365.916	277.079			9.4583	598.261	596.206	2151.06	1216.97	1038.39	1953.73	779.994	687.981			9.4583	1357.17	1134.59	435.833	1519.37	995.773	531.684	540.929	231.089	738.196	1117.92
		9.5034	429.714	919.736	360.673	471.205	473.344	585.921	341.437	570.424	446.421			9.5034	336.015	645.507	635.321	574.105	338.518	502.047	395.447	170.265	355.483	278.232			9.5034	588.201	582.451	2176.04	1183.28	1017.81	1926.71	742.934	693.425			9.5034	1471.4	1119.05	413.595	1494.54	976.379	508.37	528.74	233.158	737.044	1115.56
		9.5484	422.157	894.287	388.269	456.371	464.105	571.187	348.837	553.032	440.527			9.5484	335.243	648.19	620.392	585.069	349.414	509.502	401.394	190.397	343.85	275.556			9.5484	574.58	561.56	2209.32	1173.91	996.271	1937.94	683.266	709.965			9.5484	1548.22	1110.35	405.258	1478.59	922.812	481.498	502.585	247.247	737.854	1099.13
		9.5935	415.547	890.915	422.112	431.634	456.156	575.6	353.521	530.783	440.59			9.5935	333.621	635.632	595.152	598.513	363.727	504.492	414.708	199.415	343.26	279.428			9.5935	571.004	521.275	2248.07	1182.21	976.201	1939.48	616.962	728.701			9.5935	1582.72	1105.14	408.041	1446.09	879.195	479.758	493.205	264.15	750.51	1075.03
		9.6385	409.6	871.397	458.861	398.113	453.817	593.728	364.811	508.495	438.853			9.6385	330.125	621.601	570.623	605.542	369.119	497.47	435.834	215.223	339.755	287.711			9.6385	567.003	494.422	2270.04	1179.94	964.958	1963.28	578.716	733.021			9.6385	1564.95	1075.96	395.836	1428.89	845.5	461.99	484.531	272.121	778.539	1053.75
		9.6835	397.157	864.679	501.665	364.081	462.277	624.331	375.178	497.115	432.725			9.6835	322.701	620.249	547.082	619.46	356.606	479.127	448.646	223.493	328.47	300.254			9.6835	557.741	479.127	2271.15	1167.06	954.324	1967.42	548.218	747.756			9.6835	1494.15	1040.43	373.907	1414.4	789.741	471.852	486.626	290.874	788.527	1022.12
		9.7286	374.451	863.129	542.933	349.421	475.745	660.236	380.75	505.689	434.1			9.7286	320.546	605.05	538.116	641.401	353.036	467.525	476.903	232.377	333.002	309.019			9.7286	534.885	488.228	2262.55	1149.86	960.382	1955.57	536.004	752.455			9.7286	1379.87	1008.44	376.821	1428.55	738.189	483.106	491.873	295.265	786.835	974.894
		9.7736	351.227	881.393	562.101	359.423	485.644	700.84	393.416	526.125	430.909			9.7736	322.98	593.29	524.095	664.49	350.743	452.371	482.249	226.144	328.448	314.859			9.7736	504.99	500.682	2258.27	1119.09	960.963	1917.73	555.679	756.285			9.7736	1258.84	996.216	362.858	1414.09	712.346	489.365	502.18	317.348	767.903	943.62
		9.8187	322.057	898.637	580.739	386.89	482.665	743.21	376.443	545.474	427.832			9.8187	318.351	572.262	519.306	686.286	365.648	452.847	491.868	231.834	348.431	321.136			9.8187	477.05	538.539	2224.4	1079.01	960.348	1839.14	604.387	770.564			9.8187	1154.85	975.967	347.41	1398.34	684.406	514.151	513.117	347.634	751.868	900.615
		9.8637	292.172	938.292	592.858	423.496	474.008	801.425	355.099	566.211	427.231			9.8637	321.012	552.685	509.988	712.595	377.275	447.617	481.561	229.283	367.81	326.921			9.8637	463.598	551.865	2232.7	1058	942.434	1731.52	663.386	793.148			9.8637	1059.18	959.988	322.612	1371.79	668.754	519.056	533.662	393.609	730.12	860.36
		9.9087	274.277	955.476	590.231	463.767	449.128	840.534	339.02	592.479	440.955			9.9087	340.25	525.113	497.109	727.782	387.731	451.354	462.041	213.168	407.438	350.475			9.9087	465.66	583.502	2224.72	1028.78	906.21	1622.78	721.434	815.789			9.9087	990.055	956.338	317.735	1336.23	649.416	533.93	542.446	443.251	714.509	835.678
		9.9538	258.491	974.369	595.851	474.25	426.458	869.664	315.704	624.462	452.538			9.9538	377.314	508.96	482.385	747.524	412.086	452.508	436.63	187.515	447.502	376.674			9.9538	474.302	611.761	2218.14	1028.85	888.028	1500.29	754.161	840.315			9.9538	916.407	960.077	321.415	1317.96	662.087	530.655	547.793	488.303	705.196	817.75
		9.9988	250.417	995.777	600.766	459.624	406.907	901.608	318.381	646.309	470.6			9.9988	415.901	491.784	472.557	767.399	433.455	443.744	423.474	162.747	489.531	415.497			9.9988	493.885	647.927	2214.73	1054.29	882.182	1385.99	771.906	877.648			9.9988	859.621	949.802	322.903	1296.53	675.088	538.334	529.179	541.245	704.119	803.486
	Soma	10.0438	251.596	992.08	620.945	429.149	387.419	915.851	322.093	673.135	496.285		Soma	10.0438	460.491	478.097	468.249	769.225	478.441	430.469	422.109	130.684	517.969	456.448		Soma	10.0438	518.652	686.878	2217.67	1082.92	874.542	1282.67	753.611	931.193		Soma	10.0438	787.064	931.147	329.971	1285.48	688.501	544.625	487.98	592.908	707.705	793.794
[truncated: 1,110 more rows]
[truncated: 86 more columns]

## Sheet: Bii
PeMPs				Soma
Par3 mean pixel intensity (relative to PBS)				Par3 mean pixel intensity (relative to PBS)
Experiment nº	PBS	LPS		Experiment nº	PBS	LPS
n1	1	1.10108		n1	1	0.855291
n2	1	1.00023		n2	1	0.971148
n3	1	1.17685		n3	1	0.634465
n4	1	4.42574		n4	1	1.05984
n5	1	0.775088		n5	1	0.878186
n6	1	1.0239		n6	1	0.69928

## Sheet: Bv
Par3 FISH foci frequency
[truncated: 8 more rows]
