# Supplementary material for: RNA-binding protein IMP1/ZBP1 directs local translation in microglial processes to regulate motility and phagocytosis during inflammation
Source: PLoS Biol. 2025 Nov 10;23(11):e3003463. doi: 10.1371/journal.pbio.3003463 (PMC12599960; doi:10.1371/journal.pbio.3003463)
Supplement: S3 Data — Contains 4 spreadsheets with raw data corresponding to Fig 3Ai, 3Aii, 3Aiv, and 3Bii as indicated. (XLSX) [file pbio.3003463.s014.xlsx]

## Sheet: Ai
		Two observer measurements																																						Two observer measurements
Cii		Animal																					Animal																	Animal
		N1 n2 saline saline																					N1 n4 LPS saline																	N2 n4 saline saline
		Non phacigocytic cortical PeMP	Actb intensity measurement																				Non phacigocytic cortical PeMP	Actb intensity measurement																Non phacigocytic cortical PeMP	Actb intensity measurement
			Observer 1									Observer 2												Observer 1							Observer 2										Observer 1
		Distance	Cell 1	Cell 2	Cell 3	Cell 4	Cell 5	Cell 6	Cell 7	Cell 8	Cell 9	Cell 1	Cell 2	Cell 3	Cell 4	Cell 5	Cell 6	Cell 7	Cell 8	Cell 9			Distance	Cell 1	Cell 2	Cell 3	Cell 4	Cell 5	Cell 6	Cell 7	Cell 1	Cell 2	Cell 3	Cell 4	Cell 5	Cell 6	Cell 7			Distance	Cell 1	Cell 2	Cell 3	Cell 4	Cell 5	Cell 6	Cell 7	Cell 8	Cell 9
	Nucleus	0	104.34	92.951	42.029	84.822	102.819	241.217	203.839	46.187	113.931	202.408	207.83	107.026	136.902	24.591	331.462	150.608	163.886	61.748		Nucleus	0	203.295	267.301	234.403	58.062	69.047	100.322	327.848	163.492	305.299	235.441	58.722	124.105	174.657	182.545		Nucleus	0	433.887	708.484	190.026	268.192	162.886	78.104	1557.94	77.879	120.31
		0.227	114.044	81.143	42.298	102.179	105.543	248.505	239.282	63.917	112.928	202.572	212.429	103.506	141.18	32.091	255.73	142.055	183.807	58.92			0.227	165.578	269.611	228.68	49.489	62.85	121.02	355.178	179.105	285.172	202.262	70.589	161.686	182.282	175.93			0.227	409.886	635.962	193.079	295.016	117.866	52.929	1355.47	77.623	158.873
		0.454	124.731	53.038	46.1	133.906	96.122	247.878	247.363	104.293	127.942	194.581	204.285	103.594	116.07	48.606	254.379	141.326	200.033	53.337			0.454	148.865	268.987	246.345	52.598	58.303	125.618	363.328	169.791	267.808	191.451	74.977	180.252	143.067	117.708			0.454	375.132	545.629	211.288	282.918	87.429	46.816	1020.63	61.162	185.868
		0.681	118.641	51.43	55.918	197.083	94.467	250.386	233.77	134.018	170.394	190.03	219.73	128.037	104.716	52.622	282.243	145.964	200.675	71.846			0.681	153.398	263.185	253.32	54.048	51.569	148.776	357.198	165.169	284.712	164.592	92.389	184.029	119.907	72.559			0.681	376.165	481.006	243.752	258.698	78.781	29.862	742.842	79.517	206.504
		0.908	137.984	47.987	48.319	276.853	91.01	243.886	255.699	157.388	252.413	164.651	227.299	143.415	100.435	62.565	287.521	164.561	211.075	90.411			0.908	166.572	269.295	251.923	70.968	60.769	164.412	344.164	161.512	284.647	132.906	101.911	178.232	106.141	48.179			0.908	369.339	469.619	232.642	251.204	65.861	25.463	563.785	106.172	228.908
		1.135	147.927	38.825	61.238	385.43	93.668	244.623	280.104	206.704	307.776	139.805	233.378	172.999	102.133	84.231	279.438	181.096	218.577	90.374			1.135	171.179	308.981	242.823	80.765	59.771	167.531	375.411	162.368	267.657	121.711	105.251	166.846	92.718	60.209			1.135	334.973	514.183	224.864	228.691	49.064	18.772	414.115	124.174	267.626
		1.362	139.653	26.662	58.843	470.699	96.34	251.541	322.549	219.356	333.636	150.195	216.785	196.02	89.563	127.809	273.52	168.507	244.605	86.937			1.362	180.936	301.552	185.665	108.036	62.213	168.948	372.207	166.943	215.343	128.505	99.969	155.516	71.304	66.893			1.362	332.895	596.436	247.732	213.993	51.36	15.587	286.919	121.875	340.294
		1.589	131.19	28.981	53.023	468.64	118.694	263.239	369.729	204.949	310.016	147.177	214.144	207.478	86.455	189.095	253.992	182.188	303.562	93.631			1.589	176.997	258.578	151.515	127.633	74.943	155.354	351.057	188.397	183.978	122.82	90.973	143.128	55.063	68.709			1.589	371.022	609.828	231.911	182.132	72.68	16.814	240.746	110.433	419.218
		1.816	128.51	25.73	43.767	441.854	143.633	288.925	395.732	182.143	271.774	158.592	202.982	218.142	81.404	265.535	239.048	206.051	353.697	93.809			1.816	163.583	217.483	135.678	141.09	75.852	138.796	344.826	194.585	158.191	135.28	83.537	125.888	54.929	58.855			1.816	398.653	631.313	212.754	136.158	79.333	31.405	191.566	120.886	532.753
		2.043	126.458	40.803	57.17	446.015	163.087	329.275	372.671	158.088	224.062	150.957	190.939	256.752	90.543	331.481	234.141	226.583	383.251	117.419			2.043	144.914	206.762	143.265	118.743	69.276	103.279	359.23	198.467	152.011	129.823	89.986	124.664	54.259	70.186			2.043	424.257	692.945	196.778	121.177	88.579	35.717	199.612	120.257	616.874
		2.27	126.642	50.43	87.391	473.027	176.988	353.152	340.158	139.633	159.248	158.203	204.506	324.239	103.251	364.497	253.068	235.488	391.756	152.492			2.27	125.725	217.849	158.976	109.096	75.149	79.66	356.93	174.797	156.897	126.177	105.075	124.968	46.776	66.802			2.27	505.453	764.214	191.141	122.296	82.081	34.654	287.126	104.641	673.084
		2.497	138.724	67.626	94.479	483.543	188.704	391.529	306.967	114.522	113.033	143.744	211.55	381.535	134.611	383.684	267.394	252.222	369.49	197.118			2.497	109.843	231.466	186.818	93.548	87.33	75.944	332.123	149.446	190.447	157.162	117.043	112.683	51.206	63.032			2.497	633.453	755.58	200.69	119.163	77.828	60.2	386.547	105.304	706.612
		2.724	145.375	84.459	104.539	487.742	201.152	419.537	266.299	135.809	124.204	131.095	197.271	418.594	154.816	409.989	303.025	295.603	345.843	207.28			2.724	111.925	259.079	224.931	75.953	103.986	80.266	319.041	140.903	225.686	172.635	113.155	97.386	52.974	72.134			2.724	761.768	767.719	219.031	123.215	54.737	78.592	411.101	123.31	667.776
		2.951	139.817	104.197	119.61	486.341	194.19	410.946	225.673	164.739	173.051	134.426	192.695	416.771	162.768	446.91	337.307	317.17	312.321	192.155			2.951	122.085	268.837	283.566	65.116	128.245	104.665	307.165	118.276	282.978	204.786	117.956	90.899	48.367	83.316			2.951	768.584	816.263	253.196	172.037	53.669	54.155	489.472	165.125	560.737
		3.178	128.72	114.115	129.888	463.875	175.368	410.508	201.435	167.839	217.135	156.628	177.022	355.88	174.658	474.086	359.659	322.742	251.356	169.644			3.178	127.305	251.682	325.448	52.423	175.153	129.462	310.923	140.878	296.738	217.685	115.587	74.433	57.288	108.88			3.178	745.692	802.058	333.811	193.785	59.046	32.073	596.025	224.968	503.997
		3.405	107.876	137.356	142.653	430.587	129.842	384.353	197.77	172.27	217.882	165.264	178.042	255.293	190.843	492.681	387.964	320.601	212.736	133.3			3.405	128.432	264.074	340.916	54.299	222.256	135.153	323.192	149.325	306.626	274.398	140.056	71.296	70.811	114.268			3.405	694.439	713.418	449.069	266.32	69.323	41.967	729.689	236.295	446.209
		3.632	104.028	207.557	158.922	395.915	114.364	340.88	209.132	156.879	198.501	174.478	182.203	201.882	192.04	482.786	398.72	319.534	197.574	113.201			3.632	117.573	289.554	333.416	65.616	225.976	133.815	331.743	156.684	285.649	344.372	150.976	81.468	68.784	130.199			3.632	661.201	573.386	560.472	333.531	66.397	41.689	841.502	202.597	334.565
		3.859	110.929	274.73	143.028	399.17	125.025	313.707	195.476	146.958	195.676	195.611	181.303	164.1	184.004	453.301	400.304	322.889	192.291	104.336			3.859	142.147	292.413	320.641	65.873	214.12	137.531	342.957	143.361	277.98	383.511	180.286	92.954	68.922	138.166			3.859	652.426	479.186	657.014	424.974	47.375	33.328	865.34	193.062	235.779
	Soma	4.086	112.869	340.861	149.81	424.553	138.528	282.064	166.188	145.971	209.541	212.157	189.733	142.304	160.113	439.626	380.36	330.791	180.481	94.44		Soma	4.086	168.929	307.439	326.88	54.392	202.149	151.433	322.264	124.754	333.262	424.833	179.167	107.629	83.212	130.42		Soma	4.086	572.189	481.028	699.888	457.977	40.213	42.137	871.959	190.727	195.543
		4.313	119.661	347.918	140.366	466.744	134.673	265.475	148.053	164.294	276.58	222.282	185.089	134.827	120.037	435.763	350.808	305.926	158.663	114.665			4.313	214.354	324.272	317.007	73.963	180.041	176.525	259.892	106.119	379.85	416.394	152.421	108.741	92.518	144.256			4.313	465.044	477.934	652.18	476.814	49.347	53.004	861.013	175.093	161.585
		4.54	118.727	277.476	166.84	507.512	109.435	264.463	144.307	166.428	325.575	230.086	174.833	128.186	119.449	439.346	313.126	250.34	143.217	143.082			4.54	245.199	352.355	299.853	75.828	135.048	218.243	262.986	119.512	415.284	373.099	125.148	123.709	120.496	178.86			4.54	388.853	482.291	588.69	465.979	69.448	55.556	817.863	156.673	144.742
		4.767	113.504	182.165	151.862	515.745	98.077	300.229	154.561	151.995	363.514	233.669	161.62	127.005	128.213	493.922	281.931	238.693	128.511	155.471			4.767	300.506	413.362	258.341	76.133	120.407	221.038	291.622	137.096	437.973	340.322	98.344	152.428	158.645	215.17			4.767	349.098	475.235	555.793	463.921	74.852	62.55	901.763	170.296	127.69
		4.994	99.387	130.856	108.591	519.7	84.072	282.977	148.458	133.854	378.533	224.425	164.33	128.435	137.935	504.059	252.739	229.383	136.528	173.773			4.994	381.643	453.498	232.872	97.07	122.688	184.707	347.095	177.641	489.099	288.089	80.391	168.57	209.784	268.348			4.994	345.589	412.915	544.023	454.523	86.134	53.511	1045.47	213.171	124.55
		5.221	95.679	94.155	79.623	439.745	80.472	196.721	162.168	131.459	330.633	219.978	164.902	137.797	121.999	476.371	254.596	246.067	140.263	179.084			5.221	442.354	446.505	228.496	114.08	137.853	151.192	385.571	209.119	534.747	221.646	66.836	150.949	232.26	294.62			5.221	307.848	376.648	561.915	403.95	106.951	68.937	1139.98	281.802	124.631
		5.448	94.982	68.477	69.462	327.432	95.224	137.041	168.975	136.909	271.896	229.579	156.642	146.632	104.239	417.996	288.874	267.064	143.394	157.237			5.448	466.639	439.545	237.366	123.005	142.928	124.034	377.847	230.697	564.346	159.37	60.831	132.981	221.631	317.064			5.448	309.569	346.19	586.096	338.446	74.104	89.999	1109.02	303.508	140.547
		5.675	84.011	69.405	75.152	271.517	92.97	120.03	174.099	138.676	219.272	244.066	149.001	171.612	89.567	329.102	332.494	263.271	153.492	134.654			5.675	476.307	428.307	229.885	131.085	142.463	106.864	338.649	252.41	523.555	105.837	52.801	119.039	207.355	296.518			5.675	305.255	326.344	603.347	278.685	65.789	115.798	989.67	298.275	156.173
		5.902	73.856	56.703	102.349	233.491	88.902	112.647	159.683	125.802	164.043	209.046	148.966	193.519	79.266	250.293	280.449	263.779	155.193	106.937			5.902	446.896	416.178	252.739	140.26	131.92	112.359	295.383	277.62	491.256	86.335	66.09	93.528	192.056	271.311			5.902	308.951	313.161	609.074	241.74	55.875	157.491	819.156	238.09	124.814
		6.129	74.877	51.063	112.913	206.118	90.344	113.297	142.391	140.301	120.034	169.934	150.116	181.585	81.166	219.821	196.193	253.657	148.361	97.915			6.129	385.474	407.957	272.613	154.367	112.917	131.821	259.012	321.365	442.967	97.279	96.379	84.128	156.398	248.482			6.129	325.679	302.137	595.572	240.381	52.056	173.678	637.302	161.974	118.972
		6.356	78.506	57.539	99.91	202.795	101.721	119.588	157.821	132.94	123.676	159.109	166.613	190.239	88.662	195.937	141.678	262.139	142.963	91.306			6.356	326.815	440.307	272.25	162.515	111.88	138.269	246.431	350.85	407.32	98.384	104.654	87.877	124.74	244.708			6.356	347.694	297.358	597.285	232.214	37.29	204.567	481.008	121.804	135.079
		6.583	95.185	72.322	102.224	176.999	84.231	113.872	155.693	140.462	139.793	153.501	184.536	188.826	95.841	177.093	135.138	260.213	148.718	102.422			6.583	269.287	445.387	272.309	156.352	111.213	143.675	257.663	360.692	399.116	81.456	83.118	112.338	123.497	246.509			6.583	361.952	304.949	597.143	211.527	45.033	234.931	440.41	75.41	143.116
		6.81	110.948	82.634	96.575	175.713	73.559	130.602	143.235	141.492	147.588	178.404	207.004	179.102	93.973	175.755	136.93	246.187	150.569	121.43			6.81	214.761	428.659	266.512	142.99	114.607	140.67	287.8	338.338	402.947	76.584	64.023	160.239	138.481	283.811			6.81	357.922	301.409	633.187	181.401	47.935	238.89	524.665	46.792	135.255
		7.037	134.027	96.897	83.238	175.635	106.705	129.252	143.233	142.379	145.989	196.577	212.596	176.472	96.379	172.775	138.334	266.178	153.694	126.391			7.037	190.555	420.964	259.22	115.498	126.771	114.277	325.601	281.663	384.511	77.377	57.606	200.693	157.815	291.094			7.037	332.809	301.643	649.885	161.987	60.134	225.506	640.061	45.653	130.118
		7.264	142.761	111.884	76.742	176.948	149.075	132.448	142.424	139.816	129.518	189.043	202.623	172.635	101.895	170.782	137.718	258.766	133.192	103.296			7.264	199.049	461.477	284.008	121.3	136.99	81.159	362.963	209.312	417.444	78.544	42.942	224.895	157.125	247.946			7.264	333.526	302.926	573.71	136.091	57.077	226.964	747.45	112.843	119.378
		7.491	129.109	103.595	79.334	152.462	162.849	122.039	144.774	121.402	102.527	176.655	234.993	171.99	81.206	147.394	126.377	211.036	149.644	94.558			7.491	186.997	502.183	313.255	83.95	130.856	74.338	349.46	182.092	442.149	80.402	28.751	237.744	144.117	216.646			7.491	321.635	297.482	461.008	122.621	76.933	176.924	835.36	168.32	104.755
		7.718	162.1	102.846	109.832	134.267	154.523	103.798	149.797	108.699	99.25	182.38	253.215	175.4	84.801	127.241	131.526	201.578	145.439	86.483			7.718	185.156	499.106	327.964	92.337	126.303	66.965	353.072	194.297	436.266	102.964	32.313	231.471	126.916	168.269			7.718	319.552	250.529	354.333	143.168	80.121	139.113	941.365	241.542	104.692
		7.945	180.09	117.712	132.183	135.894	139.172	112.53	147.962	106.91	92.209	162.508	246.1	174.855	121.217	127.407	128.443	208.902	152.55	86.024			7.945	188.378	444.802	331.377	90.4	113.11	67.881	344.187	208.596	397.205	108.25	34.173	223.335	123.888	150.022			7.945	284.283	200.85	248.087	124.764	76.404	107.062	976.343	265.651	100.955
		8.172	175.774	112.047	154.682	146.203	122.72	127.976	143.551	99.36	90.902	162.463	238.37	190.026	161.93	136.701	120.912	194.403	161.211	105.661			8.172	187.831	393.438	329.169	109.416	89.523	91.57	337.816	223.604	365.168	136.137	51.434	208.656	119.32	133.849			8.172	248.654	179.791	206.752	121.263	67.12	83.468	921.652	264.982	105.359
		8.399	165.531	99.702	188.21	124.928	113.26	136.006	158.567	99.243	96.53	153.318	223.574	185.794	164.227	133.418	106.062	186.694	147.343	121.4			8.399	176.01	333.321	295.044	185.37	69.609	100.484	327.13	220.893	353.396	137.913	73.281	185.317	125.219	122.966			8.399	253.449	193.229	210.166	99.024	64.888	63.925	805.064	200.608	107.052
		8.626	150.624	99.289	216.242	121.827	123.642	135.22	158.025	99.996	80.056	174.112	210.816	186.831	152.491	118.085	89.778	184.265	158.057	111.904			8.626	197.111	273.706	248.738	233.967	61.136	98.969	322.43	220.861	335.267	163.646	94.469	167.982	122.083	113.978			8.626	295.235	184.083	235.471	109.235	54.804	59.029	797.01	157.99	108.339
		8.853	137.72	99.996	242.17	164.186	120.125	138.756	136.275	92.549	73.958	209.227	203.19	186.807	145.041	144.013	106.434	202.58	178.937	99.769			8.853	198.526	256.275	193.068	275.686	68.241	90.749	342.523	234.574	323.463	206.873	101.481	144.986	138.727	101.775			8.853	308.93	206.164	270.263	124.015	45.458	66.221	867.279	122.585	108.205
		9.08	130.124	102.745	236.354	230.214	135.247	150.213	132.705	87.507	102.051	227.686	189.61	182.266	133.451	202.137	133.164	232.83	164.806	77.693			9.08	218.77	304.024	152.393	270.967	79.15	88.44	386.406	252.982	288.007	221.034	101.493	123.719	131.127	90.601			9.08	339.786	205.476	323.002	118.014	59.467	71.149	860.75	125.173	83.333
		9.307	117.836	124.251	184.447	257.345	133.233	155.161	124.399	94.17	105.883	251.886	176.244	184.317	129.846	245.364	158.674	247.67	149.866	68.522			9.307	241.514	371.619	150.785	278.795	74.169	84.781	463.265	250.876	231.01	201.57	101.171	114.631	124.879	100.086			9.307	351.956	209.856	443.261	118.03	65.795	73.909	771.046	126.562	97.517
		9.534	103.137	114.421	154.558	243.99	131.2	163.522	135.243	90.977	125.977	285.274	167.832	174.222	139.102	244.789	162.67	234.797	142.113	64.264			9.534	259.684	436.044	157.82	262.9	77.388	100.625	524.303	268.398	166.675	175.043	103.857	108.746	114.31	127.976			9.534	391.005	193.988	569.222	135.319	62.076	49.689	621.781	109.072	110.461
		9.761	88.76	104.032	140.422	206.842	130.364	140.975	134.759	94.761	134.147	296.575	210.116	164.515	135.505	219.956	159.729	232.01	148.852	70.672			9.761	274.283	454.732	147.994	232.36	95.601	108.502	567.268	267.899	127.531	174.713	128.401	95.231	93.651	158.716			9.761	465.876	176.358	643.746	140.677	59.199	84.443	521.479	105.438	126.276
		9.988	129.241	97.537	118.959	173.117	139.928	137.072	125.602	107.37	129.845	310.839	234.302	159.505	146.405	180.405	161.779	214.668	154.476	73.583			9.988	274.293	419.307	135.851	207.969	130.788	95.849	577.024	281.859	118.378	172.976	151.085	97.581	74.88	155.516			9.988	506.688	209.642	656.318	140.327	63.432	113.238	494.297	125.682	162.376
	PeMPs	10.215	159.447	96.198	87.129	152.134	157.49	140.062	122.662	93.359	121.371	275.399	221.25	165.874	137.768	155.523	147.785	199.501	147.501	75.907		PeMPs	10.215	270.529	392.548	134.883	184.439	126.194	100.713	518.914	285.846	124.674	170.452	174.809	98.048	64.285	136.124		PeMPs	10.215	524.53	243.153	586.436	132.6	53.566	128.249	540.009	160.625	169.145
		10.442	150.298	90.412	85.001	120.227	151.216	146.956	126.858	72.771	108.53	238.324	209.342	173.261	134.669	130.865	143.187	154.547	145.062	68.626			10.442	282.937	390.652	131.105	145.898	113.921	101.378	477.36	277.345	118.9	176.669	198.727	103.316	61.244	127.706			10.442	505.31	244.816	479.271	120.595	58.824	121.849	697.634	212.071	178.329
		10.669	137.02	69.307	96.054	93.583	126.149	161.112	128.629	74.951	89.332	217.903	211.295	183.848	131.614	100.086	124.019	142.016	143.426	73.767			10.669	303.344	386.638	121.017	124.123	93.619	107.49	466.804	286.43	99.491	177.313	184.282	84.883	95.757	130.278			10.669	454.536	254.203	399.235	104.008	54.671	101.939	887.721	218.041	174.73
		10.896	134.691	77.152	110.008	86.454	104.098	147.521	121.964	87.878	75.736	204.618	213.362	191.192	130.364	86.145	124.155	118.744	137.93	61.119			10.896	304.148	399.02	124.545	119.166	81.667	96.95	455.029	289.554	105.276	175.396	167.405	71.344	105.773	166.652			10.896	369.057	260.047	322.23	92.71	45.72	89.981	1085.26	227.043	180.4
		11.123	131.604	78.369	141.29	85.682	95.233	113.537	106.831	81.428	69.045	177.33	210.081	217.968	135.726	83.399	131.93	99.854	134.353	39.153			11.123	274.311	338.716	119.587	107.24	68.64	89.766	438.191	311.317	99.703	190.411	193.027	81.602	96.437	164.746			11.123	316.234	254.685	279.327	101.23	48.073	80.324	1206.84	217.084	167.128
		11.35	131.345	91.755	160.959	84.07	111.471	102.735	121.601	94.495	58.932	166.079	212.824	221.18	125.098	81.407	158.587	107.815	117.918	38.519			11.35	218.451	288.869	156.246	100.43	54.123	77.685	400.956	316.03	98.829	187.552	213.554	93.659	95.746	172.238			11.35	274.665	256.494	257.514	105.708	57.172	85.98	1268.72	226.257	139.629
		11.577	135.004	94.182	147.355	86.558	123.482	118.669	126.064	106.024	57.015	171.343	209.671	194.654	111.29	82.785	156.249	104.116	112.47	47.103			11.577	208.44	268.6	180.088	104.813	56.388	84.515	409.035	290.03	93.453	185.92	221.419	107.449	109.523	129.722			11.577	280.948	267.36	286.38	106.181	56.228	66.256	1323.13	261.294	107.9
		11.804	129.623	92.017	127.19	95.61	144.646	136.036	140.725	89.126	57.371	184.732	223.892	176.261	89.15	90.249	132.195	108.673	125.126	57.844			11.804	227.365	266.462	176.577	103.285	76.039	88.582	422.311	232.14	79.079	189.65	209.386	109.085	124.182	120.148			11.804	302.097	256.57	315.281	112.201	62.173	70.497	1484.02	321.288	97.825
		12.031	134.101	91.868	120.351	111.914	143.769	136.437	161.146	94.568	47.067	200.887	228.284	149.387	94.056	101.389	131.556	113.879	133.944	68.605			12.031	203.256	239.894	152.488	106.65	89.624	88.029	394.83	205.26	71.591	177.292	188.469	124.962	118.113	98.953			12.031	334.722	246.357	356.773	113.181	50.104	62.103	1684.36	389.764	102.933
		12.258	150.334	84.827	115.532	97.414	164.911	125.291	170.614	97.381	45.801	237.673	213.37	143.791	98.839	99.387	116.248	142.14	151.309	68.82			12.258	168.315	209.841	123.228	87.488	94.495	92.898	349.269	221.338	55.505	162.492	161.682	119.518	114.516	81.679			12.258	349.044	233.918	386.539	97.385	57.985	49.964	1887.01	407.283	125.1
		12.485	136.771	76.474	109.424	75.635	160.497	105.919	152.772	98.39	53.245	246.265	205.206	150.891	120.078	80.527	95.787	156.446	177.181	82.592			12.485	120.794	191.777	103.235	83.699	104.239	80.031	318.611	210.116	48.026	137.777	124.827	133.104	109.196	81.529			12.485	350.899	222.299	415.111	102.28	55.661	51.622	2058.89	405.069	158.008
		12.712	131.243	75.033	99.239	66.187	164.106	103.949	149.603	109.001	52.818	230.012	188.094	158.276	140.213	69.582	108.016	150.898	162.478	72.254			12.712	104.045	162.922	114.672	93.135	113.161	85.191	348.709	178.1	53.405	139.139	105.412	132.173	91.38	104.504			12.712	339.065	223.746	437.203	97.92	70.233	56.751	2283.88	397.854	179.912
		12.939	119.074	82.573	100.273	73.421	141.536	115.204	165.533	96.15	52.828	199.033	169.922	162.804	153.767	69.412	92.429	137.554	149.662	68.902			12.939	97.468	147.538	149.503	103.964	138.679	72.241	408.015	130.8	71.392	145.621	98.881	134.087	75.321	120.772			12.939	356.927	222.635	417.929	83.781	81.992	62.454	2356.59	446.076	180.418
		13.166	109.973	74.672	104.004	85.319	114.5	135.087	179.087	85.598	52.803	172.151	150.196	168.795	156.894	76.059	104.018	130.771	171.737	70.364			13.166	98.502	168.611	193.508	113.129	182.229	61.466	477.574	107.284	94.909	135.738	91.324	141.222	78.284	145.852			13.166	375.817	254.263	432.206	80.044	73.412	63.959	2379.16	398.652	190.271
		13.393	87.527	74.412	117.933	99.131	88.721	159.161	200.546	84.954	63.761	169.698	141.244	156.517	142.525	84.736	110.663	107.599	179.39	79.385			13.393	92.051	217.055	212.054	113.74	189.388	52.147	551.203	97.005	115.057	112.353	103.56	137.692	101.498	162.238			13.393	394.17	285.995	445.767	100.91	79.136	49.252	2305.67	341.613	228.87
		13.62	85.051	85.02	144.543	138.54	93.433	131.977	225.184	73.791	75.468	182.635	155.084	143.648	112.536	102.558	122.046	96.238	204.06	74.556			13.62	88.331	254.879	228.999	124.905	196.602	48.757	607.348	97.743	130.589	91.693	115.455	130.935	122.383	160.653			13.62	445.978	292.679	436.402	88.761	66.574	51.327	2116.29	294.974	236.334
		13.847	87.889	90.94	154.808	167.787	109.801	94.085	257.157	86.118	69.607	183.875	158.536	151.352	112.818	125.423	134.642	87.133	225.959	71.08			13.847	97.752	262.986	218.7	121.539	184.878	51.844	629.536	94.542	147.624	121.198	101.926	143.351	128.077	148.617			13.847	452.456	262.172	474.613	87.316	68.536	50.953	1917.84	269.003	212.286
		14.074	84.236	85.557	147.805	184.026	115.481	79.553	263.22	77.22	81.147	191.458	148.842	151.887	127.573	152.805	146.218	97.59	261.94	73.29			14.074	121.457	257.565	199.668	134.28	157.246	61.932	607.983	88.654	188.783	138.559	110.623	157.229	135.373	124.262			14.074	417.262	256.801	531.463	72.565	51.284	51.191	1570.06	247.024	187.197
		14.301	78.569	78.148	131.199	150.074	130.257	78.408	250.878	70.247	104.991	211.958	148.246	144.633	127.514	172.002	159.255	104.605	274.757	71.469			14.301	124.518	281.111	177.579	131.065	138.069	71.488	619.859	90.639	267.883	135.018	99.786	170.724	142.933	111.387			14.301	337.524	285.949	545.09	82.305	56.781	68.269	1120.27	225.795	183.393
		14.528	73.327	74.201	109.038	145.177	150.227	93.015	250.53	75.245	88.819	223.554	138.234	130.466	113.882	199.998	128.895	94.513	271.046	76.647			14.528	129.723	366.058	160.398	133.377	144.633	90.863	660.951	117.488	375.093	138.447	83.222	163.533	175.484	120.383			14.528	306.033	306.437	485.48	87.503	55.766	52.228	770.716	212.643	169.426
		14.755	72.467	61.298	122.512	127.87	124.184	83.914	267.054	77.823	74.286	223.185	135.913	113.938	94.483	201.332	93.951	89.484	268.455	80.819			14.755	133.17	419.449	133.006	144.556	155.578	103.666	734.873	125.251	474.473	139.962	83.746	170.687	196.529	133.184			14.755	301.794	277.148	478.466	95.231	44.635	49.643	602.234	180.391	152.953
		14.982	66.852	54.495	159.385	117.61	87.605	105.175	259.809	101.456	66.487	225.09	149.333	128.874	78.688	181.356	83.529	99.127	271.377	73.5			14.982	141.805	416.143	125.199	140.693	168.09	99.214	767.96	130.459	512.808	158.891	81.375	178.823	178.482	141.232			14.982	287.286	239.461	471.457	113.28	40.704	52.017	596.168	141.568	147.719
		15.209	77.034	53.641	212.205	104.304	66.086	91.916	241.484	126.81	86.035	223.818	138.842	163.245	64.084	200.53	87.898	96.874	273.854	70.211			15.209	162.563	366.88	106.754	139.622	166.142	82.59	858.929	142.499	463.999	184.574	96.079	175.822	161.531	149.605			15.209	269.339	214.697	447.932	112.6	48.778	52.052	617.284	136.075	140.227
		15.436	78.705	68.003	258.883	74.139	55.011	58.774	193.743	122.67	110.366	199.601	155.458	191.742	56.104	226.525	91.76	68.213	265.817	85.731			15.436	175.45	316.854	102.942	154.37	159.765	65.495	978.136	138.873	387.409	227.825	90.75	195.396	147.98	138.453			15.436	251.783	204.377	469.746	114.906	49.387	61.492	667.399	146.385	133.095
		15.663	93.026	102.851	240.257	77.191	53.405	65.986	148.325	104.466	105.073	227.345	167.578	181.825	60.006	270.731	87.514	66.253	212.443	95.712			15.663	200.769	290.175	115.828	165.882	146.045	63.909	1026.25	160.547	334.376	272.246	83.479	183.797	147.878	116.558			15.663	214.321	219.528	459.993	105.195	48.931	52.338	686.532	132.656	136.437
		15.89	97.925	106.088	197.665	91.957	72.085	75.671	139.799	101.023	109.793	267.988	169.946	165.768	73.377	230.734	99.586	40.237	167.04	101.453			15.89	208.229	289.198	138.277	170.531	118.007	50.619	996.915	173.225	289.52	296.306	71.319	154.114	139.317	92.937			15.89	190.082	220.05	427.901	115.037	58.569	55.828	596.233	126.675	120.83
		16.117	100.785	102.152	156.558	101.911	80.694	81.05	154.64	99.048	93.54	305.457	159.252	144.983	89.647	161.157	92.484	29.289	152.789	107.575			16.117	210.324	307.939	164.897	168.579	112.359	39.791	922.924	205.189	252.076	273.096	70.519	139.231	129.917	84.33			16.117	169.631	224.967	394.963	129.664	48.098	59.508	543.37	130.007	114.854
		16.344	86.609	99.606	117.447	121.773	87.053	86.626	169.27	107.053	102.957	331.191	156.211	131.951	115.184	123.007	69.179	26.859	164.12	115.016			16.344	236.438	324.993	197.242	172.55	109.911	48.43	843.997	210.187	227.624	228.046	55.881	122.654	118.641	82.605			16.344	174.409	231.918	389.055	126.761	44.126	58.821	530.01	140.338	135.905
		16.571	81.612	75.968	120.58	144.058	103.404	109.597	177.103	108.886	104.917	306.897	180.418	116.222	111.836	129.765	70.542	32.843	184.206	124.985			16.571	256.281	344.288	227.343	181.701	110.629	45.896	763.243	221.349	192.605	199.275	54.309	107.09	102.719	93.416			16.571	200.148	248.934	398.209	147.841	40.904	57.772	535.951	155.905	160.067
		16.798	105.03	53.791	113.562	124.373	107.071	125.752	187.138	101.347	94.249	271.421	203.91	115.471	93.155	145.552	72.15	42.942	194.966	131.322			16.798	275.769	356.751	231.948	180.878	96.334	55.388	670.541	242.728	165.916	171.048	66.441	90.794	91.677	125.878			16.798	256.101	296.503	447.13	136.403	45.444	58.894	533.549	154.91	170.206
		17.025	107.349	43.068	103.899	93.667	90.456	114.552	208.732	99.303	89.915	231.869	212.493	118.722	53.685	188.582	72.456	53.248	187.743	156.558			17.025	292.086	343.695	225.853	186.505	75.169	71.896	657.329	277.604	173.063	146.956	79.215	84.284	82.793	158.806			17.025	276.947	328.544	488.457	126.81	48.048	54.905	521.137	159.002	189.81
		17.252	101.957	41.887	89.13	87.649	68.823	96.6	223.836	115.15	89.405	224.342	195.11	124.588	44.482	183.614	89.737	47.936	204.764	148.356			17.252	339.467	340.745	201.821	183.411	62.498	92.8	686.931	315.465	156.496	122.811	85.088	71.521	73.485	181.709			17.252	290.643	279.377	353.749	112.336	48.3	74.961	440.249	144.119	175.382
		17.479	99.302	48.913	70.989	92.51	57.458	74.307	215.78	125.291	87.37	217.374	176.059	132.717	47.957	164.347	117.924	43.57	232.496	137.569			17.479	379.658	326.793	179.286	151.303	34.391	108.236	660.946	324.831	151.013	117.355	97.293	71.922	72.295	224.137			17.479	345.033	229.431	303.43	114.645	60.503	66.727	321.636	146.557	189.14
		17.706	86.071	62.965	71.266	124.11	42.901	69.548	193.153	124.499	90.573	214.175	154.914	139.583	60.147	140.34	125.296	39.567	210.814	111.034			17.706	398.859	319.932	144.495	138.993	36.557	128.28	566.608	384.484	144.555	115.913	93.135	70.596	67.475	215.006			17.706	410.214	213.233	360.454	98.977	64.338	56.008	223.404	147.708	249.635
		17.933	70.959	71.572	72.286	146.086	69.17	79.843	180.544	136.896	90.266	186.034	151.316	146.383	70.111	144.687	110.228	33.071	189.789	95.498			17.933	402.214	327.179	128.32	115.399	27.708	121.593	449.741	435.81	161.911	125.601	93.394	66.533	62.205	172.573			17.933	380.75	207.153	588.763	82.947	42.284	63.095	167.946	178.301	280.992
		18.16	72.044	82.743	73.163	171.494	61.086	92.711	190.858	132.874	93.513	163.884	148.7	143.778	77.051	164.524	92.8	24.205	167.439	72.062			18.16	378.377	341.741	144.309	98.998	31.917	109.143	365.915	457.144	194.187	126.972	90.905	66.101	54.241	129.796			18.16	296.342	174.702	714.34	87.358	42.262	68.277	167.391	193.732	303.301
		18.387	79.989	87.543	85.357	182.375	57.954	102.347	200.743	142.518	96.56	157.644	155.064	149.73	72.339	182.869	73.26	33.54	150.965	66.97			18.387	325.942	320.19	134.022	81.43	34.433	90.22	329.087	463.073	224.977	114.922	93.066	60.175	49.703	98.063			18.387	233.927	195.288	583.618	92.829	33.551	67.638	181.694	215.992	300.703
		18.614	85.896	75.48	93.393	154.371	65.55	82.144	176.199	156.723	110.078	163.331	161.952	149.632	71.426	190.731	73.581	31.145	189.98	77.292			18.614	303.353	317.407	160.65	68.206	39.464	83.457	315.316	404.039	240.879	113.701	113.372	64.908	48.129	70.206			18.614	198.101	237.411	403.295	98.877	41.273	66.823	219.562	234.936	301.112
		18.841	65.633	68.773	102.683	138.639	72.283	68.086	127.105	159.294	123.685	164.591	142.247	153.388	77.472	208.007	85.246	49.461	174.848	88.855			18.841	286.127	300.893	186.223	66.003	55.517	90.487	322.563	369.973	252.674	105.422	156.868	75.554	43.382	77.076			18.841	194.745	293.913	314.368	97.16	47.215	74.899	239.392	193.403	283.524
		19.068	78.436	72.12	109.766	159.855	84.163	61.56	113.554	147.127	110.505	187.996	154.449	164.291	78.018	238.2	100.766	69.666	153.494	109.451			19.068	249.819	301.173	171.326	75.608	85.645	72.799	315.465	325.131	251.54	103.793	173.366	85.239	50.041	69.016			19.068	197.092	342.546	235.549	87.139	35.977	78.94	267.841	180.409	261.004
		19.295	107.169	73.715	110.466	196.837	72.011	61.154	111.024	145.52	99.575	198.125	192.594	154.327	82.849	206.332	103.493	100.491	120.114	133.87			19.295	233.119	311.479	172.579	73.514	105.252	71.88	288.722	291.402	226.727	92.871	171.926	57.423	50.073	63.316			19.295	204.962	364.259	157.176	81.065	37.413	70.693	304.646	166.996	236.109
		19.522	118.334	76.094	89.606	233.843	68.457	64.439	119.305	140.76	93.285	223.695	229.104	165.348	76.965	177.292	87.12	144.295	105.388	148.132			19.522	229.169	358.171	167.859	66.402	98.066	64.468	244.188	286.54	228.986	87.157	168.473	35.038	75.115	75.519			19.522	226.428	351.988	120.254	88.723	59.276	67.239	316.213	150.681	230.538
		19.749	112.386	81.528	87.269	252.89	63.761	69.342	102.551	136.225	90.602	219.925	206.338	159.213	65.539	185.327	67.059	161.387	123.542	130.993			19.749	245.888	383.073	175.146	80.666	80.475	62.208	216.469	293.199	234.259	106.924	164.208	30.595	111.129	81.53			19.749	256.618	350.219	121.166	76.659	75.246	62.416	297.652	176.874	214.821
		19.976	93.131	106.674	98.443	224.33	59.028	66.397	101.15	130.289	109.538	211.741	169.612	160.781	63.846	203.203	68.392	137.723	107.003	116.482			19.976	301.252	394.69	186.716	90.872	73.734	74.97	219.729	323.934	212.954	142.563	157.438	30.139	129.42	62.062			19.976	239.703	341.057	133.812	71.346	77.73	55.182	252.822	242.718	188.701
		20.203	80.703	84.405	117.224	173.464	68.195	82.015	128.515	129.256	113.774	227.242	156.104	168.489	80.725	225.381	68.622	95.343	120.859	89.49			20.203	347.194	399.707	170.908	103.916	83.978	92.575	235.618	352.441	224.153	147.498	171.466	24.765	108.909	68.315			20.203	212.025	348.546	160.909	80.376	82.93	49.903	195.541	306.742	160.263
		20.43	87.427	69.74	160.752	132.098	75.176	81.293	119.32	144.275	123.563	260.454	172.802	180.535	78.974	226.724	70.147	115.502	128.153	96.543			20.43	398.17	390.462	154.604	119.841	112.471	102.419	239.999	342.659	226.023	145.598	167.121	22.667	95.664	70.201			20.43	194.814	360.421	197.512	88.888	73.406	54.7	162.563	335.66	160.822
		20.657	105.069	82.13	195.77	106.604	73.138	81.229	116.41	142.156	129.168	307.546	175.774	181.449	76.275	199.911	81.443	153.194	125.704	98.699			20.657	360.865	370.136	135.285	106.932	131.988	132.013	255.065	362.788	237.348	116.769	152.796	28.198	90.762	72.583			20.657	157.443	348.034	234.122	90.687	75.042	38.327	141.176	309.773	166.007
		20.884	110.031	79.89	211.311	100.804	73.689	75.242	131.789	127.317	107.37	344.466	182.396	176.041	74.074	163.84	79.831	191.443	124.761	97.275			20.884	294.423	377.937	118.116	84.608	137.704	154.434	294.093	344.298	223.482	81.2	137.694	31.11	90.546	69.729			20.884	164.786	318.568	239.904	82.371	85.637	42.038	135.565	303.389	169.536
		21.111	109.886	71.976	204.882	95.434	75.18	75.603	136.14	116.78	105.207	366.159	180.862	179.182	81.632	144.95	96.533	200.516	137.336	96.672			21.111	245.658	367.881	100.907	59.986	122.84	168.378	291.223	313.321	235.616	56.334	148.403	36.464	99.632	77.291			21.111	188.44	285.716	233.404	92.997	82.853	43.737	161.667	318.941	147.673
		21.338	111.251	71.017	184.96	106.924	80.723	74.903	123.825	112.885	107.447	330.42	168.903	184.676	106.745	120.83	104.892	180.512	138.258	88.242			21.338	223.517	344.673	96.625	39.786	99.922	180.184	272.305	255.04	256.311	56.465	155.458	30.717	109.327	77.372			21.338	194.685	265.536	245.877	102.854	81.986	50.158	185.041	355.639	128.018
		21.565	99.852	71.446	157.552	109.188	106.489	76.458	114.368	104.28	93.688	266.234	167.798	195.586	99.107	82	104.248	156.726	111.251	91.146			21.565	209.469	361.939	95.064	28.119	95.056	182.29	234.782	232.717	256.111	57.386	138.329	33.639	114.195	89.943			21.565	160.567	269.949	268.478	92.926	89.282	37.228	223.661	368.316	108.433
		21.792	98.036	84.08	137.047	127.971	125.01	102.837	117.974	111.646	71.982	231.94	151.781	209.904	68.241	96.747	109.962	126.106	104.932	76.855			21.792	231.21	356.751	81.212	26.326	86.595	186.57	196.061	226.081	249.724	67.51	111.257	34.593	100.672	107.898			21.792	151.94	277.746	303.887	98.183	87.352	31.309	270.646	367.909	96.71
		22.019	107.173	84.056	116.914	133.534	119.279	129.228	115.702	102.533	57.971	199.618	152.846	206.443	63.783	94.434	115.579	98.027	108.637	66.897			22.019	249.619	332.408	78.818	20.278	82.302	144.012	190.947	217.322	256.546	73.527	78.415	43.956	93.182	118.371			22.019	152.328	285.585	338.682	89.174	76.851	49.164	309.837	379.515	65.88
		22.246	126.343	75.331	96.498	157.135	85.698	143.854	105.218	117.058	52.462	188.059	164.283	212.014	68.706	97.53	106.751	103.92	97.004	74.023			22.246	300.551	308.625	75.076	9.02	80.247	115.545	218.155	237.522	248.6	64.921	52.327	51.293	89.827	107.883			22.246	119.27	254.149	312.877	77.685	67.114	58.084	315.746	393.521	69.164
		22.473	149.421	88.752	93.486	198.756	85.566	150.815	127.971	126.096	47.501	172.494	175.199	214.935	53.254	91.882	132.378	100.969	97.841	84.72			22.473	320.008	269.835	80.77	15.391	71.5	82.166	235.12	244.007	220.856	61.474	49.908	61.98	74.619	110.836			22.473	102.867	274.426	252.893	80.969	78.075	67.136	336.92	365.03	64.779
		22.7	162.185	105.438	92.695	228.716	80.882	175.032	133.138	157.302	48.705	154.043	185.712	229.564	53.98	118.943	158.06	105.624	126.367	80.84			22.7	308.439	270.35	87.027	25.681	58.264	79.912	219.956	237.773	178.671	66.6	49.433	66.418	69.455	107.898			22.7	122.026	297.888	206.529	100.578	80.558	73.597	371.423	331.509	75.026
		22.927	158.736	136.098	107.39	252.186	97.768	191.537	164.815	168.762	62.868	155.858	205.764	231.56	56.72	144.241	182.678	102.213	134.394	88.115			22.927	267.21	280.42	90.732	29.189	53.492	95.478	204.08	245.63	179.303	84.085	40.21	70.655	55.993	105.737			22.927	157.723	339.093	168.023	117.384	81.773	87.084	387.198	289.476	80.265
		23.154	158.188	143.225	134.342	223.981	102.824	195.857	207.686	153.397	69.103	158.508	195.217	244.529	67.771	165.159	194.863	105.177	151.945	87.864			23.154	252.159	288.585	104.542	33.387	64.238	136.539	219.233	264.634	204.952	86.882	45.633	73.079	49.921	146.815			23.154	197.127	389.921	200.839	126.787	75.521	75.633	334.329	249.607	81.578
		23.381	171.51	154.941	133.87	217.479	91.008	168.013	223.957	153.978	55.157	185.331	192.931	242.054	74.775	193.603	221.118	99.512	195.426	84.776			23.381	242.092	319.138	117.302	19.985	68.415	161.941	213.156	247.294	205.212	78.017	45.259	69.811	60.348	175.21			23.381	227.777	409.486	234.361	127.016	82.026	64.87	254.582	229.288	91.141
		23.608	193.771	172.418	136.912	237.282	87.902	126.993	196.359	157.026	60.458	207.279	225.786	240.888	99.659	228.371	222.49	122.139	209.636	91.529			23.608	209.655	383.017	107.986	27.127	67.589	166.857	198.012	206.587	200.079	69.118	38.041	67.479	64.55	210.948			23.608	292.836	434.222	268.255	119.643	85.577	57.124	179.6	213.7	91.435
		23.835	207.574	188.592	134.741	263.844	108.977	116.53	184.81	156.83	60.786	201.188	245.47	252.356	97.512	236.081	206.409	118.247	196.339	101.475			23.835	207.92	403.69	98.453	21.842	50.309	148.151	175.136	211.765	184.12	57.366	30.228	69.184	62.7	224.347			23.835	330.29	434.872	297.858	137.968	89.314	56.314	118.552	192.35	111.999
		24.062	190.595	189.358	148.249	218.662	120.227	92.437	155.992	157.423	59.797	202.713	263.732	256.89	107.83	247.044	157.965	95.778	172.823	107.708			24.062	201.203	418.069	97.425	18.847	44.475	123.759	178.021	211.59	165.136	63.064	18.156	74.008	58.604	228.214			24.062	416.007	435.862	316.238	173.799	90.353	51.929	80.59	216.548	143.072
		24.289	182.586	186.893	162.845	208.259	126.365	81.109	132.328	159.453	83.998	215.449	258.459	256.322	106.829	259.62	142.448	83.61	161.188	111.997			24.289	184.429	408.937	82.872	30.517	48.809	87.775	230.772	186.301	155.822	59.975	9.093	61.335	43.855	249.459			24.289	475.207	411.299	314.721	181.647	99.016	56.235	84.318	236.018	180.682
		24.516	162.041	171.896	159.766	205.843	126.543	91.826	127.948	147.159	87.974	231.416	232.872	253.099	105.453	276.974	120.252	63.777	140.472	100.249			24.516	186.623	408.615	97.891	34.725	42.327	87.075	330.35	171.21	146.281	46.996	10.726	58.556	47.788	258.606			24.516	468.078	372.79	301.449	166.581	102.335	54.036	131.391	265.614	166.576
		24.743	143.078	170.789	129.57	243.949	154.09	109.869	116.631	144.368	84.54	235.043	233.395	237.922	116.601	295.251	109.333	58.059	119.622	111.028			24.743	184.874	376.805	122.205	43.373	42.058	77.474	392.25	167.737	134.417	41.327	24.664	67.549	42.582	232.774			24.743	385.337	358.522	275.117	128.271	100.361	70.572	190.175	260.18	135.906
		24.97	127.412	187.635	113.649	281.493	159.155	144.669	129.223	127.88	70.593	244.718	222.745	219.979	126.918	315.456	128.387	48.806	119.669	122.443			24.97	177.616	342.795	136.31	61.785	54.236	57.946	364.65	152.832	138.984	30.128	23.725	62.318	37.594	204.16			24.97	294.567	376.322	251.236	99.091	94.866	99.408	257.999	238.805	103.305
		25.197	124.695	199.182	98.471	306.217	137.387	172.557	147.574	120.435	84.739	223.65	214.36	211.198	141.162	335.312	156.947	51.459	122.042	123.615			25.197	168.958	344.08	141.254	56.391	56.685	61.437	301.79	155.777	150.262	32.486	31.167	64.317	39.239	197.248			25.197	258.749	406.704	257.17	87.895	86.041	113.283	280.924	221.572	97.267
		25.424	120.782	186.709	111.403	307.625	109.871	187.743	174.543	121.353	72.676	201.791	193.641	197.898	121.04	354.809	194.147	62.394	123.412	132.746			25.424	144.327	335.862	168.572	54.129	57.981	70.389	253.759	137.683	150.768	38.746	48.576	72.892	54.334	192.43			25.424	275.958	410.925	279.966	75.992	78.456	102.457	259	219.317	112.815
		25.651	141.612	168.672	128.268	308.751	118.464	212.561	215.21	118.627	55.834	193.853	190.487	196.183	137.058	304.291	214.261	76.01	135.095	135.488			25.651	127.951	318.848	189.381	59.836	55.614	63.301	198.193	128.042	153.8	52.805	67.743	82.926	59.683	188.359			25.651	315.218	404.284	294.393	64.042	78.012	97.459	204.686	183.166	124.079
		25.878	152.426	157.89	140.183	271.279	116.107	206.104	221.6	105.037	75.448	198.681	192.122	216.89	155.778	248.331	238.745	85.149	158.951	126.816			25.878	138.905	312.148	179.688	59.343	76.098	63.636	156.922	147.5	156.353	58.606	90.132	94.163	56.659	162.324			25.878	383.714	404.569	294.478	62.141	82.776	81.547	143.817	205.563	125.968
		26.105	141.193	138.469	175.912	196.99	107.398	205.865	202.993	97.404	85.396	205.421	201.481	273.965	157.544	204.232	250.933	113.664	199.973	95.602			26.105	146.139	280.391	164.206	60.703	90.535	67.392	115.863	154.991	148.132	75.567	93.625	83.278	68.216	134.461			26.105	388.837	390.309	289.505	57.907	79.818	62.69	85.926	240.732	128.095
		26.332	133.352	133.422	175.426	131.782	107.736	192.725	157.268	97.707	82.221	213.572	213.13	333.905	152.593	178.442	247.629	140.73	240.988	88.812			26.332	137.119	224.894	137.223	56.633	97.752	75.837	73.516	145.593	122.685	80.694	93.282	83.518	74.811	112.62			26.332	354.962	394.995	327.142	54.098	86.901	70.478	44.776	267.578	117.905
		26.559	139.589	121.412	201.748	93.06	84.897	170.386	111.616	95.031	86.957	223.593	212.612	364.006	129.563	150.406	234.148	175.348	221.796	63.641			26.559	139.297	173.373	134.49	61.803	103.21	83.196	73.496	140.271	103.174	109.423	95.588	83.143	78.719	107.01			26.559	420.846	422.233	368.667	70.95	79.808	66.151	49.108	265.865	120.25
		26.786	123.363	133.394	244.886	86.682	64.473	174.204	107.07	87.989	98.963	227.383	226.35	355.796	114.969	121.307	222.152	230.973	185.576	57.06			26.786	140.209	146.508	143.876	63.929	111.306	102.485	96.907	151.255	82.55	138.268	93.788	83.226	100.859	103.798			26.786	506.748	484.093	346.207	86.999	68.099	57.869	79.066	259.61	107.915
		27.013	113.799	165.836	257.02	102.467	47.143	194.985	103.574	82.485	104.808	229.402	223.584	346.454	111.838	105.685	201.694	304.262	145.055	45.086			27.013	127.981	138.394	149.534	75.524	109.626	104.921	109.943	156.324	83.07	149.17	74.665	71.23	103.744	102.288			27.013	535.266	521.76	297.951	79.976	75.598	67.119	112.587	202.764	105.36
		27.24	99.404	245.994	239.073	92.44	41.36	183.388	104.755	81.648	108.148	265.995	221.888	325.321	103.253	99.923	204.374	356.966	105.522	46.101			27.24	147.533	137.068	198.028	90.851	102.577	78.245	169.717	183.626	92.244	168.935	55.977	57.347	96.625	88.678			27.24	501.261	503.45	324.391	86.703	75.539	52.746	160.25	151.464	118.892
		27.467	109.444	298.286	217.946	84.989	29.383	164.979	133.492	70.623	106.048	312.806	231.509	291.649	97.985	85.513	227.323	425.007	105.563	42.181			27.467	187.186	144.078	251.032	94.677	93.965	64.83	280.417	219.754	103.806	182.867	40.965	59.111	106.385	96.903			27.467	428.414	453.537	402.564	101.131	79.063	47.134	189.178	117.137	147.532
		27.694	99.994	320.601	194.762	70.334	25.926	183.683	161.793	64.572	92.375	331.45	235.77	259.329	90.712	74.094	209.475	465.357	107.269	36.745			27.694	231.529	146.605	274.223	89.214	79.739	64.593	369.612	247.82	105.592	162.343	34.183	59.892	121.715	109.253			27.694	380.664	411.057	439.931	106.307	80.003	53.736	199.926	99.247	195.525
		27.921	103.566	310.073	177.354	78.42	22.026	219.632	174.293	53.361	90.041	339.616	222.583	204.09		73.237	214.668	499.539	108.56	41.837			27.921	259.485	132.682	269.455	85.09	62.764	47.011	384.435	274.298	116.441	120.556	34.074	46.756	114.119	127.705			27.921	333.149	363.887	431.662	98.228	86.056	54.318	226.261	83.79	242.464
		28.148	120.64	288.313	180.748	88.322	19.689	216.069	164.136	60.477	81.011	331.026	190.439	164.848		75.446	228.656	511.901	135.891	64.404			28.148	270.843	102.273	262.376	80.05	43.736	46.923	372.088	292.983	128.368	96.448	25.893	41.514	97.016	132.497			28.148	252.071	318.379	431.698	101.313	91.887	68.278	216.62	79.755	296.93
		28.375	142.682	257.93	204.037	114.984	21.47	183.082	144.575	79.275	70.322	309.061	181.214	141.346		81.608	248.026	510.862	162.863	87.559			28.375	253.605	63.813	259.177	82.852	42.412	58.873	341.027	283.412	122.055	86.842	21.637	34.785	65.356	134.211			28.375	186.386	299.882	474.927	95.185	67.417	57.351	185.479	91.052	300.512
		28.602	146.053	219.525	200.777	124.331	18.583	174.166	117.262	90.482	52.655	276.684	175.44	134.733		101.008	195.913	473.831	175.019	111.731			28.602	259.053	41.322	253.641	70.494	51.332	43.081	264.945	311.16	113.856	86.269	21.366	40.027	55.925	110.031			28.602	154.683	352.339	504.711	84.9	76.29	43.353	155.651	107.099	275.854
		28.829	129.687	173.873	252.475	141.752	10.733	164.832	90.486	66.991	43.368	260.349	162.111	139.013		124.323	174.647	394.159	165.549	141.601			28.829	277.7	52.276	244.209	57.657	70	22.426	205.174	323.694	121.717	94.702	17.977	31.171	54.441	85.424			28.829	183.396	345.788	498.594	108.416	74.329	40.429	135.061	138.92	231.22
		29.056	127.841	123.068	323.252	140.94	9.068	175.682	87.514	77.031	39.209	260.528	154.377	138.822		137.495	161.012	320.972	146.662	148.524			29.056	281.311	75.612	223.909	57.118	84.559	28.929	175.584	311.047	114.576	109.939	13.663	25.333	65.716	77.522			29.056	253.021	315.841	469.393	102.372	83.822	40.421	105.442	168.937	202.351
		29.283	127.446	88.651	385.018	137.544	23.165	159.478	92.549	83.195	46.646	275.286	173.172	139.001		165.959	164.366	251.143	119.504	174.67			29.283	275.372	98.755	215.579	55.245	92.706	39.829	140.61	296.975	126.812	137.462	16.504	30.225	81.857	65.033			29.283	263.211	274.126	483.914	89.908	80.723	45.093	84.661	194.487	203.686
		29.51	110.476	70.299	359.028	111.988	21.101	195.286	91.641	81.75	55.728	330.959	189.99	126.274		184.026	167.782	193.167	90.248	212.694			29.51	282.515	119.251	159.814	43.842	75.717	49.58	144.877	328.78	124.814	169.643	22.714	31.976	90.895	59.183			29.51	286.673	250.549	462.41	104.451	96.955	39.293	63.979	239.412	220.152
		29.737	105.823	65.482	329.361	58.005	27.866	196.01	84.56	93.487	55.238	405.216	198.381	137.939		196.834	170.892	154.185	87.438	236.813			29.737	356.112	97.383	140.166	38.468	64.889	62.968	164.461	362.129	111.039	200.002	18.072	21.998	88.647	62.483			29.737	330.515	240.214	412.54	123.703	104.953	48.291		288.202	210.208
		29.964	107.338	67.985	272.084	31.112	28.496	179.963	91.952	102.537	72.903	467.596	218.484	155.444		193.302	219.444	121.168	93.369	206.312			29.964	394.247	95.241	124.045	44.223	69.757	74.537	193.681	359.627	108.527	206.476	19.973	23.637	66.321	60.82			29.964	318.909	267.549	367.276	117.984	86.942	53.024		288.512	214.649
		30.191	104.223	69.865	258.13	31.096	38.179	180.037	99.818	94.229	76.575	454.35	230.544	169.094		196.419	217.307	124.568	91.487	150.959			30.191	381.121	103.853	104.992	43.046	90.677	76.14	217.724	344.671	109.017	205.13	21.463	30.185	72.881	49.315			30.191	250.605	247.433	351.408	92.804	106.021	53.697		279.53	178.656
		30.418	86.944	65.608	283.355	37.907	51.641	154.657	101.927	81.458	73.792	396.982	212.833	166.812		223.005	201.324	143.374	87.439	120.316			30.418	367.282	116.147	91.933	28.213	110.924	70.495	229.525	303.218	102.987	204.22	26.29	38.814	92.865	44.631			30.418	158.009	218.798	331.076	96.371	132.184	58.195		248.457	169.595
		30.645	83.513	55.782	294.332		64.191	121.479	94.85	83.526	75.492	336.191	193.666	167.653		238.797	178.525	137.09	96.054	119.689			30.645	307.266	122.298	86.679	33.719	96.213	68.914	228.82	243.708	97.104	209.199	38.11	41.706	106.713	55.852			30.645	100.902	174.644	293.84	67.225	152.71	49.341		245.795	228.807
		30.872	95.943	71.134	293.067		99.991	96.478	97.038	102.156	93.722	337.513	197.646	156.938		222.44	146.892	139.151	100.065	109.826			30.872	237.692	124.022	92.129	33.027	91.655	50.963	227.288	195.37	77.335	223.9	39.127	39.887	99.515	52.849			30.872	71.698	168.017	258.263	73.98	178.456	44.489		259.366	294.988
		31.099	113.964	96.196	235.633		147.471		98.511	86.836	113.273	356.684	185.946	137.881		228.146	109.523	139.057	97.84	127.204			31.099	194.683	140.24	113.464	27.565	125.233	52.668	209.367	164.83	62.043	206.837	47.642	35.648	97.56	45.798			31.099	58.221	188.019	227.466	78.106	164.364	46.964		245.951	307.087
		31.326	135.305	102.174	157.424		159.786		89.062	95.436	128.366	360.694	167.407	110.617		198.475	101.401	143.033	106.146	127.434			31.326	175.832	183.078	127.012	27.999	178.73	58.179	210.46	153.314	43.59	189.387	59.807	37.796	122.016	65.016			31.326	63.866	215.742	251.445	84.404	172.518	56.328		244.412	278.579
		31.553	145.173	99.717	111.962		167.188		101.263	98.75	121.21	332.878	168.536	91.039		164.789	83.689	138.885	109.03	131.428			31.553	154.526	234.455	143.56	33.186	194.719	61.619	192.746	137.773	36.601	184.917	76.405	36.506	148.04	68.281			31.553		265.955	297.589	81.627	146.624	46.172		243.029	248.791
		31.78	148.813	90.703	97.968		139.647		102.81	99.484	107.315	271.492	168.499	93.084			60.673	177.318	104.816	130.393			31.78	124.871	265.584	132.689	43.491	188.926	57.659	183.291	119.53	41.543	200.527	67.008	40.541	148.902	54.565			31.78		325.5	370.426	95.103	105.84	36.813		231.293	249.583
		32.007	146.217	77.74	73.926		108.46		110.824	104.68	110.151	214.883	157.318				50.946	229.096	99.906	155.863			32.007	129.339	271.724	144.976	44.903	173.693	61.155	187.046	114.121	51.072	252.603	59.257	39.176	147.837				32.007		391.581	429.206	106.856	81.109	39.339		230.136	247.281
		32.234	146.109	62.82	62.462		97.386		122.339	103.017	112.525	179.03	156.864					294.225	111.481	172.206			32.234	125.322	233.687	151.578	46.265	161.658	66.372	194.047	128.178	60.22	283.735	72.605	52.881	173.823				32.234		367.182	497.353	101.183	45.853	53.669		196.955	224.491
		32.461	160.881	37.121	40.777		107.166		125.532	102.999	96.878	160.571	175.481					310.507	108.83	163.864			32.461	130.146	200.957	144.868	36.189	141.881	90.428	268.494	142.497	64.516	302.223	61.56	59.507	167.155				32.461		297.883	545.492	104.257	35.145	57.011		170.815	164.859
		32.688	166.363		34.269		132.141		151.169	116.746	77.679	154.175	205.366					278.037	116.875	137.771			32.688	133.714	204.703	189.781	38.226	116.788	109.91	370.5	136.855	45.159	311.241	50.193	54.69	153.142				32.688		224.855	524.292	92.674	48.018	57.073		129.371	137.172
		32.915	171.355		25.674		169.447		154.19	124.239	74.2		229.941					276.736	108.287	129.13			32.915	127.105	214.857	216.785	32.25	123.065	111.349	425.927	122.636	42.231	324.927	52.472	55.488	156.435				32.915		230.59	461.531	109.351	34.803	50.134		125.414	119.132
		33.142	162.648				197.12		141.022	120.914	73.74		234.955					325.902	120.537	125.843			33.142	129.917	168.372	286.494	38.427	123.908	116.12	410.116	115.668	39.348	327.866	63.591	60.059	167.348				33.142		261.13	387.318	119.737	33.634	25.868		105.02	102.317
		33.369	174.127				239.547		158.824	119.18	96.494		224.673					378.145	125.069	119.815			33.369	118.667	111.365	304.878	45.451	153.354	109.334	367.993	129.058	46.211	316.274	77.939	64.196	188.043				33.369		320.637	334.229	100.048	34.752	22.754		122.762	120.675
		33.596	208.112				252.099		184.605	104.372	113.705		211.465					381.397	140.854	117.753			33.596	131.838	94.648	281.11	55.08	173.629	104.197	352.111	137.297	66.309	286.856	73.327	68.566	197.294				33.596		448.145	326.791	106.321	38.857			135.419	133.858
		33.823	217.08				264.729		198.7	101.881	147.991		196.321					311.479	145.918	106.849			33.823	129.894	81.303	246.577	60.984	204.149	86.106	355.956	137.045	66.206	280.881	68.52	83.332	174.368				33.823		552.507	312.51	122.955				154.769	145.069
		34.05	184.37				268.932		191.109	98.197	160.26		204.561					222.398	135.816	122.517			34.05	123.619	96.622	210.389	52.47	188.399	70.918	338.733	125.896	71.688	260.265	85.483	98.768	136.35				34.05		617.955	323.201	112.834				181.848	148.901
		34.277	167.607				231.655		176.203	101.063	143.718		220.898					160.219	142.535	161.243			34.277	136.053	140.76	186.997	49.932	146.46	70.203	273.37	128.915	66.874	226.509	97.235	114.697	112.491				34.277		662.93	358.498	123.912				215.328	163.287
		34.504	175.601				187.97		160.161	106.258	121.828		230.979					145.782	158.656	169.227			34.504	158.307	173.323	148.71	60.017	132.8	71.36	222.246	117.536	62.55	195.718	102.663	128.873	105.247				34.504		629.748	350.483	111.207				236.552	174.168
		34.731	185.256				170.522		131.645	96.681	114.237		225.764					151.84	166.962	148.286			34.731	148.074	157.879	104.731	61.488	119.279	54.42	195.203	92.244	62.142	204.78	91.579	130.926					34.731		538.925	311.601	96.986				304.454	147.579
		34.958	177.561				153.604		111.543	92.333	97.958		232.447					147.867	166.128	116.282			34.958	124.923	115.273	99.593	59.11	95.584	38.978	186.28	80.407	66.084	188.929	79.175	140.697					34.958		447.434	272.686	90.231				371.481	135.029
		35.185	155.687				139.04		102.056	80.044	83.529		259.486					152.27	165.648	119.031			35.185	106.357	122.019	127.02	86.487	89.864	40.331	185.633	71.333	62.655	193.514	69.776	145.554					35.185		344.125	239.273	91.014				356.077	125.974
		35.412	136.022				142.951		90.502	70.803	69.035		286.993					168.26	170.638	125.729			35.412	90.988	145.814	150.207	96.454	71.284	40.357	165.809	53.308	76.786	211.636	74.731	140.773					35.412		296.395	208.019	73.499				304.077	128.91
		35.639	127.375				118.882		101.222	67.094	69.186		256.338					171.978	154.932	156.784			35.639	73.097	150.258	185.241	121.103	48.922	59.33	149.512	63.856	69.139	247.169	90.961	143.864					35.639			155.949	71.66				290.247	112.833
		35.866	160.222				106.787		111.13	86.695	71.459		226.541					174.936	142.474	193.241			35.866	87.405	160.736	188.126	129.058	55.643	52.079	121.301	81.806	84.012	290.952	103.011	149.112					35.866			122.484	77.885				264.964	85.174
		36.093	200.272				91.151		110.442	93.609	72.259		214.053					183.44	120.476	201.995			36.093	94.882	149.604	158.99	139.874	46.135	44.69	108.492	92.613	76.045	302.281	131.131	179.478					36.093			121.123	85.846				224.338	82.645
		36.32	210.317				94.815		94.552	82.752	84.658		224.366					199.726	103.074	215.754			36.32	104.954	128.102	125.855	155.378		43.765	116.082	100.907	75.313	275.73	152.782	184.338					36.32			125.695	81.444				205.617	80.706
		36.547	189.282				109.437		100.282	89.656	110.384		230.453					194.406	89.829	198.914			36.547	103.264	101.743	88.05	157.55		51.392	143.63	97.897	83.187	255.77	152.195	161.187					36.547			121.534	73.288				206.802	94.392
		36.774	168.658				119.464		122.326	103.985	116.685		214.383					151.989	98.392	168.509			36.774	108.085	100.091	56.99	155.014		45.213	165.828	117.259	75.28	251.085	143.395	124.019					36.774			94.314	74.619				196.873	105.057
		37.001	180.727				139.462		161.641	120.143	117.642		184.476					120.534	110.871	136.282			37.001	103.959	90.799	50.661	159.774		32.688	183.113	128.428	72.351	257.322	120.053	112.229					37.001			76.53	73.644				208.094	89.774
		37.228	172.935				161.669		210.478	114.318	103.135		176.1					89.723	106.014	101.919			37.228	95.752	98.258	64.613	148.801		44.006	246.999	106.604	78.927	243.792	100.741	93.765					37.228			83.668	83.259				219.715	80.878
		37.455	151.494				152.207		233.213	118.279	87.58		172.196						94.139	69.121			37.455	81.531	106.159	90.166	163.482		48.87	243.599	84.01	67.974	219.99	69.792	75.552					37.455			97.864	89.343				235.474	61.041
		37.682	131.107				155.992		237.768	124.229	115.077		190.359						105.262	76.168			37.682	80.736	101.593	119.053	164.915		54.237	195.799	84.907	77.713	189.829	47.433	63.24					37.682			104.084	88.6				252.929	54.644
		37.909	131.311				147.894		251.102	127.181	137.287		217.046						123.496	81.997			37.909	92.767	81.677	130.161	141.266		50.272	161.566	106.978	86.29	161.154	39.687	58.102					37.909				81.394				262.575
		38.136	123.029				115.495		282.261	151.918	152.435		237.846						157.72	74.068			38.136	115.517	92.629	142.808	112.259		54.508	135.976	138.895	112.38	132.647	39.623	46.751					38.136				86.125				226.94
		38.363	115.039				99.011		312.361	148.28	175.721		212.844						207.177	75.657			38.363	125.938	112.553	140.195	109.403		62.378	108.105	139.302	129.607	102.794	44.627	51.85					38.363				85.819				208.214
		38.59	125.566				95.078		330.861	146.576	231.999		207.143						242.473	81.539			38.59	146.01	137.153	116.706	86.83		73.046	111.357	141.975	142.056	94.078	58.921	30.294					38.59				84.788				189.382
		38.817	133.758				81.529		351.901	156.298	289.812		215.133						253.988	71.47			38.817	157.152	163.175	104.028	70.529		71.691	149.821	142.814	123.366	109.01	76.52	32.19					38.817				74.96				173.407
		39.044	158.441				73.422		382.926	155.619	338.75		199.972						262.25	51.64			39.044	149.331	220.894	91.34	71.778		74.322	183.086	167.24	103.971	109.593	81.027	30.838					39.044				71.465				171.151
		39.271	169.091				73.857		396.308	146.046	385.822		177.669						285.033	48.254			39.271	161.63	250.43	83.25	63.703		79.16	205.543	203.787	93.179	119.411	87.808	37.872					39.271				70.638				179.381
		39.498	170.596				82.965		396.804	155.805	450.536		184.714						319.033	65.329			39.498	199.129	278.97	90.347	52.201		84.657	198.061	207.132	79.313	123.72	89.056	40.884					39.498				80.76				208.223
		39.725	166.903				91.705		391.033	140.862	490.944								335.911	75.573			39.725	218.655	308.537	79.843	59.937		87.144	195.422	192.572	82.87	127.954	118.326	53.545					39.725				76.138				239.798
		39.952	147.058				101.645		400.144	137.617	545.007								354.541	80.189			39.952	197.967	314.299	81.9	37.454		97.323	220.985	179.244	92.863	126.393	159.31	63.276					39.952				69.111				282.308
		40.179	136.845				82.714		385.06	117.865	607.206								371.699	95.095			40.179	185.788	292.874	70.908	30.787		108	231.829	168.838	79.978	106.964	177.081	67.727					40.179				56.569				323.069
		40.406	142.273				78.606		428.932	111.864	616.778								400.796	89.97			40.406	168.718	260.048	70.465	35.16		117.381	240.846	162.073	63.356	107.179	164.303	82.259					40.406				33.462				356.681
		40.633	142.043				83.268		487.141	100.636	559.667								405.821	80.257			40.633	161.913	256.74	88.689	38.66		113.111	253.159	160.814	62.823	106.425	157.467	93.415					40.633				39.131				388.999
		40.86	143.528				84.97		533.956	86.75	504.943								405.07	68.313			40.86	157.764	261.758	119.21	40.916		91.64	284.666	164.41	64.002		142.604	89.186					40.86				37.243				387.123
		41.087	142.065				106.333		515.058	77.848	441.147								398.85	61.225			41.087	154.443	266.75	159.045	49.81		76.732	295.05	163.546	76.63		112.618	76.314					41.087								391.23
		41.314	146.323				97.554		491.245	60.718	376.577								393.463	74.103			41.314	147.154	271.515	171.717	59.68		70.952	352.109	170.584	91.017		121.714	59.76					41.314								363.914
		41.541	174.731				103.266		459.947	49.647	287.368								388.557	71.712			41.541	156.004	296.204	141.36	64.523		63.541	411.683	202.47	106.139		126.44	52.146					41.541								315.493
		41.768	203.842				123.066		441.974	47.076	251.724								430.029	77.136			41.768	183.734	299.567	135.046	77.866		51.721	388.458	220.352	128		104.656	44.817					41.768								237.529
		41.995	239.008				144.241		404.297		221.116								486.583	70.277			41.995	210.037	288.428	115.447	90.94		60.577	305.123	224.68	129.669		91.945	47.13					41.995								196.029
		42.222	231.636				129.124		370.234		198.899								505.434	65.438			42.222	214.739	271.218	102.486	96.075		68.542	273.888	217.847	138.607		104.38	53.382					42.222								184.397
		42.449	199.043				106.637		358.282		217.546								490.339	80.093			42.449	215.137	240.916		79.959		66.908	275.726	200.154	145.621		123.767	53.523					42.449								205.384
		42.676	174.712				87.985		342.919		216.236								455.428	95.912			42.676	198.545	203.965		63.262		69.118	272.492	181.214	135.803		116.943	58.835					42.676								217.968
		42.903	156.101						319.27		235.723								406.745	86.176			42.903	180.422	166.923		50.828		78.33	251.12	197.253	132.581		128.027	59.884					42.903								235.917
		43.13	155.967						270.052		215.446								388.587	71.672			43.13	176.063	146.8		48.254		93.03	233.929	201.614	135.43		143.87	70.856					43.13								234.751
		43.357	168.853						227.764		186.173								353.582				43.357	198.794	138.369		49.541		103.683	237.44	161.75	142.269		146.298	89.734					43.357								234.75
		43.584	168.034						180.967		179.957								330.372				43.584	181.045	115.569		52.078		106.588	230.176	120.558	159.767			105.203					43.584								227.169
		43.811	153.66						160.772		164.158								322.184				43.811	135.189	124.182		53.373		87.727	223.55	114.023	179.298			94.843					43.811								206.786
		44.038	128.064						153.397		133.852								308.358				44.038	107.613	142.082		58.383		77.148	231.827		195.639			102.365					44.038								206.244
		44.265	125.444						169.507		129.064								284.089				44.265		206.731		51.582		101.441	267.009		231.225			96.52					44.265								216.564
		44.492	123.258						168.304		120.452								237.362				44.492		266.517		65.145		97.705	291.357		236.088			80.769					44.492								205.654
		44.719	133.163						169.934		123.794								200.203				44.719		314.015		71.088		86.771	307.463		203.268			88.795					44.719								178.4
		44.946	136.024						191.401		115.453								167.992				44.946		366.575		86.074		78.819	294.646		167.97			96.75					44.946								161.783
		45.173	144.443						192.563		120.17								155.853				45.173		385.948		96.452		85.921	279.16		146.528			86.099					45.173								177.235
		45.4	164.781						196.535		138.372								164.222				45.4		389.787		110.11		82.683	244.92		156.219			102.06					45.4								214.899
		45.627	160.311						203.874		157.229								175.395				45.627		398.147		85.826		70.067	225.357		172.465			104.532					45.627								213.642
		45.854	150.969						220.997		165.944								180.155				45.854		386.589		82.777		54.354	201.493		170.129			101.935					45.854								204.581
		46.081	142.014						205.89										194.194				46.081		333.692		73.195		47.731	169.35		188.948			105.414					46.081								176.567
		46.308	114.827						199.339										200.547				46.308		284.221		73.176		28.177			198.755			80.165					46.308								151.12
		46.535	87.831						206.412										202.174				46.535		267.083		78.969		30.506			204.745			56.975					46.535								145.112
		46.762	69.744						223.476										206.193				46.762		250.563		82.785		34.721			197.041			69.496					46.762								130.022
		46.989	58.797						211.485										221.117				46.989		211.377		96.918		26.597			183.518			71.053					46.989								143.683
		47.216	63.4						183.169										203.631				47.216		176.138		96.629		28.499			161.412			51.839					47.216								163.381
		47.443	84.28						144.551										196.668				47.443		163.818		69.49					154.855			70.547					47.443								172.159
		47.67	118.426						119.2										196.775				47.67		152.213		65.11					154.591			77.52					47.67								198.419
		47.897	154.058						95.6										211.024				47.897		153.287		72.121					155.606			87.967					47.897								177.352
		48.124	128.823						97.657										215.119				48.124		135.005		62.716					188.952			81.382					48.124								184.4
		48.351	104.052						109.972										189.594				48.351		123.679		54.801					244.697			91.55					48.351								171.95
		48.578	98.853						126.105										152.838				48.578		122.343		76.285					249.518			67.857					48.578								186.064
		48.805	108.284						148.328										124.593				48.805		128.604		86.686					182.656			65.453					48.805								192.257
		49.032	95.673						159.229										97.849				49.032		140.823		88.561					129.945			66.368					49.032								189.966
		49.259	91.908						183.465										93.941				49.259				88.298					119.452			94.758					49.259								159.272
		49.486	84.25						187.614										107.986				49.486				80.109					107.34			100.117					49.486								134.721
		49.713	99.46						163.281										123.272				49.713				67.892					112.802			78.9					49.713								120.982
		49.94	119.047						153.396										146.782				49.94				63.271					122.023			58.704					49.94
		50.167	128.961						172.418										159.211				50.167				79.977					132.727			31.383					50.167
		50.394	99.546						177.363										175.288				50.394				89.179					144			28.856					50.394
		50.621	90.984						185.825										184.973				50.621				88.013					130.381								50.621
		50.848	90.657						208.774										163.229				50.848				57.429													50.848
		51.075	96.115						227.097										152.979				51.075				37.281													51.075
		51.302	107.425						253.78										165.518				51.302				25.4													51.302
		51.529	103.057						272.977										177.043				51.529				26.448													51.529
		51.756	90.351						253.015										183.936				51.756				20.593													51.756
		51.983	70.163						225.319										206.94				51.983				17.308													51.983
		52.21	79.416						212.468										239.583				52.21				23.013													52.21
		52.437	86.53						221.846										265.83				52.437				23.723													52.437
		52.664	108.104						226.456										279.294				52.664																	52.664
		52.891	112.644						223.093										256.582				52.891																	52.891
		53.118	91.598						222.872										230.583				53.118																	53.118
		53.345	92.687						212.116										213.751				53.345																	53.345
		53.572	135.034						199.443										229.313				53.572																	53.572
		53.799	154.826						167.5										241.944				53.799																	53.799
		54.026	149.989						153.134										216.366				54.026																	54.026
		54.253	143.525						141.465										211.785				54.253																	54.253
		54.48	154.095						108.431										197.571				54.48																	54.48
		54.707	185.661						83.387										195.217				54.707																	54.707
		54.934	176.008						67.147										159.647				54.934																	54.934
		55.161	151.509																155.368				55.161																	55.161
		55.388	108.42																152.804				55.388																	55.388
		55.615	74.759																123.957				55.615																	55.615
		55.842	74.271																				55.842																	55.842
		56.069	87.826																				56.069																	56.069
		56.296	129.791																				56.296																	56.296
		56.523	147.332																				56.523																	56.523
		56.75	138.673																				56.75																	56.75
		56.977	118.8																				56.977																	56.977
		57.204	120.535																				57.204																	57.204
		57.431	120.842																				57.431																	57.431
		57.658	100.334																				57.658																	57.658
		57.885	113.856																				57.885																	57.885
		58.112	136																				58.112																	58.112
		58.339	133.567																				58.339																	58.339
		58.566	122.363																				58.566																	58.566
		58.793	120.605																				58.793																	58.793
		59.02	125.678																				59.02																	59.02
		59.247	126.32																				59.247																	59.247
		59.474	151.21																				59.474																	59.474
		59.701	165.644																				59.701																	59.701
		59.928	180.099																				59.928																	59.928
		60.155	185.115																				60.155																	60.155
		60.382	184.724																				60.382																	60.382
		60.609	202.457																				60.609																	60.609
		60.836	230.875																				60.836																	60.836
distance cutoff		61.063	275.38																				61.063																	61.063
		61.29	274.209																				61.29																	61.29
		61.517	238.456																				61.517																	61.517
		77.2727																					77.2727																	77.2727
		77.5568																					77.5568																	77.5568
		77.8409																					77.8409																	77.8409
		78.125																					78.125																	78.125
		78.4091																					78.4091																	78.4091
		78.6932																					78.6932																	78.6932
		78.9773																					78.9773																	78.9773
		79.2614																					79.2614																	79.2614
		79.5455																					79.5455																	79.5455
		79.8296																					79.8296																	79.8296
		80.1137																					80.1137																	80.1137
		80.3978																					80.3978																	80.3978
		80.6819																					80.6819																	80.6819
		80.966																					80.966																	80.966
		81.2501																					81.2501																	81.2501
		81.5342																					81.5342																	81.5342
		81.8183																					81.8183																	81.8183
		82.1024																					82.1024																	82.1024
		82.3865																					82.3865																	82.3865
		82.6706																					82.6706																	82.6706
		82.9547																					82.9547																	82.9547
		83.2388																					83.2388																	83.2388
		83.5229																					83.5229																	83.5229
		83.807																					83.807																	83.807
		84.0911																					84.0911																	84.0911
		84.3752																					84.3752																	84.3752
		84.6593																					84.6593																	84.6593
		84.9434																					84.9434																	84.9434
		85.2275																					85.2275																	85.2275
		85.5116																					85.5116																	85.5116
		85.7957																					85.7957																	85.7957
		86.0798																					86.0798																	86.0798
		86.3639																					86.3639																	86.3639
		86.648																					86.648																	86.648
Ciii-Civ		Actb average intensity SOMA	119.223	122.908	132.335	255.997	116.083	160.147	148.257	123.545	169.612	209.807	192.851	167.989	119.035	256.502	192.849	240.514	150.76	109.727			Actb average intensity SOMA	271.012	402.769	251.623	150.48	116.509	120.941	352.432	233.486	378.081	178.04	86.3948	146.931	141.301	197.019			Actb average intensity SOMA	351.816	296.652	506.275	231.189	62.8865	114.507	794.082	170.582	125.982
		Actb average intensity PeMP	131.841	109.779	151.827	141.282	103.806	126.582	186.707	108.184	129.609	241.572	194.446	183.071	98.1267	165.113	137.069	156.857	186.736	102.113	147.485		Actb average intensity PeMP	199.137	240.377	147.634	79.2545	99.3293	78.945	317.975	203.226	146.387	154.716	92.4748	79.5246	99.0712	119.861	146.994		Actb average intensity PeMP	284.423	318.204	336.094	95.4362	72.6874	60.488	564.945	226.091	163.165
		Sum SOMA+PeMP	251.064	232.687	284.162	397.279	219.889	286.73	334.964	231.729	299.22	451.378	387.296	351.06	217.162	421.615	329.918	397.372	337.496	211.84			Sum SOMA+PeMP	470.149	643.147	399.256	229.734	215.839	199.886	670.407	436.712	524.468	332.756	178.87	226.456	240.372	316.88			Sum SOMA+PeMP	636.239	614.856	842.368	326.625	135.574	174.995	1359.03	396.673	289.147
		Actb int soma/total	0.474872	0.528213	0.465703	0.644375	0.527918	0.55853	0.442606	0.533145	0.566846	0.464813	0.49794	0.478519	0.548141	0.60838	0.584535	0.605263	0.446702	0.517971			Actb int soma/total	0.576438	0.626248	0.630228	0.655017	0.539798	0.605051	0.525698	0.534645	0.720885	0.535045	0.483004	0.648829	0.587843	0.621747			Actb int soma/total	0.552962	0.482474	0.601013	0.707811	0.463854	0.654344	0.584302	0.430032	0.435702
		Actb int PeMP/total	0.525128	0.471787	0.534297	0.355625	0.472082	0.44147	0.557394	0.466855	0.433154	0.535187	0.50206	0.521481	0.451859	0.39162	0.415465	0.394737	0.553298	0.482029			Actb int PeMP/total	0.423562	0.373752	0.369772	0.344983	0.460202	0.394949	0.474302	0.465355	0.279115	0.464955	0.516996	0.351171	0.412157	0.378253			Actb int PeMP/total	0.447038	0.517526	0.398987	0.292189	0.536146	0.345656	0.415698	0.569968	0.564298
		Actb int soma/total ANIMAL	0.527471																				Actb int soma/total ANIMAL	0.592177																Actb int soma/total ANIMAL	0.583895
		Actb int PeMP/total ANIMAL	0.472529																				Actb int PeMP/total ANIMAL	0.407823																Actb int PeMP/total ANIMAL	0.416105
[truncated: 76 more columns]

## Sheet: Aii
	Animal				Animal				Animal				Animal				Animal				Animal				Animal
	N1 n2 saline saline				N1 n4 LPS saline				N2 n4 saline saline				N2 n1 LPS saline				N2 n5 LPS saline				N3 n4 saline saline				N3 n1 LPS saline
	GC-like PeMP Actb mean pixel intensity				GC-like PeMP Actb mean pixel intensity				GC-like PeMP Actb mean pixel intensity				GC-like PeMP Actb mean pixel intensity				GC-like PeMP Actb mean pixel intensity				GC-like PeMP Actb mean pixel intensity				GC-like PeMP Actb mean pixel intensity
	GC-like PeMP	Actb intensity			GC-like PeMP	Actb intensity			GC-like PeMP	Actb intensity			GC-like PeMP	Actb intensity			GC-like PeMP	Actb intensity			GC-like PeMP	Actb intensity			GC-like PeMP	Actb intensity
	1	61.0214			1	76.3187			1	205.561			1	37.8637			1	124.082			1	35.4851			1	42.1679
	2	40.0136			2	129.299			2	94.6505			2	151.267			2	121.457			2	130.128			2	29.6591
	3	56.4716			3	105.019			3	51.9524			3	200.083			3	79.2184			3	96.2077			3	46.927
	4	24.5995			4	77.0347			4	27.6326			4	111.616			4	145.933			4	72.7824			4	96.0072
	5	61.2941			5	30.8426			5	38.9516			5	105.313			5	168.14			5	37.1339			5	32.4347
	6	29.3597			6	28.8311			6	55.7284			6	136.038			6	88.1483			6	43.3289			6	75.1573
	7	29.8454			7	33.3619			7	55.477			7	114.571			7				7	53.8695			7	85.9934
	8	23.5202			8	45.8699			8	94.0274			8	144.861							8	167.556			8	120.549
	9	40.0436							9	92.9117			9	229.919
	Mean Actb pixel intensity	40.7657			Mean Actb pixel intensity	65.8221			Mean Actb pixel intensity	77.9977			Mean Actb pixel intensity	136.837			Mean Actb pixel intensity	121.163			Mean Actb pixel intensity	79.5614			Mean Actb pixel intensity	66.112
	Animal				Animal				Animal				Animal				Animal				Animal				Animal
	N1 n2 saline saline				N1 n4 LPS saline				N2 n4 saline saline				N2 n1 LPS saline				N2 n5 LPS saline				N3 n4 saline saline				N3 n1 LPS saline
	Soma Actb mean pixel intensity				Soma Actb mean pixel intensity				Soma Actb mean pixel intensity				Soma Actb mean pixel intensity				Soma Actb mean pixel intensity				Soma Actb mean pixel intensity				Soma Actb mean pixel intensity
	Soma	Actb intensity			Soma	Actb intensity			Soma	Actb intensity			Soma	Actb intensity			Soma	Actb intensity			Soma	Actb intensity			Soma	Actb intensity
Observer 1	1	119.223		Observer 1	1	271.012		Observer 1	1	351.816		Observer 1	1	647.281		Observer 1	1	246.247		Observer 1	1	164.131		Observer 1	1	104.802
	2	122.908			2	402.769			2	296.652			2	554.689			2	460.104			2	436.343			2	78.8813
	3	132.335			3	251.623			3	506.275			3	677.051			3	574.206			3	436.343			3	115.785
	4	255.997			4	150.48			4	231.189			4	264.441			4	807.031			4	220.76			4	174.975
	5	116.083			5	116.509			5	62.8865			5	319.588			5	561.316			5	182.557			5	163.15
	6	160.147			6	120.941			6	114.507			6	367.249			6	828.276			6	229.49			6	81.5646
	7	148.257			7	352.432			7	794.082			7	363.955			7				7	240.365			7	117.248
	8	123.545			8				8	170.582			8	423.829			8				8				8
	9	169.612			9				9	125.982			9	829.48			9				9				9
Observer 2	1	209.807		Observer 2	1	233.486		Observer 2	1	451.964		Observer 2	1	698.522		Observer 2	1	765.276		Observer 2	1	447.927		Observer 2	1	84.174
	2	192.851			2	378.081			2	486.704			2	653.586			2	440.94			2	165.761			2	45.6994
	3	167.989			3	178.04			3	443.843			3	746.382			3	781.19			3	154.135			3	134.789
	4	119.035			4	86.3948			4	256.072			4	400.005			4	367.7			4	313.144			4	305.544
	5	256.502			5	146.931			5	134.005			5	277.038			5	685.02			5	228.027			5	151.547
	6	192.849			6	141.301			6	181.459			6	156.363			6	671.516			6	187.123			6	142.553
	7	240.514			7	197.019			7	160.163			7	830.661			7				7	310.07			7	152.779
	8	150.76			8				8	728.122			8	362.889			8				8				8
	9	109.727			9				9	371.357			9	368.72			9				9				9
	Mean Actb pixel intensity	166.008			Mean Actb pixel intensity	216.216			Mean Actb pixel intensity	325.981			Mean Actb pixel intensity	496.763			Mean Actb pixel intensity	599.069			Mean Actb pixel intensity	265.441			Mean Actb pixel intensity	132.392

## Sheet: Aiv
Actb mean pixel frequency
Saline saline			LPS saline
Animal	PeMP	Soma	Animal	PeMP	Soma
N1 n2	0.472529	0.527471	N1 n4	0.407823	0.592177
N2 n4	0.416105	0.583895	N2 n1	0.40072	0.59928
N3 n4	0.42288	0.57712	N2 n5	0.38628	0.61372
			N3 n1	0.515376	0.484624

## Sheet: Bii
	Exp 1 07.03.2022
		PBS					LPS					PBS + anisomycin					LPS + anisomycin
		Cell nº	Nº of PLA puncta in lamella	Lamella length (μm)	Nº PLA/μm		Cell nº	Nº of PLA puncta in lamella	Lamella length (μm)	Nº PLA/μm		Cell nº	Nº of PLA puncta in lamella	Lamella length (μm)	Nº PLA/μm		Cell nº	Nº of PLA puncta in lamella	Lamella length (μm)	Nº PLA/μm
		1	11	20	0.55		1	10	20	0.5		1	5	20	0.25		1	12	50	0.24
		2	20	55	0.363636		2	9	35	0.257143		2	4	15	0.266667		2	1	20	0.05
		3	12	25	0.48		3	17	25	0.68		3	10	30	0.333333		3	6	25	0.24
		4	7	20	0.35		4	13	35	0.371429		4	6	20	0.3		4	2	25	0.08
		5	11	40	0.275		5	22	25	0.88		5	1	15	0.0666667		5	1	15	0.0666667
		6	8	30	0.266667		6					6	8	30	0.266667		6	3	35	0.0857143
		7	2	25	0.08		7					7	5	25	0.2		7	0	30	0
		8	7	20	0.35		8					8	12	20	0.6		8	7	55	0.127273
		9	13	30	0.433333		9					9	5	30	0.166667		9	0	15	0
		10	9	40	0.225		10					10	20	35	0.571429		10	10	25	0.4
				Mean PLA puncta/μm	0.337364				Mean PLA puncta/μm	0.537714				Mean PLA puncta/μm	0.302143				Mean PLA puncta/μm	0.128965
				Mean PLA puncta/μm relative to anysomicin	1.33718				Mean PLA puncta/μm relative to anysomicin	3.05655				Mean PLA puncta/μm relative to anysomicin	1.19758				Mean PLA puncta/μm relative to anysomicin	0.733084
	Exp 2 14.03.2022
		PBS					LPS					PBS + anisomycin					LPS + anisomycin
		Cell nº	Nº of PLA puncta in lamella	Lamella length (μm)	Nº PLA/μm		Cell nº	Nº of PLA puncta in lamella	Lamella length (μm)	Nº PLA/μm		Cell nº	Nº of PLA puncta in lamella	Lamella length (μm)	Nº PLA/μm		Cell nº	Nº of PLA puncta in lamella	Lamella length (μm)	Nº PLA/μm
		1	3	30	0.1		1	6	25	0.24		1	12	25	0.48		1	12	35	0.342857
		2	7	15	0.466667		2	4	50	0.08		2	7	30	0.233333		2	0	25	0
		3	9	20	0.45		3	12	30	0.4		3	7	25	0.28		3	5	30	0.166667
		4	9	25	0.36		4	7	30	0.233333		4	15	20	0.75		4	1	20	0.05
		5	18	25	0.72		5	11	35	0.314286		5	19	35	0.542857		5	4	35	0.114286
		6					6	15	35	0.428571		6	3	15	0.2		6	10	35	0.285714
		7					7	13	20	0.65		7	22	45	0.488889		7	11	30	0.366667
		8	15	25	0.6		8	20	30	0.666667		8	7	50	0.14		8	12	35	0.342857
		9	18	30	0.6		9	13	25	0.52		9	10	30	0.333333		9	6	40	0.15
		10	15	20	0.75		10	9	20	0.45		10	3	25	0.12		10	1	30	0.0333333
				Mean PLA puncta/μm	0.505833				Mean PLA puncta/μm	0.398286				Mean PLA puncta/μm	0.356841				Mean PLA puncta/μm	0.185238
				Mean PLA puncta/μm relative to anysomicin	2.00493				Mean PLA puncta/μm relative to anysomicin	2.26399				Mean PLA puncta/μm relative to anysomicin	1.41438				Mean PLA puncta/μm relative to anysomicin	1.05296
	Exp 3 15.03.2022
		PBS					LPS					PBS + anisomycin					LPS + anisomycin
		Cell nº	Nº of PLA puncta in lamella	Lamella length (μm)	Nº PLA/μm		Cell nº	Nº of PLA puncta in lamella	Lamella length (μm)	Nº PLA/μm		Cell nº	Nº of PLA puncta in lamella	Lamella length (μm)	Nº PLA/μm		Cell nº	Nº of PLA puncta in lamella	Lamella length (μm)	Nº PLA/μm
		1	2	15	0.133333		1	11	25	0.44		1	4	30	0.133333		1	6	35	0.171429
		2	3	30	0.1		2	15	45	0.333333		2	4	25	0.16		2	21	40	0.525
		3	5	50	0.1		3	3	25	0.12		3	9	40	0.225		3	7	25	0.28
		4	3	30	0.1		4	11	35	0.314286		4	2	15	0.133333		4	3	20	0.15
		5	8	25	0.32		5	6	25	0.24		5	14	40	0.35		5	9	30	0.3
		6	4	20	0.2		6	6	55	0.109091		6	8	30	0.266667		6	3	20	0.15
		7	11	45	0.244444		7	8	20	0.4		7	6	30	0.2		7	0	25	0
		8	12	25	0.48		8					8	1	20	0.05		8	3	30	0.1
		9	2	20	0.1		9	0	25	0		9	9	25	0.36		9	3	25	0.12
		10	18	35	0.514286		10	4	30	0.133333		10	2	20	0.1		10	5	20	0.25
				Mean PLA puncta/μm	0.229206				Mean PLA puncta/μm	0.232227				Mean PLA puncta/μm	0.197833				Mean PLA puncta/μm	0.204643
				Mean PLA puncta/μm relative to anysomicin	0.908487				Mean PLA puncta/μm relative to anysomicin	1.32006				Mean PLA puncta/μm relative to anysomicin	0.784136				Mean PLA puncta/μm relative to anysomicin	1.16326
	Exp 4 22.03.2022
		PBS					LPS					PBS + anisomycin					LPS + anisomycin
		Cell nº	Nº of PLA puncta in lamella	Lamella length (μm)	Nº PLA/μm		Cell nº	Nº of PLA puncta in lamella	Lamella length (μm)	Nº PLA/μm		Cell nº	Nº of PLA puncta in lamella	Lamella length (μm)	Nº PLA/μm		Cell nº	Nº of PLA puncta in lamella	Lamella length (μm)	Nº PLA/μm
		1	3	20	0.15		1	4	20	0.2		1	9	20	0.45		1	1	30	0.0333333
		2	7	55	0.127273		2	8	25	0.32		2	4	45	0.0888889		2	4	20	0.2
		3	9	30	0.3		3	11	20	0.55		3	7	20	0.35		3	1	15	0.0666667
		4	10	25	0.4		4	1	30	0.0333333		4	2	25	0.08		4	5	20	0.25
		5	3	20	0.15		5	9	35	0.257143		5					5	3	25	0.12
		6	13	30	0.433333		6	10	35	0.285714		6	4	35	0.114286		6	6	30	0.2
		7	11	45	0.244444		7	4	30	0.133333		7	7	30	0.233333		7	6	35	0.171429
		8	9	35	0.257143		8	3	25	0.12		8	1	30	0.0333333		8	5	25	0.2
		9	6	15	0.4		9	10	20	0.5		9	14	55	0.254545		9	2	30	0.0666667
		10	4	25	0.16		10					10	2	30	0.0666667		10	4	20	0.2
				Mean PLA puncta/μm	0.262219				Mean PLA puncta/μm	0.266614				Mean PLA puncta/μm	0.185673				Mean PLA puncta/μm	0.15081
				Mean PLA puncta/μm relative to anysomicin	1.03934				Mean PLA puncta/μm relative to anysomicin	1.51552				Mean PLA puncta/μm relative to anysomicin	0.735936				Mean PLA puncta/μm relative to anysomicin	0.857254
	Exp 5 28.03.2022
		PBS					LPS					PBS + anisomycin					LPS + anisomycin
		Cell nº	Nº of PLA puncta in lamella	Lamella length (μm)	Nº PLA/μm		Cell nº	Nº of PLA puncta in lamella	Lamella length (μm)	Nº PLA/μm		Cell nº	Nº of PLA puncta in lamella	Lamella length (μm)	Nº PLA/μm		Cell nº	Nº of PLA puncta in lamella	Lamella length (μm)	Nº PLA/μm
		1	7	25	0.28		1	7	20	0.35		1	9	30	0.3		1	3	25	0.12
		2	5	25	0.2		2	3	25	0.12		2	11	30	0.366667		2	4	25	0.16
		3	5	30	0.166667		3	5	35	0.142857		3	8	45	0.177778		3	10	35	0.285714
		4	8	35	0.228571		4	12	50	0.24		4	15	20	0.75		4	6	25	0.24
		5	45	35	1.28571		5	3	25	0.12		5	8	35	0.228571		5	18	40	0.45
		6	20	45	0.444444		6					6	4	35	0.114286		6	3	30	0.1
		7	6	20	0.3		7	4	20	0.2		7	6	35	0.171429		7	4	30	0.133333
		8	27	30	0.9		8	8	25	0.32		8	3	20	0.15		8	4	25	0.16
		9	10	30	0.333333		9	8	20	0.4		9	0	20	0		9	1	20	0.05
		10	6	40	0.15		10	10	30	0.333333		10	6	70	0.0857143		10	3	25	0.12
				Mean PLA puncta/μm	0.428873				Mean PLA puncta/μm	0.247354				Mean PLA puncta/μm	0.234444				Mean PLA puncta/μm	0.181905
				Mean PLA puncta/μm relative to anysomicin	1.69989				Mean PLA puncta/μm relative to anysomicin	1.40605				Mean PLA puncta/μm relative to anysomicin	0.929249				Mean PLA puncta/μm relative to anysomicin	1.03401
	Exp 6 29.03.2022
		PBS					LPS					PBS + anisomycin					LPS + anisomycin
		Cell nº	Nº of PLA puncta in lamella	Lamella length (μm)	Nº PLA/μm		Cell nº	Nº of PLA puncta in lamella	Lamella length (μm)	Nº PLA/μm		Cell nº	Nº of PLA puncta in lamella	Lamella length (μm)	Nº PLA/μm		Cell nº	Nº of PLA puncta in lamella	Lamella length (μm)	Nº PLA/μm
		1	10	30	0.333333		1	16	20	0.8		1	4	20	0.2		1	24	55	0.436364
		2	13	25	0.52		2	9	20	0.45		2	6	30	0.2		2	4	30	0.133333
		3	8	25	0.32		3	2	15	0.133333		3	7	30	0.233333		3	1	20	0.05
		4	11	20	0.55		4					4	9	40	0.225		4	4	30	0.133333
		5	14	25	0.56		5					5	9	25	0.36		5	9	30	0.3
		6	6	20	0.3		6	12	25	0.48		6	9	25	0.36		6	6	30	0.2
		7	9	25	0.36		7	13	30	0.433333		7	6	25	0.24		7	8	30	0.266667
		8					8	16	30	0.533333		8	5	25	0.2		8	5	25	0.2
		9					9	2	20	0.1		9	4	20	0.2		9	3	25	0.12
		10					10	23	20	1.15		10	3	20	0.15		10	4	20	0.2
				Mean PLA puncta/μm	0.420476				Mean PLA puncta/μm	0.51				Mean PLA puncta/μm	0.236833				Mean PLA puncta/μm	0.20397
				Mean PLA puncta/μm relative to anysomicin	1.66661				Mean PLA puncta/μm relative to anysomicin	2.89902				Mean PLA puncta/μm relative to anysomicin	0.938717				Mean PLA puncta/μm relative to anysomicin	1.15943
														Mean PLA puncta PBS + aniso	0.252295				Mean PLA puncta LPS + aniso	0.175922
										3.05655
										2.26399
										1.32006
										1.51552
										1.40605
										2.89902
