# Supplementary material for: RNA-binding protein IMP1/ZBP1 directs local translation in microglial processes to regulate motility and phagocytosis during inflammation
Source: PLoS Biol. 2025 Nov 10;23(11):e3003463. doi: 10.1371/journal.pbio.3003463 (PMC12599960; doi:10.1371/journal.pbio.3003463)
Supplement: S4 Data — Contains 6 spreadsheets with raw data corresponding to Fig 4Ai, 4Aii, 4Aiv, 4Bi, 4Biii, and 4Biv as indicated. (XLSX) [file pbio.3003463.s015.xlsx]

## Sheet: Ai
			Exp 1 - PBS													Exp 1 - LPS													Exp 2 - PBS													Exp 2 - LPS
			IMP1 intensity measurement													IMP1 intensity measurement													IMP1 intensity measurement													IMP1 intensity measurement
		Distance	Cell 1	Cell 2	Cell 3	Cell 4	Cell 5	Cell 6	Cell 7	Cell 8	Cell 9	Cell 10			Distance	Cell 1	Cell 2	Cell 3	Cell 4	Cell 5	Cell 6	Cell 7	Cell 8	Cell 9	Cell 10			Distance	Cell 1	Cell 2	Cell 3	Cell 4	Cell 5	Cell 6	Cell 7	Cell 8	Cell 9	Cell 10			Distance	Cell 1	Cell 2	Cell 3	Cell 4	Cell 5	Cell 6	Cell 7	Cell 8
	Nucleus	0	369.246	852.025	399.027	504.511	722.647	354.942	1710.27	2171.91	1799.7	773.4		Nucleus	0	335.354	1939.92	316.215	952.707	666.32	1936.63	1364.09	864.406	388.074	444.774		Nucleus	0	476.157	399.563	473.581	697.181	502.275	348.086	194.539	249.58	963.988	496.049		Nucleus	0	697.235	609.05	358.761	415.567	220.672	229.285	199.376	166.427
		0.045	356.101	849.921	393.263	523.78	699.696	348.545	1679.31	2156.06	1828.9	752.493			0.045	363.104	1973.44	344.527	978.348	621.179	1974.62	1332.9	853.221	406.457	451.735			0.045	519.466	388.529	465.53	692.502	507.657	322.984	189.09	269.84	919.89	497.044			0.045	689.01	634.138	342.424	415.396	235.293	225.608	206.032	185.711
		0.0901	346.152	849.779	394.046	537.253	672.241	347.504	1687.07	2151.86	1853.87	749.476			0.0901	384.386	1992.84	371.917	997.868	576.57	1993.38	1277.53	827.409	435.577	434.845			0.0901	563.21	373.377	446.526	699.103	556.358	322.999	193.055	274.482	870.533	496.245			0.0901	710.215	672.11	327.498	407.594	253.167	218.955	215.811	190.331
		0.1351	344.878	852.894	389.553	525.613	651.004	344.382	1710.99	2185.75	1842.65	765.428			0.1351	399.359	2004.54	387.952	1063.63	539.209	1989.35	1198.8	825.477	467.626	441.776			0.1351	626.844	343.37	411.228	704.898	608.404	318.011	192.542	286.246	806.291	504.281			0.1351	749.862	697.924	328.715	401.723	272.605	208.956	217.793	199.304
		0.1802	344.919	852.846	385.337	515.818	632.515	353.302	1729.15	2246.93	1833.92	767.518			0.1802	404.406	1987.47	437.067	1088.33	503.421	1992.25	1129.84	846.999	501.014	435.96			0.1802	669.057	344.778	391.865	691.786	653.269	335.563	205.004	295.16	768.594	492.078			0.1802	760.639	712.983	339.651	390.288	297.69	200.196	221.226	207.308
		0.2252	353.237	875.101	399.602	508.696	583.517	374.739	1733.4	2309.69	1829.12	793.201			0.2252	392.659	1921.77	477.577	1111.25	482.09	1997.24	1057.31	861.479	531.106	455.107			0.2252	706.176	334.671	373.829	698.594	678.021	351.917	230.767	304.9	736.845	481.094			0.2252	790.672	711.905	344.798	369.152	304.323	191.495	210.227	204.996
		0.2702	366.956	901.304	411.057	472.698	546.624	394.997	1735.37	2374.25	1817.76	822.47			0.2702	386.584	1871.74	520	1126.58	465.161	1997.46	1013.48	859.674	557.846	455.344			0.2702	728.73	335.807	373.811	695.693	680.5	361.395	245.874	319.986	697.967	442.358			0.2702	810.197	698.592	342.989	366.013	312.346	183.133	191.74	213.598
		0.3153	387.765	940.003	424.666	437.046	511.393	406.938	1750.99	2434.61	1825.26	844.639			0.3153	382.542	1825.85	543.891	1129.06	475.908	1989.61	1004.13	861.784	607.503	444.033			0.3153	734.028	333.798	391.851	702.232	697.515	349.597	271.626	337.28	656.776	389.27			0.3153	829.299	686.591	340.229	355.785	317.895	177.175	177.948	221.778
		0.3603	400.367	975.491	431.538	421.31	475.875	434.814	1750.06	2470.32	1827.16	855.111			0.3603	387.074	1781.47	555.236	1129.7	484.3	1972.19	1022.25	879.832	639.698	429.375			0.3603	722.886	334.303	415.553	713.361	676.591	338.441	299.862	368.722	637.781	350.163			0.3603	833.765	667.935	323.515	347.132	316.803	180.199	163.008	224.62
		0.4054	413.341	1011.05	450.589	405.073	463.895	441.275	1758.68	2513.03	1863.61	839.112			0.4054	396.84	1771.17	560.322	1121.27	495.855	1963.98	998.128	862.543	682.038	418.192			0.4054	686.948	334.771	459.782	751.497	664.521	316.495	329.808	369.852	618.442	297.577			0.4054	813.527	653	303.976	341.03	331.007	171.046	151.078	219.45
		0.4504	429.94	1030.5	456.796	394.346	458.381	432.66	1745.52	2571.62	1896.15	831.164			0.4504	409.305	1746.49	554.36	1124.9	514.544	1999.47	976.864	868.07	711.489	409.899			0.4504	660.491	357.273	495.997	792.036	649.039	295.524	329.059	369.445	598.119	263.276			0.4504	792.281	612.961	279.888	340.569	343.175	168.313	154.481	212.375
		0.4954	443.023	1048.79	472.394	397.603	468.777	416.89	1723.42	2652.54	1943.47	797.189			0.4954	430.745	1732.86	561.645	1133.54	537.065	2008.58	954.514	863.225	715.868	411.189			0.4954	638.07	374.807	510.474	849.714	663.042	282.91	320.798	345.941	612.287	261.733			0.4954	778.525	586.452	268.4	332.784	369.208	162.369	147.116	203.722
		0.5405	450.973	1049.57	475.554	406.019	490.26	408.219	1709.68	2769.47	2016.94	761.232			0.5405	448.178	1728.37	558.397	1162.65	551.59	2026.37	892.861	870.492	742.913	406.592			0.5405	617.936	387.564	505.008	907.314	682.336	275.686	300.695	327.497	634.566	284.689			0.5405	750.478	551.389	258.761	326.752	389.938	159.072	144.31	177.708
		0.5855	431.43	1051.17	491.534	403.783	514.881	418.581	1654.4	2920.91	2075.71	725.559			0.5855	452.453	1710.25	568.508	1201.26	571.967	2037.45	822.628	879.438	772.095	411.558			0.5855	608.913	406.112	490.46	954.673	711.43	270.744	269.157	309.113	657.799	347.859			0.5855	744.807	520.391	257.105	320.269	421.127	154.812	141.927	151.73
		0.6306	397.625	1062.68	501.772	420.233	540.075	421.941	1603.19	3052.1	2127.83	673.771			0.6306	438.676	1686.77	567.366	1234.75	587.002	2068.36	774.044	888.629	786.437	414.744			0.6306	613.824	430.454	470.762	990.956	729.714	251.992	251.067	294.601	658.769	419.705			0.6306	731.033	490.281	255.963	304.873	439.02	162.839	150.264	128.141
		0.6756	373.945	1054.16	506.885	411.752	559.58	440.306	1554.56	3169.41	2201.41	641.092			0.6756	410.732	1654.21	574.185	1249.24	593.258	2091.24	728.707	908.961	813.174	407.458			0.6756	620.711	453.118	442.518	1028.41	723.404	234.295	224.921	285.046	672.94	486.999			0.6756	743.172	474.023	257.281	292.063	452.22	174.418	145.328	109.161
		0.7206	336.742	1037.15	514.061	404.984	573.495	477.471	1513.82	3292.91	2272.3	604.926			0.7206	393.623	1639.18	573.868	1259.47	610.447	2116.8	732	963.705	845.411	409.205			0.7206	622.325	458.964	424.47	1070.87	722.25	204.276	209.362	256.732	667.771	551.881			0.7206	776.535	466.166	268.913	285.073	446.41	192.722	152.544	98.915
		0.7657	314.981	1026.67	525.56	392.185	569.657	519.739	1492.67	3392.63	2320.14	580.31			0.7657	386.276	1646.18	566.23	1259.52	617.158	2136.76	785.239	1016.43	909.623	414.2			0.7657	651.761	465.68	417.882	1119.13	688.443	176.531	204.639	250.584	664.258	577.104			0.7657	817.207	479.653	277.599	267.251	437.77	214.234	148.043	103.585
		0.8107	309.486	1011.64	526.045	372.184	566.093	563.381	1457.22	3464.36	2366.68	565.027			0.8107	390.483	1669.67	566.439	1245.6	611.622	2156.91	862.868	1084.29	1006.56	441.616			0.8107	674.994	473.323	400.339	1201.56	678.028	168.335	181.519	258.991	682.372	574.005			0.8107	864.744	483.494	288.614	244.6	425.008	230.256	146.408	118.673
		0.8558	318.02	981.157	535.185	364.566	551.995	598.307	1463.04	3511.15	2408.53	550.432			0.8558	414.992	1731.68	538.509	1251.99	618.176	2168.45	950.712	1138.46	1126.45	475.268			0.8558	674.963	478.287	406.799	1275.95	657.475	174.182	157.13	267.459	702.049	563.069			0.8558	902.037	475.159	314.435	237.849	420.147	236.837	151.669	139.961
		0.9008	339.958	945.76	546.68	356.208	539.505	625.249	1464.79	3550.68	2431.7	538.007			0.9008	432.519	1790.18	535.597	1270.15	600.484	2180.12	1033.23	1201.05	1240.59	536.294			0.9008	675.364	486.316	423.305	1346.73	635.428	189.392	141.079	283.706	718.021	537.757			0.9008	959.926	480.459	334.416	221.158	406.61	232.777	157.572	159.734
		0.9458	374.762	910.868	551.522	354.66	526.243	633.304	1480.22	3595.26	2447.16	531.65			0.9458	448.428	1842.14	502.198	1298.26	595.865	2155.7	1103.99	1222.72	1357.52	584.703			0.9458	676.848	509.351	445.729	1395.84	624.992	205.562	130.539	307.49	751.198	513.623			0.9458	1002.5	494.241	350.713	221.688	391.211	222.949	162.903	182.514
		0.9909	405.611	879.378	534.903	364.035	506.622	644.041	1502.49	3604.99	2413.44	542.98			0.9909	461.837	1892.69	478.85	1302.61	581.314	2158.99	1145.17	1227.33	1458.66	602.644			0.9909	677.562	528.764	463.842	1421.98	605.253	211.461	119.741	310.571	747.185	487.821			0.9909	1058.85	514.635	370.087	221.083	384.204	214.377	168.622	197.602
		1.0359	448.078	852.24	519.854	372.245	513.028	654.051	1502.77	3613.18	2370.17	541.677			1.0359	453.323	1894.92	464.398	1301.47	553.259	2154.15	1193.91	1257.05	1541.72	629.755			1.0359	690.556	532.41	483.007	1409.08	584.148	226.161	120.92	321.551	735.074	471.027			1.0359	1059.84	549.188	383.777	229.185	387.876	205.092	175.801	207.774
		1.081	483.615	836.128	491.507	376.213	525.074	666.724	1492.38	3620.64	2336.72	542.396			1.081	446.603	1897.51	466.709	1291.8	551.803	2147.84	1202.98	1258.02	1613.76	630.181			1.081	725.751	522.881	495.626	1370.92	589.174	228.892	133.617	314.329	705.052	445.604			1.081	1086.18	579.551	400.001	217.006	387.981	200.748	185.699	198.372
		1.126	519.02	819.812	472.225	368.884	563.165	658.317	1477.55	3645.72	2287.17	538.56			1.126	449.229	1880.52	470.449	1258.05	544.205	2141.38	1205.71	1244.67	1685.13	607.868			1.126	781.221	515.229	505.949	1314.15	564.429	234.707	136.023	302.466	672.38	401.957			1.126	1081.39	609.238	404.328	213.872	385.515	204.087	186.459	199.368
		1.171	536.602	821.119	443.808	349.991	614.134	647.495	1455.69	3668.77	2236.02	527			1.171	458.003	1852.69	442.331	1210.76	535.69	2103.44	1175.63	1227.32	1710.77	570.247			1.171	888.926	489.872	520.722	1257.91	542.865	241.086	146.299	288.323	657.152	392.796			1.171	1085.07	630.332	407.937	214.781	385.801	205.379	200.702	200.1
		1.2161	553.171	822.273	417.002	318.539	654.573	627.546	1411.7	3692.06	2200.59	533.516			1.2161	459.272	1822.64	417.507	1157.27	515.676	2057.69	1147.53	1189.77	1728.69	518.29			1.2161	989.839	460.542	544.743	1216.7	513.405	248.592	159.824	247.474	652.233	373.239			1.2161	1067.47	632.994	419.716	202.637	385.792	205.819	205.726	197.615
		1.2611	552.698	812.918	381.103	309.591	688.42	634.457	1361.01	3701.91	2155.11	543.6			1.2611	466.368	1809.93	413.434	1124.99	496.033	1959.82	1124.64	1157.35	1730.41	481.856			1.2611	1090.67	434.363	558.144	1210.11	514.557	258.4	165.387	212.147	636.282	363.463			1.2611	1060.06	618.744	426.13	188.477	383.458	199.293	210.448	196.678
		1.3062	555.111	810.316	355.318	299.456	692.292	616.335	1338.17	3703.46	2105.32	556.517			1.3062	479.527	1798.88	371.493	1105.89	474.717	1827.45	1100.84	1132.41	1713.76	462.903			1.3062	1160.68	400.944	575.803	1215.62	530.938	267.19	160.527	180.034	646.795	321.132			1.3062	1064.19	579.651	436.437	188.561	369.447	197.748	208.639	195.685
		1.3512	548.74	808.707	335.625	302.984	685.692	617.371	1303.32	3714.61	2063.17	550.519			1.3512	479.234	1797.59	327.119	1116.28	447.344	1704.45	1075.14	1121.96	1671.57	446.592			1.3512	1209.69	371.184	607.776	1234.39	554.115	257.999	169.194	158.395	647.22	294.513			1.3512	1070.94	547.807	457.225	192.366	362.778	203.016	212.4	199.361
		1.3962	569.65	799.336	311.356	307.292	656.927	622.59	1274.64	3729.37	2017.62	568.669			1.3962	494.298	1823.36	310.137	1139.7	430.72	1593.89	1040.51	1096.43	1634.98	459.203			1.3962	1238.23	361.106	634.937	1260.6	578.295	254.434	186.309	145.464	638.189	276.099			1.3962	1089.41	509.04	492.606	193.207	354.703	217.892	206.321	202.003
		1.4413	599.515	793.984	316.421	320.869	632.546	642.12	1251.41	3771.5	1967.72	584.682			1.4413	505.556	1808.7	277.13	1147.06	427.097	1523.63	1017.04	1053.51	1617.12	486.309			1.4413	1250.5	346.642	660.046	1276.45	589.177	246.512	194.882	151.59	627.263	252.84			1.4413	1112.51	462.469	542.453	204.239	356.981	229.164	207.89	211.61
		1.4863	623.405	779.926	335.916	350.956	617.17	657.49	1220.78	3802.8	1926.29	588.311			1.4863	532.47	1779.46	246.747	1166.82	431.785	1474.4	1014.51	1054.07	1619.64	513.071			1.4863	1231.71	333.004	692.457	1291.27	568.326	238.145	208.53	156.6	621.525	236.486			1.4863	1135.61	434.551	584.353	220.37	354.83	245.021	197.352	216.785
		1.5313	650.161	773.498	360.544	378.691	613.658	683.023	1175.84	3855.24	1895.84	577.166			1.5313	576.785	1741.05	238.812	1168.29	439.964	1448.04	983.2	1032.45	1635.26	536.421			1.5313	1227.84	312.194	700.191	1290.48	510.025	229.953	209.123	195.836	603.432	247.702			1.5313	1167.13	437.31	623.75	244.381	346.208	265.022	203.304	219.095
		1.5764	654.464	751.679	392.125	426.462	616.986	741.924	1118.32	3914.8	1869.79	580.396			1.5764	617.816	1704.95	219.642	1155.76	449.423	1431.43	955.63	1028.59	1670.78	536.842			1.5764	1222.91	282.194	703.802	1285.14	489.965	227.08	224.511	229.782	608.538	262.057			1.5764	1198.19	443.676	642.234	266.626	340.463	287.1	205.625	222.336
		1.6214	671.785	712.557	418.828	473.849	636.702	804.298	1056.72	3954.32	1874.31	593.295			1.6214	657.628	1675.95	208.997	1123.74	457.729	1404.7	935.74	1040.08	1692.73	514.206			1.6214	1206.13	257.436	697.47	1280.6	494.015	218.525	230.718	267.478	608.977	271.768			1.6214	1211.81	455.91	649.487	288.175	333.072	300.542	214.951	213.734
		1.6665	664.241	699.902	446.61	514.66	658.707	866.934	991.677	3993.6	1895.91	634.547			1.6665	674.962	1681.6	210.304	1057	465.143	1389.79	929.995	1032.21	1697.88	464.566			1.6665	1194.3	229.459	679.339	1286.72	509.633	216.921	235.631	281.622	631.55	289.509			1.6665	1213.44	464.411	636.332	310.076	321.632	309.77	219.801	210.324
		1.7115	662.558	684.347	473.116	529.963	680.648	943.523	921.931	4025.56	1943.11	670.213			1.7115	708.887	1719.81	207.568	1009.87	467.404	1359.85	957.318	1033.53	1688.92	427.246			1.7115	1172.51	215.592	643.159	1305.1	570.531	223.773	248.954	292.637	635.578	276.711			1.7115	1188.25	479.602	610.231	339.171	303.404	301.559	224.927	198.729
		1.7565	658.895	680.772	480.47	548.125	694.839	1002.99	866.507	4054.77	2024.58	703.508			1.7565	721.338	1761.81	189.4	956.215	464.447	1309.26	986.295	1005.56	1665.14	395.924			1.7565	1138.3	207.101	625.841	1336.85	640.398	224.154	254.746	314.99	622.101	276.683			1.7565	1163.07	473.555	580.891	354.854	296.652	291.559	222.611	189.804
		1.8016	666.771	674.391	471.357	540.369	694.708	1067.81	807.4	4117.52	2118.32	756.876			1.8016	732.618	1835.04	177.779	935.498	482.504	1293.38	1028.88	971.397	1616.14	361.479			1.8016	1092.8	201.877	624.03	1375.42	751.548	222.875	266.498	312.784	624.425	258.277			1.8016	1112.71	482.963	560.231	353.748	294.65	280.965	221.673	179.986
		1.8466	665.176	661.434	464.478	524.702	713.222	1112.36	745.136	4152.72	2244.27	808.088			1.8466	714.338	1860.31	166.229	929.96	496.392	1276.05	1078.66	948.559	1636.54	356.578			1.8466	1026.06	206.391	632.876	1403.5	840.666	233.599	274.156	332.228	599.4	250.945			1.8466	1053.3	483.798	548.468	357.672	287.7	267.875	219.419	183.05
		1.8917	659.102	645.113	456.251	506.159	728.193	1165.31	729.007	4222.27	2364.41	862.671			1.8917	695.946	1865.44	163.882	923.439	508.406	1302.44	1133.67	911.428	1742.95	378.814			1.8917	951.951	213.288	653.289	1439.69	904.39	256.353	296.262	336.348	576.38	228.811			1.8917	1018.99	489.781	556.9	354.334	280.863	255.541	223.041	194.787
		1.9367	648.145	630.452	462.924	491.279	763.941	1195.71	722.358	4299.7	2506.12	912.669			1.9367	678.985	1848.95	163.513	934.613	506.739	1337.23	1172.94	884.128	1855.74	421.912			1.9367	881.326	211.623	674.745	1454.23	940.539	281.457	314.649	335.971	562.248	235.085			1.9367	974.677	488.745	570.272	353.88	280.765	259.742	224.889	202.83
		1.9817	636.087	619.773	466.511	487.643	797.591	1233.46	725.354	4353.2	2615.73	960.912			1.9817	659.104	1807.03	172.881	955.46	527.616	1389.57	1182.03	857.952	1960.35	442.847			1.9817	833.232	217.008	713.681	1456.82	936.788	301.907	330.14	329.755	566.879	240.151			1.9817	970.412	488.105	585.14	346.345	274.921	269.117	229.373	213.032
		2.0268	622.973	614.367	488.483	496.868	819.088	1270.14	730.969	4433.02	2685.89	998.376			2.0268	625.925	1711.05	186.08	954.787	542.678	1421.75	1158.59	865.032	2077.93	484.395			2.0268	796.745	211.857	745.85	1455.6	891.742	317.928	352.35	331.532	578.612	253.451			2.0268	959.113	496.83	600.016	333.2	269.805	274.663	233.594	222.223
		2.0718	610.09	605.284	522.988	548	852.163	1300.64	746.27	4523.62	2733.74	1012.87			2.0718	651.441	1632.3	183.948	949.069	552.287	1448.86	1144.48	874.128	2209.24	526.157			2.0718	785.396	195.088	764.18	1437.27	843.628	324.882	359.361	318.097	597.088	272.77			2.0718	922.162	503.665	613.792	331.955	251.722	272.039	236.912	219.123
		2.1169	608.487	588.638	539.161	595.327	879.417	1338.37	745.657	4585.1	2741.28	1024.37			2.1169	676.031	1556.4	167.199	926.93	559.719	1425.99	1139.77	883.877	2299.43	546.287			2.1169	779.314	185.713	791.479	1421.95	781.499	319.756	348.806	296.427	628.085	294.03			2.1169	913.071	512.991	610.508	335.585	231.455	270.196	242.062	224.398
		2.1619	591.601	586.886	549.793	657.379	892.355	1371.92	741.722	4659.54	2694.32	1025.27			2.1619	723.494	1495.35	181.555	903.84	588.379	1407.15	1137.49	904.117	2363.49	562.301			2.1619	798.068	169.571	803.661	1396.48	740.789	319.757	335.222	285.433	665.846	319.201			2.1619	909.863	544.979	606.73	332.518	222.821	275.714	251.861	215.776
		2.2069	575.106	593.738	560.849	716.412	894.668	1399.46	750.46	4705.08	2618.46	1010.93			2.2069	807.604	1473.27	176.04	887.101	584.24	1386.34	1162.6	881.869	2406.22	568.556			2.2069	808.014	165.537	800.117	1380.3	719.96	314.598	302.148	262.187	722.233	355.151			2.2069	891.956	560.313	595.222	334.559	221.651	274.376	257.242	207.839
		2.252	548.081	602.743	557.322	777.129	893.525	1456.94	752.723	4684.07	2537.59	1010.32			2.252	862.313	1462.45	163.875	876.424	599.822	1343.99	1208.02	864.047	2441.34	571.495			2.252	812.069	160.973	801.428	1381.17	690.378	325.19	266.685	249.927	771.639	412.476			2.252	876.198	595.298	575.952	326.463	221.553	276.171	270.393	200.044
		2.297	515.298	602.707	558.699	811.133	879.12	1507.36	737.931	4680.24	2460.58	1010.27			2.297	934.121	1446.28	170.614	857.393	610.037	1332.35	1261.57	830.982	2470.7	574.795			2.297	818.594	157.683	793.369	1370.21	665.148	334.754	235.461	224.084	830.055	434.551			2.297	885.89	625.231	565.206	318.27	234.495	287.143	274.622	188.145
		2.3421	488.323	620.521	549.096	829.119	868.182	1557.3	746.009	4650.77	2412.17	1014.99			2.3421	991.895	1446.16	161.135	852.883	598.705	1331.82	1342.45	787.009	2503.49	585.334			2.3421	828.418	169.775	779.194	1343.61	660.299	336.125	223.723	235.576	906.948	459.056			2.3421	870.322	659.26	562.859	304.422	247.054	293.054	283.593	179.142
		2.3871	447.369	637.841	539.94	821.465	845.952	1612.22	767.371	4592.73	2372.76	1010.36			2.3871	1026.37	1453.05	183.95	837.326	605.104	1326.07	1415.26	763.388	2554.58	618.437			2.3871	836.801	181.109	738.945	1326.49	625.38	327.451	215.741	262.237	997.305	465.068			2.3871	878.328	677.608	561.86	292.364	263.245	303.276	275.817	177.416
		2.4321	428.788	639.842	524.854	832.998	840.205	1644.04	775.686	4523.59	2358.43	996.177			2.4321	1039.38	1444.52	189.387	816.429	602.83	1359.24	1524.97	727.182	2574.82	652.105			2.4321	832.149	192.766	709.248	1289.72	562.766	309.667	221.655	283.27	1046.41	457.239			2.4321	884.842	720.717	564.283	284.91	272.513	308.163	263.711	179.04
		2.4772	415.597	654.793	502.045	837.838	825.43	1675.08	800.75	4459.66	2357	975.36			2.4772	1056.54	1424.17	233.762	787.54	600.113	1360.96	1597.65	718.715	2634.74	709.941			2.4772	832.431	209.042	661.764	1270.29	498.815	283.79	234.585	302.904	1084.76	417.132			2.4772	886.975	746.512	566.722	270.643	278.897	316.935	249.114	186.247
		2.5222	394.704	657.386	471.194	893.061	815.384	1701.6	821.004	4390.62	2349.15	967.461			2.5222	1068.4	1436.77	255.156	743.084	593.396	1369.59	1684.09	732.419	2673.01	758.075			2.5222	838.12	222.973	647.208	1225.81	438.658	271.925	243.445	333.581	1079.77	381.13			2.5222	877.719	768.486	566.561	254.915	281.496	324.139	240.215	198.626
		2.5673	389.898	679.009	434.438	959.597	812.105	1762.43	860.767	4292.98	2335.81	913.958			2.5673	1085.64	1444.59	346.285	723.433	585.335	1326.32	1781.22	748.98	2750.37	805.011			2.5673	851.301	229.094	622.408	1178.38	418.715	271.43	243.896	351.262	1042.51	354.655			2.5673	874.41	798.8	553.284	244.909	283.881	325.999	238.182	210.488
		2.6123	423.145	708.768	398.382	1045.28	792.314	1829.86	896.213	4212.02	2272.85	857.965			2.6123	1109.93	1451.51	416.622	702.814	580.789	1279.57	1879.79	779.488	2855.88	835.831			2.6123	859.377	236.742	628.753	1158.48	408.894	279.341	238.551	366.68	968.59	339.448			2.6123	890.034	830.562	532.497	233.289	295.894	326.159	242.785	221.446
		2.6573	454.687	743.195	352.846	1137.24	791.462	1931.94	945.637	4079.01	2224.53	809.131			2.6573	1147.6	1444.98	460.245	676.291	574.638	1241.88	1970.32	807.064	2933.36	850.09			2.6573	882.746	242.341	657.753	1146.88	395.15	288.142	246.295	382.763	896.869	337.4			2.6573	904.088	839.965	513.799	210.953	317.256	320.082	244.48	226.555
		2.7024	510.215	761.817	327.224	1235.36	782.293	2042.32	983.962	3927.84	2148.55	748.164			2.7024	1167.54	1473.3	485.037	638.712	576.223	1204.93	2071.74	824.047	3004.49	856.3			2.7024	940.297	248.642	679.145	1151.07	394.357	308.191	257.184	390.684	835.99	338.11			2.7024	919.44	852.506	496.401	194.783	343.488	314.396	246.134	224.681
		2.7474	548.699	780.114	303.034	1316.88	782.418	2189.27	1007.62	3768.16	2063.61	681.655			2.7474	1171.57	1517.25	494.537	604.573	587.583	1175.59	2153.02	837.732	3039.48	843.573			2.7474	998.12	257.325	718.984	1166.49	406.749	318.87	274.976	428.084	788.494	334.807			2.7474	937.947	869.51	479.007	185.019	367.738	299.43	243.745	221.241
		2.7925	603.893	797.218	277.814	1376.23	773.523	2318.47	1024.76	3628.39	2024.98	629.069			2.7925	1173.96	1562.34	463.184	570.099	584.714	1192.78	2283.47	842.333	3063.14	831.124			2.7925	1062.49	281.063	762.74	1178.73	426.793	336.605	295.48	477.871	769.236	330.656			2.7925	954.787	887.703	484.394	172.404	389.077	301.483	238.776	219.447
		2.8375	666.366	831.038	279.466	1448.52	769.001	2413.87	1019.39	3507.04	2001.46	614.23			2.8375	1164.34	1595.84	441.266	525.716	574.79	1203.17	2413.26	857.312	3090.45	828.41			2.8375	1119.71	312.137	802.846	1193.42	426.246	348.356	309.049	532.155	768.441	337.009			2.8375	973.312	882.438	490.816	164.372	424.258	287.639	228.326	215.354
		2.8825	727.867	868.054	285.963	1506.2	765.062	2499.85	1011.91	3455.83	2009.79	566.1			2.8825	1155.86	1638.08	424.44	491.02	561.213	1175.13	2572.8	824.708	3082.56	830.04			2.8825	1189.52	338.203	880.297	1196.45	436.353	334.701	330.866	596.377	774.676	325.487			2.8825	968.337	875.003	508.467	162.825	452.049	285.673	212.765	221.004
		2.9276	790.476	894.214	288.038	1580.07	772.144	2565.1	997.656	3460.31	2035.24	552.214			2.9276	1150.31	1659	366.799	450.602	547.539	1148.48	2753.32	804.184	3059.1	852.965			2.9276	1217.39	376.888	921.508	1191.78	430.364	327.992	361.181	641.816	773.213	299.557			2.9276	962.09	864.739	539.212	168.984	468.847	285.65	202.13	225.042
		2.9726	854.361	920.162	298.031	1669.61	782.918	2623.68	992.683	3472.87	2070.59	551.139			2.9726	1140.49	1664.55	345.451	410.048	536.067	1082.45	2924.68	760.823	3034.64	866.458			2.9726	1244.05	416.643	963.13	1195.75	451.046	319.558	389.351	672.578	768.113	287.912			2.9726	939.192	873.085	555.083	186.134	483.552	278.906	189.431	234.52
		3.0177	915.14	954.178	301.844	1772.32	807.706	2681.92	1000.51	3498.19	2110.31	542.541			3.0177	1126.69	1671.58	333.835	381.433	522.42	997.153	3111.99	719.831	3008.88	893.246			3.0177	1273.08	453.061	996.023	1176.43	480.365	320.225	415.421	668.793	742.796	264.981			3.0177	915.314	869.333	574.439	205.269	499.14	287.117	180.614	245.421
		3.0627	956.688	983.011	293.918	1878.25	840.804	2717.34	1008.91	3542.27	2134.75	532.658			3.0627	1112.95	1669.88	295.939	343.604	506.507	904.614	3303.82	685.72	3030.13	909.126			3.0627	1323.55	496.893	1003.62	1175.17	506.6	323.711	434.185	637.359	713.94	262.794			3.0627	894.89	852.078	579.189	215.351	505.941	303.063	171.259	256.237
		3.1077	1014.54	993.646	294.994	1969.69	863.55	2764.93	1017.03	3567.14	2163.08	522.999			3.1077	1101.61	1645.67	295.962	320.8	490.608	816.697	3519.97	658.74	3092.26	934.717			3.1077	1360.4	530.32	976.553	1165.74	505.955	340.566	452.66	586.004	690.47	230.266			3.1077	882.493	848.923	573.54	221.444	510.505	329.183	160.895	257.316
		3.1528	1060.69	1022.99	300.568	2060.68	869.709	2817.83	1033.03	3605.36	2207.95	508.789			3.1528	1077.53	1611.14	258.761	298.293	489.264	713.045	3733.22	607.908	3127.74	954.787			3.1528	1421.07	566.905	937.7	1160.91	510.905	365.858	472.904	547.846	682.392	209.374			3.1528	883.078	843.923	546.336	226.872	511.059	352.585	157.855	259.534
		3.1978	1107.5	1048.28	314.586	2116.08	879.327	2911.45	1077.27	3619.05	2255.76	511.06			3.1978	1086.51	1597.69	254.219	293.034	474.829	626.694	3941.55	594.14	3200.62	982.74			3.1978	1498.57	591.726	908.887	1151.84	483.976	387.302	469.398	507.585	690.39	198.335			3.1978	888.662	842.88	525.498	222.556	508.589	378.408	162.669	260.694
		3.2429	1142.13	1063.94	306.717	2174.3	892.839	3003.29	1108.54	3610.92	2303.58	513.83			3.2429	1081.59	1587.41	247.719	293.759	459.04	556.401	4120.77	575.228	3241.97	1007.36			3.2429	1587.04	626.965	880.105	1140.78	429.782	396.873	445.363	493.016	710.476	167.95			3.2429	894.062	823.38	503.679	209.03	512.943	399.979	171.336	262.867
		3.2879	1160.5	1087.94	311.095	2204.32	906.32	3116.23	1151.01	3606.77	2353.8	525.529			3.2879	1085.32	1595.3	268.392	298.44	443.631	520.829	4293.1	564.894	3273.77	1025.13			3.2879	1649.69	632.632	858.821	1132.86	387.504	398.957	424.313	491	725.507	163.773			3.2879	903.641	803.548	484.344	200.349	515.077	405.496	177.285	261.692
		3.3329	1183.57	1120.88	306.702	2236.81	935.69	3196.64	1187.92	3584.8	2419.49	537.729			3.3329	1110.78	1632.17	299.757	299.034	447.747	503.275	4438.53	574.159	3323.58	1062.72			3.3329	1765.36	656.229	860.595	1128.39	371.38	412.353	382.112	510.871	746.882	155.238			3.3329	892.304	784.742	479.561	197.047	516.764	407.813	184.424	262.117
		3.378	1209.61	1151.2	299.649	2251.34	954.643	3302.91	1215.39	3537.37	2463.08	547.286			3.378	1142.3	1673.83	331.645	295.292	460.487	491.569	4568.95	553.655	3323.8	1074.82			3.378	1861.31	657.11	869.605	1132.63	356.882	412.643	343.69	550.254	779.082	150.362			3.378	903.257	757.08	483.867	187.647	530.659	394.076	193.412	271.359
		3.423	1209.85	1183.94	295.689	2270.84	982.4	3335.21	1237.84	3502.95	2458.98	561.409			3.423	1183.43	1711.38	354.657	277.786	501.764	496.861	4708.82	549.623	3311.65	1091.95			3.423	1924.91	690.161	897.666	1129.02	341.113	414.885	318.05	583.308	791.768	154.956			3.423	904.797	736.746	494.009	200.418	527.703	384.278	202.305	267.545
		3.4681	1213.34	1204.71	300.495	2310.45	1025.97	3341.48	1262.56	3465.3	2430.71	567.199			3.4681	1222.23	1701.48	382.907	282.396	531.359	502.104	4861.52	544.391	3268.94	1105.02			3.4681	1962.65	706.22	940.908	1131.36	360.883	412.667	310.579	609.591	789.343	164.743			3.4681	891.437	713.242	498.263	207.5	518.097	357.791	205.802	263.57
		3.5131	1213.42	1208.05	309.44	2365.9	1058.25	3326.49	1287.61	3430.94	2386.94	598.787			3.5131	1275.97	1679.14	434.377	271.73	574.625	483.353	5016.93	535.877	3240.69	1116.69			3.5131	1960.94	741.786	976.14	1126.07	385.328	396.343	306.718	628.515	810.033	164.404			3.5131	904.513	691.245	500.872	220.623	512.163	347.394	204.249	256.528
		3.5581	1214.01	1216.37	321.088	2411.38	1098.38	3285.57	1297.87	3405.66	2321.36	632.998			3.5581	1322.71	1630.69	458.011	262.327	608.496	459.046	5219.93	558.896	3195.12	1115.79			3.5581	1923.46	784.174	1018.9	1105.01	410.883	377.75	322.274	658.615	798.56	180.499			3.5581	910.309	675.338	498.838	247.411	515.977	334.786	209.367	242.634
		3.6032	1199.58	1216.56	338.292	2447.89	1131.2	3218.21	1330.17	3391.16	2260.94	679.558			3.6032	1394.32	1582.78	506.188	247.313	635.097	427.679	5450.85	581.033	3153.26	1136.35			3.6032	1829.31	832.364	1059.97	1097.19	455.235	364.213	339.595	692.262	770.643	206.288			3.6032	917.677	683.779	485.644	283.379	504.801	312.52	209.104	215.341
		3.6482	1198.06	1221.27	373.637	2489.29	1179.07	3178.38	1328.84	3361.45	2186.17	732.282			3.6482	1451.7	1515.18	554.704	242.881	646.141	395.852	5704.75	608.613	3098.96	1156.56			3.6482	1757.97	875.979	1085.12	1076.52	496.433	357.59	376.028	735.695	747.972	258.216			3.6482	915.715	697.158	481.709	308.048	516.428	287.575	204.523	197.532
		3.6933	1183.94	1211.78	399.889	2509.08	1221.22	3160.05	1342.93	3321.38	2130.56	775.271			3.6933	1515.2	1505.54	595.728	243.063	644.291	352.393	5936.67	657.641	3036.48	1184.73			3.6933	1671.08	925.663	1099.82	1075.13	523.649	376.186	413.844	777.98	715.32	294.592			3.6933	883.02	739.653	467.946	340.557	524.47	270.753	200.881	176.366
		3.7383	1184.65	1207.81	431.253	2492.06	1263.59	3156.46	1361.66	3256.41	2096.42	821.934			3.7383	1572.26	1518.17	594.577	238.623	647.785	328.341	6175.04	700.283	3010.35	1190.72			3.7383	1630.02	969.418	1123.31	1088.97	577.401	403.435	475.545	821.992	700.969	327.431			3.7383	856.01	781.977	462.982	352.349	538.538	246.467	189.954	170.581
		3.7833	1205.92	1198.81	451.258	2470.76	1311.05	3193.13	1373.93	3193.98	2081.19	835.527			3.7833	1624.32	1560.57	578.953	230.615	665.54	313.845	6375.71	748.046	2977.73	1237.19			3.7833	1613.68	1015.38	1138.57	1124.89	603.854	422.678	537.046	872.652	688.425	350.684			3.7833	834.684	823.847	473.052	361.578	549.135	230.485	180.505	160.304
		3.8284	1216.7	1205.5	468.784	2426.16	1360.42	3201.28	1369.91	3100.42	2076.6	833.425			3.8284	1668.44	1608.61	541.392	220.571	680.038	305.982	6552.94	768.72	2949.67	1257.18			3.8284	1628.35	1070.65	1178.35	1164.72	616.931	467.124	588.071	879.907	701.295	373.445			3.8284	833.665	868.838	477.168	378.12	560.951	209.815	167.95	161.389
		3.8734	1237.99	1209.84	465.859	2361.03	1432.77	3227.75	1357.36	2986.62	2076.07	830.908			3.8734	1743.75	1654.1	510.698	222.669	707.235	303.322	6736.2	804.161	2909.67	1304.62			3.8734	1661.02	1133.64	1196.32	1211.45	617.656	519.352	629.4	874.568	714.171	351.733			3.8734	843.872	897.029	468.24	394.67	582.959	193.541	160.506	168.438
		3.9185	1244.65	1239.79	465.895	2313.75	1495.45	3246.34	1346.22	2878.41	2100.14	782.003			3.9185	1795.29	1689.74	462.601	224.362	722.227	302.901	6900.52	827.66	2861.81	1344.39			3.9185	1711.82	1192.2	1206.82	1263.18	584.747	550.215	658.548	868.891	750.422	332.384			3.9185	857.022	923.419	462.674	419.018	613.78	202.999	154.894	177.658
		3.9635	1232.42	1273.12	454.713	2275.04	1543.91	3234.72	1319.85	2742.49	2112.04	731.389			3.9635	1842.49	1700.05	427.867	236.014	735.002	307.735	7006	851.055	2836.52	1381.7			3.9635	1775.39	1270.82	1221.14	1297.73	548.404	585.271	675.494	847.149	758.384	304.609			3.9635	882.961	932.882	441.848	460.746	645.844	213.031	150.754	186.206
		4.0085	1208.86	1304.25	437.403	2245.02	1566.36	3239.61	1282.42	2607.8	2137.43	668.437			4.0085	1855.46	1719.3	388.409	250.694	743.17	315.394	7122.87	881.76	2775.95	1412.54			4.0085	1838.88	1332.62	1194.23	1316.25	527.76	630.216	665.552	827.919	777.425	273.265			4.0085	911.688	944.785	425.779	511.512	685.028	222.739	148.62	191.062
		4.0536	1174.9	1359.3	413.616	2233.48	1570.97	3224.74	1267.2	2473.34	2140.35	610.586			4.0536	1853.03	1739.77	361.96	263.192	758.83	325.578	7175.95	896.172	2781.86	1433.35			4.0536	1889.15	1413.28	1159.08	1310.29	502.116	653.828	633.428	779.194	763	252.389			4.0536	938.339	942.276	410.456	578.956	719.112	235.633	153.689	196.878
		4.0986	1117.26	1409.57	396.662	2225.56	1572.2	3174.84	1235.86	2341.95	2138.24	562.322			4.0986	1846.75	1800.22	326.871	286.341	783.659	348.308	7219.68	896.726	2758.18	1485.83			4.0986	1946.88	1471.75	1121.05	1284.77	480.03	661.828	607.233	727.54	755.56	228.834			4.0986	945.068	971.779	388.312	642.164	738.465	249.575	155.314	204.719
		4.1437	1062.11	1460.64	395.264	2209.72	1554.96	3113.24	1217.76	2214.16	2157.61	547.708			4.1437	1832.65	1867.57	294.848	322.953	829.741	372.983	7221.75	906.736	2751.44	1548.58			4.1437	1989.09	1528.88	1080.61	1237.51	474.982	669.614	584.192	695.589	736.624	219.676			4.1437	960.082	999.12	374.184	710.833	758.905	266.148	154.679	211.704
		4.1887	1017.23	1513.4	376.868	2214.37	1520.87	3063.61	1212.33	2094.17	2173.64	531.317			4.1887	1837.99	1961.23	277.528	359.181	895.34	368.325	7206.88	917.217	2727.89	1640.86			4.1887	2005.73	1588.97	1030.14	1175.97	507.719	663.858	535.63	657.983	727.144	221.1			4.1887	964.939	1015.56	377.499	761.482	768.439	279.712	152.791	215.647
		4.2337	979.644	1561.39	367.65	2197.63	1477.5	2977.8	1202.66	1979.81	2159.25	504.284			4.2337	1858.14	2070.3	280.97	389.027	974.586	362.519	7136.22	924.473	2728.3	1733.41			4.2337	2017.89	1650.67	1003.96	1123.49	550.312	651.062	512.193	650.695	712.975	225.301			4.2337	971.858	1024.09	368.814	799.587	783.013	289.136	150.722	216.876
		4.2788	951.657	1598.85	356.417	2208.49	1439.19	2899.79	1224.39	1854.32	2134.2	488.684			4.2788	1860.07	2176.83	316.92	406.064	1054.56	356.411	7029.27	938.272	2734.27	1793			4.2788	2017.55	1706.54	992.582	1074.32	598.09	633.872	456.775	651.236	727.837	209.858			4.2788	989.889	1051.95	358.573	810.812	786.957	300.89	155.523	215.97
		4.3238	946.257	1637.31	347.967	2194.99	1412.95	2806.91	1239.84	1723.99	2119.1	474.01			4.3238	1863.14	2265.3	324.724	407.213	1128.12	359.652	6900.69	948.719	2744.14	1836.51			4.3238	2016.73	1759.08	981.345	1051.37	659.124	612.347	416.349	669.43	746.594	234.194			4.3238	1031.31	1060.52	341.992	793.312	789.294	303.003	155.981	222.48
		4.3688	946.73	1687.94	330.892	2192.61	1400.24	2753.03	1268.76	1599.62	2070.6	485.787			4.3688	1861.8	2309.77	333.922	391.211	1190.02	362.172	6760.92	961.093	2767.76	1876.06			4.3688	2003.82	1814.21	974.668	1035.11	682.181	597.115	377.639	678.733	763.263	251.538			4.3688	1063.25	1074.22	312.07	777.512	784.497	315.531	168.078	222.541
		4.4139	924.782	1722.33	331.864	2182.99	1407.12	2706.35	1326.63	1495.6	2036.46	474.591			4.4139	1832.47	2315.62	352.224	382.95	1233.05	371.085	6601.43	993.484	2771.92	1864.29			4.4139	2005.38	1865.36	946.785	1046.94	702.528	583.422	359.353	716.759	788.35	272.752			4.4139	1103.67	1064.65	285.635	754.552	785.182	315.756	177.326	234.77
		4.4589	897.434	1767.94	347.533	2191.15	1415.31	2662.8	1409.69	1420.88	2020.15	467.057			4.4589	1796.79	2259.36	347.656	396.821	1257.72	371.642	6472.89	1008.42	2795.83	1839.54			4.4589	2028.2	1881.95	903.162	1087.16	706.203	578.19	349.617	756.881	821.598	293.938			4.4589	1136.26	1036.86	268.937	741.679	783.777	316.377	197.796	252.758
		4.504	884.067	1823.46	349.127	2168.7	1428.26	2627.64	1519.74	1368.92	2007.57	476.207			4.504	1728.17	2158.49	327.242	415.012	1284.39	378.357	6357.17	1033.48	2797.15	1820.26			4.504	2040.41	1876.65	871.214	1139.51	682.905	566.581	351.64	772.252	872.012	326.887			4.504	1145.16	1014.38	256.508	729.614	782.291	309.935	209.835	265.058
		4.549	860.284	1865.54	360.554	2145.44	1447.39	2598.63	1639.67	1325.4	2005.58	466.855			4.549	1688.94	2029.48	314.881	453.431	1310.13	373.005	6222.89	1063.55	2783.74	1794.69			4.549	2063.2	1857.41	852.547	1194.03	656.488	567.685	356.688	785.378	912.818	321.08			4.549	1116.22	987.749	249.996	740.038	782.816	295.532	227.836	279.427
		4.594	860.833	1908.83	373.36	2125.95	1484.37	2602.36	1762.55	1290.72	2050.76	463.695			4.594	1679.71	1924.97	294.352	471.076	1346	385.014	6091.04	1068.36	2782.87	1786.72			4.594	2075.88	1864.08	832.247	1243.24	627.746	586.61	373.557	784.846	956.566	346.81			4.594	1075.35	980.047	253.753	735.185	758.858	275.306	252.482	287.183
		4.6391	855.192	1960.05	387.903	2129.15	1516.6	2593.1	1864.29	1240.41	2071.16	471.631			4.6391	1667.17	1855.45	275.83	474.014	1389,739*	393.216	5938.99	1096.04	2796.67	1799.43			4.6391	2033.64	1849.56	822.968	1287.26	592.22	614.452	409.442	773.396	981.076	352.229			4.6391	1027.93	950.669	261.967	731.361	741.503	258.909	265.167	292.468
		4.6841	872.321	2007.99	385.552	2116.95	1531.15	2561.79	1968.75	1179.85	2119.9	495.894			4.6841	1667.3	1832.69	275.361	473.189	1447.9	383.139	5753.83	1100.33	2837.7	1806.05			4.6841	1972.53	1855.45	841.377	1321.23	560.183	636.56	440.946	779.948	1006.64	375.62			4.6841	957.97	940.426	275.647	736.041	705.209	233.884	284.236	284.172
		4.7292	877.395	2043.89	398.228	2103.31	1549.39	2504.36	2035.02	1106.22	2154.14	501.709			4.7292	1686.97	1847.71	255.762	477.64	1488.53	381.908	5544.76	1110.51	2865.8	1832.56			4.7292	1894.66	1881.54	843.028	1345.39	532.975	655.734	450.504	776.317	1016.31	402.767			4.7292	880.948	933.997	302.217	745.183	665.378	221.523	292.231	272.833
		4.7742	889.13	2079.84	401.644	2088.16	1570.51	2440.58	2090.8	1041.2	2188.09	525.045			4.7742	1681.28	1873.78	246.646	472.094	1507.65	388.763	5293.99	1123.2	2897.76	1853.49			4.7742	1812.67	1891.44	841.681	1359.32	455.23	664.963	458.598	786.568	1031.72	437.882			4.7742	826.326	929.09	320.282	745.419	620.13	213.245	295.018	264.483
		4.8192	894.535	2099.82	431.935	2070.68	1577.57	2334.41	2121.91	985.546	2222.87	536.04			4.8192	1647.86	1897.8	257.607	485.818	1526.74	384.286	4989.8	1150.63	2902.68	1895.68			4.8192	1741.21	1908.68	829.167	1376.69	412.476	670.011	471.035	801.114	1042.86	486.087			4.8192	803.328	929.723	334.982	759.538	582.137	210.593	286.073	255.852
		4.8643	869.611	2104.53	456.031	2034.2	1571.38	2233.53	2143.96	935.317	2257.27	546.993			4.8643	1598.04	1940.49	251.921	529.298	1501.41	385.094	4677.06	1188.43	2865.43	1929.54			4.8643	1703.79	1947.07	813.071	1388.06	416.967	674.663	466.626	805.506	1086.9	536.247			4.8643	800.594	919.93	337.699	787.71	540.932	220.084	286.548	246.495
		4.9093	834.931	2098.44	482.73	2009.3	1567.36	2157.42	2181.45	902.964	2296.92	577.325			4.9093	1557.38	1982.97	241.429	566.703	1466.17	379.821	4397.35	1254.74	2797.84	1983.05			4.9093	1697.07	1974	813.253	1398.3	445.846	661.065	463.31	821.194	1142.99	552.482			4.9093	792.516	926.937	331.029	805.829	522.53	237.941	289.005	232.224
		4.9544	779.699	2103.85	504.776	1974.67	1553.48	2081.11	2229.58	868.149	2352.49	609.343			4.9544	1521.41	2034.81	228.701	594.713	1439.63	372.277	4149.08	1312.51	2711.59	2030.36			4.9544	1745.81	1992.45	817.69	1414.69	505.793	655.378	454.483	820.311	1176.63	556.763			4.9544	801.132	924.956	312.694	838.987	506.175	241.468	287.868	224.531
		4.9994	722.676	2095.63	537.731	1927.2	1560.89	2056.13	2301.25	825.646	2421.58	657.571			4.9994	1499.15	2097.11	234.607	613.398	1400	363.371	3940.04	1423.62	2590.51	2086.75			4.9994	1788.3	2024.54	833.616	1436.42	547.558	632.344	454.341	791.366	1187.12	553.058			4.9994	820.699	923.061	315.024	854.528	491.638	250.636	293.771	215.222
		5.0444	657.544	2104.02	545.039	1895.32	1551.88	2087.48	2370.34	775.498	2498.52	707.88			5.0444	1494.37	2142.04	259.107	623.854	1390.9	372.211	3787.17	1549.74	2458.11	2146.17			5.0444	1827.21	2034.24	859.668	1446.81	608.364	621.951	462.088	787.934	1172.62	552.881			5.0444	829.397	930.627	310.855	870.312	487.478	259.233	299.84	206.801
		5.0895	592.472	2105.93	562.387	1836.31	1537.51	2123.68	2440.52	725.12	2622.53	756.267			5.0895	1476.07	2171.97	275.949	645.028	1394.59	380.75	3648.84	1688.85	2349.88	2218.75			5.0895	1883.22	2038.61	897.036	1448.29	662.524	610.334	434.754	776.324	1139.6	567.527			5.0895	823.699	935.239	314.125	867.697	464.793	259.763	303.948	203.63
		5.1345	551.167	2097.07	583.749	1794.49	1517.71	2183.72	2518.26	680.806	2767.23	800.317			5.1345	1492.28	2158.49	306.355	689.511	1405.33	383.262	3531.28	1845.49	2246.46	2311.38			5.1345	1891.81	2030.08	949.563	1458.02	692.907	617.315	423.115	763.005	1092.2	569.088			5.1345	812.016	932.59	329.216	860.812	441.565	250.206	310.309	198.927
		5.1796	518.388	2092.78	590.757	1742.84	1489.93	2233	2593.8	642.095	2931.63	842.114			5.1796	1511.37	2125.5	316.454	735.479	1420.99	387.327	3462.05	2027.28	2149.95	2440.64			5.1796	1883.41	2031.35	986.572	1473.45	705.58	625.127	414.318	765.7	1025.35	596.544			5.1796	778.23	925.503	344.543	858.341	412.854	242.161	316.86	204.048
		5.2246	501.643	2092.55	589.851	1706.08	1479.58	2284.81	2651.1	608.449	3127.98	879.186			5.2246	1524.01	2075.83	356.749	783.595	1432.34	388.475	3413.14	2214.59	2087.86	2582.6			5.2246	1841.38	2005.04	1015.53	1484.36	711.899	638.066	407.834	772.578	969.091	654.655			5.2246	757.764	905.68	344.898	843.416	395.628	238.956	319.198	212.118
		5.2696	521.698	2085.89	587.931	1678.86	1464.1	2300.58	2722.74	574.582	3308.45	902.267			5.2696	1568.13	2022.94	364.95	821.922	1457.12	378.297	3420.81	2413.01	2031.62	2723.65			5.2696	1791.55	1989.94	1035.23	1501.47	716.487	668.91	412.001	786.804	938.263	733.001			5.2696	726.207	860.753	346.183	825.208	379.707	245.048	323.408	228.01
		5.3147	562.395	2080.33	582.204	1651.1	1456.6	2282.11	2771.14	545.241	3490.89	928.717			5.3147	1610.9	2001	364.657	849.101	1462.58	329.128	3432.01	2619.72	2019.98	2873.75			5.3147	1725.22	1961.83	1029.34	1520.14	766.697	683.637	412.12	798.212	891.66	809.396			5.3147	708.346	828.721	335.911	810.896	376.624	252.23	325.512	248.466
		5.3597	614.209	2078.11	558.771	1627.09	1469.78	2261.81	2805.93	515.514	3615.53	925.696			5.3597	1652.08	1997.19	361.059	860.954	1492.85	300.507	3455.43	2782.4	2065.29	3011.92			5.3597	1655.99	1935.69	1015.58	1531.97	796.967	686.539	428.886	824.614	894.71	890.239			5.3597	688.025	790.837	327.492	787.489	377.915	268.845	326.585	262.482
		5.4048	658.041	2077.11	566.462	1612.73	1458.92	2244.86	2820.89	494.965	3684.1	950.783			5.4048	1687.44	2002.77	343.161	865.439	1518.54	285.867	3490.66	2908.76	2135.81	3148.83			5.4048	1596.03	1891.19	977.777	1550.96	821.121	700.723	433.737	854.077	907.586	952.834			5.4048	661.962	740.137	304.782	762.809	387.523	285.119	327.171	275.097
		5.4498	697.799	2067.18	583.417	1595.09	1450.01	2237.29	2830.01	465.811	3720.42	972.568			5.4498	1717.84	2013.5	329.983	869.656	1546.78	305.47	3519.03	2981.42	2228.19	3284.19			5.4498	1566.67	1858.89	958.094	1552.79	858.919	697.995	458.096	865.393	952.887	1014.38			5.4498	635.665	716.044	278.411	732.842	392.607	295.685	318.778	274.435
		5.4948	713.379	2024.8	616.728	1551.31	1437.95	2220.96	2824.98	440.38	3696.51	978.277			5.4948	1745.89	2008.84	304.99	878.247	1606.63	314.684	3544.99	3014.29	2311.85	3403.78			5.4948	1555.46	1839.6	912.686	1531.92	867.518	681.692	482.483	884.095	1000.75	1075.6			5.4948	614.833	684.191	251.329	685.958	408.337	301.765	309.561	265.895
		5.5399	701.501	1965.77	657.857	1495.74	1412.08	2201.94	2806.87	424.984	3656.28	979.417			5.5399	1737.8	2010.83	286.399	890.62	1679.04	332.427	3539	3042.4	2380.98	3524.29			5.5399	1537.04	1824.79	876.747	1510.52	846.472	664.978	502.666	945.565	1026.48	1122.43			5.5399	591.267	684.529	232.761	642.085	415.13	297.974	302.167	254.291
		5.5849	684.169	1912.33	692.893	1445.27	1367.11	2202.83	2771.22	407.088	3595.52	1011.88			5.5849	1740.63	1988.39	273.486	902.967	1743.26	331.727	3531.1	3050.11	2434.22	3611.78			5.5849	1531.87	1833.01	851.228	1484.82	836.852	657.309	536.488	996.252	1042.72	1152.79			5.5849	552.807	684.74	224.431	604.321	420.869	286.38	287.788	243.985
		5.63	666.129	1833.94	715.172	1373.06	1300.24	2187.61	2756.42	389.191	3538.51	1029.94			5.63	1709.87	1985.31	246.631	900.462	1840.37	332.454	3499.44	3036.26	2504.64	3657.87			5.63	1511.97	1831.29	841.038	1461.47	833.687	628.241	582.668	1069.18	1042.39	1179.97			5.63	517.333	704.189	223.234	579.314	429.774	275.09	278.489	239.797
		5.675	663.312	1769.6	716.135	1316.3	1241.05	2158.08	2710.09	367.09	3444.72	1055.09			5.675	1689.58	1992.76	239.339	879.733	1942.18	314.862	3461.88	3022.16	2568.97	3669.18			5.675	1491.02	1834.77	863.146	1460.41	859.573	587.621	653.751	1135.03	1046.97	1197.34			5.675	488.848	723.722	226.719	550.11	436.072	266.533	270.908	242.216
		5.72	670.038	1698.48	698.443	1255.85	1173.21	2117.64	2663.94	341.126	3379.57	1074.44			5.72	1671.06	2029.58	237.79	832.748	2063.93	284.007	3410.49	2973.92	2622.59	3676.34			5.72	1442.03	1841.04	881.645	1457.67	849.721	546.711	692.181	1217.51	1036.94	1224.45			5.72	465.009	757.258	241.092	540.506	452.044	255.289	274.67	246.076
		5.7651	686.305	1636.88	688.056	1198.32	1140.89	2078.45	2632.23	326.656	3307.95	1093.64			5.7651	1656.61	2055.16	248.33	775.52	2164.84	250.03	3356.44	2929.35	2660.54	3691.9			5.7651	1387.01	1822.78	896.039	1462.6	846.402	495.183	710.188	1284.7	1032.35	1221.63			5.7651	444.059	777.298	253.749	544.267	469.488	244.894	281.73	256.786
		5.8101	706.213	1552.88	628.525	1142.68	1115.96	2032.41	2574.44	310.339	3246.04	1127.02			5.8101	1677.78	2096.16	251.009	716.186	2274.35	245.927	3304.26	2853.29	2690.95	3689.46			5.8101	1319.15	1782.81	928.602	1469.42	839.93	453.923	692.298	1344.66	1017.85	1204.74			5.8101	409.219	791.181	254.325	543.902	493.559	237.214	292.862	274.155
		5.8552	710.239	1460.02	581.381	1105.51	1098.04	2027.95	2529.34	287.241	3166.68	1151.24			5.8552	1703.69	2131.04	261.407	668.95	2406.33	231.387	3255.5	2745.49	2670.6	3706.85			5.8552	1247.9	1722.11	962.578	1488.06	824.956	407.69	675.328	1403.5	1020.47	1194.96			5.8552	385.059	792.069	253.76	551.134	513.376	240.7	293.577	277.074
		5.9002	704.519	1381.34	550.819	1062.47	1116.87	2039.77	2487.53	280.987	3053.12	1174.41			5.9002	1740.96	2133.23	276.222	640.493	2520.36	254.268	3208.26	2612.34	2640.26	3771.93			5.9002	1161.86	1670.1	971.223	1493.14	787.415	384.129	637.402	1463.28	1015.89	1162.43			5.9002	363.23	793.602	235.014	558.141	540.562	239.165	303.816	280.283
		5.9452	674.695	1296.71	523.798	1061.16	1118.26	2061.27	2460.22	264.845	2912.65	1205.33			5.9452	1762.83	2109.48	302.695	645.295	2649.56	279.851	3162.33	2477.65	2593.76	3837.2			5.9452	1070.8	1591.78	976.027	1496.95	742.395	392.035	596.229	1508.41	1005.03	1154.35			5.9452	336.889	786.599	212.242	571.354	584.216	240.061	313.255	285.06
		5.9903	636.449	1240.29	506.921	1073.51	1112.9	2110.93	2431.69	261.468	2776.75	1249.86			5.9903	1773.63	2097.66	302.876	651.829	2766.77	295.062	3113.99	2347.18	2502.64	3927.72			5.9903	987.862	1543.89	984.657	1492.94	716.521	401.546	568.994	1548.5	975.169	1143.86			5.9903	317.967	770.768	197.633	590.54	631.517	251.864	325.429	281.76
		6.0353	603.228	1194.09	514.277	1103.44	1112.81	2161.24	2415.86	259.946	2618.13	1285.1			6.0353	1789.66	2108.81	307.97	662.966	2846.29	334.143	3090.87	2213.78	2451.2	4029.42			6.0353	922.837	1500.01	972.643	1487.66	716.02	432.427	536.338	1568	924.884	1169.57			6.0353	323.2	763.409	173.128	603.853	681.301	258.986	325.463	276.478
		6.0804	588.025	1173.56	534.325	1144.46	1075.22	2199.22	2394.18	254.129	2474.13	1305.46			6.0804	1750.57	2137.57	316.361	656.502	2898.89	357.378	3077.65	2076.46	2418.58	4166.94			6.0804	865.58	1473.56	950.21	1466.49	734.873	456.486	505.329	1592.51	877.62	1196.54			6.0804	314.341	767.621	162.818	623.609	743.341	256.358	329.391	274.229
		6.1254	591.748	1151.08	573.555	1189.83	1044.54	2208.05	2367.11	250.239	2369.8	1293.01			6.1254	1695.75	2205.21	312.963	636.779	2895.05	373.155	3070.24	1935.6	2404.75	4302.61			6.1254	831.914	1464.95	934.108	1432.99	810.794	509.759	491.838	1605.19	814.684	1246.1			6.1254	321.571	769.597	157.556	635.245	800.577	258.738	324.328	280.242
		6.1704	610.437	1138.74	604.948	1215.77	1006	2187.07	2333.31	250.444	2286.7	1285.33			6.1704	1677.03	2286.12	290.025	615.464	2844.51	383.151	3080.28	1806.65	2403.59	4435.62			6.1704	819.18	1464.08	924.07	1412.64	855.333	555.185	474.573	1624.83	788.212	1283.92			6.1704	318.741	769.972	156.083	645.732	857.838	253.478	312.034	290.49
		6.2155	612.841	1121.5	637.3	1229.47	986.003	2165.15	2269.88	245.552	2253.46	1254.05			6.2155	1719.03	2392.44	290.524	579.307	2777.8	393.772	3101.26	1670.01	2452.71	4528.14			6.2155	801.981	1448.05	922.833	1385.8	894.906	589.464	478.663	1634.09	782.805	1325.54			6.2155	313.264	771.108	155.647	646.757	928.575	242.89	298.211	294.833
		6.2605	617.076	1122.2	662.044	1234.45	962.492	2109.33	2192.02	245.091	2251.14	1213.54			6.2605	1745.15	2525.2	279.988	546.143	2673.6	407.829	3114.37	1547.76	2543.31	4587.85			6.2605	793.509	1436.37	910.962	1350.8	923.965	632.309	467.991	1641.14	795.201	1372.56			6.2605	300.906	783.679	163.798	656.837	971.371	223.497	271.612	290.867
		6.3056	611.177	1115.94	671.523	1229.75	966.758	2045.33	2113.3	248.597	2280.83	1172.82			6.3056	1774.08	2629.1	278.931	511.553	2606.42	414.09	3130.58	1452.51	2620.13	4620.51			6.3056	777.234	1414.51	911.561	1329.12	940.549	665.13	462.76	1653.75	808.95	1396.95			6.3056	291.109	797.95	160.466	672.852	1008.96	214.888	254.251	281.618
		6.3506	588.04	1124.98	660.292	1210.41	985.295	2007.45	2022.84	252.098	2348.68	1140.61			6.3506	1865.78	2704.67	264.679	514.043	2559.6	438.451	3136.92	1357.77	2713.38	4598.39			6.3506	756.714	1377.07	886.591	1309.88	932.373	704.667	474.076	1682.34	869.381	1413.09			6.3506	285.185	815.382	158.421	682.256	1030.84	201.862	238.478	273.648
		6.3956	544.339	1103.48	642.178	1199.38	996.622	1987.23	1930.21	259.274	2391.17	1103.53			6.3956	2006.54	2696.98	247.54	524.655	2526.09	452.948	3093.44	1304.56	2800.36	4553.79			6.3956	733.02	1330	847.361	1292.36	918.826	731.126	484.336	1687.04	896.217	1414.31			6.3956	294.456	833.102	164.9	710.139	1028.4	193.859	227.386	250.613
		6.4407	505.941	1080.12	640.775	1196.52	1002.65	2009.02	1861.1	262.497	2427.54	1047.73			6.4407	2141.29	2610.63	231.893	551.426	2503.11	479.658	3032.02	1280.26	2865.86	4494.37			6.4407	728.393	1277.33	818.519	1260.37	897.315	746.676	480.761	1711.14	928.782	1415.25			6.4407	311.875	870.079	174.154	734.235	1003.81	190.21	215.606	233.42
		6.4857	470.423	1026.08	641.633	1185.49	992.513	2067.31	1802.16	259.827	2433.21	1013.76			6.4857	2253.61	2445.6	233.387	578.572	2488.96	483.577	2943.39	1291.19	2913.93	4448.64			6.4857	738.735	1228.41	798.346	1236.03	876.492	769.488	477.204	1738.29	950.919	1384.67			6.4857	350.639	900.534	204.542	752.012	965.791	192.841	208.276	219.819
		6.5308	449.103	978.648	655.031	1180.58	990.827	2144.14	1748.81	248.345	2400.45	982.76			6.5308	2326.32	2231.47	231.495	601.57	2462.77	474.882	2829.58	1266.1	2983.51	4384.18			6.5308	758.233	1187.13	758.635	1213.37	845.883	781.644	456.844	1759.79	977.87	1390.8			6.5308	390.081	940.223	238.06	773.777	913.553	194.612	202.368	199.49
		6.5758	421.86	924.379	687.942	1169.21	983.335	2223.17	1718.04	241.201	2331.59	932.305			6.5758	2391.55	1999.86	262.926	624.409	2420.54	462.853	2688.74	1233.04	3006.62	4358.21			6.5758	806.632	1159.35	735.918	1189.66	810.034	797.936	435.427	1764.29	995.845	1357.32			6.5758	420.243	973.639	277.083	810.532	874.145	193.404	196.457	193.885
		6.6208	405.456	884.71	731.09	1178.37	994.455	2289.38	1705.56	238.224	2236.72	906.008			6.6208	2409.36	1812.77	283.699	638.218	2374.99	458.204	2570.5	1223.83	3062.57	4307.22			6.6208	848.643	1136.58	723.418	1173.08	803.261	829.687	403.891	1779.61	975.772	1308.71			6.6208	462.2	974.974	325.588	831.502	829.884	197.939	188.22	192.264
		6.6659	400.16	838.011	768.582	1189.44	1013.92	2324.42	1695.02	231.636	2128.06	888.465			6.6659	2471.98	1662.02	300.075	647.68	2322.53	480.998	2444.55	1154.37	3086.44	4254.05			6.6659	924.444	1126.55	727.72	1181.19	790.383	846.947	388.066	1782.92	974.982	1289.27			6.6659	498.667	973.857	358.794	872.509	797.324	206.082	180.731	194.043
		6.7109	393.345	806.857	803.385	1242.13	1050.06	2376.96	1676.3	230.494	2032.55	881.172			6.7109	2500.64	1567.48	304.727	667.856	2254.83	517.931	2346.39	1111	3122.63	4179.49			6.7109	970.376	1124.21	742.221	1195.9	814.464	872.51	378.189	1794.32	981.735	1263			6.7109	512.824	945.741	386.641	892.289	768.365	225.016	175.475	195.005
		6.756	387.091	772.165	827.21	1289.47	1096.05	2408.58	1626.26	237.201	1933.25	881.354			6.756	2533.84	1501.5	315.695	694.174	2184.54	546.424	2283.77	1060.72	3146.33	4107.76			6.756	1016.24	1111.11	766.933	1213.89	855.437	900.005	381.878	1775.42	962.111	1261.71			6.756	537.518	906.449	403.396	917.8	757.852	238.403	170.544	198.033
		6.801	383.795	736.258	843.896	1352.73	1141.56	2435.15	1545.74	230.921	1857.55	900.802			6.801	2534.56	1440.35	301.918	711.258	2116.44	596.361	2244.03	1053.31	3195.49	4035.77			6.801	1048.52	1115.94	782.208	1239.53	899.023	929.194	407.093	1759.16	932.912	1249.64			6.801	556.126	855.435	394.353	952.97	742.863	251.629	167.277	202.49
		6.846	379.772	725.317	865.815	1425.51	1163.25	2473.16	1444.55	225.502	1829.93	924.314			6.846	2542.3	1401.92	291.952	726.238	2059.23	641.321	2231.18	1051.07	3250.01	3932.99			6.846	1083.41	1106.32	809.048	1261.04	978.502	950.434	429.847	1737.87	908.232	1242.5			6.846	572.907	785.007	372.85	962.059	739.383	274.587	180.255	214.128
		6.8911	372.51	715.415	875.954	1466.21	1183.38	2492.62	1329.63	219.964	1822.52	979.81			6.8911	2551.41	1393.72	276.922	725.113	1983.67	703.754	2245.75	1072.05	3287.19	3831.16			6.8911	1092.14	1104.1	811.49	1276.66	1044.6	975.261	451.291	1715.2	886.957	1236.62			6.8911	583.729	708.674	337.28	955.197	744.576	291.466	194.914	223.114
		6.9361	361.611	706.977	903.218	1560.59	1171.74	2499.1	1209	215.692	1831.3	1021.4			6.9361	2556.88	1394.11	270.222	730.303	1918.6	764.397	2251.57	1076.54	3314.24	3764.26			6.9361	1117.07	1112.1	803.575	1292.79	1129.11	979.976	485.482	1700.28	862.602	1245.99			6.9361	584.008	641.656	303.967	948.958	746.691	295.734	211.232	233.31
		6.9812	336.43	727.134	937.091	1484.35	1174.77	2490.37	1118.08	221.612	1817.5	1080.39			6.9812	2538.51	1431.12	267.992	724.868	1891.64	823.886	2253.15	1096.74	3293.22	3729.3			6.9812	1125.66	1114.95	803.818	1297.72	1177.8	992.863	538.054	1703.66	859.6	1248.7			6.9812	597.153	595.262	283.753	924.041	753.007	295.972	228.355	250.854
		7.0262	324.769	745.59	982.385	1412.28	1173	2476.87	1029.09	234.332	1813.22	1144.14			7.0262	2522.61	1460.72	263.479	721.902	1887.59	882.212	2263.29	1099.58	3297.12	3694.25			7.0262	1150.45	1146.35	794.705	1293.59	1257.76	982.595	569.879	1704.05	855.785	1248.46			7.0262	586.063	552.917	272.062	902.222	757.577	287.359	244.154	267.739
		7.0712	323.487	766.956	1036.32	1369.66	1177.16	2452.41	971.777	243.903	1793	1192.34			7.0712	2503.37	1478.03	272.682	727.185	1886.96	930.947	2280.27	1077.24	3273	3681.29			7.0712	1176.92	1152.51	777.828	1298.77	1303.69	953.477	612.947	1715.33	863.475	1255.96			7.0712	587.262	529.069	268.037	882.04	753.673	281.533	254.382	284.35
		7.1163	323.143	794.919	1101.24	1336.58	1204.37	2435.33	924.993	254.81	1771.74	1237.68			7.1163	2465.19	1497.1	259.184	740.187	1902.72	979.956	2292.89	1039.48	3240.26	3699.57			7.1163	1195.97	1170.29	764.851	1308.95	1364.35	945.758	662.998	1703.24	881.021	1267.75			7.1163	580.076	530.271	271.316	864.031	749.148	269.109	257.999	294.691
		7.1613	336.144	808.88	1154.69	1339.58	1256.32	2419.66	896.185	260.307	1758.31	1275.47			7.1613	2444.57	1486.61	253.328	755.439	1898.12	998.716	2282.81	995.168	3243.02	3725.78			7.1613	1235.36	1170.1	758.983	1322.51	1408.83	911.075	689.918	1676.14	912.363	1281.67			7.1613	579.629	553.76	262.246	858.93	748.134	252.797	251.842	314.07
		7.2063	374.233	831.114	1207.29	1355.25	1284.94	2432.21	854.145	261.372	1749.1	1306.28			7.2063	2452.59	1460.86	242.476	768.613	1898.49	1005.63	2269.81	962.597	3263.47	3755.08			7.2063	1265.05	1148.11	773.412	1331.55	1443.27	881.273	714.232	1639.58	918.445	1275.52			7.2063	588.79	601.014	278.374	844.089	739.238	237.108	251.406	344.573
		7.2514	405.718	853.623	1261.51	1411.96	1316.18	2453	830.579	249.534	1767.18	1347.67			7.2514	2450.02	1428.47	232.951	775.674	1905.1	1010.5	2220.95	929.561	3299.29	3763.72			7.2514	1298.06	1136.94	777.689	1320.74	1481.18	872.809	740.606	1573.05	923.225	1278.78			7.2514	589.728	639.454	289.372	838.867	742.177	229.172	237.791	378.541
		7.2964	431.146	864.288	1304.24	1459.61	1338.31	2495.05	789.686	238.455	1795.11	1391.62			7.2964	2442.52	1395.94	248.571	768.865	1890.92	1010.16	2171.81	903.377	3375.7	3731.13			7.2964	1317.07	1118.23	793.39	1299.21	1524.9	854.75	745.379	1512.36	917.361	1289.4			7.2964	594.78	686.989	289.861	811.768	763.191	224.055	227.015	419.466
		7.3415	447.175	862.465	1361.09	1520.04	1358.22	2557.62	745.733	220.908	1837.97	1433.99			7.3415	2418.17	1375.1	248.005	772.692	1895.27	1033.54	2106.46	855.128	3452.98	3676.84			7.3415	1335.5	1108.12	809.785	1259.96	1580.59	868.332	740.693	1466.03	907.642	1298.38			7.3415	589.468	702.357	301.349	793.556	776.552	214.691	220.88	451.732
		7.3865	447.535	873.614	1370.28	1603.91	1364.1	2614.93	706.642	212.421	1895.33	1460.6			7.3865	2404.76	1368.3	261.5	768.529	1900.52	1043.98	2032.7	838.171	3574.3	3608.66			7.3865	1360.59	1115.59	816.868	1206.82	1640.96	896.139	738.305	1434.78	895.73	1306.64			7.3865	593.747	739.29	310.131	772.352	795.051	210.339	212.744	490.458
		7.4315	436.767	861.461	1361.06	1684.29	1365.42	2660.23	669.819	205.404	1928.81	1505.66			7.4315	2359.74	1365.42	295.064	756.614	1927.78	1079.02	1971.85	795.618	3667.85	3517.59			7.4315	1408	1138.89	815.295	1161.16	1696.65	926.07	728.946	1441.63	887.055	1310.18			7.4315	603.907	765.88	314.508	763.444	820.668	198.066	209.994	527.562
		7.4766	437.57	842.247	1367.41	1761.91	1334.5	2721.79	647.461	202.674	1962.6	1537.23			7.4766	2317.23	1373.38	330.455	756.809	1973.86	1106.58	1917.56	764.658	3775.59	3420.07			7.4766	1443.58	1147.97	827.727	1117.05	1731.64	958.626	735.539	1464.88	885.617	1338.36			7.4766	616.856	815.595	308.788	759.694	823.607	175.497	204.439	562.287
		7.5216	445.845	813.547	1389.51	1810.25	1307.49	2746.45	622.949	200.381	1957.01	1590.12			7.5216	2269.86	1375.11	341.184	762.299	2023.84	1163.02	1888.31	720.985	3874.34	3317.28			7.5216	1465.76	1156.05	839.897	1082.51	1769.66	981.719	754.091	1456.92	869.557	1357.04			7.5216	630.369	831.456	294.099	777.05	817.693	153.033	195.089	593.015
		7.5667	460.526	801.03	1420.37	1867.4	1259.28	2768.02	618.668	202.312	1902.62	1655.1			7.5667	2235.53	1365.44	342.055	757.048	2055.44	1189.24	1862.61	702.669	3922.66	3194.67			7.5667	1476.83	1156.05	846.616	1062.26	1795.91	1006.13	777.121	1442.87	880.767	1382.45			7.5667	669.433	858.171	279.822	771.846	802.171	131.929	191.238	630.857
		7.6117	479.282	775.026	1443.82	1919.74	1209.48	2784.38	626.317	205.118	1824.44	1719.79			7.6117	2223.92	1347.59	341.848	751.614	2095.87	1206.99	1848.19	689.556	3897.83	3075.31			7.6117	1466.76	1141.07	844.903	1050.03	1806.98	1024.45	804.254	1398.75	862.448	1359.04			7.6117	674.414	875.605	265.31	747.326	786.078	107.852	173.854	662.564
		7.6567	496.959	751.405	1467.01	1937.34	1160.03	2823.92	628.815	204.033	1715.6	1815.08			7.6567	2215.39	1331.38	321.028	732.945	2130.67	1214.87	1831.42	697.925	3850.93	2931.89			7.6567	1451.3	1122.7	839.724	1036.28	1796.65	1037.25	823.464	1359.21	848.441	1378.34			7.6567	667.956	879.505	253.164	708.926	764.087	92.587	166.085	693.477
		7.7018	491.878	730.928	1496.94	1953.26	1133.26	2858.6	636.439	205.708	1609.39	1902.32			7.7018	2221.23	1325.65	294.545	714.011	2138.2	1242.79	1815.35	721.473	3743.24	2788.24			7.7018	1438.5	1090.27	842.424	1020.07	1790.24	1035.58	827.897	1306.57	811.819	1372.81			7.7018	647.079	869.588	239.289	650.373	763.719	84.441	157.377	717.319
		7.7468	483.538	726.823	1493.24	1866.52	1145.72	2915.29	635.96	200.211	1509.48	1976.95			7.7468	2212.72	1311.03	268.985	697.789	2134.26	1244.68	1795.18	737.952	3594.47	2662.91			7.7468	1443.45	1070.91	832.834	992.627	1810.14	1030.56	823.61	1228.4	762.407	1353.02			7.7468	625.547	851.511	237.452	563.352	776.346	81.072	148.485	735.712
		7.7919	470.228	734.273	1470.96	1730.18	1176.01	2986.67	629.59	199.442	1443.67	2038.99			7.7919	2175.64	1288.63	241.827	682.606	2111.93	1249.78	1773.37	765.002	3454.38	2546.66			7.7919	1444.82	1069.25	814.57	954.56	1827.02	1009.07	794.406	1199.88	719.035	1341.22			7.7919	585.61	827.281	231.79	488.508	797.113	83.97	143.354	761.922
		7.8369	460.178	734.346	1444.14	1610.87	1226.96	3060.4	611.691	194.719	1426.8	2080.18			7.8369	2120.8	1265.87	236.895	667.024	2066.45	1287.43	1757.16	788.949	3318.67	2444.47			7.8369	1463.7	1071.89	816.605	925.461	1835.56	970.69	756.045	1171.44	671.714	1343.87			7.8369	558.017	779.391	229.17	415.576	835.084	93.187	138.144	788.939
		7.8819	451.163	744.292	1400.4	1525.27	1304.4	3097.12	594.259	200.713	1423.1	2111.72			7.8819	2023.37	1235.8	240.07	657.149	1999.32	1335.23	1734.41	798.159	3199.87	2364.16			7.8819	1506.46	1100.36	797.002	896.661	1848.49	933.049	718.857	1176.71	636.829	1326.5			7.8819	542.051	732.295	229.725	361.516	866.452	103.689	136.908	799.097
		7.927	451.35	757.006	1329.27	1485.06	1372.09	3125.57	571.499	208.816	1435.44	2117.61			7.927	1911.64	1187.31	257.413	645.101	1926.95	1365.87	1731.73	789.193	3098.33	2329.81			7.927	1537.83	1133.8	798.288	866.181	1849.91	895.021	689.88	1158.72	626.394	1308.17			7.927	531.539	691.277	235.806	321.976	880.896	111.913	137.493	825.909
		7.972	461.993	766.651	1295.74	1505.2	1411.58	3137.26	549.6	223.857	1436.52	2126.71			7.972	1806.86	1133.31	266.708	641.562	1860.86	1431.63	1725.36	782.827	3019.34	2290.43			7.972	1600.81	1158.48	793.942	843.015	1844.48	879.96	694.625	1157.69	620.238	1276.84			7.972	533.903	647.35	245.465	303.759	878.988	122.998	131.728	856.624
		8.0171	469.697	769.649	1261.75	1546.92	1440.63	3121.79	525.52	245.828	1415.85	2135.88			8.0171	1717.13	1077.52	265.212	641.727	1801.02	1500.71	1730.97	766.521	2965.67	2269.87			8.0171	1653.62	1189.51	768.686	827.478	1836.22	884.074	698.857	1147.9	609.5	1224.15			8.0171	536.522	611.017	255.246	296.116	865.836	135.221	126.076	878.736
		8.0621	482.71	778.727	1236.71	1595.76	1445.3	3114.23	508.511	255.284	1372.17	2154.66			8.0621	1642.22	1031.19	290.057	648.013	1753.56	1550.1	1746.64	755.812	2924.8	2253.68			8.0621	1697.5	1220.55	732.022	813.943	1820.81	911.852	720.882	1118.32	606.921	1185.94			8.0621	533.084	572.726	262.771	295.482	835.644	139.29	131.823	898.649
		8.1071	497.543	777	1226.93	1665.62	1435.5	3119.16	496.605	268.637	1317.31	2200.76			8.1071	1595.77	986.865	276.437	652.564	1710.32	1599.98	1767.62	729.869	2905.01	2269.74			8.1071	1725.57	1257.9	700.535	810.797	1818.9	934.058	732.996	1073.37	644.484	1131.69			8.1071	532.427	551.282	267.13	286.401	793.098	142.635	131.115	914.216
		8.1522	525.412	785.635	1248.55	1743.84	1425.61	3111.9	482.89	271.975	1265.41	2206.44			8.1522	1565.84	974.263	296.132	648.623	1671.16	1660.69	1801.72	719.672	2871.07	2321.89			8.1522	1740.59	1302.66	674.103	802.462	1819.48	966.247	712.889	1021.57	683.469	1077.19			8.1522	532.259	539.984	271.876	279.558	753.772	144.682	134.929	923.425
		8.1972	543.633	790.584	1250.26	1838.84	1421.58	3135.21	479.16	260.803	1199.06	2249.15			8.1972	1537.84	978.784	312.624	621.988	1601.05	1705.55	1830.74	702.693	2830.52	2383.72			8.1972	1714.49	1355.32	634.656	800.627	1804.96	986.484	716.116	973.77	737.767	1031.65			8.1972	544.751	530.213	265.369	268.199	719.985	150.196	140.811	927.13
		8.2423	559.283	794.804	1241.93	1910.27	1412.62	3168.43	493.635	251.546	1167.6	2242.72			8.2423	1504.75	995.61	305.249	583.622	1561.54	1750.42	1861.96	702.45	2770.87	2452.98			8.2423	1661.45	1408.53	608.117	802.761	1743.87	972.208	706.165	920.94	773.509	1010.46			8.2423	565.186	537.571	256.583	253.624	687.317	150.118	147.8	927.536
		8.2873	573.816	784.032	1256.5	1933.04	1395	3212.74	494	240.151	1148.44	2216.01			8.2873	1484.9	1028.03	298.369	535.618	1554.48	1798.67	1862.53	715.838	2696.32	2500.98			8.2873	1586.14	1442.73	618.146	812.166	1681.48	939.709	703.852	887.353	811.146	984.544			8.2873	568.392	553.692	253.424	242.009	668.697	156.876	152.238	932.131
		8.3323	574.105	765.2	1243.54	1913.17	1363.92	3241.34	491.434	236.603	1142.2	2189.8			8.3323	1441.3	1056.93	296.858	485.276	1559.12	1867.42	1849.6	748.879	2593.05	2510.92			8.3323	1507.45	1470.68	619.99	818.018	1632.02	920.228	704.709	872.721	837.398	1013.85			8.3323	568.056	574.624	248.513	247.479	655.075	158.749	170.063	931.819
		8.3774	571.346	736.787	1252.36	1884.18	1329.42	3262.22	501.718	231.431	1164.97	2118.74			8.3774	1383.97	1070.35	275.519	445.688	1578.3	1905.23	1817.58	791.605	2479.72	2486.02			8.3774	1437.15	1461.39	640.895	827.304	1569.81	908.497	706.668	889.864	864.466	1052.63			8.3774	565.263	592.198	247.74	254.273	652.56	158.177	190.192	923.671
		8.4224	557.681	690.2	1269.81	1854.58	1296.2	3282.32	505.181	236.511	1213.79	2004.9			8.4224	1317.57	1083.32	251.333	421.133	1593.3	1976.34	1768.91	834.833	2364.16	2431.78			8.4224	1392.45	1425.19	673.038	840.424	1526.79	922.734	707.549	900.818	887.49	1119.15			8.4224	539.051	597.423	244.532	277.389	658.758	158.016	207.874	919.408
		8.4675	539.115	643.954	1299.85	1833.88	1249.04	3266.25	507.526	240.861	1265.17	1883.56			8.4675	1240.63	1074.64	230.696	417.709	1595.41	2009.37	1698.47	863.316	2271.21	2342.07			8.4675	1359.45	1369.24	712.286	851.161	1516.75	939.652	711.455	947.14	913.322	1178.03			8.4675	513.141	605.103	250.118	304.342	663.245	156.696	224.959	903.001
		8.5125	536.163	605.798	1339.38	1834.04	1204.56	3222.14	497.705	248.399	1334.14	1754.36			8.5125	1177.98	1040.5	227.83	433.442	1572.71	2036.99	1642.63	889.519	2200.91	2234.37			8.5125	1342.14	1283.93	748.295	848.529	1576.18	965.35	704.196	973.643	941.801	1248.91			8.5125	476.338	583.822	245.788	333.351	672.258	153.54	237.929	891.543
		8.5575	538.947	586.767	1374.57	1840.87	1161.16	3174.06	496.869	257.866	1397.65	1602.84			8.5575	1130.22	1003.19	218.883	451.95	1529.16	2067.12	1612.68	886.298	2152.75	2135.77			8.5575	1326.47	1216.79	788.637	846.692	1630.38	971.082	693.344	1005.51	967.856	1318.62			8.5575	441.254	574.638	254.592	360.927	673.335	157.99	237.885	870.943
		8.6026	553.814	583.043	1402.08	1845.2	1120.94	3108.08	497.743	262.1	1450.69	1463.27			8.6026	1094.45	950.115	225.07	472.935	1474.41	2094.98	1591.13	880.293	2120.47	2044.88			8.6026	1278.55	1168.58	817.287	844.301	1705.72	953.612	686.566	1017.25	984.558	1385.19			8.6026	408.384	577.855	251.882	365.609	665.827	162.068	228.633	857.358
		8.6476	572.505	604.486	1406.32	1843.5	1083.71	3063.81	476.897	268.416	1495.87	1331.79			8.6476	1068.74	897.856	225.729	487.146	1412.03	2142.72	1583.37	864.891	2101.44	2025.69			8.6476	1245.21	1130.14	841.291	830.297	1791.52	901.4	688.016	1015.39	978.356	1447.65			8.6476	400.773	556.327	256.148	373.59	656.94	170.677	212.993	846.986
		8.6927	575.691	634.437	1407.3	1850.11	1049.37	3024.36	450.819	272.73	1522.1	1201.24			8.6927	1049.54	842.171	222.999	486.455	1343.61	2199.97	1580.58	858.787	2063.33	2054.77			8.6927	1214.99	1117.47	851.652	807.544	1869.96	838.243	679.402	990.842	967.946	1517.21			8.6927	410.1	536.268	253.839	373.93	648.86	183.14	199.529	848.453
		8.7377	565.764	661.901	1388.06	1840.29	1025.8	2992.53	410.37	274.653	1523.78	1094.99			8.7377	1039.43	802.563	224.005	479.695	1274.95	2263.89	1556.06	871.571	2030.97	2128.26			8.7377	1204.34	1127.83	855.067	789.031	1935.68	757.179	693.873	965.565	940.43	1561.92			8.7377	427.16	536.289	255.376	363.258	641.098	192.958	191.04	858.081
		8.7827	543.477	672.004	1395.01	1821.76	1011.93	2939.1	370.336	276.933	1500.75	1005.53			8.7827	1030.46	768.02	214.602	460.742	1213.12	2338.86	1522.65	893.837	2002.16	2262.86			8.7827	1215.56	1148.97	846.956	765.906	1966.13	702.46	711.792	953.134	925.154	1592.51			8.7827	437.079	529.995	253.42	359.61	644.878	204.901	186.123	878.785
		8.8278	507.199	674.892	1414.14	1801.53	1018.02	2861.31	330.202	274.797	1465.83	933.075			8.8278	1031.4	725.343	210.506	444.124	1134.88	2393.8	1472.71	932.811	1955	2450.75			8.8278	1234.92	1161.94	839.689	745.458	1992.98	680.402	745.888	949.774	909.285	1601.15			8.8278	447.982	541.114	258.503	353.044	660.756	218.013	181.321	896.201
		8.8728	466.518	661.915	1421.84	1771.36	1029.51	2755.43	309.389	273.648	1436.53	871.598			8.8728	1023.84	703.81	222.759	417.648	1063.26	2467.3	1419.36	971.56	1888.48	2676.94			8.8728	1279.72	1160.63	833.319	725.929	2023.74	677.47	780.88	970.539	884.654	1583.08			8.8728	459.651	559.756	248.986	357.393	677.101	239.573	191.228	910.403
		8.9179	437.087	634.921	1434.98	1755.38	1059.15	2620.02	301.136	274.296	1389.45	847.614			8.9179	1023.33	678.795	237.974	406.408	988.723	2530.36	1367.89	1018.58	1821.95	2906.47			8.9179	1318.9	1144.94	836.113	696.85	2014.9	701.552	815.388	1005.13	862.273	1584.26			8.9179	467.144	586.621	256.59	361.744	706.7	263.316	194.624	903.056
		8.9629	420.07	601.792	1456.9	1749.13	1100.5	2455.81	309.77	276.844	1361.03	820.605			8.9629	1036.06	662.91	245.233	400.286	933.615	2588.67	1334.57	1041.55	1747.68	3108.78			8.9629	1336.75	1110.99	843.783	673.3	1998.59	750.533	820.228	1052.47	841.463	1550.92			8.9629	472.139	638.072	267.719	369.249	722.781	293.531	191.972	887.53
		9.0079	407.389	571.462	1442.16	1754.99	1125.08	2315.16	334.318	273.467	1339.97	835.063			9.0079	1043.59	631.594	254.035	413.276	902.117	2648.38	1331.72	1057.94	1681.58	3280.95			9.0079	1318.94	1068	873.159	642.457	1980.59	791.821	848.233	1080.43	831.632	1535.91			9.0079	496.525	713.743	268.785	378.663	733.673	329.811	196.826	864.494
		9.053	393.922	544.981	1426.58	1780.07	1146.52	2179.3	352.649	278.435	1323.41	833.611			9.053	1055.91	600.859	293.586	445.236	900.833	2718.18	1360.95	1054.16	1625.72	3397.95			9.053	1270.36	1020.63	893.76	614.605	1988.63	819.035	860.575	1129.39	822.982	1532.28			9.053	525.574	777.914	267.585	393.359	725.132	366.254	193.864	835.932
		9.098	391.519	514.726	1396.7	1818.75	1137.47	2054.75	384.153	277.103	1320.98	864.268			9.098	1069.42	566.293	348.216	502.018	911.917	2815.59	1392.55	1036.6	1589.25	3488.8			9.098	1209.37	975.34	903.966	588.805	2019.15	848.29	889.842	1170.85	829.55	1461.17			9.098	562.862	849.317	265.054	419.179	713.391	392.069	186.147	809.905
		9.1431	397.891	499.571	1371.9	1848.84	1111.66	1961.34	415.121	281.45	1319.93	886.48			9.1431	1065.34	534.526	408.404	578.299	923.254	2916.28	1421.29	1027.38	1579.33	3549.7			9.1431	1142.93	948.344	919.493	568.511	2053.35	855.072	926.349	1215.83	842.367	1448.74			9.1431	606.025	907.145	267.501	436.521	679.598	403.325	186.72	785.71
		9.1881	406.721	489.845	1362.41	1874.67	1053.07	1866.92	452.448	291.521	1295.49	899.394			9.1881	1043.06	511.135	460.203	665.034	941.765	3007.92	1443.9	1015.98	1574.91	3571.38			9.1881	1079.09	914.672	909.87	554.977	2118.38	863.473	988.471	1254.86	863.083	1405.39			9.1881	638.681	938.082	266.549	463.378	645.357	414.423	189.436	757.785
		9.2331	427.676	488.781	1356.06	1893.97	986.183	1785.34	490.078	297.886	1248.49	938.703			9.2331	1010.27	489.857	527.054	734.878	939.558	3123.96	1448.9	1022.06	1575.71	3572.42			9.2331	1035.36	907.7	906.362	553.763	2166.47	852.389	1054.7	1297.86	891.027	1344.04			9.2331	685.124	943.572	269.38	499.843	618.962	408.747	190.049	729.078
		9.2782	462.11	503.802	1362.37	1902.84	920.455	1708.85	519.439	304.302	1197.22	955.797			9.2782	964.567	466.418	560.726	777.539	911.933	3205.1	1457.86	1033.16	1572.32	3520.01			9.2782	987.558	901.952	883.728	555.572	2212.18	835.601	1109.3	1322.1	903.896	1267.87			9.2782	715.801	950.178	266.59	529.976	605.516	396.36	191.363	700.622
		9.3232	494.265	516.988	1388.82	1912.31	884.042	1656.18	546.578	315.492	1156.67	993.211			9.3232	910.654	439.465	580.471	778.82	867.115	3306.3	1450.84	1038.01	1556.49	3431.21			9.3232	960.609	904.089	849.019	560.836	2256.51	842.956	1149.22	1352.29	913.22	1179.44			9.3232	740.409	929.729	256.137	567.098	597.359	384.232	191.123	671.638
		9.3683	529.745	536.778	1448.93	1923.85	857.674	1605.04	573.943	320.757	1102.5	1013			9.3683	870.691	421.461	590.436	738.807	831.88	3379.62	1437.33	1054.39	1534.31	3328.39			9.3683	927.867	906.246	816.574	567.881	2286.98	840.672	1190.14	1368.44	914.827	1109.76			9.3683	766.606	925.526	243.688	601.093	598.418	379.504	200.237	638.414
		9.4133	556.837	545.897	1534.49	1941.16	862.889	1563.93	579.218	322.84	1080.81	1033.67			9.4133	837.39	403.738	579.417	680.901	808.695	3420.56	1418.99	1077.38	1486.46	3195.56			9.4133	912.657	910.391	770.599	564.297	2312.23	845.576	1200.54	1383.03	923.546	1012.95			9.4133	773.803	933.134	234.31	616.597	599.642	364.738	209.495	603.712
		9.4583	574.234	549.58	1622.04	1961.69	891.517	1523.13	581.081	321.054	1086.87	1045.72			9.4583	816.811	384.354	560.078	628.339	794.028	3453.47	1383.14	1089.24	1423.49	3043.65			9.4583	906.24	940.935	725.201	554.088	2325.57	846.89	1191.14	1400.61	921	953.143			9.4583	766.075	954.339	228.949	629.519	607.985	357.051	214.223	573.831
		9.5034	572.343	555.49	1718.29	1983.92	911.857	1491.66	567.115	317.368	1104.18	1038.62			9.5034	797.585	379.697	529.384	594.672	776.888	3409.75	1347.36	1085.5	1354.59	2892.85			9.5034	894.734	969.933	690.033	541.203	2316.85	857.701	1177.08	1424.58	904.75	864.916			9.5034	757.043	983.942	217.427	625.66	623.27	343.498	225.618	541.044
		9.5484	550.108	550.323	1801.98	2002.03	934.064	1461.98	551.189	310.84	1147.25	993.096			9.5484	782	392.769	506.578	591.113	748.082	3364.86	1315.75	1069.25	1284.37	2779.49			9.5484	889.069	1004.79	628.682	525.407	2364.12	857.371	1159.38	1442.14	885.665	774.451			9.5484	771.808	1010.68	208.835	622.386	634.275	328.5	231.065	514.407
		9.5935	513.881	540.809	1859.15	1985.08	952.164	1444.13	532.947	301.228	1215.76	936.783			9.5935	756.49	412.406	466.13	621.735	714.35	3352.55	1280.73	1038.56	1205.81	2708.83			9.5935	893.305	1025.16	569.517	514.217	2375.52	848.011	1131.75	1463.72	879.096	713.351			9.5935	784.013	1022.75	203.491	621.57	643.377	314.737	234.046	484.134
		9.6385	471.078	529.03	1909.52	1949.23	966.16	1441.79	516.964	285.478	1284.36	878.393			9.6385	734.164	438.685	450.113	654.406	689.941	3260.04	1297.34	990.171	1125.69	2683.96			9.6385	897.181	1043.26	506.916	515.002	2379.36	830.682	1090.76	1479.58	869.925	639.467			9.6385	810.994	1010.89	192.526	614.865	649.218	312.496	233.508	462.277
		9.6835	427.879	527.238	1956.49	1874.73	969.823	1450.56	520.547	271.569	1338.05	823.196			9.6835	707.686	475.615	460.583	681.815	657.799	3183.96	1339.75	941.912	1057.71	2678.02			9.6835	899.784	1049.49	461.88	513.404	2394.06	824.873	1059.98	1508.79	869.13	573.563			9.6835	829.745	961.024	191.121	616.768	641.58	314.99	224.564	452.129
		9.7286	393.995	527.406	1993.3	1789.46	972.578	1458.85	548.178	261.15	1397.02	780.048			9.7286	686.575	495.041	464.192	685.627	627.184	3130.1	1412.84	903.154	1011.17	2664.72			9.7286	906.87	1054.24	417.406	527.211	2406.2	827.964	1013.24	1535.32	870.636	541.495			9.7286	860.714	911.163	189.259	630.505	632.659	318.461	213.707	449.031
		9.7736	376.329	532.814	2001.94	1693.35	970.21	1483.24	590.514	250.173	1433.44	755.827			9.7736	676.837	508.334	484.152	661.38	593.826	3073.49	1487.65	887.17	971.956	2623.26			9.7736	923.703	1061.88	394.543	544.908	2371.43	859.182	976.91	1579.37	887.69	514.033			9.7736	891.374	851.268	187.195	645.814	632.103	329.338	204.927	451.01
		9.8187	374.741	549.652	2017.32	1602.47	972.989	1486.91	640.512	243.104	1432.32	760.442			9.8187	682.409	512.383	516.66	624.577	565.251	2998.26	1555.39	882.949	927.565	2568.84			9.8187	942.015	1078.95	389.577	555.104	2332.43	887.015	959.234	1633.88	910.245	492.082			9.8187	900.283	790.199	190.153	661.294	622.523	345.371	206.215	454.646
		9.8637	382.734	558.334	2026.55	1525.28	965.197	1476.53	688.858	238.971	1404.52	769.412			9.8637	697.341	502.259	529.417	588.252	552.811	2939.89	1606.53	912.326	888.924	2506.19			9.8637	975.206	1085.93	398.353	566.311	2291.4	899.439	963.421	1685.41	926.032	484.243			9.8637	903.933	747.736	190.85	684.256	608.654	366.305	207.505	472.219
		9.9087	401.2	565.027	2001.93	1478.92	964.35	1450.49	717.564	232.935	1361.03	784.926			9.9087	716.998	494.853	519.623	553.235	548.734	2848.59	1627.83	951.139	847.743	2468.15			9.9087	1014.43	1109.63	416.113	562.037	2222.3	900.034	964.926	1726.04	944.227	476.157			9.9087	911.805	717.265	184.224	700.132	605.655	393.914	217.307	483.033
		9.9538	413.428	557.802	1951.15	1429.62	978.683	1410.62	729.145	226.985	1306.25	815.7			9.9538	747.226	483.185	484.97	526.998	550.808	2759.77	1620.58	996.19	822.914	2484.35			9.9538	1050.39	1133.69	450.691	550.949	2186.7	886.565	966.661	1749.66	957.664	464.637			9.9538	929.075	711.866	179.01	710.825	599.197	411.926	235.203	500.015
		9.9988	411.499	547.177	1914.89	1396.06	998.507	1374.96	713.299	220.996	1263.66	844.428			9.9988	759.574	477.688	432.912	498.74	565.141	2683.65	1612.18	1024.68	812.435	2531.44			9.9988	1078.15	1150.87	490.734	538.001	2146.61	874.823	940.124	1762.9	957.421	489.868			9.9988	951.459	705.466	168.666	719.406	600.813	430.241	249.17	511.066
	Soma	10.0438	400.129	528.778	1841.11	1366.93	1026.5	1351.36	679.014	219.541	1242.6	879.415		Soma	10.0438	758.738	481.421	385.404	461.594	581.738	2584.76	1618.17	1042.36	801.993	2603.65		Soma	10.0438	1085.01	1145.29	526.714	525.294	2111.3	856.189	920.353	1754.9	959.227	498.853		Soma	10.0438	978.792	715.073	167.256	740.052	606.649	448.324	265.44	524.19
		10.0889	385.655	512.252	1775.96	1343.89	1068.88	1352.87	627.628	223.212	1244.69	911.381			10.0889	753.565	479.149	338.447	421.65	590.951	2486.76	1645.2	1050.93	804.91	2688.44			10.0889	1077.49	1123.95	547.043	511.207	2097.22	828.815	888.852	1737.58	972.585	540.203			10.0889	1004.69	718.152	166.971	751.593	621.356	466.679	269.704	536.887
		10.1339	368.774	495.459	1705.93	1336.19	1098.96	1367.21	574.952	234.865	1260.61	956.578			10.1339	750.818	482.975	297.846	372.35	604.502	2399.56	1679.3	1050.25	803.698	2734.02			10.1339	1043.91	1103.09	545.428	499.326	2089.53	803.367	861.161	1719.88	972.368	593.465			10.1339	1028.57	723.686	172.169	782.01	634.572	478.594	278.917	547.402
		10.179	357.322	479.432	1638.41	1337.6	1125.77	1405.05	528.091	251.057	1276.56	980.314			10.179	761.127	476.524	273.766	321.459	612.456	2323.32	1708.76	1034.17	794.835	2759.06			10.179	991.424	1059.62	543.568	490.308	2071.9	771.462	823.101	1682.34	967.615	651.162			10.179	1037.58	737.597	169.917	815.628	646.347	504.608	285.262	538.459
		10.224	352.098	467.618	1577.2	1342.56	1138.03	1451.64	479.658	266.591	1289.44	1023.76			10.224	776.257	468.372	287.022	284.676	629.565	2227.24	1723.26	1021.53	784.848	2777.34			10.224	938.265	1035.24	532.511	482.366	2081.84	726.569	799.687	1629.15	963.831	723.378			10.224	1039.17	739.249	172.81	848.683	656.599	541.343	285.603	534.019
		10.269	353.721	457.143	1508.09	1351.74	1136.53	1496.99	456.103	278.009	1292.07	1048.16			10.269	809.195	466.001	304.345	256.886	640.918	2131.05	1717.42	1005.9	774.234	2794.75			10.269	883.499	1033.64	502.139	473.45	2048.95	685.631	780.085	1568.62	967.49	792.964			10.269	1041.53	737.674	178.888	893.81	664.75	578.763	278.844	524.584
		10.3141	359.944	446.8	1447.77	1348.8	1115.12	1550.91	428.472	283.567	1276.21	1063.34			10.3141	853.892	471.674	321.744	247.38	646.884	2030.19	1694.86	978.079	767.679	2825.91			10.3141	840.773	1055.63	479.332	465.989	1998.58	628.54	769.099	1508.22	974.408	827.015			10.3141	1034.1	744.294	183.251	956.928	667.802	621.632	271.788	515.484
		10.3591	361.452	430.945	1381	1338.08	1078.45	1560.84	415.614	287.709	1248.99	1073.27			10.3591	890.128	484.131	322.719	251.125	652.561	1930.31	1644.92	954.23	764.103	2886.69			10.3591	807.611	1089.54	452.554	455.971	1974.34	570.622	769.344	1438.71	964.108	856.235			10.3591	1026.55	755.329	190.167	1022.46	672.179	667.768	256.123	513.072
		10.4042	357.082	412.835	1278.69	1317.56	1034.04	1587.48	408.355	282.815	1219.79	1079.1			10.4042	907.685	513.329	343.719	269.878	665.835	1839.33	1600.12	952.482	760.728	2959.48			10.4042	806.313	1164.59	435.714	442.183	1938.37	527.709	779.466	1385.8	933.796	849.137			10.4042	992.864	775.379	200.482	1098.77	663.775	710.057	239.204	523.97
		10.4492	345.242	389.057	1206.26	1296.89	982.869	1621.13	406.74	270.186	1204.57	1067.37			10.4492	899.671	554.094	343.276	296.602	667.438	1762.81	1547.71	965.018	758.791	3028.17			10.4492	810.441	1243.68	424.185	429.652	1900.44	511.066	791.124	1358.72	899.82	821.758			10.4492	972.35	803.111	204.193	1168.74	649.909	735.899	225.606	538.773
		10.4942	335.846	367.339	1118.58	1284.83	932.859	1648.53	416.448	255.045	1221.85	1040.38			10.4942	879.137	608.832	330.64	322.579	664.635	1722.36	1491.74	1010.11	740.438	3087.36			10.4942	810.714	1318.51	401.096	420.359	1880.14	512.618	810.516	1331.05	849.813	791.758			10.4942	946.419	819.454	205.645	1225.11	637.098	749.973	217.685	558.957
		10.5393	337.225	346.881	1073.54	1291.26	883.966	1687.38	428.107	242.392	1275.6	1020.74			10.5393	849.668	668.138	327.634	350.664	651.538	1695.18	1441.21	1067.02	717.145	3102.35			10.5393	820.988	1392.3	390.831	422.493	1856.27	514.717	842.725	1323.74	783.151	754.831			10.5393	894.419	830.956	200.615	1273.28	609.374	763.314	203.646	576.44
		10.5843	343.38	331.041	1056.73	1312.32	843.402	1726.15	442.846	226.202	1351.15	1004.89			10.5843	821.726	718.452	326.109	362.875	637.551	1732.89	1396.01	1142.38	700.165	3096.86			10.5843	828.556	1449.79	378.665	421.645	1828.17	527.138	864.391	1347.01	730.821	733.333			10.5843	865.47	831.927	193.949	1324.33	584.198	777.947	198.267	591.585
		10.6294	358.432	323.063	1047.32	1344.54	808.741	1768.57	460.549	214.268	1434.21	992.237			10.6294	815.191	757.493	332.865	372.025	610.784	1776.17	1352.41	1209.48	683.802	3074.08			10.6294	837.257	1479.81	370.26	428.842	1804.45	517.679	873.057	1375.79	689.162	698.042			10.6294	834.794	818.062	184.572	1388.09	558.369	788.787	197.996	613.306
		10.6744	376.198	315.434	1065.07	1384.73	786.149	1796.74	483.869	206.093	1524.72	982.554			10.6744	814.1	781.044	343.307	370.912	577.476	1856.88	1322.43	1268.52	671.5	3022.88			10.6744	843.724	1474.74	368.771	432.583	1826.08	512.26	885.891	1390.3	656.598	684.082			10.6744	813.281	806.718	177.704	1507.95	545.278	813.434	197.407	623.586
		10.7194	392.826	308.316	1083.4	1411.98	773.923	1806.73	497.75	205.648	1608.04	999.464			10.7194	812.121	791.334	370.04	368.777	550.413	1948.08	1285.43	1281.59	669.6	2980.53			10.7194	879.922	1442.64	370.686	437.712	1825.96	498.129	888.244	1411.97	628.656	676.676			10.7194	813.589	800.468	175.945	1659.01	534.03	844.405	193.958	646.69
		10.7645	413.191	300.068	1074.18	1419.72	767.957	1786.45	490.472	201.163	1697.39	1017.19			10.7645	815.466	790.693	423.046	366.06	525.534	2070.65	1262.83	1270.73	670.458	2928.44			10.7645	935.514	1413.41	389.917	439.874	1844.6	484.838	855.571	1411.17	625.349	670.378			10.7645	804.091	806.583	175.857	1845.75	528.127	870.948	196.348	674.261
		10.8095	430.792	288.968	1047.95	1388.56	760.635	1747.79	467.384	198.788	1783.65	1059.72			10.8095	817.33	774.06	489.04	368.805	510.055	2159.9	1260.91	1257.31	668.572	2877.95			10.8095	981.833	1408.09	414.967	429.917	1892.45	467.858	846.476	1405.08	626.114	651.024			10.8095	789.455	830.289	179.612	2042.73	521.166	904.553	205.353	709.408
		10.8546	443.289	272.822	990.68	1324.16	757.079	1718.5	431.638	196.631	1864.18	1102.26			10.8546	818.373	745.611	555.253	369.035	489.56	2225.06	1261.65	1231.77	656.417	2826.29			10.8546	1009.91	1398.51	435.684	427.352	1930.44	457.923	815.423	1388.71	631.54	643.964			10.8546	766.715	855.095	186.718	2219.08	508.995	935.14	214.891	752.499
		10.8996	452.589	253.453	955.652	1241.56	756.372	1687.31	381.174	193.84	1926.4	1149.92			10.8996	812.912	721.744	623.144	369.315	462.274	2239.89	1274.7	1201.03	642.051	2795.03			10.8996	1031.34	1386.74	459.811	417.908	1996.82	461.629	819.544	1374.78	626.141	642.695			10.8996	751.916	888.153	196.637	2324.43	486.162	978.846	221.858	798.713
		10.9446	453.875	233.839	905.842	1153.54	757.334	1659.79	326.931	193.514	1965.32	1169.41			10.9446	811.464	698.353	667.877	374.376	428.052	2201.1	1279.97	1186.3	626.947	2753.06			10.9446	1050.08	1381.41	494.412	408.154	2055.11	451.058	839.153	1378.26	640.639	631.114			10.9446	736.648	910.356	209.999	2351.65	458.83	1016.73	228.848	832.256
		10.9897	460.126	216.01	893.967	1064.2	758.729	1620.12	272.192	200.572	1952.9	1217.03			10.9897	818.932	678.078	691.182	373.72	391.453	2099.43	1280.12	1164.61	613.572	2700.33			10.9897	1077.06	1364.74	526.992	402.898	2100.96	443.928	852.867	1410.48	656.368	650.822			10.9897	743.489	926.134	221.061	2331.44	432.683	1062.68	236.053	860
		11.0347	453.235	203.63	905.064	1005.41	755.259	1599.06	239.238	213.165	1904.81	1260.85			11.0347	832.493	663.662	671.193	373.756	354.019	1959.29	1267.01	1153.61	604.74	2668.4			11.0347	1091.65	1329.17	548.438	401.141	2103.26	445.216	859.507	1451.91	671.16	682.312			11.0347	768.897	941.773	230.42	2263.27	408.666	1104.48	237.411	879.686
		11.0798	446.919	199.607	926.482	963.185	751.738	1564.75	225.85	230.099	1808.81	1297.55			11.0798	837.602	652.213	638.775	369.248	320.876	1796.88	1254.23	1145.42	597.958	2645.94			11.0798	1115.67	1266.79	555.921	400.386	2097.45	434.262	870.215	1505.4	676.734	719.413			11.0798	804.221	952.354	237.404	2193	404.902	1143.51	237.517	889.828
		11.1248	444.132	199.133	947.183	953.167	744.283	1531.28	243.074	250.713	1702.94	1306.03			11.1248	846.115	640.442	576.585	369.991	299.102	1646.14	1232.03	1138	598.52	2618.3			11.1248	1150.25	1210.53	571.139	404.353	2120.97	440.991	857.724	1562.38	661.471	767.708			11.1248	861.67	984.429	244.213	2139.39	416.639	1166.99	244.529	909.504
		11.1698	444.824	203.825	965.661	953.918	737.903	1504.14	281.641	273.863	1615.69	1296.41			11.1698	864.296	643.199	509.611	379.028	286.6	1513.45	1219.65	1133.11	592.421	2610.2			11.1698	1188.87	1139.42	578.447	404.532	2124.93	426.547	846.984	1609.66	624.248	810.416			11.1698	931.983	1004.5	240.221	2108.58	437.806	1166.09	253.759	924.348
		11.2149	446.623	207.797	993.62	969.174	727.585	1473.23	328.722	289.057	1551.47	1288.2			11.2149	874.865	648.88	458.1	387.443	282.604	1409.06	1212.37	1135.12	583.904	2590.8			11.2149	1232.12	1064.26	567.189	396.592	2138.13	399.826	830.364	1649.22	587.076	870.18			11.2149	1007.61	999.5	240.185	2090.98	468.477	1157.9	267.415	947.126
		11.2599	442.238	211.581	1016.25	984.471	716.966	1463.27	377.611	298.943	1558.23	1272.02			11.2599	886.502	646.595	382.188	413.031	291.843	1340.17	1216.73	1143.24	563.867	2566.01			11.2599	1269.4	1009.31	549.331	391.821	2177.76	379.36	817.075	1685.39	557.319	916.095			11.2599	1085.97	990.976	236.398	2067.57	495.169	1133.08	284.196	964.561
		11.305	439.425	213.06	1040	999.417	713.159	1459.83	410.607	298.572	1581.38	1242.74			11.305	903.708	645.325	354.585	439.039	302.709	1325.89	1237.67	1158.81	542.225	2538.15			11.305	1295.57	971.796	535.579	383.793	2233.93	341.378	797.123	1717.26	528.19	955.326			11.305	1155.18	990.426	223.127	2017.35	523.174	1094	301.336	978.46
		11.35	423.86	217.321	1090.58	1003.27	717.057	1452.58	419.133	298.634	1622.14	1200.98			11.35	907.8	652.502	349.992	477.22	320.732	1361.99	1267.55	1176.53	521.75	2489.87			11.35	1315.24	951.085	519.634	377.229	2305.77	317.672	782.961	1727.11	526.072	976.492			11.35	1244.2	983.57	220.868	1933.77	542.944	1055.32	310.476	990.603
		11.395	408.776	221.533	1161.58	1004.75	703.156	1447.35	403.823	299.607	1653.33	1154.42			11.395	909.909	670.395	375.763	515.282	339.383	1434.68	1295.42	1200.92	499.355	2423.49			11.395	1330.9	946.73	484.369	373.307	2395.46	311.325	797.018	1724.49	517.349	992.583			11.395	1341.42	994.526	217.894	1836.26	560.094	1012.02	324.676	989.902
		11.4401	381.931	222.89	1228.23	989.173	702.696	1433.14	378.598	298.012	1668.41	1115.9			11.4401	909.266	687.782	403.246	544.113	362.828	1525.02	1339.93	1227.02	487.397	2354.53			11.4401	1350.68	945.792	453.582	374.651	2462.72	312.099	819.129	1724.21	516.534	993.694			11.4401	1456.58	999.037	216.528	1719.38	572.965	972.467	336.508	984.912
		11.4851	357.643	229.069	1259.62	959.979	690.475	1415.53	348.066	297.801	1652.62	1094.17			11.4851	922.707	702.422	427.349	563.911	389.068	1610.36	1369.96	1262.72	487.529	2278.17			11.4851	1387.04	955.557	424.543	379.868	2501.7	313.255	834.309	1713.43	505.171	1024.62			11.4851	1579.18	1024.19	214.726	1606.39	584.247	960.312	342.081	969.54
		11.5302	338.884	240.1	1268.32	915.063	684.095	1391.17	320.282	303.154	1631.93	1077.36			11.5302	947.764	722.097	451.956	567.48	411.918	1691.78	1409.45	1289.98	497.659	2224.82			11.5302	1416.42	957.547	394.522	390.332	2522.44	341.217	870.795	1692.91	487.076	1049.24			11.5302	1702.49	1052.78	213.064	1477.48	584.272	951.797	349.25	947.288
		11.5752	327.284	248.423	1261.45	871.809	687.64	1380.69	303.475	310.774	1587.13	1074.85			11.5752	985.476	724.14	456.974	553.542	431.569	1725.71	1428.79	1322.33	509.006	2184.9			11.5752	1436.22	954.812	365.05	400.562	2543.48	354.23	916.091	1680.82	482.566	1054.23			11.5752	1815.54	1061.27	212.813	1349.79	586.392	947.065	362.832	916.893
		11.6202	314.533	248.12	1209.53	838.361	686.31	1382.86	297.754	318.207	1547.89	1094			11.6202	1027.84	722.987	463.596	521.052	445.975	1719.88	1435.38	1365.03	520.527	2162.04			11.6202	1446.91	962.486	338.123	411.129	2554.52	357.731	966.433	1679.94	484.437	1060.01			11.6202	1908.07	1083.44	207.868	1217.78	590.183	948.089	365.593	890.979
		11.6653	308.873	248.168	1138.46	828.941	680.556	1399.07	309.689	323.207	1509.38	1118.58			11.6653	1057.79	712.956	451.121	474.909	453.75	1647.47	1426.81	1383.4	537.497	2143.03			11.6653	1450.76	955.82	316.576	419.926	2574.64	340.734	1018.28	1671.61	488.332	1069.09			11.6653	1970.66	1053.52	209.408	1098.84	602.391	949.723	358.404	872.252
		11.7103	302.779	241.387	1073.07	852.191	664.389	1421.78	340.115	325.253	1477.65	1146.35			11.7103	1072.92	697.241	429.207	424.039	458.204	1553.82	1402.7	1393.35	542.707	2115.66			11.7103	1432.63	961.63	290.923	427.178	2599.98	349.375	1067.27	1677	500.422	1041.46			11.7103	2003.88	1015.25	208.804	995.209	617.533	939.721	346.466	859.493
		11.7554	298.596	238.746	1010.08	908.81	624.527	1426.92	386.955	325.616	1436.32	1192.4			11.7554	1057.37	678.029	435.676	377.907	457.85	1455.28	1366.35	1386.04	547.444	2070			11.7554	1434.85	987.165	284.897	441.434	2619.95	356.229	1124.06	1693.77	523.979	1041.23			11.7554	2010.99	978.402	213.158	911.382	641.709	930.068	333.19	851.025
		11.8004	298.631	231.996	969.189	974.284	583.985	1431.48	455.342	321.611	1401.89	1236.67			11.8004	1016.72	672.724	451.582	354.83	455.509	1357.63	1331.19	1354.8	562.334	2010.01			11.8004	1439.2	1010.37	279.013	454.98	2607.05	350.168	1173.37	1707.4	538.654	1042.26			11.8004	1994.22	927.986	220.353	843.098	678.667	903.021	323.449	844.534
		11.8454	308.403	231.385	976.354	1038.45	528.502	1419.87	527.701	320.46	1369.35	1286.8			11.8454	936.053	670.168	482.087	342.566	445.496	1291.19	1282	1313.76	579.222	1927			11.8454	1458.35	1041.89	270.227	481.063	2585.07	373.169	1220.68	1730.45	559.451	1037.59			11.8454	1967.12	911.844	226.255	791.805	714.492	863.066	306.119	837.138
		11.8905	326.479	234.768	980.724	1077.85	478.996	1389.03	602.948	321.137	1327.64	1341.5			11.8905	855.975	673.305	527.269	351.534	436.759	1272.07	1231.74	1296.19	599.694	1855.44			11.8905	1497.87	1043.04	267.6	512.608	2535.38	409.831	1286.42	1744.94	567.27	1044.16			11.8905	1941.86	909.123	222.659	746.987	735.427	835.056	301.657	833.377
		11.9355	352.286	241.79	997.277	1082.06	439.733	1348.95	662.978	328.105	1292.18	1382.06			11.9355	782.954	678.58	602.863	374.043	433.357	1266.89	1187.02	1305.81	630.115	1796.94			11.9355	1546.48	1036.71	262.116	544.106	2508.45	436.011	1350.1	1748.39	576.087	1065.62			11.9355	1893.56	922.372	216.532	703.299	746.216	804.929	303.45	822.474
		11.9806	379.032	256.721	1015.73	1094.83	413.037	1322.21	683.944	332.444	1271.65	1427.55			11.9806	722.166	675.306	665.094	401.71	423.516	1281.86	1141	1339.02	664.924	1779.29			11.9806	1617.15	1023.43	278.185	574.433	2482.02	467.719	1400.18	1736.42	564.03	1114.88			11.9806	1852.74	959.088	214.209	662.765	753.986	773.259	300.199	799.452
		12.0256	395.523	280.312	1016.9	1095.93	398.53	1295.31	683.091	332.314	1254.57	1470.13			12.0256	673.486	668.023	705.462	414.905	418.436	1312.02	1114.51	1403.01	703.387	1800.58			12.0256	1688.4	985.26	291.013	598.203	2509.95	500.851	1456.8	1722.6	557.057	1128.62			12.0256	1814.43	985.72	211.082	636.967	762.107	752.142	300.832	775.928
		12.0706	403.05	306.881	1028.13	1111.84	391.172	1267.72	646.335	321.693	1246.38	1519.23			12.0706	643.471	644.934	733.033	422.001	407.849	1342.25	1108.4	1469.99	750.835	1852.28			12.0706	1744.25	935.961	302.275	615.815	2543.53	514.487	1490.21	1704.2	556.326	1172.38			12.0706	1783.93	994.408	210.574	618.845	772.472	743.82	302.479	751.368
		12.1157	403.396	326.553	1008.98	1134.64	384.299	1240.98	597.323	307.906	1259.42	1566.49			12.1157	620.812	616.83	745.639	415.956	391.251	1362.74	1106.83	1518.4	800.979	1932.03			12.1157	1800.42	892.592	309.495	625.554	2597.49	510.897	1485.12	1693.24	548.642	1186.84			12.1157	1756.8	976.266	215.962	612.088	781.303	741.975	295.605	728.507
		12.1607	405.044	347.373	994.276	1152.89	383.26	1220.91	545.219	292.638	1274.85	1624.99			12.1607	595.469	584.194	730.235	404.51	384.057	1395.96	1122.55	1531.31	841.231	2026.18			12.1607	1849.63	869.085	307.369	626.742	2682.98	505.846	1481.01	1683.8	547.661	1228.53			12.1607	1752.92	937.785	220.532	618.393	785.2	751.011	291.125	714.464
		12.2058	401.927	357.085	961.302	1149.79	388.99	1200.16	499.181	284.22	1289.67	1679.48			12.2058	577.429	561.36	731.715	396.49	368.93	1423.26	1152.65	1506.89	870.778	2109.38			12.2058	1891.96	871.287	293.815	631.716	2730.57	492.743	1440.59	1674.8	557.558	1257.3			12.2058	1731.83	869.621	228.978	626.686	778.17	768.63	293.946	710.413
		12.2508	410.17	363.703	968.164	1137.34	399.125	1172.89	465.051	288.003	1298.87	1760.7			12.2508	572.878	541.34	738.927	392.929	360.533	1456.84	1176.2	1446.18	869.501	2170.35			12.2508	1909.77	905.352	286.008	638.115	2790.52	481.458	1390.05	1667.1	575.796	1268.61			12.2508	1741.18	807.981	239.741	640.974	767.172	785.281	299.419	721.435
		12.2958	419.197	359.794	974.463	1106.6	411.685	1145.64	439.455	297.712	1308.21	1803.88			12.2958	578.093	539.97	749.969	397.139	355.361	1479.33	1201.67	1361.88	842.556	2209.25			12.2958	1916.23	965.126	289.846	639.148	2840.95	472.042	1324.41	1645.29	598.774	1297.52			12.2958	1743.55	752.601	244.73	649.675	745.111	785.71	315.388	740.839
		12.3409	440.619	355.661	989.3	1066.11	432.538	1134.62	409.042	306.726	1298.53	1815.19			12.3409	595.021	546.102	767.82	409.664	354.428	1496.67	1221.35	1277.67	798.631	2210.36			12.3409	1921.47	1054.82	304.583	640.581	2853.94	476.411	1269.39	1613.82	618.466	1316.48			12.3409	1731.85	718.839	251.483	658.351	719.726	784.384	340.168	765.56
		12.3859	459.065	355.713	1021.86	1036.85	450.125	1115.17	377.631	312.47	1277.49	1792.82			12.3859	627.846	548.889	788.485	432.954	362.488	1508.85	1231.98	1202.91	741.27	2204.46			12.3859	1919.39	1152.24	311.422	636.682	2860.13	493.211	1210.3	1585.99	630.532	1338.78			12.3859	1719.8	707.653	259.604	673.626	693.999	755.61	362.947	794.311
		12.431	467.322	352.609	1044.37	1022.21	465.567	1101.76	344.485	313.524	1269.34	1717.65			12.431	668.023	554.113	804.956	466.355	370.354	1505.98	1250.22	1157.49	688.022	2166.19			12.431	1916.01	1263.5	330.811	622.888	2847.5	513.906	1170.49	1560.97	632.295	1341.08			12.431	1697.54	696.455	258.8	676.686	676.558	725.294	377.037	814.214
		12.476	457.876	358.96	1062.9	1005.97	477.697	1095.48	308.705	315.729	1253.55	1615.27			12.476	699.202	553.982	815.467	495.264	371.502	1498.01	1275.55	1125.11	643.425	2136.24			12.476	1898.24	1366.06	339.439	612.91	2834.41	530.037	1117.98	1537.11	620.862	1316.01			12.476	1680.7	705.783	269.394	688.097	661.708	700.222	381.223	823.667
		12.521	438.774	363.717	1074.54	1000.05	493.242	1113.95	288.582	320.091	1241.28	1506.68			12.521	729.264	543.794	842.164	524.973	365.51	1493.78	1297.25	1098.24	614.039	2077.71			12.521	1897.88	1443.38	321.966	606.82	2833.58	550.464	1074.99	1543.02	604.77	1291.34			12.521	1644.81	735.348	282.438	680.986	644.292	685.223	391.819	820.823
		12.5661	414.403	367.8	1071.53	966.432	508.01	1135.91	266.941	331.372	1217.78	1406.12			12.5661	756.598	522.304	876.642	550.071	360.384	1497.71	1313.62	1074.92	616.592	2024.72			12.5661	1901.82	1486.17	297.826	600.411	2842.14	562.009	1029.8	1542.48	590.538	1252.92			12.5661	1607.47	770.304	295.952	666.245	617.875	679.867	387.051	803.371
		12.6111	380.568	363.143	1068.39	914.357	535.456	1149.72	258.988	353.889	1198.35	1317.46			12.6111	770.648	498.224	930.032	569.711	355.105	1489.89	1322.45	1049.66	626.137	1956.22			12.6111	1927.3	1495.35	260.666	603.28	2824.42	564.662	999.8	1550.03	579.774	1197.12			12.6111	1588.92	818.051	306.55	636.285	598.24	686.703	385.909	779.907
		12.6562	356.279	361.892	1059.47	852.788	542.227	1150.28	264.006	380.739	1158.2	1263.27			12.6562	781.066	483.492	1004.93	582.782	353.223	1483.69	1317	1011.42	649.558	1904.11			12.6562	1973.04	1438.41	229.454	608.817	2817.79	574.96	962.603	1572.47	581.37	1158.3			12.6562	1564.71	862.289	310.162	588.699	574.408	699.899	389.867	763.839
		12.7012	335.631	363.566	1030.67	788.662	552.947	1152.25	282.551	413.889	1104.52	1209.52			12.7012	777.214	474.071	1106.99	587.183	352.673	1473.48	1311.37	955.742	675.636	1848.87			12.7012	2065.59	1351.08	213.452	612.158	2818.44	593.417	926.299	1573.68	589.87	1097.31			12.7012	1541.29	905.363	311.345	565.058	546.956	714.312	391.842	754.771
		12.7462	317.921	376.077	995.928	738.541	558.393	1127.07	296.188	440.547	1075.93	1150.69			12.7462	769.862	470.883	1177.73	600.669	353.67	1436.22	1301.76	903.136	698.594	1806.09			12.7462	2173.05	1213.5	203.253	615.015	2841.37	608.242	881.167	1575.19	611.532	1051.41			12.7462	1537.39	942.958	306.35	532.045	521.526	732.205	389.309	762.307
		12.7913	309.038	389.386	939.503	700.205	557.937	1087.11	316.64	458.017	1063.69	1103.18			12.7913	754.184	469.439	1247.81	608.765	356.251	1387.62	1306.31	854.556	715.028	1760.74			12.7913	2304.34	1068.07	206.509	608.026	2910.83	643.405	819.84	1573.92	636.011	1004.79			12.7913	1515.03	956.09	298.468	503.252	505.089	736.969	391.158	765.87
		12.8363	306.874	405.105	869.317	682.718	565.143	1029.4	337.38	473.777	1082.48	1061.12			12.8363	718.502	467.089	1319.56	607.022	357.974	1330.8	1316.84	813.556	713.947	1733.92			12.8363	2443.33	929.002	208.121	594.481	2901.13	679.833	765.268	1564.24	651.06	961.046			12.8363	1497.2	945.605	291.947	486.017	494.986	733.449	397.595	780.409
		12.8813	301.718	417.226	811.772	676.421	587.079	984.409	352.689	478.167	1130.41	1021.32			12.8813	693.161	458.627	1382.63	611.073	365.971	1278.84	1331.44	797.902	702.908	1697.07			12.8813	2562.34	807.832	210.61	575.079	2898.38	707.589	719.285	1551.67	653.331	909.141			12.8813	1479.08	953.073	284.55	470.307	492.481	733.989	403.865	782.256
		12.9264	290.08	413.5	759.515	675.927	615.853	957.851	357.744	475.086	1177.14	978.347			12.9264	666.73	443.873	1448.05	608.685	367.219	1225.17	1350.88	794.876	690.467	1663.41			12.9264	2636.13	705.645	199.512	550.128	2873.93	722.797	711.548	1548.77	664.39	885.349			12.9264	1456.1	940.908	278.003	454.148	501.637	739.938	413.945	764.159
		12.9714	281.587	398.626	718.336	690.669	649.957	954.191	355.773	478.563	1217.01	955.25			12.9714	638.894	426.546	1507.52	593.972	373.335	1178.34	1368.1	816.311	676.888	1643.93			12.9714	2650	653.686	187.91	521.276	2844.78	731.249	708.802	1560.22	664.612	881.334			12.9714	1439.91	941.396	281.74	428.149	522.805	737.657	420.2	741.269
		13.0165	269.909	374.793	693.006	709.919	685.096	972.881	345.518	483.113	1245.54	937.04			13.0165	634.128	400.158	1587.02	565.602	386.35	1140.95	1389.75	833.279	672.193	1628.35			13.0165	2614.21	613.489	179.865	497.584	2803.68	722.32	751.375	1577.11	646.508	915.287			13.0165	1439.21	954.872	284.171	398.474	549.301	745.545	424.268	719.108
		13.0615	253.41	345.724	704.494	725.567	687.297	1012.56	323.308	489.304	1253.08	918.839			13.0615	638.859	377.989	1676.73	535.781	389.955	1099.06	1394.17	848.595	662.496	1613.12			13.0615	2523.26	590.725	166.839	478.23	2756.68	711.489	798.684	1603.04	623.255	954.964			13.0615	1432.16	978.485	281.182	385.162	572.418	752.451	432.753	685.94
		13.1065	247.042	320.983	727.412	760.066	662.221	1048.24	307.15	493.208	1248.07	917.311			13.1065	657.352	362.914	1784.99	497.325	399.049	1077.15	1387.55	851.695	654.35	1605.02			13.1065	2376.35	577.523	168.492	468.744	2700.33	719.039	882.337	1630.34	595.613	994.48			13.1065	1428.63	1005.24	282.322	375.963	595.222	751.859	453.172	656.122
		13.1516	242.615	307.195	750.08	804.192	629	1081.03	293.131	484.403	1234.93	903.665			13.1516	684.863	342.479	1918.07	456.598	400.72	1065.18	1380.02	853.123	642.636	1578.02			13.1516	2225.12	583.078	158.623	469.156	2636.93	712.49	962.179	1659.84	561.698	1043.47			13.1516	1419.48	1039.88	281.927	385.974	617.06	747.344	469.074	636.557
		13.1966	241.246	297.925	805.894	859.197	579.03	1094.87	285.09	473.864	1216.21	877.32			13.1966	711.958	332.327	2062.38	418.743	399.381	1075.36	1353.11	847.169	624.685	1537.65			13.1966	2080.57	589.207	150.844	481.368	2577.61	698.459	1033.75	1690.69	525.351	1059.97			13.1966	1397.92	1082.75	276.018	392.83	629.56	738.117	495.667	621.783
		13.2417	250.445	291.97	874.726	895.01	537.87	1086.16	282.887	453.696	1200.54	851.686			13.2417	736.025	326.758	2257.43	396.299	390.389	1110.56	1314.4	837.903	610.014	1496			13.2417	1937.57	606.294	140.293	505.591	2516.19	677.429	1084.78	1698.85	491.412	1060.84			13.2417	1373.98	1114.95	266.238	406.392	646.559	728.522	531.463	600.983
		13.2867	263.082	282.739	950.362	913.315	520.698	1061.56	284.568	422.891	1184.78	819.53			13.2867	760.234	330.464	2457.61	390.775	374.833	1133.01	1274.53	820.631	598.393	1464.65			13.2867	1833.99	629.863	133.584	531.928	2461.6	664.33	1101.63	1695.36	473.159	1058.7			13.2867	1340.93	1140.07	264.436	430.873	671.682	723.16	570.443	584.92
		13.3317	283.602	273.615	1007.03	900.074	527.814	1029.99	290.703	391.582	1164.1	781.377			13.3317	781.181	341.148	2637.57	392.465	364.448	1166.6	1232.1	814.831	589.748	1438.38			13.3317	1758.2	664.683	128.98	551.932	2396.73	664.211	1093.7	1696.3	473.838	1068.19			13.3317	1303.53	1142.52	258.555	459.311	710.95	714.174	600.441	568.439
		13.3768	297.665	254.33	1065.33	876.119	545.42	1001.07	299.065	367.404	1145.17	742.38			13.3768	792.118	348.505	2820.18	404.794	344.966	1191.21	1184.3	801.739	580.106	1424.69			13.3768	1695.67	713.316	124.169	572.967	2343.05	679.169	1073.26	1706.91	468.934	1056.65			13.3768	1267.53	1141.13	250.887	471.743	743.93	709.363	625.233	565.727
		13.4218	308.181	235.091	1116.96	842.34	577.209	990.605	311.092	344.662	1135.73	699.547			13.4218	801.453	351.907	2985.25	416.398	329.539	1194.71	1143.54	793.636	578.685	1412.64			13.4218	1631.48	766.941	135.508	588.993	2308.3	695.343	1054.06	1726.41	473.229	1042.02			13.4218	1234.35	1123.54	248.613	481.263	772.84	698.32	633.379	557.494
		13.4669	332.271	212.836	1152.53	804.295	602.438	994.473	319.925	323.617	1147.37	667.706			13.4669	808.338	349.901	3135.55	422.721	307.446	1194.09	1103.43	793.143	573.935	1420.98			13.4669	1570.41	812.924	153.943	593.399	2295.82	727.934	1048.53	1762.14	478.324	1059.2			13.4669	1214	1106.42	242.942	482.991	783.935	679.384	635.918	554.598
		13.5119	353.65	196.726	1169.66	780.895	626.284	1004.96	321.83	313.15	1177.42	638.268			13.5119	824.386	341.584	3288.65	419.959	289.084	1178.57	1065.36	795.313	570.551	1419.38			13.5119	1499.42	859.71	164.86	598.769	2348.71	775.707	1062.77	1807.9	488.47	1066.14			13.5119	1203.61	1112.89	245.617	484.208	773.587	656.132	637.39	556.742
		13.5569	371.697	183.26	1186.12	769.122	641.402	1009.2	319.981	302.344	1222.9	607.831			13.5569	832.283	330.796	3476.42	410.22	271.329	1175.88	1032.8	811.484	564.995	1419.07			13.5569	1421.45	903.051	166.273	599.645	2385.86	817.638	1091.6	1857.06	481.638	1075.17			13.5569	1181.62	1121.41	242.885	489.365	747.66	631.944	626.584	556.165
		13.602	392.64	177.787	1180.95	765.536	651.126	1012.53	325.289	290.196	1274.09	597.611			13.602	856.898	317.792	3681.98	403.308	251.931	1196.59	993.825	825.924	567.099	1419.6			13.602	1359.66	923.372	172.166	604.641	2425.41	851.811	1158.38	1891.9	488.211	1084.05			13.602	1159.17	1153.48	240.856	501.854	703.027	620.927	628.701	550.305
		13.647	412.028	174.835	1196.79	764.47	649.905	993.957	314.333	282.646	1316.55	588.069			13.647	887.763	301.336	3949.75	390.179	239.427	1247.56	958.934	840.045	574.176	1418.71			13.647	1320.12	942.293	165.713	603.786	2451.32	888.174	1214.76	1911.25	497.845	1084.79			13.647	1143.65	1199.27	240.336	524.214	662.928	622.266	636.273	536.591
		13.6921	423.152	176.295	1210.38	740.105	638.717	976.984	296.445	279.24	1350.49	584.783			13.6921	920.528	289.168	4238.24	392.936	226.958	1325.34	923.793	865.262	585.656	1423.54			13.6921	1310.5	944.04	160.479	601.874	2501.6	911.461	1266.76	1901.31	508.938	1094.33			13.6921	1121.98	1242.57	241.865	546.834	634.223	632.919	642.701	527.877
		13.7371	424.626	182.021	1240.51	690.804	615.734	956.921	275.743	281.339	1364.89	580.227			13.7371	954.819	273.816	4566.81	408.738	220.391	1411.44	889.014	901.07	600.912	1415.03			13.7371	1361.46	950.591	157.009	594.145	2562.95	927.952	1321.98	1873.82	537.575	1077.46			13.7371	1104.34	1255	246.26	565.063	616.72	648.205	658.652	520.869
		13.7821	420.631	183.444	1258.71	640.858	584.996	957.702	255.779	287.452	1375.62	579.349			13.7821	978.851	263.011	4863.98	440.835	215.848	1499.22	862.642	945.909	613.486	1409.55			13.7821	1442.04	935.908	150.88	590.39	2621.54	922.645	1362.09	1822.53	577.026	1078.7			13.7821	1081.26	1266.51	254.407	574.226	604.914	666.128	665.985	508.276
		13.8272	421.903	182.259	1264.69	575.198	544.884	969.374	237.882	293.969	1375.62	574.153			13.8272	981.257	250.663	5121.9	486.049	220.265	1561.82	832.469	1011.74	625.787	1408.12			13.8272	1528.37	942.071	150.385	581.18	2676.79	926.416	1383.43	1763.93	611.665	1081.9			13.8272	1071.33	1258.61	260.359	585.695	605.677	680.213	681.914	495.231
		13.8722	418.973	188.145	1231.9	524.05	501.527	1009.79	223.163	299.421	1381.13	574.284			13.8722	962.506	240.407	5352.46	542.5	228.732	1602.73	815.449	1082.7	635.691	1407.5			13.8722	1615.43	951.846	150.529	564.989	2716.74	915.733	1379.75	1710.89	644.779	1074.67			13.8722	1053.32	1239.05	268.901	591.985	601.578	681.523	694.105	492.456
		13.9173	422.924	192.88	1159.63	485.608	464.321	1045.87	220.934	310.087	1387.7	583.928			13.9173	935.257	233.479	5544.95	600.771	238.169	1612.48	807.886	1152.34	653.354	1398.9			13.9173	1681.82	970.346	151.215	554.703	2768.73	924.134	1367.71	1668.46	669.006	1102.11			13.9173	1035.47	1202.06	276.086	601.357	594.636	682.186	696.825	485.443
		13.9623	438.103	201.517	1077.99	464.297	434.904	1092.48	223.961	316.017	1402.87	589.416			13.9623	893.029	227.087	5702.49	645.533	254.413	1586.41	814.778	1216.31	666.982	1396.65			13.9623	1718.69	985.335	156.737	550.217	2812.11	922.347	1359.86	1614.06	679.953	1121.61			13.9623	1034.76	1172.38	278.772	611.601	591.619	667.684	707.671	478.699
	PeMP	14.0073	466.637	214.126	979.221	457.928	423.697	1110.7	224.549	327.63	1411.07	593.802		PeMP	14.0073	875.031	223.043	5848.26	671.101	273.626	1547.66	817.427	1262.45	684.203	1404.49		PeMP	14.0073	1713.92	1011.71	170.195	551.074	2831.63	916.409	1363.28	1584.47	691.144	1119.95		PeMP	14.0073	1034.16	1155.35	286.408	614.439	583.138	653.088	722.771	485.333
		14.0524	508.485	231.473	865.002	453.092	429.604	1108.33	225.534	337.188	1432.79	589.35			14.0524	880.397	221.251	6030.92	686.406	293.506	1484.84	815.008	1292.96	695.182	1424.57			14.0524	1674.95	1030.41	180.025	558.969	2842.33	938.843	1373.92	1532.59	699.491	1122.38			14.0524	1036.7	1145.06	293.656	617.45	573.593	618.415	731.508	488.68
		14.0974	556.332	247.817	760.874	446.231	442.97	1080.82	223.213	342.358	1449.71	579.885			14.0974	911.302	218.205	6172.25	686.701	312.68	1408.03	805.881	1316.26	690.976	1438.02			14.0974	1603.33	1042.12	191.18	571.594	2841.26	969.162	1379.46	1512.54	689.466	1105.23			14.0974	1040.35	1150.75	302.248	621.593	565.908	583.092	745.801	486.754
		14.1425	608.26	264.3	679.107	443.589	459.474	1028.96	219.934	346.908	1472.12	567.872			14.1425	960.568	213.528	6361.23	679.501	321.036	1346.52	772.744	1322.9	681.764	1446.23			14.1425	1514.11	1053.69	197.012	582.188	2816.06	992.674	1376.9	1474.93	685.584	1108.37			14.1425	1044.04	1161.13	306.592	626.099	563.369	555.385	736.859	480.454
		14.1875	653.128	281.105	618.586	440.624	478.502	982.113	214.741	345.824	1484.88	554.769			14.1875	1025.6	201.648	6515.25	669.228	320.199	1299.79	726.684	1319.38	678.294	1445.42			14.1875	1399.82	1067.71	214.396	586.424	2787.56	1010.23	1377.65	1425.77	701.821	1097.75			14.1875	1041.88	1178.6	317.722	640.298	558.852	534.67	727.971	463.038
		14.2325	688.895	294.991	586.671	441.781	488.104	925.679	218.415	340.32	1494.64	537.106			14.2325	1086.57	191.624	6622.79	673.818	326.972	1273.47	679.814	1301.99	672.273	1445.32			14.2325	1274.01	1062.2	224.272	589.67	2768.53	1017.06	1378.04	1396.61	716.844	1060.88			14.2325	1036.87	1195.3	329.355	645.184	558.423	508.784	714.828	440.441
		14.2776	709.294	304.497	583.226	447.626	487.826	884.828	220.46	325.618	1489.69	536.366			14.2776	1146.26	170.816	6719.29	677.746	324.967	1276.11	632.311	1267.5	678.856	1436.34			14.2776	1166.18	1056.17	234.332	585.748	2756.16	1026.36	1362.71	1360.67	735.906	1059.49			14.2776	1014.17	1198.59	338.318	657.472	566.793	484.817	702.915	411.056
		14.3226	717.519	313.182	602.874	469.592	470.39	857.048	231.435	307.661	1472.95	546.088			14.3226	1207.39	153.312	6777.28	683.167	322.172	1297.87	605.906	1225.73	700.253	1439.54			14.3226	1082.05	1064.48	237.045	582.292	2725.7	1031.06	1333.69	1329.14	745.525	1045.03			14.3226	1000.67	1193.87	336.827	659.658	581.447	461.781	684.774	386.172
		14.3677	717.72	323.82	618.368	492.934	440.345	836.395	252.252	292.077	1437.32	570.398			14.3677	1266.79	138.748	6780.68	682.035	327.705	1338.59	620.762	1167.15	714.042	1444.87			14.3677	1024.41	1061.37	239.909	579.748	2709.98	1040.4	1305.79	1291.08	762.752	1057.73			14.3677	991.585	1192.62	334.172	659.261	596.129	436.4	662.467	384.345
		14.4127	717.838	332.073	643.782	515.835	409.483	825.984	277.077	281.493	1392.92	609.859			14.4127	1324.76	125.877	6804.62	684.918	335.489	1379.15	665.847	1129.58	721.519	1432.85			14.4127	998.994	1058.51	247.411	592.32	2697.88	1056.75	1271.92	1254.72	771.162	1079.48			14.4127	980.491	1208.27	334.218	650.143	609.909	408.565	648.976	390.384
		14.4577	717.791	353.093	652.872	527.241	383.074	816.475	300.89	278.965	1353.07	655.826			14.4577	1368.53	120.432	6816.65	682.383	339.082	1405.14	735.828	1111.75	719.835	1424.72			14.4577	987.93	1062.94	254.867	612.844	2680.65	1056.49	1259.65	1229.49	777.883	1096.42			14.4577	979.513	1243.45	328.783	626.746	620.574	385.471	636.147	407.68
		14.5028	728.701	375.145	646.712	525.503	370.453	799.459	327.469	279.953	1313.94	698.451			14.5028	1400.11	116.507	6826.22	684.474	344.706	1440.08	818.499	1108.73	700.574	1404.97			14.5028	961.481	1058.21	250.322	634.616	2684.68	1038.4	1253.16	1208.91	776.421	1107.12			14.5028	971.89	1301.65	319.29	605.259	627.958	360.608	614.306	433.431
		14.5478	736.116	404.606	647.751	502.766	376.274	775.986	352.07	281.026	1281.56	735.281			14.5478	1388.37	114.336	6807.48	698.407	350.132	1450.2	896.557	1125.64	676.94	1384.25			14.5478	907.958	1046.71	250.126	655.704	2722.62	1000.55	1242.96	1200.13	771.973	1094.34			14.5478	981.6	1360.11	307.347	586.941	629.161	346.199	600.42	451.679
		14.5929	741.33	429.818	652.12	478.194	395.02	751.42	371.584	282.716	1255.09	762.021			14.5929	1355.58	113.136	6790.68	713.576	351.865	1455.07	954.665	1162.64	659.258	1360.85			14.5929	827.697	1022.85	247.35	674.762	2756.14	936.902	1268.52	1204.3	763.58	1085.71			14.5929	986.803	1418.91	299.626	555.045	623.398	340.508	578.694	463.861
		14.6379	729.744	446.418	636.409	458.495	427.984	736.052	374.554	283.324	1241.25	786.267			14.6379	1298.34	112.514	6753.39	730.256	356.956	1459.18	992.778	1207.12	640.726	1352.17			14.6379	752.928	1005.02	247.266	682.159	2811.64	854.547	1299.03	1221.18	762.66	1102.43			14.6379	999.26	1460.59	285.818	515.342	617.723	341.891	558.943	461.339
		14.6829	699.086	450.311	645.741	446.078	467.776	722.506	365.482	288.193	1240.34	798.217			14.6829	1231.82	110.521	6714.85	760.865	364.78	1439.97	1005.37	1253.17	641.139	1361.87			14.6829	671.836	974.934	252.087	689.583	2893.92	776.149	1319.62	1251.22	759.982	1102.48			14.6829	1014.5	1488.56	273.95	484.669	614.633	348.199	545.665	449.315
		14.728	651.203	439.423	661.7	449.678	503.773	720.039	334.078	290.959	1248.86	811.375			14.728	1176.97	115.227	6645.59	784.899	371.067	1411.27	1000.68	1287.94	648.181	1392.67			14.728	605.029	924.047	256.053	690.147	2915.95	699.006	1368.83	1287.11	747.308	1105.9			14.728	1023.1	1478.17	263.471	451.679	616.901	365.101	529.937	443.177
		14.773	605.98	418.246	666.386	451.489	527.311	719.339	307.018	290.66	1249.63	824.367			14.773	1152.48	112.431	6569.8	802.129	380.039	1379.07	988.427	1318.46	660.619	1426.5			14.773	574.998	882.174	247.811	690.769	2930.78	638.3	1407.28	1312.39	736.419	1120.12			14.773	1019.1	1438.49	260.87	424.26	614.394	391.82	502.81	435.736
		14.8181	572.787	383.817	659.257	452.151	533.493	714.433	277.152	302.035	1242.67	820.925			14.8181	1147.72	110.589	6505.43	817.575	382.328	1346.11	962.443	1344.07	673.236	1455.59			14.8181	569.071	858.034	248.234	702.87	2932.83	600.318	1431.96	1331.88	734.58	1122.37			14.8181	1003.38	1378.49	261.802	399.171	609.044	419.217	488.086	437.508
		14.8631	559.365	352.592	647.71	449.813	533.542	711.675	255.164	307.532	1233.12	817.472			14.8631	1162.21	109.26	6417.15	823.303	389.85	1318.47	948.068	1362.42	677.898	1482.9			14.8631	565.813	824.605	237.724	705.356	2904.22	594.356	1468.19	1336.74	740.799	1133.57			14.8631	978.292	1300.34	258.948	387.269	610.962	438.382	484.476	449.156
		14.9081	574.157	327.023	622.339	437.177	522.036	704.113	245.63	312.218	1212.71	804.444			14.9081	1182.7	101.339	6331.63	827.197	393.387	1306.36	935.317	1382.42	668.038	1478.66			14.9081	591.228	818.136	226.537	718.903	2845.8	612.316	1492.19	1327.72	772.213	1116.51			14.9081	947.716	1222.18	255.057	379.58	608.518	449.272	485.845	460.77
		14.9532	603.754	308.546	592.457	424.807	515.316	693.175	247.556	308.044	1188.69	790.381			14.9532	1196.24	97.416	6231.69	823.237	401.604	1309.62	908.684	1370.49	661.107	1448.84			14.9532	611.388	809.109	207.127	733.623	2805.46	626.852	1518.34	1313.3	808.337	1106.19			14.9532	908.443	1169.51	249.348	369.121	605.551	457.769	490.033	457.333
		14.9982	628.496	299.272	565.879	422.124	505.884	691.732	244.047	302.041	1174.56	778.846			14.9982	1220.15	89.007	6105.7	824.856	412.592	1323.11	879.189	1344.16	659.533	1410.64			14.9982	629.846	822.419	198.124	747.065	2760.65	645.631	1563.78	1312.45	850.603	1081.27			14.9982	874.93	1128.48	239.133	367.846	613.877	449.602	517.027	443.489
		15.0433	645.175	292.856	557.906	430.921	498.741	706.802	247.887	287.569	1166.33	774.276			15.0433	1224.99	82.036	6013.27	826.196	432.751	1331.98	838.344	1300.74	647.567	1354.69			15.0433	659.418	810.406	196.79	747.884	2727.16	652.544	1602.1	1313.09	892.822	1052.63			15.0433	848.231	1095.58	224.806	366.742	619.976	448.877	546.638	422.611
		15.0883	654.517	299.666	567.562	442.889	483.963	715.812	252.468	277.692	1160.91	787.102			15.0883	1224.37	76.566	5945.05	822.602	449.566	1326.77	788.516	1256.02	645.855	1316.7			15.0883	699.833	809.277	183.504	746.273	2713.35	653.202	1640.48	1311.12	938.137	1021.97			15.0883	826.929	1098.04	205.907	363.221	632.544	441.508	566.912	395.821
		15.1333	649.237	303.745	585.274	454.413	477.83	731.835	257.229	267.414	1172.81	794.256			15.1333	1222.69	71.619	5916.6	807.845	472.987	1316.04	745.837	1206.69	645.439	1298.31			15.1333	771.67	811.424	174.906	745.277	2717.39	648.8	1704.25	1315.79	1005.17	1009.15			15.1333	815.166	1090.35	192.908	373.738	631.168	441.71	585.35	364.085
		15.1784	652.213	311.286	608.804	458.727	469.387	750.084	264.921	260.398	1198.64	798.143			15.1784	1208.1	66.525	5893.59	786.228	489.254	1280.63	709.7	1173.66	645.618	1286.26			15.1784	853.448	807.777	162.403	748.788	2737.74	661.134	1763.42	1308.96	1058.44	1017.48			15.1784	800.882	1099.48	183.004	381.046	623.258	442.115	596.139	343.941
		15.2234	664.362	324.144	634.813	450.635	455.791	769.799	272.678	262.694	1240.43	806.054			15.2234	1184.54	66.28	5919.11	745.997	491.518	1247.65	687.397	1148.27	644.038	1287.12			15.2234	938.699	788.011	156.378	753.21	2757.87	669.968	1815.65	1290.02	1122.05	1019.18			15.2234	796.866	1100.96	170.626	394.204	620.509	450.35	598.74	322.858
		15.2685	687.163	333.754	648.387	437.141	454.596	792.105	281.787	271.657	1277.48	814.566			15.2685	1169.13	62.354	5945.37	706.326	476.486	1222.47	678.774	1132.78	643.863	1285.96			15.2685	1019.53	788.181	151.866	761.561	2794.61	692.641	1883.07	1276.97	1180.51	1021.86			15.2685	800.007	1103.45	165.118	408.081	623.573	453.153	593.762	306.601
		15.3135	717.368	336.236	681.204	423.563	459.683	819.816	287.151	281.761	1322.48	811.577			15.3135	1164.79	62.989	5950.55	650.969	451.443	1211.9	675.932	1132.18	648.81	1292.67			15.3135	1103.76	806.093	157.873	779.661	2841.94	719.674	1935.11	1257.46	1220.07	1035.2			15.3135	800.433	1081.4	162.225	422.67	628.262	456.583	586.903	303.153
		15.3585	735.227	339.328	703.336	421.069	475.799	844.973	288.442	294.832	1366.5	818.29			15.3585	1172.82	65.599	5964.42	606.835	421.047	1205.6	680.087	1141.68	643.411	1299.43			15.3585	1170.21	831.026	166.887	794.896	2882.1	732.059	1991.38	1240.65	1243.49	1047.84			15.3585	802.625	1080.91	167.888	431.233	646.037	455.719	586.689	294.725
		15.4036	733.361	337.531	735.376	441.8	494.035	871.279	287.737	306.385	1400.09	830.083			15.4036	1196.48	70.715	5956.07	568.487	399.006	1195.2	685.329	1143.83	626.907	1325.28			15.4036	1228.87	848.62	178.827	813.497	2935.29	744.914	2040.69	1218.01	1232.79	1063.19			15.4036	805.157	1043.9	163.09	426.868	662.311	443.689	590.767	293.17
		15.4486	707.499	339.602	754.832	465.699	519.745	895.622	288.871	307.637	1412.22	825.651			15.4486	1221.02	83.614	5921.21	550.091	382.604	1167.89	670.596	1131.93	602.389	1360.48			15.4486	1269.82	880.475	192.855	829.845	2986.49	739.256	2082.81	1202.39	1188.34	1063.93			15.4486	809.74	1024.58	159.101	414.149	682.288	446.924	601.791	298.122
		15.4937	660.597	347.336	757.313	494.189	541.9	912.867	285.526	300.732	1414.71	833.22			15.4937	1252.68	96.728	5896.77	547.525	371.756	1141.36	664.931	1098.2	572.937	1409.26			15.4937	1293.49	905.419	211.873	846.979	3049.76	735.1	2099.98	1178.14	1115.26	1063.45			15.4937	817.363	1005.84	157.178	410.373	698.439	435.537	601.846	299.724
		15.5387	594.295	362.134	756.125	530.973	556.195	921.416	287.137	288.342	1409.7	829.331			15.5387	1262.49	111.044	5883.03	553.14	369.617	1101.69	668.516	1049.84	546.655	1465.94			15.5387	1300.58	925.391	225.571	871.693	3126.88	727.063	2106.91	1155.46	1039.22	1062.6			15.5387	824.255	993.286	146.124	399.993	708.555	439.265	595.759	303.932
		15.5837	536.711	376.772	751.837	555.442	566.192	920.783	293.134	282.894	1408.88	802.368			15.5837	1245.55	124.64	5872.43	577.068	372.154	1060.4	679.836	985.848	515.788	1514.1			15.5837	1292.72	941.578	238.684	884.175	3189.55	719.827	2097.42	1142.18	980.83	1081.6			15.5837	835.828	1006.1	132.045	397.835	705.482	446.116	587.591	308.305
		15.6288	482.281	395.457	738.421	566.474	563.881	919.348	306.778	274.571	1411.94	775.158			15.6288	1221.31	131.822	5861.5	604.03	372.512	1011.61	706.112	944.577	485.646	1545.9			15.6288	1268.37	964.028	257.852	907.761	3201.44	724.228	2070.99	1126.14	948.402	1100.65			15.6288	834.655	1029.66	116.672	401.767	690.819	453.481	579.119	312.251
		15.6738	449.542	413.757	729.296	579.807	554.411	910.023	317.699	275.209	1442.28	737.306			15.6738	1198.03	132.263	5851.64	637.506	371.99	960.705	747.467	922.181	456.839	1566.52			15.6738	1249.88	965.999	277.239	928.802	3176.21	731.499	2024.11	1105.74	965.285	1144.08			15.6738	835.664	1041.83	103.571	407.546	676.777	465.858	571.233	307.631
		15.7188	429.05	435.576	714.245	588.431	533.067	889.74	323.056	274.906	1497.1	692.386			15.7188	1180.91	125.217	5837.15	668.74	366.985	923.21	788.153	917.292	426.861	1571.55			15.7188	1220.29	963.264	305.041	955.455	3129.33	746.254	1986.67	1073.42	999.087	1196.33			15.7188	830.501	1067.3	97.236	410.396	676.765	467.587	559.406	290.901
		15.7639	424.466	458.5	717.759	601.028	519.654	862.229	326.26	279.89	1547.61	655.716			15.7639	1171.62	119.487	5842.56	699.654	365.57	899.347	821.484	934.6	403.21	1559.05			15.7639	1197.23	970.483	332.369	977.813	3031.04	762.299	1946.92	1059.44	1064.48	1211.75			15.7639	828.06	1082.72	86.506	398.995	667.787	475.234	547.392	269.365
		15.8089	426.276	477.449	733.832	614.282	490.341	817.278	327.244	276.789	1596.11	622.167			15.8089	1156.67	112.172	5870.11	729.722	373.135	876.255	846.856	961.138	384.609	1513.31			15.8089	1186.23	983.421	366.133	1000.91	2920.81	784.194	1889.5	1032.64	1149.19	1237.61			15.8089	821.413	1081.53	84.457	376.739	665.836	471.204	530.88	248.667
		15.854	438.637	503.01	750.195	636.169	472.192	766.372	331.722	265.248	1615.38	598.841			15.854	1141.98	105.632	5954.87	740.072	395.675	862.791	875.396	1007.58	363.685	1453.59			15.854	1183.61	991.434	384.303	1011.91	2846.97	801.134	1853.83	998.204	1237.69	1196.71			15.854	819.569	1071.24	83.56	350.851	668.988	465.97	504.146	222.136
		15.899	458.222	511.445	772.993	667.949	468.015	708.471	335.816	260.774	1611.77	584.129			15.899	1122.55	101.644	6062.65	732.459	427.835	853.45	908.359	1062.12	347.459	1387.6			15.899	1179.74	1021.4	395.383	1004.62	2784.17	829.632	1781.26	968.467	1323.69	1141.62			15.899	818.976	1040.7	80.413	318.979	674.916	460.39	474.443	192.324
		15.944	491.119	517.29	820.717	701.725	466.095	662.314	339.546	259.454	1583.6	568.072			15.944	1106.77	95.495	6255.52	716.77	472.13	847.415	947.385	1120.09	330.438	1317.34			15.944	1160.51	1055.39	398.93	1011.26	2758.05	861.563	1704.03	942.566	1403.25	1089.68			15.944	826.543	1021.6	85.434	290.07	676.87	447.79	441.994	177.801
		15.9891	527.879	516.431	866.629	738.401	463.937	617.699	340.88	258.297	1547.15	567.085			15.9891	1091.1	85.144	6451.26	699.014	515.392	837.275	1008.63	1180.1	316.459	1252.33			15.9891	1135.26	1091.19	386.48	994.592	2784.47	899.943	1634.97	923.721	1454.83	1027.88			15.9891	840.181	1003.41	95.181	267.043	681.279	429.849	410.301	167.107
		16.0341	573.936	498.381	925.697	760.723	466.253	595.026	335.741	254.134	1514.75	555.839			16.0341	1085.13	80.514	6690.58	685.42	548.553	832.461	1077.23	1233.22	295.417	1201.42			16.0341	1100.61	1137.95	375.113	985.932	2835.21	942.679	1576.68	912.314	1486.48	985.035			16.0341	861.416	987.895	108.646	243.831	680.626	414.602	381.629	161.901
		16.0792	628.791	473.834	996.092	767.712	465.494	577.985	328.058	248.583	1477.06	551.036			16.0792	1094.17	69.292	6895.12	685.692	560.235	825.051	1122.51	1267.86	274.013	1189.9			16.0792	1039.72	1172.73	365.585	978.082	2895.02	982.818	1528.16	922.027	1505.39	955.369			16.0792	876.25	987.48	126.602	231	676.381	399.093	372.848	164.65
		16.1242	682.387	451.354	1041.26	757.801	457.254	569.621	308.653	240.868	1461.41	542.713			16.1242	1121.21	60.939	7061.7	708.52	552.613	814.625	1138.4	1295.38	259.36	1200.33			16.1242	972.226	1196.72	357.658	978.83	2937.16	1023.22	1496.34	938.54	1514.72	949.47			16.1242	873.337	997.201	145.999	223.077	679.299	386.441	371.963	167.754
		16.1692	742.867	425.986	1065.87	732.962	461.026	563.272	289.498	223.678	1454.9	535.532			16.1692	1177.65	54.51	7158.44	743.679	535.868	797.613	1113.18	1319.24	248.657	1210.65			16.1692	917.228	1217.26	354.312	991.534	3008.11	1083.15	1505.36	974.278	1506.76	967.157			16.1692	865.277	1015.76	164.262	212.893	670.808	380.361	366.112	172.321
		16.2143	800.962	404.596	1063.17	701.193	461.426	562.488	272.804	211.507	1467.15	518.392			16.2143	1270.11	47.409	7191.36	771.89	512.921	784.708	1061.66	1348.87	243.589	1214.24			16.2143	865.911	1242.09	354.013	1005.74	3073.24	1140.81	1491.24	1005.51	1490.99	973.371			16.2143	860.884	1024.43	183.466	208.21	660.299	376.703	369.098	181.978
		16.2593	846.667	386.633	1056.31	673.986	463.867	567.915	262.278	197.576	1475.19	497.001			16.2593	1391.08	48.081	7168.94	782.772	509.344	771.419	986.567	1384.87	237.522	1210.03			16.2593	839.626	1254.27	345.915	1031.05	3126.91	1179.51	1496.32	1033.33	1455.59	987.126			16.2593	850.861	1027.92	199.727	200.636	654.94	375.146	357.481	197.247
		16.3044	894.481	368.256	1051.08	659.034	467.644	582.69	263.42	185.787	1482.56	482.978			16.3044	1536.86	45.132	7114.84	775.427	513.683	758.102	923.66	1442.21	233.996	1190.59			16.3044	817.599	1264.95	338.626	1065.2	3150.28	1211.04	1508.75	1054.88	1416.16	995.065			16.3044	835.144	1035.46	211.401	198.125	637.114	372.972	348.479	221.833
		16.3494	920.746	349.978	1067.19	655.353	469.473	611.985	270.341	183.027	1487.35	465.295			16.3494	1688.13	43.246	7023.83	743.136	535.93	741.63	885.421	1502.09	234.971	1180.76			16.3494	819.396	1304.74	328.593	1096.06	3182.23	1242.99	1521.54	1054.98	1362.79	982.553			16.3494	823.954	1022.08	229.899	193.572	623.53	370.797	342.091	243.464
		16.3944	923.396	328.487	1083.65	667.067	472.424	656.729	289.714	188.149	1487.43	458.006			16.3944	1840.85	43.224	6946.4	696.054	560.675	733.498	882.012	1550.79	233.959	1179.55			16.3944	814.115	1350.12	319.297	1125.19	3199.26	1264.56	1550.84	1043.02	1295.09	972.156			16.3944	817.097	995.792	244.158	190.796	599.594	361.051	348.457	261.716
		16.4395	897.783	307.209	1134.12	686.244	478.394	705.435	318.423	197.42	1454.64	454.308			16.4395	1965.09	39.713	6829.7	643.329	568.652	728.304	895.183	1560.92	228.003	1182.52			16.4395	808.361	1415.83	313.122	1155.11	3201.45	1295.96	1575.38	1009.72	1230.51	969.443			16.4395	810.647	982.28	259.046	196.653	583.291	359.119	357.661	276.534
		16.4845	861.9	289.526	1165.08	706.144	496.695	754.278	355.42	209.523	1418.43	448.532			16.4845	2050.22	39.261	6753.27	596.538	569.303	730.828	927.561	1537.36	217.862	1205.08			16.4845	780.473	1480.1	315.431	1184.71	3197.78	1336.04	1629.15	969.633	1195.81	975.254			16.4845	794.381	977.497	262.018	204.933	569.67	356.173	371.796	281.037
		16.5296	815.944	271.118	1190.14	722.623	530.615	811.206	394.91	221.325	1379.88	448.512			16.5296	2097.05	41.963	6664.54	567.725	562.471	735.695	951.015	1480.33	207.383	1225.64			16.5296	734.205	1539.2	315.64	1197.27	3203.2	1381.85	1693.38	928.171	1177.68	1007.43			16.5296	784.896	972.934	267.309	222.023	564.008	350.05	390.755	279.086
		16.5746	780.872	273.189	1196.54	725.292	575.393	853.406	422.466	231.82	1337.6	462.834			16.5746	2110.24	41.53	6573.27	560.596	552.297	735.425	961.566	1402.66	202.844	1250.61			16.5746	685.62	1594.22	310.482	1206.33	3235.42	1433.84	1751.53	900.034	1167.44	1024.13			16.5746	770.351	981.7	265.387	235.278	565.416	343.972	405.152	265.263
		16.6196	761.061	283.563	1202.19	719.294	629.81	891.491	447.68	237.389	1293.28	479.061			16.6196	2105.17	44.511	6515.7	572.219	551.097	749.083	963.648	1323.97	193.862	1270.65			16.6196	627.904	1632.85	299.863	1204.24	3262.73	1462.76	1815.23	887.027	1167.1	1039.55			16.6196	751.023	1008.3	259.336	250.877	569.053	340.885	426.118	260.568
		16.6647	752.232	305.342	1203.55	701.753	668.245	912.941	448.011	242.684	1263.85	492.376			16.6647	2092.8	45.012	6487.68	595.134	558.48	769.205	953.557	1272.86	189.433	1283.53			16.6647	592.162	1669.24	290.53	1197.9	3284.16	1463.14	1892.83	877.186	1167.32	1054.78			16.6647	728.516	1042.85	258.288	261.661	571.722	340.01	460.297	255.671
		16.7097	770.021	328.443	1193.39	685.024	690.412	917.709	428.446	242.979	1254.56	515.581			16.7097	2032.07	41.534	6488	616.77	561.982	797.954	934.812	1246.63	192.741	1297.95			16.7097	576.662	1676.56	283.674	1173	3299.67	1455.76	1965.96	884.048	1167.41	1066.45			16.7097	704.293	1082.21	252.389	268.17	580.727	343.806	486.275	261.433
		16.7548	787.93	356.546	1204.08	689.93	692.069	904.659	391.8	249.119	1250.78	542.495			16.7548	1971.69	38.979	6511.77	637.935	573.936	820.714	920.287	1227.89	201.365	1297.36			16.7548	586.055	1690.62	286.151	1141.66	3279.24	1445.51	2026.08	892.965	1161.92	1042.68			16.7548	679.312	1115.36	246.462	265.737	585.596	339.344	522.256	268.796
		16.7998	811.056	369.86	1201.67	704.776	671.342	874.931	352.863	270.503	1255.61	559.964			16.7998	1933.69	36.621	6521.56	658.434	573.044	843.419	908.11	1232.45	217.625	1303.34			16.7998	626.787	1721.48	290.33	1098.19	3228.53	1408.66	2100.24	879.802	1160.29	1026.02			16.7998	644.468	1162.87	242.257	272.459	589.524	348.574	555.384	275.45
		16.8448	838.418	378.626	1196.95	733.287	645.4	836.512	318.855	309.533	1270.1	577.335			16.8448	1918.77	32.026	6502.63	667.751	562.201	862.77	880.185	1248.79	232.745	1305.69			16.8448	696.152	1734.57	302.474	1063.64	3159.28	1371.12	2186.71	859.188	1166.3	1002.66			16.8448	623.538	1204.04	247.486	270.513	599.232	351.996	577.344	286.184
		16.8899	865.823	381.356	1181.09	767.041	625.046	784.321	298.935	363.806	1277.85	585.763			16.8899	1921.87	28.924	6489.51	665.804	534.825	862.272	856.859	1258.27	245.218	1283.08			16.8899	776.513	1753.64	310.388	1036.38	3068.86	1345.76	2255.13	834.338	1175.9	965.736			16.8899	601.626	1234.78	241.249	283.988	605.013	351.268	585.57	299.674
		16.9349	886.45	380.996	1166.68	790.983	605.497	744.85	291.657	422.816	1285.51	588.571			16.9349	1915.88	29.306	6428.82	662.73	502.845	856.327	840.833	1266.65	247.022	1246.9			16.9349	846.148	1771.02	324.253	1016.97	2960.38	1292.93	2299.32	815.468	1208.68	930.07			16.9349	580.876	1239.44	235.718	298.593	609.619	348.308	585.645	311.213
		16.98	900.883	381.417	1129.04	798.021	595.034	723.29	295.117	476.762	1281.13	586.992			16.98	1902.72	28.42	6365.86	651.997	473.561	843.723	827.115	1273.32	240.725	1195.32			16.98	897.708	1782.29	335.382	1016.68	2871.67	1262.15	2337.48	808.822	1234.35	904.716			16.98	554.674	1243.21	237.825	311.556	617.479	338.633	571.657	327.407
		17.025	904.346	375.463	1075.87	799.742	593.363	721.543	303.654	508.7	1270.18	574.544			17.025	1883.78	26.596	6286.94	645.513	445.161	821.545	805.183	1272.11	224.864	1142.09			17.025	922.778	1789.43	340.303	1028.82	2786.86	1217.92	2358.33	813.829	1260.23	887.902			17.025	532.329	1221.3	239.284	322.821	622.113	329.382	558.907	347.244
		17.07	898.484	377.693	1007.94	801.216	601.127	752.514	312.018	511.461	1262.86	559.069			17.07	1858.78	26.212	6212.73	643.35	434.064	792.462	801.547	1281.27	208.063	1096.98			17.07	922.152	1756.21	345.527	1058.72	2710.7	1188.17	2364.86	834.088	1290.83	885.291			17.07	515.01	1187.33	239.57	346.353	624.17	328.806	544.223	358.843
		17.1151	889.616	376.545	937.795	797.546	604.467	807.277	319.013	488.099	1253.2	532.51			17.1151	1841.14	27.292	6160.04	656.301	440.574	763.556	811.831	1283.36	194.79	1069.03			17.1151	892.515	1719.26	364.641	1096.66	2646.27	1160.68	2346.56	860.097	1337.87	909.714			17.1151	502.762	1159.71	254.849	372.331	621.409	327.779	523.873	367.399
		17.1601	889.16	378.342	876.199	811.263	616.138	886.306	323.679	446.523	1250.92	495.927			17.1601	1823.12	27.375	6114.7	664.913	453.038	739.534	841.406	1287.65	185.045	1059.57			17.1601	854.836	1676.56	383.757	1133.06	2578.51	1142.17	2339.76	883.115	1373.82	958.222			17.1601	490.535	1121.55	255.617	406.11	615.676	333.609	520.584	376.6
		17.2052	892.467	379.902	818.484	827.892	639.259	968.066	318.09	405.733	1258.21	467.881			17.2052	1817.92	26.675	6072.26	679.416	473.355	716.848	891.787	1298.79	177.649	1075.44			17.2052	824.972	1618.52	411.464	1175.29	2504.58	1124.01	2324.02	902.283	1404.41	1023.6			17.2052	477.586	1120.38	256.422	448.718	611.046	335.881	521.246	375.242
		17.2502	903.677	379.965	799.671	857.694	655.187	1054.11	311.68	375.231	1274.63	439.05			17.2502	1834.04	27.596	6004.68	681.819	491.247	689.01	937.207	1324.07	168.766	1098.23			17.2502	793.117	1568.79	425.85	1199	2452.76	1099.68	2294.08	915.18	1418.55	1104.53			17.2502	460.032	1114.72	250.036	494.524	613.276	339.889	516.955	375.436
		17.2952	910.301	390.337	790.491	892.576	680.704	1116.1	299.273	359.392	1286.8	408.558			17.2952	1849.85	28.836	5905.4	678.826	504.387	665.477	964.713	1374.4	156.716	1105.68			17.2952	763.121	1521.07	438.133	1218.1	2378.21	1052.36	2251.93	915.859	1416.91	1152.26			17.2952	439.033	1113.79	239.096	544.087	629.36	331.67	518.127	367.799
		17.3403	916.137	398.304	789.241	937.811	703.272	1159.2	292.546	357.827	1287.35	386.362			17.3403	1855.41	29.28	5788.91	672.321	510.755	638.473	965.666	1444.15	148.8	1105.54			17.3403	755.585	1478.98	435.753	1224.39	2313.32	1016.41	2212.99	914.715	1379.7	1215.81			17.3403	421.057	1113.69	222.396	599.36	642.329	314.492	521.269	370.554
		17.3853	911.038	410.794	830.719	980.185	721.139	1175.06	285.961	367.639	1281.38	369.904			17.3853	1821.7	33.006	5672.18	659.058	519.429	614.911	940.452	1532.27	135.695	1079.02			17.3853	758.607	1446.02	429.05	1225.47	2286.88	975.35	2151.96	912.966	1333.11	1272.15			17.3853	395.732	1110.72	201.744	653.594	659.077	300.737	516.843	384.064
		17.4304	906.869	412.186	858.542	1021.22	731.604	1168.7	283.808	378.043	1250.43	376.017			17.4304	1778.37	34.023	5556.27	643.838	534.357	599.308	892.336	1614.87	127.193	1031.14			17.4304	762.569	1415.43	422.933	1222.75	2298.31	926.452	2085.29	898.413	1291.58	1325.95			17.4304	369.081	1097.06	188.855	703.209	661.834	280.958	507.73	403.006
		17.4754	893.079	410.716	905.317	1060.69	736.092	1156.7	290.744	384.197	1227.16	385.974			17.4754	1756.57	34.055	5446.72	622.477	544.466	590.559	836.282	1675.76	117.321	976.941			17.4754	762.906	1395.86	419.979	1228.48	2311.42	905.732	2010.48	893.661	1234.26	1376.2			17.4754	346.691	1070.8	175.398	743.816	648.987	267.011	501.11	427.122
		17.5204	884.816	401.509	946.628	1103.66	724.643	1134.5	300.452	389.428	1200.21	398.019			17.5204	1754.48	42.124	5347.23	613.259	564.841	593.327	788.276	1745.79	112.313	912.674			17.5204	753.682	1394.82	422.886	1242.65	2377.1	900.097	1951.22	889.901	1211.79	1417.56			17.5204	328.345	1058.01	164.315	780.24	625.438	258.91	480.985	444.494
		17.5655	880.278	391.313	1018.91	1127.04	719.889	1117.01	312.373	397.131	1163.33	412.836			17.5655	1770.24	48.36	5218.73	604.849	584.117	603.426	774.894	1831.05	105.288	862.94			17.5655	733.803	1400.47	448.504	1268.42	2468.74	930.979	1894.11	884.116	1194.84	1458.74			17.5655	306.874	1037.87	152.129	810.647	594.615	255.921	459.282	447.011
		17.6105	880.178	378.367	1096.18	1131.35	700.831	1112.35	324.406	400.844	1115.05	417.669			17.6105	1781.92	56.568	5115.02	597.875	592.176	618.783	784.917	1926.12	100.616	827.04			17.6105	701.152	1388.94	467.366	1311.7	2559.31	977.493	1825.17	891.213	1186.37	1508.78			17.6105	291.535	1033.01	150.544	833.527	568.381	257.659	431.468	449.342
		17.6556	878.119	370.051	1191.09	1118.26	686.713	1117.26	341.309	404.546	1057.32	415.317			17.6556	1779.19	68.742	5031.21	591.542	593.672	626.906	817.014	2036.98	94.151	806.346			17.6556	661.452	1369.69	481.01	1355.97	2660.26	1022.52	1787.91	891.263	1200.23	1535.72			17.6556	276.064	1038.41	146.241	864.896	540.327	253.947	402.181	430.07
		17.7006	868.542	363.761	1266.77	1092.8	661.022	1126.15	362.211	418.95	1005.95	402.265			17.7006	1752.21	79.428	4898.77	597.678	578.486	620.836	845.003	2125.73	86.527	800.75			17.7006	621.104	1337.06	484.81	1401.91	2755.79	1087.25	1768.87	888.051	1212.43	1560.08			17.7006	259.59	1046.13	143.16	892.879	522.302	260.507	372.579	409.33
		17.7456	858.313	357.387	1331.78	1084.97	639.004	1145.57	373.954	427.415	947.295	383.433			17.7456	1706.65	87.171	4770.16	611.948	543.634	608.923	861.544	2187.69	79.416	806.559			17.7456	564.944	1288.1	481.072	1435.62	2855.24	1143.49	1758.16	875.187	1228.42	1594.5			17.7456	245.317	1070.5	135.924	927.989	510.136	259.304	354.586	388.399
		17.7907	851.331	353.844	1380.26	1085.17	618.859	1176.49	381.098	430.919	909.211	367.437			17.7907	1647.52	86.681	4667.9	634.786	507.419	586.285	851.544	2207.3	72.548	812.326			17.7907	525.262	1228.09	475.036	1462.48	2968.86	1189.62	1736.3	864.107	1213.43	1612.93			17.7907	235.033	1092.18	135.057	975.458	516.75	260.44	343.168	363.158
		17.8357	837.988	342.538	1405.08	1092.28	594.276	1209.97	388.362	431.29	885.95	349.049			17.8357	1567.61	84.617	4572.96	670.212	473.154	571.157	811.085	2206.75	67.299	826.216			17.8357	491.072	1178.68	459.472	1477.27	3102.38	1224.72	1708.46	847.194	1207.5	1625.46			17.8357	225.265	1122.42	129.474	1016.16	526.532	261.681	322.087	349.211
		17.8808	832.842	338.335	1415.23	1107.85	567.164	1253.7	388.072	429.044	878.842	340.753			17.8808	1497.36	75.378	4499.76	705.452	444.657	561.635	743.921	2177.06	62.802	838.722			17.8808	483.598	1132.85	448.707	1489.22	3219.52	1234.31	1663.46	836.033	1172.67	1634.35			17.8808	211.486	1178.46	124.261	1048.89	548.661	264.466	302.112	336.213
		17.9258	832.637	340.331	1416.77	1114.54	537.355	1292.57	385.57	434.354	873.754	347.318			17.9258	1445.42	68.252	4442.68	722.353	430.417	565.682	677.233	2141.18	67.344	843.773			17.9258	497.275	1081.83	443.927	1488.15	3305.64	1221.45	1608.91	827.487	1143.12	1622.54			17.9258	203.893	1216.1	123.786	1066.14	574.086	257.745	288.322	320.097
		17.9708	840.077	346.562	1407.08	1113.24	511.932	1309.68	377.655	442.749	880.301	354.443			17.9708	1394.54	63.23	4457.21	731.917	425.146	578.014	610.437	2111.06	73.582	847.016			17.9708	522.619	1037.9	442.074	1485.46	3372.65	1210.76	1558.31	828.174	1097.89	1616.39			17.9708	198.575	1278.8	126.488	1070.74	589.112	248.323	279.895	300.239
		18.0159	840.492	355.302	1424.99	1079.96	498.409	1322.45	370.499	447.425	896.085	362.433			18.0159	1357.65	59.798	4483.32	700.863	418.459	595.792	567.86	2059.14	76.097	859.951			18.0159	568.422	974.718	440.9	1481.91	3402.52	1182.78	1494.46	838.867	1041.26	1618.54			18.0159	188.865	1354.36	120.43	1067.65	582.849	237.166	276.587	268.91
		18.0609	844.327	364.784	1453.24	1025.69	489.687	1322.71	362.531	451.107	889.352	374.338			18.0609	1329.44	54.432	4536.21	650.978	405.126	611.474	543.319	1994.05	80.692	858.004			18.0609	619.796	927.348	448.702	1471.45	3418.65	1158.4	1437.66	851.398	989.338	1613.27			18.0609	178.079	1410.37	117.64	1053.79	571.108	224.469	273.124	240.258
		18.106	838.195	379.885	1484.06	970.401	475.929	1309.8	358.37	451.534	875.82	374.067			18.106	1317.8	49.16	4574.39	596.149	394.529	626.109	537.637	1913.44	82.073	866.468			18.106	659.154	860.377	458.955	1459.83	3413.84	1150.37	1388.48	850.189	953.818	1602.53			18.106	177.514	1440.01	112.016	1024.21	545.56	211.533	274.596	208.912
		18.151	822.198	391.691	1542.76	910.778	465.742	1292.39	357.934	437.367	863.434	372.704			18.151	1318.86	45.67	4627.7	538.874	393.254	632.847	543.384	1842.37	83.494	872.722			18.151	675.476	804.084	468.228	1454.12	3404.67	1143.29	1361.08	860.986	920.345	1590.94			18.151	168.472	1458.2	110.318	987.954	520.225	201.958	267.347	185.778
		18.196	792.547	396.651	1631.99	862.95	456.112	1266.15	368.119	422.757	840.11	376.353			18.196	1350.48	38.869	4685.53	486.682	404.634	627.148	542.971	1779.04	85.85	881.185			18.196	662.089	761.404	473.786	1463.56	3407.32	1147.48	1325.27	853.249	890.081	1584.5			18.196	167.486	1435.39	105.729	950.074	490.336	193.077	256.361	165.463
		18.2411	765.379	405.606	1734.2	819.517	441.675	1232.62	375.18	403.818	816.086	368.39			18.2411	1384.93	30.332	4735.57	449.057	442.702	633.326	541.281	1735.29	92.157	884.625			18.2411	636.555	736.05	483.952	1461.82	3404.88	1156.89	1309.11	843.869	872.823	1561.22			18.2411	163.637	1400.36	103.807	910.638	463.34	185.433	242.606	149.862
		18.2861	737.714	413.183	1847.72	783.854	428.97	1198.23	385.83	383.401	791.389	367.454			18.2861	1404.56	25.332	4779.13	432.024	494.942	641.592	534.319	1701.82	100.142	884.355			18.2861	596.314	719.936	490.932	1467.02	3390.11	1158.43	1302.68	834.986	852.313	1537.39			18.2861	158.701	1363.41	105.853	874.161	449.838	178.374	237.132	133.418
		18.3312	715.97	423.881	1957.04	770.236	419.358	1162.28	390.492	377.734	776.429	372.945			18.3312	1401.22	23.356	4843.59	431.944	546.475	651.99	525.912	1668.76	106.935	891.686			18.3312	566.934	700.096	496.167	1476.17	3391.55	1144.03	1288.88	831.985	835.806	1505.74			18.3312	151.371	1334.19	110.093	840.898	450.226	170.866	228.401	121.976
		18.3762	706.178	442.555	2056.36	757.647	411.592	1120.17	392.307	369.749	750.95	378.17			18.3762	1375.27	21.099	4886.79	442.884	586.377	675.273	526.612	1634.93	116.245	896.118			18.3762	543.498	703.277	522.124	1470.59	3389.16	1127.62	1269.23	829.942	850.367	1469.7			18.3762	146.792	1328.3	108.417	812.937	456.026	168.855	222.88	108.461
		18.4212	699.948	459.383	2102.38	748.442	408.933	1089.16	400.328	373.517	715.672	390.984			18.4212	1334.09	18.339	4937.39	461.753	596.581	700.668	529.766	1590.2	124.307	883.584			18.4212	528.896	709.721	563.936	1470.56	3378.64	1086.3	1232.44	832.991	876.404	1441.6			18.4212	135.925	1319.04	107.288	783.058	458.966	168.921	215.873	102.28
		18.4663	704.656	477.04	2119.35	738.378	417.589	1064.63	416.723	379.828	673.473	403.519			18.4663	1272.92	16.028	4984.39	472.335	581.771	718.082	535.149	1547.82	127.264	880.597			18.4663	519.717	721.788	613.397	1467.61	3361.1	1034.68	1196.14	837.294	917.631	1414.32			18.4663	127.006	1340.25	99.675	764.572	463.966	167.882	204.182	101.756
		18.5113	712.42	491.283	2097.91	713.492	422.263	1046.31	434.067	375.813	622.831	423.067			18.5113	1215.43	17.24	5038.59	482.597	548.139	715.643	537.17	1506.27	128.586	875.864			18.5113	511.111	735.531	674.314	1453.27	3330.16	984.948	1153.91	845.815	981.768	1378.11			18.5113	118.5	1371.89	90.472	736.095	468.002	165.699	192.433	99.52
		18.5563	722.61	502.43	2063.93	691.181	433.598	1040.15	458.126	367.959	578.64	438.463			18.5563	1153.34	17.624	5065.06	477.812	509.325	692.479	541.633	1484.44	127.186	875.765			18.5563	487.633	745.67	728.387	1454.03	3289.88	944.279	1101.18	849.217	1039.91	1358.57			18.5563	111.784	1415.24	85.68	714.2	461.318	165.873	183.309	104.286
		18.6014	720.921	507.54	2001.02	672.447	454.681	1021.82	488.189	350.656	541.446	457.939			18.6014	1098.05	19.02	5101.42	473.593	478.837	662.025	535.553	1475.13	125.809	870.362			18.6014	453.175	760.487	759.874	1451.08	3250.06	914.773	1056.26	852.484	1093.37	1330.63			18.6014	107.037	1444.26	85.113	692.604	451.73	166.674	171.957	117.121
		18.6464	709.4	521.055	1946.24	668.792	481.982	1006.79	510.174	330.701	508.536	472.756			18.6464	1046.45	19.339	5138.67	468.147	455.487	631.341	528.945	1457.11	125.419	871.434			18.6464	419.664	769.121	771.842	1449.17	3215.54	880.528	1018.51	856.634	1141.09	1302.38			18.6464	106.021	1469.67	82.949	684.697	432.837	163.734	177.696	125.823
		18.6915	690.6	530.581	1902.27	676.12	510.832	995.3	531.05	309.142	498.64	481.555			18.6915	996.837	18.412	5157.88	463.76	441.707	607.14	529.355	1437.79	121.992	871.968			18.6915	388.567	773.693	761.938	1445.76	3215.94	850.281	1003.95	854.081	1172.26	1270.21			18.6915	101.467	1491.58	80.183	685.26	415.149	164.493	195.218	141.64
		18.7365	655.533	548.291	1851.95	696.256	545.917	985.195	551.72	287.052	497.638	491.683			18.7365	960.003	20.429	5181.4	473.453	430.721	593.309	534.764	1402.94	120.011	882.851			18.7365	370.99	785.332	749.46	1444.22	3230.16	824.156	979.242	858.476	1177.21	1219.57			18.7365	104.125	1507.03	80.056	679.523	398.468	169.458	213.713	154.946
		18.7815	617.873	576.893	1809.13	726.007	581.762	981.576	558.281	265.518	494.056	495.007			18.7815	946.166	21.095	5218.8	491.117	418.86	588.317	541.74	1337.54	119.825	890.647			18.7815	365.775	805.228	735.593	1432.41	3266.47	786.255	983.829	860.543	1176.04	1169.61			18.7815	109.133	1499.91	81.203	671.772	390.192	167.766	221.733	167.395
		18.8266	581.311	608.785	1764.38	749.679	603.986	982.279	560.792	249.987	487.457	493.386			18.8266	945.262	22.187	5252.09	515.549	404.315	583.297	565.777	1261.55	112.987	893.108			18.8266	386.837	815.485	727.143	1428.68	3335.68	754.618	993.345	863.645	1158.57	1089.75			18.8266	115.627	1463.47	81.425	663.673	379.195	173.862	222.229	178.457
		18.8716	550.729	641.371	1737.11	764.976	619.37	992.376	568.225	247.329	480.156	486.762			18.8716	963.931	21.887	5288.54	546.169	390.082	589.848	602.089	1165.86	108.104	902.609			18.8716	425.845	830.065	743.867	1431.28	3393.15	711.387	995.375	871.166	1137.16	1017.95			18.8716	118.955	1423.14	81.544	644.325	377.065	189.303	208.557	189.976
		18.9167	531.731	670.433	1739.07	763.106	629.026	997.223	576.326	247.592	464.18	475.151			18.9167	1017.97	18.731	5341.78	577.159	385.804	595.08	640.945	1071.19	107.669	900.641			18.9167	457.187	835.322	771.825	1439.13	3459.75	676.257	1018.3	881.458	1109.73	946.635			18.9167	123.365	1369.82	82.258	628.691	380.939	203.18	188.625	196.725
		18.9617	516.497	682.35	1782.8	749.34	632.448	992.837	584.435	262.719	441.361	472.217			18.9617	1099.35	20.139	5381.69	605.602	381.67	593.448	678.451	988.49	106.899	894.561			18.9617	496.412	832.13	804.855	1457.86	3498.06	645.537	1058.99	891.3	1078.15	871.245			18.9617	126.716	1328.61	81.055	619.767	381.305	218.67	178.466	202.204
		19.0067	508.569	674.582	1852.01	745.265	635.503	975.699	585.548	286.318	420.012	466.443			19.0067	1201.45	21.52	5405.84	625.489	390.607	596.074	709.203	916.544	109.409	884.414			19.0067	522.281	830.837	825.478	1482.8	3505.02	622.529	1105.66	898.154	1040.71	816.487			19.0067	129.949	1288.89	83.901	598.305	369.609	235.862	167.275	204.681
		19.0518	497.84	647.028	1938.73	748.512	634.689	951.446	589.734	312.167	397.146	461.184			19.0518	1324	19.62	5417.06	635.999	407.682	596.796	717.435	860.381	110.539	858.003			19.0518	532.42	836.739	826.507	1501.61	3499.75	598.537	1162.96	903.805	1005.16	776.055			19.0518	128.753	1261.29	81.244	572.038	360.172	243.77	155.062	205.46
		19.0968	488.519	608.805	2030.22	764.201	630.481	929.812	607.179	330.814	379.005	461.815			19.0968	1482.28	19.516	5389.21	634.499	426.86	604.359	713.741	825.914	115.068	820.808			19.0968	530.396	850.85	806.83	1513.32	3483.34	589.039	1227.72	899.077	978.701	752.917			19.0968	122.788	1241.73	80.761	546.531	348.007	253.687	144.089	206.84
		19.1419	473.655	553.833	2118.28	785.613	630.935	910.024	619.577	345.789	370.442	467.844			19.1419	1648.56	19.533	5337.67	618.635	439.784	617.692	687.467	817.522	118.724	772.378			19.1419	516.685	878.242	768.132	1523.48	3455.3	585.387	1268.28	891.355	944.275	751.465			19.1419	126.842	1227.87	85.25	517.994	339.582	259.392	131.44	201.464
		19.1869	455.712	506.682	2176.56	797.97	627.787	896.582	638.246	356.426	378.826	473.87			19.1869	1824.63	19.079	5295.82	601.543	453.635	634.511	659.218	830.047	115.012	717.186			19.1869	494.278	902.592	741.203	1530.25	3427.12	590.549	1303.76	875.321	910.518	747.06			19.1869	122.42	1223.89	88.423	492.133	330.477	256.112	124.716	194.782
		19.2319	442.906	456.152	2205.96	811.822	625.255	898.762	655.156	367.849	391.906	472.012			19.2319	1996.35	18.865	5252.92	569.35	457.546	659.444	630.639	865.936	113.862	660.809			19.2319	480.509	935.889	717.962	1540.31	3395.82	599.613	1297.27	865.776	867.411	741.542			19.2319	119.206	1218.33	91.048	472.668	334.17	252.149	113.061	186.598
		19.277	426.537	423.508	2224.05	810.304	624.144	912.611	674.484	379.968	410.118	465.086			19.277	2114.31	20.379	5226.83	540.469	456.253	685.282	606.658	908.25	119.475	613.005			19.277	459.409	963.432	705.163	1560.09	3371.44	609.944	1251.93	858.309	824.726	745.445			19.277	121.735	1191.53	94.534	466.281	336.799	241.789	105.089	175.485
		19.322	424.547	403.204	2219.23	798.481	623.095	920.525	694.311	394.814	426.865	452.898			19.322	2174.87	16.424	5206.64	523.656	439.714	710.361	599.953	949.364	122.37	584.863			19.322	455.1	990.771	710.606	1572.59	3357.47	636.13	1200.44	847.493	780.26	749.563			19.322	114.408	1170.14	95.245	472.468	340.679	237.249	95.223	170.827
		19.3671	417.11	393.279	2185.54	778.315	627.163	922.646	720.315	413.316	437.365	415.558			19.3671	2163.16	18.275	5207.49	523	424.707	735.741	608.454	977.27	128.532	573.912			19.3671	462.501	1010.42	736.301	1574.11	3351.43	650.553	1139.15	836.558	742.476	756.8			19.3671	106.419	1151.31	92.262	482.313	342.22	226.355	86.787	165.426
		19.4121	400.495	386.856	2176.7	752.816	636.107	903.748	749.246	425.453	446.517	383.885			19.4121	2082.15	18.495	5230.25	554.381	417.888	758.328	637.851	996.215	137.444	579.76			19.4121	470.308	1043.59	761.352	1576.96	3338.22	681.101	1089.74	827.885	700.895	766.885			19.4121	93.969	1115.95	96.889	503.445	335.368	210.197	83.878	163.984
		19.4571	387.198	376.991	2166.46	724.085	643.125	864.859	769.135	434.22	441.968	346.078			19.4571	1943.24	19.872	5245.62	595.712	407.435	763.485	686.022	985.758	143.416	589.625			19.4571	491.783	1064.63	783.076	1570.81	3377.86	708.653	1061.21	810.426	678.248	790.349			19.4571	80.954	1099.4	100.899	523.899	324.565	202.092	79.987	167.262
		19.5022	367.801	361.655	2164.08	695.424	639.011	808.568	776.805	435.099	433.09	325.207			19.5022	1775.28	17.897	5264.75	646.651	401.74	761.456	748.103	945.126	149.734	604.89			19.5022	499.384	1096.73	797.733	1553.97	3425.75	761.306	1039.57	805.749	670.861	829.924			19.5022	67.506	1081.42	101.113	552.824	310.732	189.436	71.537	177.255
		19.5472	345.857	351.702	2161	670.128	636.861	737.811	773.916	425.618	426.492	309.622			19.5472	1598.07	18.496	5264.12	694.625	402.492	749.079	804.301	893.657	148.753	610.396			19.5472	498.764	1120.84	796.117	1553.78	3465.76	814.516	1017.81	799.045	664.289	854.492			19.5472	57.301	1092.74	103.349	563.188	301.94	174.892	69.849	202.305
		19.5923	327.786	336.67	2166.01	639.898	633.377	673.032	763.79	415.1	430.546	306.476			19.5923	1436.4	19.89	5237.39	733.24	399.251	725.631	849.46	830.93	144.582	609.627			19.5923	490.95	1140.62	781.587	1565.91	3515.73	862.343	992.794	796.899	674.455	892.405			19.5923	50.332	1096.04	103.185	578.646	294.015	164.249	77.099	224.833
		19.6373	311.673	326.157	2149.94	607.17	629.028	620.398	744.774	392.464	444.619	310.844			19.6373	1306.23	20.972	5194.85	762.579	396.879	707.354	874.27	768.265	133.981	597.85			19.6373	470.933	1147.78	760.012	1586.46	3536.05	912.192	955.746	801.432	685.079	937.414			19.6373	45.357	1118.66	105.004	592.16	286.897	152.062	90.403	250.341
		19.6823	298.247	320.137	2133.78	587.423	631.934	578.115	724.098	368.435	471.464	312.325			19.6823	1175.92	21.37	5136.8	765.623	391.492	683.964	873.265	707.846	121.041	580.686			19.6823	462.504	1135.99	725.275	1612.98	3546.98	940.402	913.251	801.204	689.637	980.461			19.6823	42.368	1147.61	105.524	607.913	279.03	149.883	105.002	254.949
		19.7274	281.741	325.153	2116.33	571.034	653.476	563.576	701.731	342.482	509.081	316.324			19.7274	1078.27		5030.48	749.028	382.079	662.019	837.264	655.476	108.718	568.025			19.7274	448.01	1129.25	679.795	1628.97	3534.72	948.618	846.258	801.951	690.816	1053.99			19.7274	36.742	1181.55	100.927	632.161	269.212	145.144	121.659	259.732
		19.7724	258.438	330.886	2083.19	565.018	689.953	564.224	675.685	323.372	549.893	308.695			19.7724	998.126		4935.7	715.553	369.958	666.523	785.329	613.679	104.021	560.918			19.7724	434.895	1127.04	646.989	1645.37	3528.88	936.891	790.22	794.482	697.665	1096.94			19.7724	33.672	1224.45	100.256	651.804	267.387	145.699	137.429	251.164
		19.8175	233.862	338.14	2039.63	572.256	731.652	565.364	654.048	314.648	573.71	310.413			19.8175	954.766		4870.43	673.938	369.636	680.27	730.752	585.373	101.574	554.02			19.8175	425.268	1113.8	621.109	1653.52	3519.98	905.304	751.436	782.526	697.225	1138.38			19.8175	31.639	1264.84	101.075	670.17	262.993	146.179	149.381	243.817
		19.8625	207.652	344.931	2003.7	576.743	776.58	565.784	630.167	321.097	575.492	315.802			19.8625	953.144		4828.2	623.576	372.398	701.377	684.903	563.555	101.189	538.561			19.8625	414.358	1106.08	604.471	1660.89	3504.24	863.07	740.545	780.251	682.123	1182.44			19.8625	28.663	1312.41	99.279	690.589	271.118	147.938	163.057	235.053
		19.9075	179.404	345.533	1954.3	582.905	803.444	567.911	609.064	342.513	556.598	327.118			19.9075	974.124		4783.7	575.874	385.308	726.596	645.273	550.336	103.11	531.447			19.9075	409.877	1086.66	605.984	1678.54	3495.26	820.85	731.516	780.258	675.207	1206.59			19.9075	28.597	1340.86	100.443	704.209	292.604	147.938	181.799	234.87
		19.9526	155.381	342.105	1918.23	593.915	818.307	561.473	589.998	359.927	524.204	339.646			19.9526	1003.41		4751.46	538.492	409.216	739.553	628.977	536.515	104.285	534.829			19.9526	394.991	1062.85	612.548	1687.05	3496.15	779.87	739.085	786.038	656.987	1234.65			19.9526	27.859	1364.4	95.137	722.591	310.635	151.123	210.265	236.475
		19.9976	140.634	328.417	1879.97	603.15	824.22	545.561	565.935	375.554	488.258	355.413			19.9976	1022.16		4740.66	506.309	437.157	731.769	622.07	516.836	102.896	544.894			19.9976	391.341	1019.07	635.081	1691.52	3492.27	751.313	757.502	806.756	660.004	1271.72			19.9976	27.204	1356.81	90.022	728.107	333.206	152.813	242.128	259.078
		20.0427	129.848	316.723	1837.59	623.817	810.782	534.935	547.883	374.098	455.293	364.649			20.0427	1042.03		4711.65	492.152	460.169	716.187	617.339	498.691	96.645	562.321			20.0427	394.145	958.976	666.827	1691.1	3481.55	743.466	778.409	827.471	670.01	1331.45			20.0427		1333.96	89.567	748.005	362.059	152.096	277.023	281.858
		20.0877	121.751	301.846	1783.88	650.891	790.13	510.698	534.777	353.372	433.797	358.317			20.0877	1064.2		4672.16	476.081	478.162	679.718	615.993	460.241	89.485	583.992			20.0877	409.589	908.559	693.885	1696.76	3449.05	750.401	790.865	833.375	701.928	1397.39			20.0877		1318.87	81.387	776.105	379.689	156.717	310.289	311.924
		20.1327	122.721	299.815	1722.87	699.793	781.884	494.905	520.044	318.981	433.335	350.982			20.1327	1096.27		4622.08	461.496	474.55	645.203	613.423	428.365	82.913	613.549			20.1327	438.27	869.586	714.009	1692.28	3433.92	763.88	793.951	836.004	728.587	1461.98			20.1327		1291.26	74.626	795.157	393.918	160.087	339.102	329.856
		20.1778	131.051	300.505	1628.25	749.842	775.061	490.689	514.721	272.177	444.958	334.097			20.1778	1138.73		4562.95	446.144	457.558	615.025	617.292	397.63	72.388	633.601			20.1778	479.644	847.487	729.073	1683.21	3411.26	766.487	788.24	829.865	742.664	1525.36			20.1778		1261.13	71.171	816.607	404.488	159.63	363.553	342.915
		20.2228	140.763	314.135	1555.44	789.91	778.576	477.977	515.342	231.199	470.39	317.101			20.2228	1185.8		4499.93	431.34	426.501	589.104	619.261	373.301	65.085	651.827			20.2228	526.256	852.423	730.034	1655.73	3410.32	765.898	777.535	821.039	743.966	1587.29			20.2228		1232.44	69.612	829.809	413.923	161.866	387.94	343.848
		20.2679	159.652	329.099	1467.59	802.422	773.816	474.234	519.035	199.093	493.893	308.303			20.2679	1232.26		4429.43	413.692	388.436	579.052	628.333	367.831	61.071	660.154			20.2679	562.011	868.81	736.785	1630.1	3408.12	754.37	749.177	813.728	727.292	1629.92			20.2679		1205.63	65.792	848.546	419.655	162.202	407.493	339.848
		20.3129	176.071	347.748	1389.04	786.872	769.307	483.199	525.714	183.056	534.248	303.946			20.3129	1275.87		4374	390.973	352.783	574.148	638.588	370.12	56.91	653.104			20.3129	578.449	895.701	738.471	1612.31	3415.46	730.028	720.663	813.976	694	1637.09			20.3129		1188.32	66.407	846.059	421.622	162.616	434.228	327.876
		20.3579	196.036	367.517	1303.79	753.391	760.835	508.104	529.536	170.485	567.672	313.455			20.3579	1294.76		4290.4	380.719	331.694	581.014	645.163	367.987	52.021	641.054			20.3579	578.239	908.736	748.087	1590.27	3440.07	710.028	703.432	822.53	669.205	1646.15			20.3579		1158.72	67.071	849.895	420.467	158.177	454.658	309.969
		20.403	206.141	389.06	1213.96	701.075	750.459	539.127	533.201	170.055	611.981	320.314			20.403	1306.48		4215.18	377.074	313.377	587.97	650.398	363.886	44.402	618.962			20.403	566.853	910.626	763.165	1583.23	3442.24	686.51	679.173	834.886	635.764	1652.25			20.403		1130.16	68.98	850.451	420.615	153.181	473.97	288.209
		20.448	211.134	407.843	1135.18	646.023	742.283	571.08	535.001	168.409	646.016	328.212			20.448	1299.87		4141.6	392.675	309.296	600.746	656.556	361.001	44.037	611.914			20.448	541.746	914.45	791.275	1588.58	3428.16	673.581	672.857	839.021	616.077	1624.8			20.448		1105.71	69.559	855.825	419.029	157.988	492.573	270.615
		20.4931	203.319	426.872	1057.16	582.742	738.566	613.685	533.554	175.102	677.146	332.589			20.4931	1288.3		4069.8	412.105	311.369	608.246	672.972	359.231	40.277	607.206			20.4931	515.959	919.24	803.389	1592.8	3388.25	679.717	679.295	861.196	616.735	1611.33			20.4931		1087.71	70.862	852.845	418.068	161.028	503.295	258.326
		20.5381	191.838	429.712	992.675	542.3	734.267	658.622	530.147	180.578	707.191	333.375			20.5381	1284.49		3975.41	436.443	322.701	609.747	684.207	358.433	36.498	603.533			20.5381	488.283	925.777	811.504	1574.81	3322.57	689.118	694.936	870.813	643.047	1607.44			20.5381		1083.06	73.591	849.526	426.196	166.274	505.859	246.606
		20.5831	172.286	430.442	948.561	498.752	736.082	697.204	520.537	184.836	735.782	327.099			20.5831	1284.64		3891.85	459.423	326.595	608.262	703.004	364.888	35.434	610.221			20.5831	454.616	943.868	808.322	1552.21	3246.98	704.802	724.226	868.489	680.22	1598.04			20.5831		1083.81	75.015	836.549	430.649	170.152	505.693	235.043
		20.6282	156.739	432.519	909.575	465.421	738.213	733.646	517.022	182.391	764.841	322.149			20.6282	1280.67		3818	473.983	325.151	603.669	729.34	368.594	33.785	613.93			20.6282	433.569	969.587	796.738	1508.04	3172.43	739.333	754.687	867.505	720.567	1577.97			20.6282		1079.04	76.553	815.886	435.498	170.862	504.958	222.68
		20.6732	147.095	421.934	896.759	430.404	738.072	756.431	509.145	178.418	785.785	316.63			20.6732	1285.55		3749.32	475.294	327.409	594.659	749.105	385.746	31.324	609.674			20.6732	423.264	1014.03	787.978	1459.42	3113.44	780.711	777.137	875.846	754.103	1541.01			20.6732		1068.83	75.638	793.91	442.447	171.346	506.832	212.06
		20.7183	144.46	405.976	910.342	398.9	733.652	778.231	513.314	172.367	813.859	308.044			20.7183	1274.82		3688.52	464.992	330.706	578.707	760.84	398.95	29.344	616.662			20.7183	423.309	1065.07	796.655	1410.07	3063.26	843.416	802.638	886.159	787.065	1497.95			20.7183		1051.79	73.52	766.361	441.184	174.493	496.607	198.292
		20.7633	149.764	395.775	946.288	371.616	743.859	791.933	520.975	162.636	839.662	302.73			20.7633	1244.42		3632.63	455.947	340.325	568.611	750.011	402.146	28.854	619.467			20.7633	428.714	1107.52	807.103	1354.5	3030.21	902.64	819.834	896.298	795.717	1451.47			20.7633		1035.68	70.796	750.658	437.111	172.48	493.778	187.878
		20.8083	160.436	383.313	971.242	350.71	767.262	795.604	530.545	152.051	847.581	297.66			20.8083	1200.59		3621.73	438.919	369.905	563.902	730.766	396.989	26.062	627.477			20.8083	433.26	1140.49	835.709	1290.74	2997.02	967.356	838.475	918.171	805.375	1399.25			20.8083		1021.75	71.617	744.271	432.476	164.148	485.752	178.591
		20.8534	162.62	375.62	987.15	334.243	795.245	793.755	548.462	142.58	855.472	292.389			20.8534	1139.61		3632.45	426.377	401.321	563.889	691.894	378.661	27.181	661.757			20.8534	440.049	1173.07	871.552	1221.03	2956.93	1020.92	845.428	938.843	801.35	1361.23			20.8534		1004.37	69.507	737.989	434.877	156.786	481.21	178.757
		20.8984	165.546	375.649	984.865	332.642	826.132	786.516	568.606	134.476	865.953	285.765			20.8984	1049.17		3689.27	417.045	440.875	563.163	656.603	353.623	24.678	712.168			20.8984	451.473	1194.81	922.629	1166.63	2895.94	1062.57	869.238	960.539	794.05	1319.33			20.8984		991.909	72.498	729.383	447.511	148.312	472.675	179.103
		20.9435	163.284	374.564	943.787	335.975	854.896	761.621	583.072	131.665	879.027	282.926			20.9435	963.856		3776.62	413.722	480.316	570.174	619.539	324.317	25.579	777.098			20.9435	457.537	1202.96	961.88	1132.54	2823.81	1075.39	875.933	975.422	797.774	1278.48			20.9435		1006.88	73.843	718.123	466.789	143.86	461.276	172.72
		20.9885	156.774	375.81	874.042	352.3	868.055	730.948	597.263	133.309	898.402	282.356			20.9885	888.761		3867.36	411.256	511.04	569.244	596.67	307.74	25.215	841.055			20.9885	458.168	1200.94	1003.81	1106.71	2744.78	1087.03	899.627	970.144	792.978	1257.36			20.9885		1026.26	78.604	690.729	487.031	150.635	449.427	172.542
		21.0335	146.209	371.821	787.41	379.645	862.42	693.232	613.695	141.042	938.068	289.058			21.0335	835.721		3972.26	408.303	538.888	568.93	587.466	299.512	25.424	907.688			21.0335	485.017	1185.73	1059.58	1100.53	2655.05	1084.81	909.5	961.268	795.494	1222.73			21.0335		1059.83	81.286	660.293	503.06	161.264	430.304	171.249
		21.0786	137.37	372.919	712.831	412.367	858.615	653.387	634.965	156.426	988.396	296.375			21.0786	821.897		4049.81	402.022	560.43	567.755	597.614	297.64	23.536	960.542			21.0786	494.96	1165.17	1094.62	1111.04	2572.72	1070.96	925.329	939.578	791.037	1192.49			21.0786		1084.69	87.794	634.438	513.121	168.458	401.792	171.415
		21.1236	131.511	374.172	673.257	444.835	839.274	612.02	659.299	173.962	1035.31	302.158			21.1236	838.835		4091.71	390.708	573.037	570.068	619.983	299.428	23.806	981.997			21.1236	513.971	1137.66	1128.85	1113.16	2469.53	1071.7	943.715	919.418	783.109	1148.9			21.1236		1099.98	89.806	607.763	509.805	177.036	369.769	170.622
		21.1687	134.342	374.908	664.149	467.514	820.161	585.147	683.725	193.648	1074.86	309.083			21.1687	877.658		4097.16	378.072	578.157	586.647	644.04	312.251	22.808	985.432			21.1687	533.616	1109.81	1147.73	1115.93	2392.14	1056.28	960.574	902.402	777.375	1113.21			21.1687		1131.49	94.07	586.167	499.555	184.649	331.106	169.765
		21.2137	139.014	376.091	691.325	474.738	800.819	578.134	714.077	208.084	1094.4	315.897			21.2137	926.798		4051.78	372.22	576.779	604.79	657.438	321.432	19.79	970.909			21.2137	568.343	1065.99	1154.89	1113.52	2293.56	1049.72	971.501	895.982	762.699	1074.83			21.2137		1157.48	101.024	566.312	482.487	181.428	280.832	171.414
		21.2587	145.332	382.024	736.91	468.474	785.364	579.996	726.638	225.123	1089.71	315.666			21.2587	966.556		3967.48	371.089	566.291	628.578	657.618	321.809	21.431	944.284			21.2587	610.041	1019.77	1157.17	1100.53	2211.6	1040.15	990.352	896.581	748.329	1038.11			21.2587		1175.73	105.907	548.649	459.35	172.23	233.19	168.856
		21.3038	153.646	395.443	776.038	449.539	780.595	591.443	718.583	233.457	1070.81	315.778			21.3038	982.153		3847.61	377.113	538.328	652.611	643.465	325.543	21.559	908.661			21.3038	646.623	984.355	1143.1	1073.05	2132.89	1017.86	1020.02	896.859	739.533	996.673			21.3038		1196.52	113.249	535.384	441.777	163.868	188.65	166.555
		21.3488	156.427	395.764	838.402	431.272	781.607	594.874	687.936	242.053	1037.91	319.868			21.3488	979.906		3711.18	387.032	511.423	672.604	627.083	330.996	23.662	860.654			21.3488	696.751	968.756	1106.75	1044.64	2083.07	977.725	1049.27	892.406	724.787	967.847			21.3488		1216.75	114.195	528.146	420.951	158.191	151.614	162.857
		21.3938	156.867	399.189	917.924	409.268	791.944	594.983	645.731	260.028	1013.98	323.598			21.3938	960.399		3575.38	392.362	484.549	694.216	615.656	334.974	24.23	813.939			21.3938	740.372	954.447	1063.3	1016.08	2047.18	939.96	1085.4	884.692	697.157	929.027			21.3938		1227.92	111.706	519.479	404.257	158.29	129.949	152.275
		21.4389	156.024	397.819	1003.9	397.802	805.836	585.96	604.1	271.546	977.993	338.58			21.4389	934.194		3445.51	403.526	474.094	706.297	610.03	356.484	23.614	770.996			21.4389	786.268	964.964	1019.23	992.617	2038.02	919.028	1118.67	873.896	668.855	907.509			21.4389		1229.77	109.838	504.331	392.534	163.492	113.61	144.811
		21.4839	153.262	391.403	1122.91	387.078	820.909	560.983	568.158	299.975	961.074	351.208			21.4839	910.454		3321.72	425.325	473.142	712.47	603.34	387.726	23.265	734.214			21.4839	821.29	971.905	979.51	969.178	2028.52	911.043	1148.65	869.151	621.269	887.85			21.4839		1237.42	107.318	489.628	382.714	167.948	106.308	138.855
		21.529	142.951	380	1264.73	375.923	841.791	532.114	549.849	328.182	948.243	368.559			21.529	897.829		3218.3	438.701	487.262	718.763	603.26	430.595	23.945	697.947			21.529	845.278	974.934	946.179	938.356	2032.68	916.077	1169.6	860.705	587.21	862.523			21.529		1250.01	104.631	474.81	376.041	169.573	101.109	132.737
		21.574	136.469	376.89	1408.87	371.747	863.069	501.877	543.053	346.136	957.251	381.06			21.574	894.568		3149.67	457.785	501.77	715.659	597.122	475.746	24.352	656.782			21.574	861.078	965.245	927.416	899.698	2026.94	957.203	1175.87	863.027	571.889	845.702			21.574		1258.73	100.367	461.343	378.772	164.057	98.756	133.177
		21.619	130.49	379.24	1546.79	364.057	892.147	470.843	549.07	351.257	973.035	398.809			21.619	893.237		3068.91	475.749	508.557	706.582	585.19	516.995	24.939	627.121			21.619	880.287	936.405	926.779	850.012	2027.23	998.085	1161.04	860.614	565.248	843.884			21.619		1256.28	99.139	450.308	375.793	155.296	97.162	136.689
		21.6641	126.625	381.901	1645.46	362.695	916.082	450.467	558.624	339.77	986.326	410.523			21.6641	904.775		3007	488.593	506.047	693.731	570.001	551.284	28.255	596.687			21.6641	896.863	908.821	932.94	803.016	2014.92	1031.22	1130.95	858.311	581.263	837.588			21.6641		1252.99	97.254	444.592	366.646	143.89	99.129	140.84
		21.7091	121.846	383.526	1710.56	353.694	944.889	434.006	570.306	321.836	1004.49	417.349			21.7091	917.401		2969.26	490.315	496.303	668.8	552.003	571.172	27.669	579.759			21.7091	926.67	872.308	929.324	763.604	2013.28	1047.04	1087.68	855.62	592.412	840.818			21.7091		1246.53	95.84	435.727	350.607	133.932	100.844	150.696
		21.7542	124.533	393.572	1738.24	351.924	972.768	421.219	585.287	300.889	1017.26	426.916			21.7542	921.471		2957.16	477.309	488.861	641.847	548.705	571.276	27.347	578.599			21.7542	965.396	838.132	928.771	727.648	2019.38	1047.87	1054.35	853.061	603.015	843.492			21.7542		1220.44	97.867	427.383	324.76	127.05	95.302	163.181
		21.7992	124.4	398.391	1726.36	347.009	1008.92	407.586	603.177	280.616	1013.49	433.906			21.7992	921.285		2966.64	452.695	485.151	601.794	563.536	553.49	28.649	588.767			21.7992	996.291	822.688	920.208	698.557	2038.08	1008	1019.72	841.393	618.97	847.207			21.7992		1201.61	101.625	410.311	300.585	125.301	94.58	177.178
		21.8442	135.764	402.317	1691.86	350.48	1049.64	397.866	620.525	274.268	999.725	442.709			21.8442	923.653		2988.61	416.046	499.416	571.986	598.79	531.922	28.925	606.437			21.8442	1015.3	824.849	895.428	673.491	2071.43	951.856	990.34	834.414	610.378	856.952			21.8442		1199.3	98.272	391.488	266.836	125.439	94.553	181.406
		21.8893	147.3	403.995	1633.68	363.058	1089.47	396.531	650.519	284.43	981.982	446.18			21.8893	927.206		3026.74	380.119	540.21	543.494	646.629	498.899	25.399	627.782			21.8893	1022.18	838.142	867.351	654.183	2096.97	880.48	971.419	830.068	592.527	841.802			21.8893		1199.62	99.254	378.405	243.405	125.791	95.147	179.017
		21.9343	159.762	411.5	1567.71	374.579	1121.68	399.013	678.042	303.238	948.998	445.124			21.9343	917.003		3079.82	346.776	588.182	508.892	701.108	458.418	24.5	635.723			21.9343	1002.46	849.689	859.17	621.297	2128.3	814.625	949.451	814.388	574.638	819.526			21.9343		1210.75	101.021	365.923	235.107	128.645	95.066	169.331
		21.9794	170.296	408.444	1499.12	396.118	1147.62	408.309	711.824	327.027	930.471	441.997			21.9794	908.758		3137.78	323.314	637.862	479.465	744.899	422.452	23.66	628.329			21.9794	963.181	865.607	860.07	583.949	2142.22	760.154	925.705	792.605	550.927	793.494			21.9794		1249.26	106.161	354.233	234.743	125.376	102.878	153.715
		22.0244	174.983	405.757	1447.02	423.686	1167.87	424.647	740.599	360.12	904.736	429.228			22.0244	896.045		3192.48	309.872	679.1	460.426	771.279	379.633	24.422	609.254			22.0244	911.304	873.271	874.014	539.596	2127.3	717.211	902.558	777.07	545.085	758.621			22.0244		1277.25	110.301	342.068	241.581	122.804	111.547	136.246
		22.0694	167.536	407.523	1406.22	445.386	1181.37	451.269	763.191	396.532	875.806	414.698			22.0694	876.638		3211.51	307.426	696.525	436.6	765.154	349.046	21.259	582.847			22.0694	858.977	879.486	908.864	500.617	2110.4	693.534	867.086	762.64	528.889	724.425			22.0694		1316.88	110.826	327.509	250.373	121.624	118.885	118.227
		22.1145	160.144	405.559	1425.47	467.984	1183.2	475.257	780.878	426.405	845.059	393.798			22.1145	864.07		3233.35	320.891	689.902	415.17	741.239	328.709	21.067	558.509			22.1145	796.373	879.52	952.329	462.963	2089.19	691.142	827.441	746.795	514.177	700.458			22.1145		1324.97	116.831	321.927	257.271	125.638	121.861	112.88
		22.1595	147.493	403.117	1481.38	483.287	1173.89	503.695	790.797	450.872	820.01	381.242			22.1595	843.873		3243.6	330.947	655.505	390.287	694.585	324.184	18.907	549.15			22.1595	748.543	892.174	977.977	438.633	2059.27	691.281	793.234	743.759	517.899	676.902			22.1595		1324.07	118.442	314.404	254.741	128.865	124.379	112.683
		22.2046	134.125	403.751	1547.84	491.297	1168.69	535.027	788.512	472.315	789.68	369.026			22.2046	833.499		3244.66	338.901	614.204	378.723	641.086	338.138	17.943	553.874			22.2046	698.13	902.485	997.268	426.223	2059.66	696.688	762.405	738.455	503.042	661.818			22.2046		1312.84	115.439	314.337	254.016	132.734	116.954	115.035
		22.2496	125.739	394.222	1624.26	495.617	1149.15	559.601	770.52	488.33	750.111	359.323			22.2496	835.385		3241.92	341.188	571.607	368.891	586.691	371.109	16.45	582.475			22.2496	646.572	915.469	988.798	415.056	2056.9	710.24	744.669	741.516	499.099	660.328			22.2496		1261.94	115.114	296.255	245.814	135.811	115.479	117.756
		22.2946	126.085	379.667	1665.16	491.565	1151.19	579.802	747.298	495.852	708.565	352.788			22.2946	826.315		3278.26	330.583	545.957	359.841	555.108	416.902	15.878	604.589			22.2946	594.373	925.759	959.835	401.673	2064.98	724.062	736.012	738.59	491.146	653.685			22.2946		1229.85	116.44	282.398	235.338	138.788	113.521	120.61
		22.3397	137.32	361.961	1664.19	483.44	1159.73	598.744	715.739	488.501	658.979	342.74			22.3397	830.286		3315.98	312.741	534.057	358.977	537.154	463.929	15.398	621.646			22.3397	555.268	938.37	920.393	393.391	2078.9	720.182	731.145	743.037	483.445	643.891			22.3397		1192.85	121.58	267.975	227.764	137.261	117.763	123.387
		22.3847	152.94	343.74	1605.14	477.9	1171.98	607.909	686.491	466.538	613.8	329.187			22.3847	847.041		3364.48	300.881	540.434	360.445	524.792	510.28	15.707	639.456			22.3847	506.862	959.666	872.783	380.635	2083.2	712.374	719.386	747.878	464.852	639.868			22.3847		1171.41	123.147	265.276	226.38	127.472	127.367	123.308
		22.4298	169.474	338.048	1525.41	470.078	1167.6	610.32	653.444	443.587	569.757	316.756			22.4298	862.179		3404.14	287.44	549.667	366.919	518.996	544.397	15.295	646.838			22.4298	479.797	976.115	825.32	356.269	2102.75	694.473	708.137	750.578	435.74	636.82			22.4298		1164.4	124.451	255.436	231.11	117.446	142.916	122.141
		22.4748	187.47	337.286	1452.96	469.667	1149.82	608.471	623.374	412.425	533.057	301.738			22.4748	877.066		3448.85	283.029	550.154	370.487	517.089	564.376	15.126	650.199			22.4748	462.819	990.934	785.933	334.617	2118.4	658.375	692.757	743.436	408.937	629.486			22.4748		1190.74	117.485	254.565	236.115	104.577	155.127	119.742
		22.5198	197.74	337.616	1404.32	480.165	1122.92	613.343	607.076	385.27	497.475	286.928			22.5198	877.238		3472.08	278.701	540.366	372.166	511.128	563.323	17.839	639.188			22.5198	463.552	1014.31	765.988	311.921	2132.13	611.875	684.05	737.595	393.011	622.989			22.5198		1232.33	109.322	255.055	248.14	101.806	166.678	118.336
		22.5649	208.006	341.325	1394.07	490.067	1097.75	612.393	593.458	371.975	467.397	267.062			22.5649	863.235		3481.01	270.165	522.309	371.462	495.514	553.558	19.905	632.748			22.5649	473.964	1031.83	745.886	288.93	2141.1	565.872	681.764	726.911	379.499	630.259			22.5649		1319.15	102.14	259.313	261.794	93.111	168.86	121.176
		22.6099	216.233	345.492	1399.33	492.801	1063.75	612.788	597.38	358.837	434.598	256.678			22.6099	843.491		3457.53	265.07	494.21	367.577	486.021	548.061	20.013	617.249			22.6099	499.461	1036.43	740.002	273.161	2157.7	528.873	694.137	699.771	374.915	633.362			22.6099		1412.08	89.24	269.21	274.217	91.429	173.043	127.064
		22.655	220.911	347.302	1415.95	489.184	1054.85	620.78	616.553	360.634	404.759	243.626			22.655	810.021		3419.48	250.754	468.84	355.601	477.931	546.853	21.155	603.205			22.655	520.247	1015.9	732.032	253.377	2177.43	501.986	704.09	666.619	389.611	626.54			22.655		1502.99	83.427	275.62	279.59	87.636	174.301	130.108
		22.7	225.666	349.245	1428.23	478.897	1040.43	638.261	645.737	378.933	377.893	232.286			22.7	767.951		3366.41	240.129	448.007	349.068	480.142	550.244	23.85	592.024			22.7	535.447	991.848	722.473	237.98	2195.7	489.904	714.534	635.321	399.078	620.574			22.7		1596.58	75.048	278.281	281.757	89.266	176.2	128.93
		22.745	223.851	354.276	1390.42	458.849	1028.31	653.543	685.011	399.654	354.409	221.797			22.745	730.737		3335.37	235.519	442.936	339.751	501.959	560.616	24.508	576.267			22.745	536.053	951.506	715.799	225.313	2202.3	495.164	718.18	611.913	428.216	618.78			22.745		1672.93	69.736	272.627	280.265	93.429	186.342	120.714
		22.7901	223.216	356.012	1331.19	429.232	1017.16	664.587	719.242	419.668	338.081	214.289			22.7901	699.044		3314.76	243.847	434.595	335.045	529.468	567.434	24.018	564.524			22.7901	519.705	909.957	696.777	212.088	2206.72	513.455	707.484	589.018	457.381	614.76			22.7901		1741.05	64.868	271.112	271.078	101.794	185.804	113.707
		22.8351	214.179	364.928	1250.78	399.217	998.335	672.69	735.913	433.497	324.729	198.992			22.8351	662.754		3330.38	254.465	425.089	329.401	561.951	572.883	23.073	554.195			22.8351	496.933	874.076	676.98	197.845	2201.05	533.615	681.215	582.23	495.172	615.421			22.8351		1822.23	63.21	274.574	263.754	108.377	191.68	101.656
		22.8802	204.191	367.496	1181.81	380.008	972.73	679.107	741.123	439.466	312.207	193.114			22.8802	643.483		3374.42	264.464	420.664	330.563	598.635	566.854	22.577	532.248			22.8802	471.222	847.724	657.083	184.66	2181.96	554.215	643.361	568.75	529.637	615.812			22.8802		1897.88	56.757	268.835	263.864	119.816	196.988	86.392
		22.9252	195.426	376.56	1115.03	369.914	941.011	687.134	729.668	431.732	301.702	178.421			22.9252	641.207		3415.68	273.811	412.829	329.986	628.587	555.565	21.599	505.121			22.9252	463.996	838.793	619.708	167.168	2160.41	571.763	606.608	555.003	572.187	624.848			22.9252		1986.86		257.575	273.066	130.982	197.817	80.96
		22.9702	192.019	380.822	1071.13	387.558	903.528	687.32	718.23	423.527	287.194	175.676			22.9702	645.566		3445.56	264.357	416.639	322.174	642.866	532.091	20.763	488.922			22.9702	467.743	822.973	579.317	153.662	2143.91	586.668	583.927	541.001	607.217	626.189			22.9702		2070.49		244.623	288.571	134.816	199.266	75.71
		23.0153	191.128	387.84	1059.25	413.433	867.988	689.13	706.855	418.4	265.199	166.208			23.0153	653.347		3476.42	248.559	432.319	316.277	638.729	503.476		479.155			23.0153	499.389	814.986	528.965	136.655	2108.84	607.401	572.39	523.539	636.218	626.759			23.0153		2152.17		231.616	307.298	135.492	191.093	79.705
		23.0603	192.073	394.105	1055.62	449.312	838.904	689.877	698.872	423.436	235.418	159.839			23.0603	670.255		3448.67	223.434	458.531	308.167	617.106	477.398		478.589			23.0603	547.421	810.699	484.199	124.032	2072.63	626.348	567.902	506.936	659.858	622.221			23.0603		2229.59		215.913	322.538	137.473	184.81	82.953
		23.1054	193.42	391.065	1073.01	497.42	799.125	694.948	689.858	448.093	199.862	155.312			23.1054	675.85		3421.69	200.306	482.099	303.562	582.078	462.258		488.517			23.1054	583.909	803.457	428.883	112.197	2045.16	641.121	578.124	503.7	682.863	618.076			23.1054		2290.67		203.169	337.454	142.335	178.469	90.232
		23.1504	188.884	393.473	1086.28	534.727	766.325	712.964	680.443	484.987	166.809	156.507			23.1504	672.269		3360.73	179.473	495.745	300.234	550.14	448.968		511.058			23.1504	619.468	793.186	388.527	105.241	2012.81	654.256	582.83	492.154	685.345	610.446			23.1504		2350.07		182.384	338.974	149.755	172.327	99.521
		23.1954	185.468	397.669	1092.93	566.381	740.082	726.015	671.647	529.13	137.605	151.237			23.1954	656.296		3277.76	165.43	489.353	290.366	524.4	446.535		527.941			23.1954	631.977	776.915	345.204	99.869	1984.47	656.695	578.409	491.985	686.628	604.844			23.1954		2408.42		174.685	335.359	169.943	177.585	113.005
		23.2405	173.214	401.653	1089.51	597.202	720.925	734.347	662.737	579.363	118.302	149.961			23.2405	631.903		3205.28	164.103	460.69	284.565	505.434	448.985		549.522			23.2405	617.28	764.855	304.837	98.022	1943.91	673.127	570.556	489.547	679.755	606.332			23.2405		2458.75		165.995	332.711	189.913	175.056	129.582
		23.2855	158.599	403.164	1068.22	623.235	705.557	747.544	641.75	618.607	104.882	149.817			23.2855	610.151		3124.16	166.451	415.465	279.203	501.145	460.799		562.873			23.2855	590.99	752.11	285.726	97.953	1909.95	687.994	554.598	483.848	656.52	619.597			23.2855		2511.22		155.586	327.199	204.846	179.047	146.913
		23.3306	142.1	401.55	1042.29	646.313	686.49	763.923	610.996	645.092	91.447	150.747			23.3306	592.118		3063.12	175.903	370.108	276.56	497.725	474.95		571.565			23.3306	558.763	734.987	268.113	97.163	1873.71	698.914	532.101	478.438	638.55	621.347			23.3306		2550.56		142.147	322.815	209.223	173.788	159.755
		23.3756	127.738	401.348	1021.11	661.973	671.011	770.342	579.489	662.968	85.982	147.964			23.3756	579.791		2989.42	180.803	326.981	272.773	491.081	490.426		576.359			23.3756	531.26	722.061	261.545	99.187	1860.07	717.972	513.781	473.172	624.062	646.123			23.3756		2566.69		128.349	318.658	206.777	166.816	174.216
		23.4206	113.128	400.712	999.799	661.83	653.023	787.152	559.33	674.312	79.313	145			23.4206	569.894		2929.28	183.186	302.668	266.302	473.975	512.974		580.666			23.4206	514.96	714.895	264.737	99.897	1863.39	732.297	502.051	472.628	624.952	666.073			23.4206		2574.22		124.834	317.372	200.851	163.055	179.975
		23.4657	99.744	401.55	990.254	653.535	630.633	800.974	546.317	687.314	74.643	148.531			23.4657	552.571		2868.36	184.439	295.123	269.291	448.82	524.73		572.086			23.4657	509.83	719.642	273.193	98.552	1879.17	738.037	500.347	482.792	641.471	691.443			23.4657		2535.52		118.65	312.127	187.134	152.892	177.841
		23.5107	90.361	395.042	983.551	632.835	599.001	815.055	544.837	710.773	68.616	148.135			23.5107	539.782		2820.49	182.9	293.384	265.673	427.3	551.327		563.493			23.5107	500.287	732.768	280.983	95.296	1909.62	731.899	506.594	490.872	674.22	704.521			23.5107		2486.54		117.067	308.128	180.508	147.545	165.962
		23.5558	80.958	390.436	984.295	599.217	568.518	814.492	547.358	728.976	69.06	154.566			23.5558	517.404		2770.9	178.61	303.893	262.917	416.584	573.81		555.14			23.5558	492.103	756.289	293.385	95.457	1952	719.705	514.54	499.473	713.556	712.617			23.5558		2428.93		117.568	297.731	179.558	142.822	152.668
		23.6008	71.829	384.144	986.118	561.548	535.61	825.037	557.815	748.535	70.773	160.613			23.6008	496.161		2751.61	176.013	311.523	260.345	410.115	594.691		547.9			23.6008	476.919	780.418	318.273	91.842	1986.58	704.044	521.9	512.606	744.415	718.641			23.6008		2379.61		116.472	282.663	182.005	136.394	139.707
		23.6458	64.895	372.963	971.076	522.138	503.232	847.762	570.03	759.046	77.514	167.378			23.6458	479.767		2744.36	178.313	316.947	257.155	416.826	617.436		546.159			23.6458	459.987	802.283	348.28	86.395	2011.42	686.806	524.386	521.62	753.77	724.245			23.6458		2337.14		119.683	271.056	187.132	134.632	129.859
		23.6909	62.8	365.709	948.126	491.59	479.049	862.26	568.684	759.74	77.564	172.163			23.6909	464.471		2733.28	179.354	327.672	246.797	443.272	633.052		542.801			23.6909	446.454	818.935	384.977	79.413	1995.78	679.556	524.515	528.032	750.38	735.828			23.6909		2286.68		119.166	264.987	185.665	138.548	124.559
		23.7359	61.318	352.967	937.195	476.38	463.838	874.227	563.994	746.959	79.31	175.175			23.7359	449.951		2733.41	183.004	332.31	243.029	475.922	643.261		543.413			23.7359	445.263	829.678	427.752	75.254	1971.91	693.965	518.179	539.871	735.667	760.212			23.7359		2241.93		118.32	271.29	185.333	141.409	127.714
		23.781	56.395	341.087	933.508	476.165	456.269	885.194	559.526	727.064	80.961	180.878			23.781	443.183		2722.69	188.59	329.936	235.295	509.366	641.192		539.943			23.781	445.595	842.032	480.439	73.018	1924.26	704.384	515.806	559.032	699.643	789.093			23.781		2202.76		112.704	290.17	183.045	153.128	134.203
		23.826	58.191	342.223	940.765	488.677	440.41	881.938	554.452	709.911	79.783	177.132			23.826	441.853		2715.02	193.632	327.721	229.003	541.296	627.546		543.998			23.826	459.899	852.897	537.776	70.357	1870.8	710.868	525.589	574.709	645.394	821.495			23.826		2155.11		106.854	311.721	170.643	161.957	138.613
		23.871	63.738	345.845	965.092	516.899	426.575	870.981	562.003	691.582	75.051	174.819			23.871	439.601		2713.36	196.564	320.351	219.207	569.037	609.268		563.647			23.871	470.971	866.511	599.25	69.672	1831.05	709.493	541.659	595.937	598.451	860.458			23.871		2103.28		111.121	333.735	160.753	165.738	144.667
		23.9161	71.755	356.333	979.861	539.713	411.516	866.452	581.264	678.801	68.192	174.04			23.9161	433.048		2728.66	204.267	311.744	211.072	590.664	581.116		594.252			23.9161	479.461	879.977	682.188	73.057	1804.32	696.882	562.454	606.114	574.356	876.225			23.9161		2061.9		107.628	358.604	151.078	167.236	143.882
		23.9611	88.2	366.861	1003.42	568.679	399.114	857.131	600.01	680.372	61.478	172.96			23.9611	426.399		2744.04	209.024	305.833	205.128	611.74	552.479		635.778			23.9611	477.733	889.244	777.034	75.767	1790.16	679.261	591.617	625.572	551.58	902.864			23.9611		1994.88		110.931	373.972	136.363	166.799	137.194
		24.0062	109.422	375.436	1028.97	594.083	397.079	856.228	611.492	677.375	52.093	172.665			24.0062	415.658		2774.91	216.03	299.118	196.86	641.31	524.996		684.815			24.0062	470.525	901.724	896.365	74.357	1790.05	660.182	608.115	636.645	547.407	925.248			24.0062		1938.99		115.151	386.239	122.263	160.946	128.888
		24.0512	131.726	378.611	1051.99	620.659	398.304	871.42	626.499	682.318	44.831	167.764			24.0512	409.888		2805.61	226.607	307.249	189.89	675.851	514.848		725.634			24.0512	450.144	903.596	1018.95	77.352	1786.71	652.865	633.009	650.154	538.811	957.242			24.0512		1880.73		120.37	382.743	108.652	151.237	117.785
		24.0962	152.164	392.114	1082.07	636.044	415.477	893.961	635.351	691.383	41.72	170.821			24.0962	404.567		2825.76	236.16	317.899	184.198	712.115	517.318		732.803			24.0962	414.48	896.857	1160.94	78.351	1780.3	674.478	661.679	671.034	540.431	972.721			24.0962		1821.64		125.512	375.148	100.928	133.424	107.98
		24.1413	165.365	399.852	1086.08	656.666	437.046	917.914	636.332	697.547	33.95				24.1413	398.038		2818.67	249.319	330.473	183.185	735.042	524.457		711.028			24.1413	378.836	873.576	1295.56	84.724	1754.19	698.369	680.764	697.283	546.049	979.27			24.1413		1767.01		114.106	371.092	97.897	120.024	102.693
		24.1863	165.206	409.735	1092.81	659.084	455.131	940.85	645.123	707.872	29.218				24.1863	394.267		2786.08	258.63	333.946	183.665	739.139	542.714		663.058			24.1863	338.964	853.909	1400.19	92.553	1705.5	744.156	700.388	725.484	536.71	995.874			24.1863		1723.63		109.42	362.858	102.291	106.365	99.089
		24.2313	155.672	416.302	1095.15	665.199	478.721	957.127	644.564	720.463	29.67				24.2313	388.229		2711.98	266.422	335.84	180.36	714.342	573.646		602.283			24.2313	294.302	833.697	1484.53	99.117	1651.45	785.799	706.756	757.043	527.75	1012.04			24.2313		1696.35		104.175	360.141	107.972	93.582	102.225
		24.2764	138.088	417.448	1087.75	656.131	492.008	958.133	644.329	733.793	30.407				24.2764	385.228		2617.97	271.132	326.161	179.457	662.049	608.661		543.698			24.2764	254.769	806.325	1550.38	103.732	1607.01	817.565	715.649	775.332	510.186	1024.12			24.2764		1692.29		97.988	373.037	117.02	85.629	105.319
		24.3214	116.412	409.662	1073.81	642.703	496.226	953.654	634.026	745.492	27.658				24.3214	374.559		2534.05	267.535	315.051	179.488	604.263	648.207		504.906			24.3214	225.456	775.409	1590.74	120.427	1566.04	834.422	715.169	786.992	480.656	1042.49			24.3214		1716.69		100.729	392.899	128.472	84.995	113.086
		24.3665	100.207	404.899	1074	630.289	487.211	950.37	618.423	759.963	27.295				24.3665	366.257		2438.31	261.161	299.034	186.796	552.027	677.102		487.366			24.3665	202.069	752.392	1598.83	114.043	1544.8	832.764	713.743	790.031	460.54	1062.69			24.3665		1744.95		104.353	420.923	135.563	84.994	119.605
		24.4115	88.617	402.571	1067.17	610.611	467.966	958.462	581.16	776.549	23.747				24.4115	360.624		2351.75	251.993	275.905	192.363	519.143	689.722		481.338			24.4115	189.051	733.824	1588.15	96.6	1529.58	799.877	720.06	795.697	435.35	1078.66			24.4115		1795.73		99.693	447.918	139.791	86.877	128.666
		24.4565	85.521	397.109	1075.71	612.138	442.695	961.284	539.027	795.207	21.322				24.4565	360.808		2292.93	236.778	259.166	193.282	511.49	686.602		481.07			24.4565	173.273	730.056	1566.61	94.664	1528.78	762.078	725.874	801.155	430.647	1089.45			24.4565		1831.84		96.256	462.285	142.979	86.157	136.381
		24.5016	86.906	400.662	1089.41	612.504	410.229	971.083	491.913	815.797	19.895				24.5016	369.029		2238.13	219.77	248.17	200.032	513.959	663.414		474.725			24.5016	170.4	729.599	1526.51	90.431	1526.09	723.719	733.629	805.15	445.4	1097.41			24.5016		1870.92		92.916	466.402	147.032	85.592	145.301
		24.5466	96.723	411.846	1077.75	612.495	383.819	980.542	455.122	823.467	25.195				24.5466	373.211		2174.93	200.92	238.892	203.06	533.196	628.123		457.961			24.5466	167.98	740.217	1482.69	89.714	1523.65	682.847	737.23	810.58	479.162	1118.06			24.5466		1890.56		82.654	456.541	159.328	82.86	157.139
		24.5917	110.76	423.584	1064.46	614.468	362.497	989.382	433.491	831.039	25.921				24.5917	378.36		2126.97	187.43	241.17	205.22	552.403	593.61		437.078			24.5917	161.709	754.403	1442.83	88.003	1510.52	649.438	733.595	807.893	517.372	1126.67			24.5917		1905.94		79.314	424.265	162.143	80.013	168.458
		24.6367	122.857	426.43	1048.82	615.435	351.424	991.659	435.067	842.779	26.639				24.6367	385.815		2075.94	172.422	249.252	206.025	564.36	572.912		418.044			24.6367	164.98	774.739	1425.12	87.727	1487.16	622.25	727.72	811.65	556.631	1137.72			24.6367		1910.81		70.178	390.213	171.213	82.917	181.161
		24.6817	132.479	420.422	1042.82	601.511	347.931	982.326	451.453	868.132					24.6817	380.811		2014.57	164.695	257.435	212.251	583.743	578.829		411.616			24.6817	161.359	791.749	1403.83	88.003	1474.19	604.052	718.546	814.287	580.881	1162.91			24.6817		1917.1		74.644	349.864	169.823	88.675	186.922
		24.7268	148.108	420.805	1051.1	583.713	352.209	971.194	473.483	884.849					24.7268	368.97		1939.3	158.618	261.98	216.417	598.95	607.867		418.421			24.7268	164.262	803.327	1376.19	88.67	1476.43	598.868	700.174	816.863	590.609	1180.9			24.7268		1928.91		83.544	323.878	167.467	93.334	194.609
		24.7718	156.598	408.304	1063.46	565.689	355.252	971.201	492.402	917.362					24.7718	357.468		1857.5	152.897	259.719	221.928	619.715	652.563		436.056			24.7718	170.71	807.826	1352.31	86.996	1476.38	591.396	688.048	824.807	583.621	1196.77			24.7718		1933.1		85.515	303.985	158.426	94.461	196.798
		24.8169	164.745	393.571	1087.29	554.084	355.691	980.998	509.791	958.369					24.8169	339.753		1785.37	149.388	256.29	228.932	658.07	693.926		469.614			24.8169	171.818	802.461	1328.29	83.481	1499.12	592.087	668.969	834.65	557.497	1211.54			24.8169		1913.79		92.264	301.203	147.14	101.261	200.402
		24.8619	164.898	382.933	1112.78	549.558	358.44	990.866	518.346	998.725					24.8619	318.937		1679.88	143.793	250.592	231.861	696.338	712.371		510.19			24.8619	169.503	796.027	1305.32	82.966	1530.65	602.64	643.136	849.539	542.372	1226.83			24.8619		1886.82		98.952	305.88	134.549	99.492	203.682
		24.9069	160.675	369.967	1133.42	550.211	355.809	999.736	513.345	1042.26					24.9069	296.997		1566.3	138.513	246.784	237.85	728.462	687.388		551.13			24.9069	178.145	781.195	1255.69	74.569	1549.07	608.446	617.687	859.371	522.831	1269.12			24.9069		1835.37		103.103	304.983	121.417	102.346	206.47
		24.952	154.499	361.393	1133.44	546.852	354.445	1003.08	509.701	1077.36					24.952	279.564		1441.97	136.682	244.48	245.028	744.85	636.856		599.428			24.952	182.174	758.057	1205.66	71.606	1594.86	624.915	596.621	856.396	517.443	1310.15			24.952		1768.5		105.238	300.444	113.389	104.036	205.435
		24.997	143.074	346.69	1128.21	539.624	351.681	993.909	492.528	1097.19					24.997	268.305		1325.22	136.883	240.464	255.897	752.742	566.755		638.973			24.997	189.609	738.388	1184.5	65.244	1608.88	645.278	574.397	855.656	510.755	1366.52			24.997		1690.44		113.78	288.215	116.108	106.335	206.613
		25.0421	131.035	332.726	1134.76	526.296	345.196	974.411	471.612	1100.69					25.0421	265.581		1208.88	143.532	232.852	263.307	757.073	484.536		661.219			25.0421	197.366	718.069	1145.2	63.443	1636.53	672.994	567.292	848.01	487.027	1407.15			25.0421		1627.69		123.861	280.19	115.105	108.906	202.819
		25.0871	116.395	309.813	1140.32	512.052	338.906	945.659	439.858	1097.24					25.0871	265.761		1085.1	158.725	222.531	268.669	757.277	409.782		665.45			25.0871	206.812	689.024	1104.76	63.033	1671.9	691.742	563.076	838.084	456.515	1459.62			25.0871		1572.41		137.377	272.53	121.193	106.1	198.107
		25.1321	111.586	294.632	1152.76	509.808	328.552	918.176	392.303	1086.55					25.1321	262.29		973.808	179.908	209.398	272.037	756.348	351.464		658.269			25.1321	218.208	674.502	1080.61	63.822	1735.91	712.81	567.926	827.204	446.83	1523.3			25.1321		1514.53		153.439	281.3	124.697	103.41	194.54
		25.1772	107.132	276.513	1165.92	506.352	321.565	896.789	342.83	1065.66					25.1772	261.092		869.158	195.989	195.805	272.412	768.603	313.111		625.602			25.1772	229.677	669.351	1049.15	67.11	1792.53	730.037	583.711	810.262	429.257	1572.92			25.1772		1487.35		174.834	297.02	128.522	98.463	197.791
		25.2222	108.775	257.9	1176.51	523.892	318.962	878.891	288.753	1050.59					25.2222	258.667		772.031	202.911	190.752	268.575	766.785	287.534		569.521			25.2222	231.17	668.525	1010.15	66.715	1876.89	745.536	602.381	800.403	414.663	1622.81			25.2222		1460.62		197.995	324.612	132.319	93.469	210.664
		25.2673	124.304	240.393	1188.51	544.279	313.901	873.538	244.244	1032.27					25.2673	253.206		686.837	199.503	196.477	266.078	778.752	264.848		503.603			25.2673	232.489	658.783	980.229	66.932	1956.03	756.748	614.3	787.229	415.411	1668.38			25.2673		1445.17		227.133	355.921	134.268	88.043	229.741
		25.3123	143.779	225.071	1176.68	559.18	314.759	886.073	211.191	1006.36					25.3123	247.894		608.917	185.729	211.02	267.833	790.369	250.846		441.846			25.3123	222.823	652.846	950.563	64.6	2041.19	757.274	612.889	778.612	413.786	1709.31			25.3123		1407.64		259.662	379.176	129.658	85.019	251.068
		25.3573	168.194	214.025	1152.54	574.069	321.232	900.816	197.495	977.474					25.3573	236.56		534.447	168.584	220.618	269.491	794.888	231.12		397.557			25.3573	218.581	654.611	935.039	63.404	2110.65	743.713	597.723	765.024	412.527	1757.22			25.3573		1368.46		292.066	387.561	128.083	84.213	284.02
		25.4024	194.954	205.069	1131.94	584.268	330.463	918.216	198.954	944.336					25.4024	225.176		474.453	151	234.4	264.675	789.026	211.409		373.226			25.4024	209.769	648.799	937.348	64.087	2149.59	734.706	575.767	756.706	408.447	1805.67			25.4024		1321.04		322.239	379.754	126.372	84.55	307.46
		25.4474	219.18	193.313	1107.61	594.02	343.255	927.574	199.839	906.28					25.4474	217.563		421.958	140.328	240.884	258.002	783.957	197.688		368.95			25.4474	204.685	636.628	956.62	63.856	2133.21	709.491	544.346	739.21	397.729	1851.14			25.4474		1255.84		342.783	358.405	125.67	85.907	327.907
		25.4925	230.168	185.646	1084.33	603.217	348.354	929.887	207.485	864.292					25.4925	205.237		373.736	136.702	249.531	250.845	767.924	188.557		387.053			25.4925	202.821	622.107	975.046	65.127	2088.39	702.364	504.726	734.358	403.077	1912.32			25.4925		1213.74		355.627	331.745	133.325	87.535	338.088
		25.5375	228.904	173.361	1078.08	613.959	358.163	924.087	212.301	828.017					25.5375	195.533		332.956	137.179	245.906	242.785	731.419	180.084		402.964			25.5375	205.165	614.504	990.809	64.498	1992.5	700.267	462.471	728.128	413.094	1969.32			25.5375		1160.82		358.206	305.087	140.039	92.811	342.731
		25.5825	222.115	161.959	1081.96	620.533	365.836	919.012	211.457	792.439					25.5825	188.224		296.531	139.056	239.527	236.337	686.809	176.291		415.777			25.5825	199.089	605.803	982.598	66.085	1890.26	702.562	428.105	720.638	441.366	2029.9			25.5825		1088.88		360.447	283.273	146.711	95.555	333.754
		25.6276	209.366	154.888	1096.85	633.731	376.525	899.982	211.682	759.925					25.6276	176.77		265.305	138.588	228.648	228.362	631.814	173.875		431.222			25.6276	188.172	604.577	958.047	64.351	1817.13	722.319	399.705	716.416	480.466	2104.44			25.6276		1017.98		360.397	269.424	152.248	100.012	315.493
		25.6726	193.138	151.373	1138.61	637.56	379.927	885.005	213.322	728.193					25.6726	166.331		235.12	135.912	211.824	222.992	563.062	167.444		445.268			25.6726	168.065	608.333	919.246	66.226	1751.31	730.962	383.597	707.452	525.671	2165.71			25.6726		955.003		354.462	262.944	157.283	102.039	300.299
		25.7177	176.742	149.955	1200.88	636.464	388.511	875.887	219.643	700.207					25.7177	151.795		215.889	129.935	200.17	215.439	500.775	163.597		464.841			25.7177	147.237	610.224	855.735	68.97	1713.42	735.115	370.88	699.542	549.495	2214.87			25.7177		894.688		357.08	266.196	154.82	102.392	280.026
		25.7627	165.561	149.528	1272.49	621.015	386.943	865.921	233.03	666.938					25.7627	136.555		199.75	117.875	188.662	206.881	453.075	156.937		492.615			25.7627	127.061	612.218	787.833	72.448	1703.38	722.984	367.223	687.636	575.208	2242.88			25.7627		853.412		356.676	272.69	146.652	109.499	263.383
		25.8077	159.454	150.971	1336.65	604.178	380.687	849.049	243.915	634.234					25.8077	123.594		180.022	106.182	175.884	194.622	425.152	147.203		522.129			25.8077	113.946	604.931	729.251	82.291	1702.77	712.496	370.367	680.775	596.004	2273.52			25.8077		820.164		351.497	280.562	139.551	114.312	248.583
		25.8528	153.154	146.043	1399.19	574.998	378.677	830.394	256.802	599.012					25.8528	108.293		169.023	95.093	171.644	182.76	428.077	141.19		560.367			25.8528	103.662	594.706	677.168	87.381	1705.93	690.357	378.641	675.708	606.682	2292.59			25.8528		818.139		348.565	295.04	127.13	121.393	238.818
		25.8978	151.633	134.549	1441.67	546.982	369.692	804.651	259.468	567.484					25.8978	97.81		154.239	86.302	171.102	166.576	445.647	134.038		587.595			25.8978	94.736	571.812	646.566	95.652	1725.93	686.526	388.387	668.563	622.821	2308			25.8978		851.675		354.288	300.542	120.905	125.524	229.273
		25.9429	144.923	118.062	1480.9	514.882	366.738	767.209	258.16	543.721					25.9429	86.944		136.151	77.968	171.493	152.018	467.423	126.111		616.944			25.9429	86.023	547.706	622.101	97.38	1744.9	686.821	401.292	662.477	644.959	2326.66			25.9429		884.851		355.768	305.847	117.8	124.68	230.534
		25.9879	145.449	103.323	1512.17	484.408	365.57	731.576	242.524	527.767					25.9879	79.166		121.802	80.151	178.145	140.621	497.491	116.707		630.728			25.9879	74.498	527.724	596.322	103.973	1769.93	698.956	414.497	661.657	664.859	2346.64			25.9879		935.636		364.022	318.879	120.494	121.187	232.703
		26.0329	150.715	86.774	1534.1	457.4	369.135	697.791	219.444	519.445					26.0329	78.917		110.241	80.843	181.182	132.257	515.322	107.376		627.971			26.0329	60.42	508.9	572.049	108.13	1807.24	708.694	422.584	663.091	682.056	2377.3			26.0329		991.619		373.802	331.853	117.654	118.339	227.9
		26.078	151.89	76.303	1568.85	441.79	374.118	678.147	199.135	504.969					26.078	75.433		97.305	82.248	187.783	123.351	513.359	98.546		610.447			26.078	49.625	507.033	556.274	115.937	1833.14	726.468	424.935	662.693	694.635	2443.9			26.078		1050.64		379.346	346.378	114.301	116.417	214.819
		26.123	158.557	69.787	1597.5	438.946	376.13	664.524	179.504	495.827					26.123	71.311		90.434	80.157	191.307	111.957	501.384	91.044		579.193			26.123	41.016	512.996	544.634	128.568	1854.22	745.411	417.749	664.106	687.937	2499.44			26.123		1102.06		375.842	368.105	107.644	120.412	204.358
		26.1681	160.834	63.518	1620.75	445.347	377.49	658.967	161.361	485.512					26.1681	71.616		86.222	78.862	197.241	103.278	478.703	88.785		541.82			26.1681	33.111	536.187	536.556	138.995	1849.38	755.178	409.275	672.538	689.077	2567.34			26.1681		1119.35		361.537	396.779	102.317	129.183	188.471
		26.2131	162.419	57.67	1642.03	451.311	371.133	658.661	150.692	473.172					26.2131	70.812		75.53	75.535	200.983	97.43	455.09	88.278		497.532			26.2131	31.135	562.571	533.671	145.876	1829.14	759.556	404.297	680.752	682.201	2640.86			26.2131		1116.01		338.838	428.339	95.171	141.392	174.16
		26.2581	155.209	49.963	1665.39	463.083	362.82	671.487	146.13	459.465					26.2581	72.288		68.909	72.372	202.353	90.321	440.111	100.918		449.896			26.2581	27.908	592.088	529.603	151.514	1796.24	768.481	396.498	698.092	678.362	2710.27			26.2581		1112.22		313.836	456.647	86.693	158.991	161.098
		26.3032	146.736	41.746	1686.69	478.724	350.092	665.892	146.93	445.717					26.3032	74.701		64.028	71.432	205.913	88.201	434.399	112.904		402.084			26.3032	28.054	614.897	519.525	153.888	1751.67	772.291	399.677	707.793	655.247	2773.65			26.3032		1093.54		287.887	477.379	83.627	170.795	151.24
		26.3482	140.059	39.839	1708.17	486.543	344.247	659.044	145.101	425.863					26.3482	79.976		62.362	70.136	207.439	85.181	440.646	133.596		360.484			26.3482	27.157	631.247	506.762	151.254	1722.09	774.585	397.871	722.369	647.599	2857.63			26.3482		1076.52		261.567	495.938	79.907	178.846	140.544
		26.3933	132.27	33.427	1733.14	493.96	350.642	651.235	143.163	405.566					26.3933	80.978		58.18	69.797	204.892	82.825	441.298	156.458		327.871			26.3933	23.967	634.858	478.827	147.631	1703.42	775.364	412.008	730.719	642.838	2938.99			26.3933		1067.22		245.367	503.306	80.88	179.056	136.615
		26.4383	130.424	30.68	1754.97	493.341	369.876	645.763	135.471	382.795					26.4383	87.33		53.606	66.639	203.898	83.887	440.793	173.394		308.071			26.4383	21.812	633.993	449.063	144.015	1677.26	771.318	424.684	739.441	630.231	3051.89			26.4383		1056.78		237.667	497.852	81.462	175.143	129.026
		26.4833	129.881	28.363	1770.03	485.216	397.897	639.447	133.106	356.872					26.4833	92.102		49.8	65.568	207.061	82.259	432.531	182.88		294.97			26.4833	24.509	633.335	420.615	146.168	1659.23	772.128	447.367	746.059	614.664	3178.4			26.4833		1050.53		240.706	491.839	85.602	165.89	125
		26.5284	131.128	26.748	1768.56	472.893	434.517	633.756	132.157	334.265					26.5284	96.787		43.971	58.046	211.684	81.238	416.793	176.192		288.466			26.5284	22.513	634.698	413.495	147.073	1643.54	780.32	471.369	749.927	595.503	3327.19			26.5284		1052.18		244.111	481.898	89.431	159.113	116.56
		26.5734	136.089	26.37	1763.18	456.077	469.591	632.226	133.781	309.395					26.5734	102.276		40.931	55.149	224.002	76.588	388.456	160.303		288.064			26.5734	21.686	631.524	413.678	149.953	1632.35	796.017	501.163	751.972	605.42	3479.51			26.5734		1058.31		250.333	470.572	90.889	148.08	111.156
		26.6185	141.816	26.537	1746.21	437.999	511.292	636.083	140.722	293.065					26.6185	110.973		36.243	53.133	241.338	72.932	368.003	137.818		290.477			26.6185	22.495	612.132	433.22	154.558	1615.5	815.338	537.365	754.874	626.369	3641.4			26.6185		1059.63		258.292	462.77	92.647	148.326	101.251
		26.6635	148.807	27.298	1724.5	414.973	551.548	643.136	147.106	282.561					26.6635	121.326		35.152	49.584	266.197	67.071	351.375	113.244		291.929			26.6635	22.556	594.496	481.734	153.527	1605.96	827.009	556.994	746.71	650.533	3791.84			26.6635		1070.61		259.615	453.845	94.239	153.655	93.547
		26.7085	153.948	29.338	1708.73	393.966	607.806	646.788	144.757	271.612					26.7085	126.508		30.652	47.509	288.713	66.517	343.049	87.962		293.096			26.7085	22.969	573.059	518.809	155.982	1610.35	826.084	566.794	740.647	694.199	3915.37			26.7085		1102.15		259.702	447.777	98.056	158.736	80.461
		26.7536	153.19	25.794	1703.05	369.131	666.548	649.632	136.408	260.104					26.7536	132.517		29.723	45.031	301.927	62.826	351.067	73.627		293.775			26.7536	20.387	561.414	542.239	162.882	1628.92	801.522	564.465	735.586	769.984	4039.98			26.7536		1127.36		252.696	450.609	101.33	160.579	69.243
		26.7986	148.217	23.607	1696.81	350.425	733.061	657.031	124.703	250.917					26.7986	137.662		31.656	45.684	307.886	63.573	359.973	65.844		290.607			26.7986	20.453	550.136	550.735	171.714	1655.96	763.401	551.02	727.844	848.781	4180.85			26.7986		1167.59		247.501	439.344	109.472	159.055	59.172
		26.8437	144.38	20.956	1698.12	334.268	798.827	672.478	108.858	245.455					26.8437	140.602		29.525	47.825	300.743	62.167	380.1	64.812		290.565			26.8437	1549.82	539.472	528.706	184.602	1666.97	726.396	529.378	715.42	941.558	4279.26			26.8437		1208.29		247.527	423.652	117.207	150.419	52.428
		26.8887	143.306	19.841	1703.92	318.519	853.335	705.227	89.758	238.94					26.8887	139.86		28.331	50.148	291.793	59.337	401.261	68.451		293.209			26.8887	1573.16	539.325	490.357	198.696	1675.45	699.31	499.513	706.603	998.395	4360.83			26.8887		1255.53		236.307	399.487	131.556	140.012	44.659
		26.9337	144.209	15.528	1696.27	308.168	878.251	746.183	77.368	233.593					26.9337	137.796		25.742	49.647	275.485	58.138	424.732	76.249		300.673			26.9337	1597.79	530.81	449.274	218.699	1663.33	675.587	474.371	702.48	1038.08	4431.33			26.9337		1280.15		238.916	375.842	144.984	134.155	42.607
		26.9788	146.945	15.956	1672.8	303.497	877.147	787.88	71.808	227.909					26.9788	134.995		27.093	49.728	266.669	58.065	447.718	82.902		310.259			26.9788	1616.98	517.692	407.737	233.485	1625.91	672.423	454.114	697.536	1066.06	4450.28			26.9788		1291.25		235.244	358.366	157.697	128.634	43.302
		27.0238	148.597	15.863	1640.39	304.49	844.286	830.532	67.15	216.678					27.0238	129.282			50.016	256.728	54.489	469.022	84.569		325.945			27.0238	1612.43	496.131	378.92	241.746	1595.43	688.717	438.78	687.836	1044.56	4416.05			27.0238		1287.98		227.974	349.976	171.75	122.484	47.607
		27.0688	154.033	16.538	1613.53	307.203	776.207	863.634	66.058	206.1					27.0688	125.735			49.871	247.375	52.9	494.381	84.685		343.309			27.0688	1600.86	464.708	366.349	248.031	1564.65	683.457	424.178	675.8	1020.33	4366.26			27.0688		1278.12		227.197	360.654	181.086	118.662	52.341
		27.1139	163.204	16.886	1585.97	313.443	712.834	878.469	66.805	195.696					27.1139	119.13			50.464	233.048	50.698	512.669	75.983		356.144			27.1139	1564.36	450.18	368.898	250.451	1551.02	666.094	410.616	664.06	976.143	4281.21			27.1139		1247.79		218.412	385.464	189.807	108.943	59.317
		27.1589	167.254	15.254	1576.56	320.285	636.173	880.611	65.723	182.474					27.1589	116.783			50.443	226.263	46.269	521.551	65.657		355.343			27.1589	1523.88	438.171	372.822	254.368	1550.5	644.239	399.369	652.351	940.815	4188.23			27.1589		1229.58		218.674	419.941	199.663	102.332	70.675
		27.204	164.942	15.191	1569	331.241	576.869	864.286	63.829	168.968					27.204	115.778			50.975	208.764	48.156	533.039	52.148		344.08			27.204	1481.28	436.987	384.949	253.954	1568.78	619.866	384.907	640.365	892.439	4094.22			27.204		1212.27		214.798	452.847	216.482	98.825	83.985
		27.249	170.286	13.786	1570.92	336.51	531.474	848.765	57.581	163.52					27.249	114.082			52.38	190.352	48.752	530.641	40.939		328.578			27.249	1443.37	442.458	393.273	259.992	1590.05	607.148	367.914	635.889	869.598	4010.99			27.249		1208.18		213.415	478.525	232.784	93.29	99.059
		27.294	174.838	14.222	1586.52	335.923	506.253	829.369	51.06	153.038					27.294	109.475			56.799	174.732		517.766	35.719		311.003			27.294	1424.55	452.358	387.99	273.742	1587.72	640.052	352.837	624.644	850.873	3931.85			27.294		1173.63		215.65	486.313	241.333	89.698	107.268
		27.3391	183.375		1600.91	344.049	502.849	800.817	41.433	146.211					27.3391	107.449			60.821	161.845		504.137	29.396		286.451			27.3391	1416.28	457.365	390.174	287.227	1565.32	710.936	341.534	618.696	834.577	3847.52			27.3391		1134.81		222.773	472.146	243.94	92.095	112.293
		27.3841	189.682		1631.08	357.062	512.355	773.716	33.935	142.042					27.3841	102.078			67.674	151.318		488.898			272.397			27.3841	1402.98	457.689	397.755	302.084	1524.16	793.505	331.006	617.464	825.412	3801.38			27.3841		1098.5		227.375	446.74	244.937	89.703	112.884
		27.4292	197.168		1691.8	376.842	525.041	747.361	28.127	138.333					27.4292				75.885	144.199		466.534			266.034			27.4292	1389.54	453.601	409.694	310.85	1473.6	884.601	334.838	614.718	826.536	3782.53			27.4292		1059.21		230.362	418.626	238.289	88.347	110.949
		27.4742	218.616		1769.05	399.266	550.15	721.778	24.865	135.468					27.4742				83.326	140.703		444.088			268.07			27.4742	1367.81	435.863	412.478	319.797	1425.78	949.897	338.858	621.469	840.081	3782.75			27.4742		1011.48		242.312	401.986	229.108	86.965	103.103
		27.5192	242.236		1877.22	432.642	580.88	693.343	22.9	132.674					27.5192				88.248	138.073		420.037			271.514			27.5192	1338.96	423.124	427.858	320.441	1398.96	956.273	348.194	628.608	876.287	3773.39			27.5192		961.339		256.308	387.999	215.281	83.18	100.254
		27.5643	270.398		2003.2	461.499	608.552	664.429	22.288	131.63					27.5643				88.427	137.155		398.874			276.46			27.5643	1323.49	413.163	442.875	306.294	1388.83	917.845	365.233	633.424	902.358	3780.62			27.5643		929.028		269.694	383.854	196.864	78.464	91.585
		27.6093	299.815		2097.85	486.075	615.138	642.128	22.007	135.167					27.6093				85.787	131.7		384.991			287.575			27.6093	1313.7	408.885	447.861	288.296	1410.33	844.647	374.658	641.814	915.219	3748.57			27.6093		881.222		298.854	389.466	186.851	80.045	89.207
		27.6544	322.95		2150.41	512.784	621.488	629.061	21.883	137.395					27.6544				78.447	126.946		384.756			297.593			27.6544	1321.36	409.475	457.735	267.303	1465.55	776.306	383.814	643.69	891.757	3719.3			27.6544		862.088		325.435	398.324	171.26	75.09	89.535
		27.6994	335.657		2155.26	527.791	610.577	614.528	22.587	139.749					27.6994				73.289	122.487		386.374			314.901			27.6994	1348.25	404.92	455.29	239.015	1529.44	704.947	382.41	652.537	867.374	3630.34			27.6994		846.791		352.345	394.523	156.159	77.435	88.106
		27.7444	336.725		2118.3	534.068	588.379	612.39	23.922	146.114					27.7444				64.829	116.656		394.756			334.509			27.7444	1388.55	404.801	463.699	222.831	1584.17	669.729	377.297	650.412	813.924	3528.5			27.7444		857.84		376.122	395.382	145.798	82.976	90.535
		27.7895	324.495		2044.66	528.676	555.502	611.246	24.793	149.382					27.7895				57.11	116.009		406.216			358.085			27.7895	1447.99	405.937	467.135	205.499	1630.97	652.127	371.329	652.236	749.896	3401.1			27.7895		878.663		406.109	397.001	139.463	88.372	94.091
		27.8345	304.625		1973.2	509.039	530.973	615.259	24.967	154.546					27.8345				49.626	115.705		422.84			385.629			27.8345	1493.16	402.51	484.511	189.401	1659.12	657.92	365.421	647.526	687.204	3281.09			27.8345		924.753		426.908	397.718	138.399	92.344	93.003
		27.8796	280		1939.6	480.84	509.229	614.224	26.851	159.36					27.8796				46.151	120.14		429.035			419.966			27.8796	1533.66	411.292	500.552	181.366	1660.89	680.34	367.454	648.702	631.884	3166.87			27.8796		972.962		439.628	406.671	134.073	103.111	93.422
		27.9246	255.585		1937.85	445.533	499.15	606.844	28.584	164.28					27.9246				39.161	122.454		441.319			451.993			27.9246	1557.74	410.022	516.215	176.076	1637.92	694.231	374.521	648.957	591.505	3044.21			27.9246		1018.91		462.686	420.947	131.679	111.94	93.801
		27.9696	241.17		1967.07	411.339	494.436	589.498	29.291	164.237					27.9696				34.114	126.64		449.845			483.789			27.9696	1560.11	416.942	524.53	167.352	1619.44	711.97	388.345	650.917	573.052	2951.39			27.9696		1052.46		485.379	434.825	132.197	123.47	94.565
		28.0147	230.249		2004.95	387.268	482.073	567.358	31.946	165.748					28.0147				30.68	128.653		470.87			521.803			28.0147	1543.71	420.678	520.841	164.546	1600.4	733.698	404.909	650.049	563.872	2855.85			28.0147		1081.17		503.301	449.49	131.337	131.753	96.568
		28.0597	228.256		2034.13	365.607	468.733	546.224	32.099	164.924					28.0597				28.656	130.07		492.478			551.649			28.0597	1525.18	420.852	497.67	158.828	1565.05	739.402	420.934	648.351	552.626	2805.92			28.0597		1084.32		534.593	453.117	133.422	136.451	101.803
		28.1048	227.033		2045.33	349.869	450.533	524.575	31.642	163.134					28.1048				25.519	128.255		501.858			579.398			28.1048	1512.41	416.111	472.552	156.508	1525.1	756.237	436.138	647.495	546.722	2751.03			28.1048		1066.4		556.153	452.913	129.894	145.362	113.001
		28.1498	225.297		2039.7	347.817	421.879	516.993	33.926	157.253					28.1498					130.77		499.138			598.677			28.1498	1495.81	413.174	438.879	151.73	1490.95	772.347	448.975	640.648	549.217	2717.76			28.1498		1048.12		576.056	456.573	129.892	148.245	129.26
		28.1948	220.436		2006.74	349.674	400.564	518.342	28.073	150.581					28.1948					134.513		470.277			610.652			28.1948	1475.22	402.43	419.442	149.4	1481.14	800.586	453.903	638.802	526.914	2678.67			28.1948		1025.82		573.519	463.832	130.131	148.853	146.33
		28.2399	215.92		1976.09	348.472	387.201	523.21	25.46	143.332					28.2399					139.039		429.068			617.206			28.2399	1453.47	389.496	397.925	147.518	1473.44	831.921	450.059	634.916	528.49	2621.82			28.2399		998.469		560.261	482.964	131.426	148.502	155.018
		28.2849	210.008		1940.38	347.989	386.207	532.999	22.748	138.648					28.2849					145.68		386.434			603.499			28.2849	1438.8	382.264	378.61	146.199	1487.3	854.044	440.698	635.616	513.423	2580.05			28.2849		974.836		529.829	508.573	134.16	151.982	157.636
		28.33	205.964		1920.14	341.91	396.904	543.098	21.607	134.209					28.33					150.421		339.024			581.611			28.33	1411.97	367.051	366.635	142.35	1504.91	863.846	427.844	629.991	505.238	2486.09			28.33		942.721		501.858	540.256	132.78	151.451	158.537
		28.375	205.534		1880.61	331.867	407.349	554.511	20.147	129.519					28.375					155.085		313.285			545.479			28.375	1381.93	349.132	350.405	138.005	1515.36	867.092	414.663	628.34	507.733	2377.26			28.375		908.323		475.746	565.075	131.809	152.362	161.411
		28.42	208.88		1824.26	317.028	417.283	562.993	21.512	129.798					28.42					159.507		304.895			490.625			28.42	1350.22	343.65	334.292	127.57	1539.08	832.519	413.242	620.288	513.384	2246.97			28.42		885.944		458.156	579.581	136.372	152.618	161.46
		28.4651	211.059		1718.68	308.6	418.833	580.203	23.054	125.83					28.4651					167.215		315.948			443.261			28.4651	1313.81	344.756	313.139	124.233	1545.44	786.855	424.697	619.055	538.979	2121.26			28.4651		843.619		448.388	569.383	133.189	150.126	168.208
		28.5101	207.302		1598.53	298.846	415.393	593.194	24.12	117.084					28.5101					173.451		331.039			394.208			28.5101	1304.45	353.181	289.578	119.935	1527.77	716.516	440.222	608.509	561.902	1990.08			28.5101		809.274		434.507	539.92	133.601	145.675	172.782
		28.5552	199.972		1473.61	297.271	407.728	603.281	26.159	108.373					28.5552					176.631		348.233			353.352			28.5552	1301.77	372.415	267.858	119.292	1525.29	646.347	470.295	596.339	598.9	1909.58			28.5552		776.034		420.395	495.698	134.991	141.323	180.288
		28.6002	188.588		1351.06	294.439	398.107	610.589	26.242	97.884					28.6002					185.264		350.281			327.64			28.6002	1315.02	394.273	240.061	118.073	1519.46	581.249	506.187	591.098	635.318	1823.91			28.6002		747.212		408.159	449.457	135.793	136.19	184.524
		28.6452	176.87		1255.45	297.909	388.247	605.548	23.899	88.964					28.6452					189.305		342.858			318.071			28.6452	1339.87	424.791	214.995	120.63	1519.29	538.983	524.035	587.76	659.724	1760.92			28.6452		734.181		394.533	409.562	138.748	130.113	179.696
		28.6903	170.023		1196.8	294.509	382.025	600.825	21.571	78.077					28.6903					186.269		333.097			321.686			28.6903	1385.69	451.532	187.375	119.333	1530.87	524.9	540.94	582.034	667.591	1716.76			28.6903		727.266		370.961	378.651	142.159	127.684	177.875
		28.7353	170.312		1148.57	291.816	375.473	586.081	19.766	69.553					28.7353					181.615		325.079			336.166			28.7353	1425.74	464.607	171.016	119.427	1530.39	530.879	542.996	580.993	667.27	1685.47			28.7353		736.803		361.264	360.567	141.758	123.514	169.356
		28.7804	176.432		1107.31	283.602	371.125	575.205	19.174	63.373					28.7804					177.544		332.75			352.089			28.7804	1459.39	470.665	151.686	123.218	1521.42	547.12	535.506	571.753	643.107	1655.3			28.7804		741.318		349.053	344.443	141.877	120.591	156.073
		28.8254	184.661		1061.17	273.099	361.491	566.98	19.239	55.868					28.8254					177.548		352.547			377.491			28.8254	1471.69	472.701	133.671	130.036	1515.88	574.926	530.478	567.217	623.298	1636.71			28.8254		761.851		346.112	338.114	135.468	115.26	138.435
		28.8704	197.471		996.013	259.229	355.071	564.812	20.462	51.41					28.8704					186.284		381.642			403.303			28.8704	1456.12	460.394	128.403	139.936	1508.29	594.678	520.624	570.604	619.874	1623.82			28.8704		776.44		349.244	330.787	127.02	115.196	123.743
		28.9155	205.34		927.301	246.229	341.916	566.606	21.083	47.709					28.9155					199.722		419.037			435.839			28.9155	1438.66	454.845	122.217	155.069	1498.06	604.335	521.183	574.907	614.587	1628.8			28.9155		785.943		355.49	328.043	124.588	113.99	110.473
		28.9605	211.669		858.132	235.746	325.942	562.311	23.715	39.188					28.9605					220.057		453.691			458.195			28.9605	1410.35	456.359	127.564	168.836	1517.48	592.154	533.215	572.422	630.546	1616.17			28.9605		773.143		360.004	337.839	124.519	113.177	103.374
		29.0056	214.782		808.863	224.582	312.655	553.754	22.992	36.339					29.0056					243.801		477.616			477.122			29.0056	1398.21	452.631	139.169	184.558	1553.61	567.29	548.019	572.252	652.539	1618.63			29.0056		761.844		363.227	350.433	121.386	112.739	99.1
		29.0506	215.744		777.331	216.607	307.631	538.124	23.508	34.842					29.0506					277.606		500.033			483.727			29.0506	1394.52	462.419	148.845	196.31	1608.3	536.723	579.651	561.814	668.748	1602.64			29.0506		731.027		360.969	366.218	119.697	110.253	94.541
		29.0956	221.014		768.478	210.475	303.242	511.245	22.96	28.881					29.0956					303.211		504.141			476.505			29.0956	1418.55	463.05	171.981	201.025	1668.24	506.341	621.572	552.987	664.799	1586.53			29.0956		698.415		356.401	381.283	116.438	104.136	92.966
		29.1407	238.199		776.429	197.476	297.074	481.565	23.979	26.379					29.1407					330.841		502.532			448.436			29.1407	1456.28	466.896	195.083	205.318	1730.99	488.223	663.75	538.047	657.479	1568.09			29.1407		651.091		355.204	396.593	111.472	95.988	90.855
		29.1857	263.423		801.082	189.293	294.183	457.636	22.541	23.233					29.1857					353.556		493.178			425.629			29.1857	1506.01	472.001	214.573	206.242	1750.25	476.447	698.432	530.379	634.546	1521.95			29.1857		601.616		344.443	402.743	98.227	94.289	87.186
		29.2308	297.217		851.476	182.207	283.79	431.905	20.14	22.231					29.2308					366.573		479.701			397.685			29.2308	1559.39	469.516	223.837	206.961	1762.77	468.653	718.598	526.932	605.103	1484.22			29.2308		557.245		335.083	400.458	88.724	99.719	83.15
		29.2758	336.863		912.612	169.568	264.221	414.566	18.915	22.818					29.2758					369.74		461.776			371.401			29.2758	1592.27	457.342	227.184	215.301	1737.79	462.436	731.913	532.636	591.666	1448.78			29.2758		534.324		329.14	394.724	77.164	96.237	78.181
		29.3208	379.048		978.428	157.094	247.435	403.393	19.351	21.507					29.3208					360.946		435.707			349.544			29.3208	1602.21	450.689	223.275	220.797	1709.75	445.151	728.266	544.294	575.438	1411.28			29.3208		531.75		333.146	386.191	70.955	95.035	76.951
		29.3659	418.632		1036.6	139.265	235.036	394.077	20.067	20.09					29.3659					351.484		407.807			344.871			29.3659	1599.89	439.086	212.682	232.141	1684.95	423.456	729.904	550.937	568.2	1372.67			29.3659		541.509		327.537	371.06	70.467	94.411	77.899
		29.4109	447.116		1090.99	128.833	222.773	397.099	19.06	20.585					29.4109					339.035		375.656			341.242			29.4109	1585.82	427.91	196.571	247.232	1659.75	402.494	723.892	566.214	567.546	1351.02			29.4109		576.044		330.119	360.224	70.465	91.598	83.007
		29.456	459.802		1130.18	117.476	225.836	393.783	18.517	19.521					29.456					327.517		340.645			338.145			29.456	1565.94	417.699	181.555	267.302	1645.42	365.868	718.583	576.478	546.983	1320.82			29.456		598.462		336.249	345.95	71.499	87.508	91.077
		29.501	461.891		1152.08	104.354	235.591	397.45	18.64	17.946					29.501					325.269		302.488			338.208			29.501	1555.82	416.683	164.603	274.774	1639.94	338.646	716.875	583.478	534.844	1296.06			29.501		610.425		340.894	331.3	76.089	80.065	102.13
		29.546	453.727		1155.34	95.518	238.873	390.492	19.372	18.478					29.546					338.147		268.94			334.227			29.546	1543.72	412.237	148.831	295.049	1641.94	316.217	702.843	597.121	511.844	1291.97			29.546		604.686		362.565	322.896	77.641	75.979	108.791
		29.5911	428.5		1137.43	90.723	252.396	381.24	17.408	20.397					29.5911					359.979		244.321			331.473			29.5911	1542.66	417.032	135.336	313.198	1646.03	301.92	690.497	608.453	493.641	1278.65			29.5911		570.619		376.797	311.516	79.502	70.198	108.54
		29.6361	399.496		1114.31	82.815	258.604	371.088		19.673					29.6361					386.866		228.632			332.903			29.6361	1542.13	427.052	121.98	334.51	1647.39	289.967	674.375	619.329	488.605	1257.91			29.6361		544.007		393.099	308.269	78.321	66.973	108.389
		29.6812	368.948		1096.36	78.866	265.272	363.162		19.21					29.6812					409.635		217.624			335.928			29.6812	1546.86	430.411	107.977	358.233	1641.93	284.759	649.818	619.896	497	1238.02			29.6812		508.338		411.397	304.789	80.698	65.165	109.527
		29.7262	336.213		1094.41	74.454	270.181	365.398		22.511					29.7262					421.823		209.634			344.487			29.7262	1555.74	434.676	91.86	380.035	1644.42	290.509	629.394	613.409	520.273	1189.14			29.7262		498.241		419.946	306.835	86.922	63.426	109.672
		29.7712	303.292		1110.43	72.957	268.627	373.516		23.417					29.7712					414.441		210.43			356.308			29.7712	1560.76	438.493	85.617	395.793	1655.59	314.184	617.945	607.032	552.707	1141.34			29.7712		502.249		426.721	304.436	92.976	69.139	109.032
		29.8163	267.92		1139.15	72.268	266.241	394.722		23.3					29.8163					386.082		213.004			367.91			29.8163	1566.3	438.755	74.997	405.601	1652.22	347.274	606.62	599.238	568.813	1101.97			29.8163		533.964		431.58	300.965	99.814	72.84	111.778
		29.8613	236.981		1175.04	75.874	273.105	425.134		21.214					29.8613					351.825		219.714			367.101			29.8613	1584.44	442.727	68.681	403.164	1640.46	379.875	596.329	585.8	573.577	1066.1			29.8613		566.979		442.49	299.79	112.979	72.921	114.656
		29.9063	209.36		1231.49	77.327	281.434	449.411		23.696					29.9063					316.49		228.482			368.12			29.9063	1605.61	452.765	64.171	395.075	1612.74	399.086	587.865	582.406	568.681	1011.24			29.9063		603.69		446.112	300.845	124.935	77.409	125.916
		29.9514	180.567		1278.32	77.536	292.504	472.076		21.771					29.9514					286.714		242.54			356.023			29.9514	1602.04	456.961	57.748	371.725	1579.81	416.924	582.582	579.383	534.515	988.84			29.9514		651.468		441.092	310.384	137.546	78.299	141.426
		29.9964	159.635		1308.21	74.268	302.993	487.619		20.194					29.9964					272.668		253.372			342.466			29.9964	1585.73	474.113	51.605	346.041	1529.68	415.445	566.725	579.892	500.514	952.034			29.9964		693.515		441.821	319.284	141.327	82.482	158.625
		30.0415	145.632		1318.6	74.041	316.943	499.091		18.849					30.0415					274.565		270.911			328.779			30.0415	1560.2	496.315	45.074	329.827	1491.86	403.953	547.527	582.868	461.491	932.56			30.0415		738.441		441.489	331.204	137.68	84.512	181.005
		30.0865	137.751		1315.72	74.009	329.056	499.366		18.882					30.0865					294.626		281.806			319.34			30.0865	1516.89	517.492	42.642	314.597	1462.85	379.146	530.095	573.893	420.478	936.646			30.0865		787.753		443.879	342.014	127.369	86.247	205.494
		30.1315	133.272		1301.66	76.492	339.136	495.281		18.016					30.1315					320.15		289.668			311.029			30.1315	1463.91	536.706	46.035	301.78	1435.91	350.315	515.564	567.469	397.002	958.194			30.1315		840.068		457.1	341.213	117.905	88.182	227.15
		30.1766	135.73		1277.56	74.172	349.02	497.719		17.044					30.1766					349.667		300.685			310.573			30.1766	1432.07	563.575	49.865	296.643	1425.16	318.238	499.444	562.842	395.561	981.22			30.1766		877.054		472.001	325.149	103.169	95.987	242.729
		30.2216	137.845		1264.78	71.143	352.78	494.078		18.33					30.2216					364.803		309.086			318.173			30.2216	1401.15	585.606	54.806	295.979	1411.67	286.705	495.968	563.865	397.852	1027.7			30.2216		901.755		488.566	301.436	91.008	103.61	249.111
		30.2667	142.848		1254.09	73.654	349.549	492.78							30.2667					370.919		313.852			321.035			30.2667	1393.28	613.432	59.63	304.853	1409.7	257.625	498.505	563.649	405.274	1078.49			30.2667		896.913		495.098	263.918	84.269	110.252	245.131
		30.3117	148.49		1245.38	69.157	345.244	493.916							30.3117					374.577		325.892			333.216			30.3117	1380.8	643.861	68.102	321.742	1413.49	230.232	505.642	568.377	402.719	1120.77			30.3117		885.072		499.784	232.406	74.8	118.134	239.127
		30.3567	162.587		1238.92	66.669	337.658	490.249							30.3567					365.11		339.052			339.333			30.3567	1378.6	680.763	79.816	346.22	1428.01	214.73	518.83	575.002	399.907	1143.96			30.3567		849.229		496.322	201.699	74.326	120.626	232.55
		30.4018	177.368		1216.43	62.615	328.97	491.553							30.4018					362.837		345.072			353.71			30.4018	1383.07	707.612	87.874	372.491	1451.62	206.788	525.039	587.555	386.914	1144.35			30.4018		802.652		490.635	181.506	69.978	120.867	227.509
		30.4468	193.878		1184.93	60.259	325.297	490.313							30.4468					365.357		355.768			366.288			30.4468	1398.25	736.365	97.092	412.11	1480.18	203.071	525.952	595.363	375.667	1145.74			30.4468		766.584		487.782	171.707	62.907	120.041	224.021
		30.4919	216.101		1160.26	60.099	327.733	481.817							30.4919					382.292		378.268			377.151			30.4919	1423.35	762.715	105.099	450.589	1511.1	208.219	510.333	605.735	362.385	1120.1			30.4919		736.159		487.448	167.183	59.102	111.402	226.221
		30.5369	246.187		1147.69	58.225	332.793	471.676							30.5369					408.243		397.621			385.641			30.5369	1445.63	777.575	105.435	472.737	1535.55	208.962	496.245	612.963	369.387	1089.63			30.5369		705.645		506.237	166.82	57.305	110.311	225.088
		30.5819	266.69		1139.77	54.483	333.607	461.833							30.5819					433.945		423.79			392.353			30.5819	1473.71	795.82	99.734	496.336	1533.91	214.465	475.02	625.826	369.581	1050.73			30.5819		691.188		522.346	165.716	59.464	125.662	228.051
		30.627	287.102		1136.79	50.099	342.733	448.992							30.627					465.726		451.629			404.484			30.627	1500.49	813.098	98.456	507.469	1510.01	214.888	458.174	636.168	380.964	1009.02			30.627		676.163		541.376	163.163	66.519	90.915	227.225
		30.672	299.837		1130.74	45.457	352.304	443.309							30.672					488.565		478.071			416.634			30.672	1518.14	834.893	86.734	489.185	1488.61	218.82	450.125	644.726	400.264	955.117			30.672		668.996		538.136	158.29	75.415	87.79	224.33
		30.7171	305.283		1115.81	45.055	352.966	433.062							30.7171					512.508		497.249			428.667			30.7171	1505.23	859.772	76.104	469.509	1475.98	223.454	443.586	656.588	422.668	895.982			30.7171		668.983		522.378	149.531	87.639	83.447	220.87
		30.7621	307.268		1082.94	40.846	355.668	425.898							30.7621					531.085		504.513			440.447			30.7621	1486.76	890.728	69.057	438.971	1473.45	223.769	446.519	659.208	425.271	830.488			30.7621		674.113		494.044	140.01	101.226	85.702	212.607
		30.8071	307.361		1023.77	39.607	349.831	419.142							30.8071					551.956		489.742			452.854			30.8071	1471.46	926.644	67.05	413.042	1493.07	227.349	457.464	667.334	423.113	764.448			30.8071		675.394		460.273	132.23	109.514	88.837	198.183
		30.8522	304.639		963.623	37.417	345.235	409.141							30.8522					567.638		469.072			458.256			30.8522	1462.37	948.834	62.908	388.662	1504.1	231.041	479.107	675.795	418.564	702.68			30.8522		689.504		424.248	127.24	116.008	89.524	181.181
		30.8972	307.117		899.761	37.89	344.279	402.235							30.8972					581.294		441.722			460.833			30.8972	1467.99	966.617	60.672	374.417	1517.84	228.216	495.394	682.605	415.853	651.636			30.8972		702.911		388.849	127.199	119.127	91.278	163.202
		30.9423	309.944		854.988	36.863	345.66	397.381							30.9423					579.082		416.892			458.99			30.9423	1485.98	968.894	65.791	366.877	1535.83	209.455	528.721	698.204	419.525	601.666			30.9423		707.303		367.489	131.007	125.786	92.656	146.038
		30.9873	311.331		823.868	37.079	358.06	390.063							30.9873					563.814		396.16			461.062			30.9873	1494.17	957.856	69.259	367.978	1546.78	194.21	557.823	705.944	427.527	560.91			30.9873		703.981		346.18	133.063	130.148	99.904	133.947
		31.0323	317.951		810.873	31.818	368.798	387.969							31.0323					544.14		387.427			468.267			31.0323	1518.72	929.309	73.552	366.01	1546.51	180.863	580.943	715.889	450.075	553.168			31.0323		691.293		337.136	139.752	139.627	109.213	131.85
		31.0774	327.107		815.21	28.837	381.183	393.117							31.0774					523.143		395.666			467.341			31.0774	1541.71	900.991	76.528	369.759	1537.79	170.345	608.768	727.129	472.072	541.517			31.0774		667.435		323.465	145.792	147.406	116.811	135.809
		31.1224	330.632		821.563	26.388	389.919	397.322							31.1224					507.956		407.977			473.165			31.1224	1552.22	871.296	72.661	366.059	1519.87	164.037	615.026	736.219	495.37	555.553			31.1224		645.076		306.732	146.654	151.799	123.943	143.536
		31.1675	332.126		824.631	27.414	385.743	403.029							31.1675					495.031		428.882			484.136			31.1675	1551.46	845.247	71.268	354.569	1501.38	163.622	614.799	748.615	509.729	591.214			31.1675		622.73		287.09	139.591	157.223	126.761	162.281
		31.2125	329.834		828.762	26.587	375.737	406.522							31.2125					494.988		452.677			493.332			31.2125	1537.69	825.002	75.043	342.324	1477.91	166.816	604.847	768.712	516.155	614.868			31.2125		612.493		262.745	127.127	162.772	132.306	175.468
		31.2575	320.979		842.325	25.647	352.541	408.349							31.2575					499.875		477.006			498.474			31.2575	1531.3	806.476	82.064	318.391	1468.01	170.31	597.884	791.604	520.769	651.545			31.2575		608.304		249.029	114.039	167.399	134.675	180.95
		31.3026	305.699		865.299	23.805	327.272	404.568							31.3026					519.939		486.947			516.387			31.3026	1506.16	796.589	91.636	305.746	1470.07	171.231	592.253	820.014	512.614	662.138			31.3026		616.688		232.423	96.546	174.523	139.293	182.015
		31.3476	290.002		894.929	21.785	301.6	400.137							31.3476					542.06		494.09			533.676			31.3476	1481.68	810.313	112.244	291.99	1487.9	172.569	596.236	850.247	495.285	663.741			31.3476		626.408		220.842	80.97	180.322	140.21	174.438
		31.3927	270.849		929.079	19.875	278.345	385.341							31.3927					560.531		496.001			550.079			31.3927	1476.19	809.243	132.616	279.569	1521.29	177.726	610.423	882.88	486.382	659.844			31.3927		643.841		221.673	67.506	184.906	140.419	162.259
		31.4377	252.778		945.943	19.338	253.882	374.268							31.4377					583.432		497.393			581.713			31.4377	1482.27	819.016	150.93	264.719	1565.06	184.46	633.002	906.789	482.219	630.347			31.4377		647		219.643	57.606	189.062	135.316	147.505
		31.4827	242.001		942.716	20.325	236.04	359.429							31.4827					605.915		497.645			608.456			31.4827	1500.75	828.905	163.929	250.644	1615.55	195.297	648.309	926.721	487.075	592.046			31.4827		652.698		232.927	49.488	190.821	129.278	135.716
		31.5278	238.256		925.381	18.237	223.791	347.207							31.5278					623.662		496.466			626.689			31.5278	1537.13	835.019	170.421	235.777	1654.59	199.807	655.945	948.158	490.491	555.828			31.5278		643.137		246.797	47.138	183.415	120.38	125.294
		31.5728	240.861		888.819	18.176	205.486	333.981							31.5728					631.675		508.859			628.402			31.5728	1583.65	830.11	178.816	217.813	1656.16	205.319	648.592	984.939	516.55	516.415			31.5728		632.05		262.934	43.158	177.556	111.558	118.342
		31.6179	247.298		853.851	20.978	192.907	319.899							31.6179					632.185		520.31			614.879			31.6179	1630.89	828.102	178.72	199.372	1633.81	208.542	624.548	1018.55	535.34	471.314			31.6179		620.185		296.423	41.56	175.61	99.608	111.716
		31.6629	256.133		818.184	19.432	183.532	309.344							31.6629					623.415		542.08			584.985			31.6629	1659.05	820.507	177.302	182.627	1596.55	199.78	589.43	1046.9	564.535	434.773			31.6629		599.282		334.691	38.782	173.096	92.387	107.306
		31.7079	261.502		791.293	16.756	175.977	297.692							31.7079					609.287		557.38			545.069			31.7079	1662.49	813.354	170.135	169.181	1539.14	189.089	556.895	1063.89	597.828	400.615			31.7079		575.981		377.574	35.918	173.748	93.574	96.89
		31.753	260.751		775.755	18.628	170.663	285.784							31.753					587.141		576.265			499.731			31.753	1633.08	809.513	161.029	154.671	1484.55	175.746	522.939	1066.91	627.04	386.887			31.753		570.66		409.876	36.959	172.522	94.622	93.748
		31.798	255.472		772.536	18.876	168.013	280.806							31.798					565.776		596.914			456.605			31.798	1589.05	811.454	149.111	145.875	1423.85	161.914	487.364	1058.07	668.628	387.954			31.798		564.943		435.063	33.904	173.216	101.741	91.782
		31.8431	242.105		781.011	19.002	167.805	278.691							31.8431					545.986		624.058			418.288			31.8431	1534.03	805.386	139.333	142.446	1362.44	157.103	461.468	1045.48	696.519	400.133			31.8431		567.463		456.304	31.191	170.944	114.624	91.571
		31.8881	227.656		792.992	16.479	166.918	272.844							31.8881					522.858		663.906			390.637			31.8881	1469.49	806.065	129.763	140.609	1313.65	152.933	435.041	1038.73	725.143	411.155			31.8881		571.999		473.31	27.378	167.161	126.152	96.317
		31.9331	219.84		808.124	17.081	164.341	263.71							31.9331					506.074		704.214			365.362			31.9331	1415.32	800.541	121.329	139.46	1279.84	153.42	409.772	1033.81	754.337	404.3			31.9331		595.596		466.229	24.269	160.631	142.061	107.51
		31.9782	214.564		824.28	15.809	162.736	249.828							31.9782					493.76		734.537			349.289			31.9782	1355.72	786.699	117.797	137.826	1264.36	157.261	387.72	1022.59	778.985	411.684			31.9782		611.274		463.831	22.455	148.56	155.943	119.851
		32.0232	216.561		823.759	15.69	160.92	238.751							32.0232					501.068		755.189			342.284			32.0232	1318.96	782.692	114.779	136.63	1259.82	153.775	367.253	1015.65	793.46	409.274			32.0232		650.565		453.269	22.642	144.55	167.845	132.533
		32.0683	220.423		804.999	18.727	162.054	226.933							32.0683					514.522		761.242			341.684			32.0683	1299.79	779.043	109.614		1261.39	152.507	359.456	1010.06	800.174	400.544			32.0683		699.137		446.815	24.995	140.866	165.655	144.331
		32.1133	222.869		768.636	19.743	165.348	213.107							32.1133					544.828		750.83			345.215			32.1133	1291.47	778.871	104.578		1271.74	146.308	355.283	1003.68	797.803	391.145			32.1133		753.025		433.805	26.016	139.079	160.925	151.903
		32.1583	223.224		709.417	19.615	170.694	203.025							32.1583					575.754		729.013			357.552			32.1583	1287.9	777.318	101.803		1292.52	136.333	366.671	1006.42	783.092	382.598			32.1583		826.102		417.834	25.39	140.039	150.697	152.915
		32.2034	220.97		649.06	20.142	174.829	195.295							32.2034					597.621		703.911			363.199			32.2034	1295.69	785.471	95.372		1294.84	126.714	377.404	1004.48	763.24	382.534			32.2034		884.408		401.724	26.254	141.768	138.203	152.748
		32.2484	211.337		586.845	20.368	170.35	183.181							32.2484					607.048		674.608			367.496			32.2484	1307.11	795.982	97.659		1298.53	117.736	390.317	1016.48	739.332	384.37			32.2484		915.273		395.824	22.735	140.425	130.196	154.969
		32.2935	203.673		553.24	22.663	162.798	178.744							32.2935					607.549		655.973			363.656			32.2935	1319.54	811.969	103.659		1305.37	111.596	404.665	1022.61	728.262	398.007			32.2935		915.632		397.468	20.714	139.411	119.21	165.621
		32.3385	192.501		537.504	22.832	143.62	168.178							32.3385					604.754		640.561			346.146			32.3385	1332.39	846.298	109.497		1319.96	100.696	419.428	1036.47	729.09	407.597			32.3385		885.9		405.96	21.973	136.959	116.112	183.269
		32.3835	188.348		543.855	23.537	121.72	150.736							32.3835					619.031		627.277			329.633			32.3835	1338.84	878.501	115.368		1353.25	91.201	433.095	1040.07	745.483	409.223			32.3835		828.1		425.359	21.461	132.647	111.41	212.394
		32.4286	194.488		581.327	26.539	99.619	145.267							32.4286					651.888		609.456			312.28			32.4286	1349.87	908.914	117.323		1389.75	82.399	442.48	1046.44	773.515	418.62			32.4286		775.44		448.094	21.999	135.293	103.852	249.556
		32.4736	212.687		621.857	28.193	83.793	133.603							32.4736					693.128		588.399			297.181			32.4736	1376	948.015	120.886		1435.89	71.789	453.03	1055.03	810.529	437.653			32.4736		724.87		473.404		136.148	95.898	282.629
		32.5187	233.733		643.698	29.981	70.271	129.353							32.5187					733.241		570.29			282.057			32.5187	1407.23	965.368	119.768		1477.66	61.941	455.855	1067.09	857.447	442.916			32.5187		702.76		493.137		140.013	86.259	307.635
		32.5637	255.094		662.737	29.925	64.776	125.906							32.5637					764.976		550.316			271.816			32.5637	1441.14	978.368	117.14		1497.88	55.467	458.79	1077.28	893.521	456.37			32.5637		716.443		502.201		147.915	76.653	329.053
		32.6087	276.335		667.228	33.512	62.612	124.031							32.6087					773.858		529.092			263.999			32.6087	1472.85	965.691	117.087		1504.16	51.811	459.935	1078.92	923.301	471.152			32.6087		748.284		508.272		155.46	64.791	339.271
		32.6538	286.324		671.414	35.928	59.017	125.16							32.6538					770.559		519.758			261.665			32.6538	1509.51	962.964	116.732		1481	48.772	459.263	1083.9	938.88	487.034			32.6538		794.874		520.887		168.443	58.937	330.333
		32.6988	288.811		670.28	36.239	56.266	125.118							32.6988					754.802		515.405			264.955			32.6988	1527.68	967.843	114.473		1454.26	42.93	449.249	1084.38	954.772	501.888			32.6988		824.768		527.9		176.717	51.012	321.19
		32.7439	280.083		680.882	37.341	53.656	124.129							32.7439					741.293		509.836			269.234			32.7439	1531.22	961.224	115.81		1417.19	41.175	439.794	1085.68	989.564	504.721			32.7439		837.251		525.048		184.609	46.79	313.495
		32.7889	267.605		709.562	35.341	48.584	122.763							32.7889					751.297		510.372			282.827			32.7889	1525.89	980.137	118.551		1373.01	37.317	434.37	1092.1	1030.39	502.758			32.7889		830.429		520.203		185.614	46.053	308.406
		32.8339	243.6		738.622	37.539	45.212	121.525							32.8339					769.467		514.419			308.281			32.8339	1509.03	982.416	121.104		1347.33	36.615	435.556	1096.29	1063.63	491.787			32.8339		803.01		509.151		182.598	44.698	309.985
		32.879	217.635		770.561	37.958	40.832	113.992							32.879					796.302		513.658			333.372			32.879	1467.21	992.187	119.481		1346.96	31.845	437.775	1093.31	1105.88	481.305			32.879		751.584		483.684		178.489	45.103	313.488
		32.924	187.933		796.048	37.078	41.619	103.245							32.924					810.214		511.867			361.244			32.924	1423.48	987.874	116.219		1361.68	33.718	437.179	1099.33	1146.54	469.094			32.924		694.935		455.985		178.726	51.679	320.523
		32.969	163.407		812.435	37.328	42.019	94.981							32.969					812.925		513.607			387.843			32.969	1394.75	951.339	107.919		1396.52	31.274	438.825	1093.61	1174.61	458.049			32.969		640.741		417.067		181.145	56.011	315.512
		33.0141	142.469		811.24	38.382	40.516	85.074							33.0141					801.934		515.406			405.032			33.0141	1391.12	909.45	96.706		1453.78	32.842	446.371	1093.52	1195.44	459.347			33.0141		576.397		383.199		189.462	58.498	297.934
		33.0591	127.372		783.542	37.943	37.51	73.373							33.0591					783.603		516.257			411.338			33.0591	1399.67	860.444	86.452		1494.73	33.54	449.812	1093.86	1207.54	464.377			33.0591		517.915		353.743		198.891	59.926	276.29
		33.1042	120.548		761.021	35.552	37.54	64.215							33.1042					767.043		521.271			409.727			33.1042	1436.57	821.69	77.977		1533.9	34.884	460.15	1082.09	1225.67	476.327			33.1042		470.903		331.655		210.277	71.309	242.696
		33.1492	118.805		744.453	38.692	34.682	60.156							33.1492					775.819		522.983			389.018			33.1492	1492.83	792.762	74.23		1572.88	34.695	475.178	1068.45	1255.51	500.131			33.1492		431.893		307.534		215.097	79.841	217.896
		33.1942	123.993		740.342	36.941	30.902	63.063							33.1942					796.286		532.054			361.998			33.1942	1543.65	779.416	65.028		1587.5	36.949	486.959	1055.18	1288.5	531.784			33.1942		407.227		283.587		212.263	87.35	202.743
		33.2393	132.164		750.991	37.345	27.625	66.626							33.2393					846.214		546.047			334.791			33.2393	1596.64	784.334	64.13		1603.79	39.065	504.912	1039.59	1324.7	573.403			33.2393		394.815		259.796		204.544	98.327	197.087
		33.2843	138.651		774.808	36.385	22.348	72.287							33.2843					897.602		562.786			304.546			33.2843	1641.92	785.074	59.366		1616.54	40.473	526.228	1024.77	1373.8	612.158			33.2843		395.451		236.935		197.459	104.567	194.437
		33.3294	142.332		803.323	32.78	18.852	75.391							33.3294					940.304		576.196			281.057			33.3294	1662.82	781.171	52.164		1613.87	38.026	549.739	1019.32	1407.62	639.512			33.3294		404.76		213.23		183.127	111.824	200.204
		33.3744	140.754		824.893	31.406	18.954	79.165							33.3744					968.367		586.816			268.599			33.3744	1684.32	771.752	44.645		1597.73	39.921	575.11	1016.92	1443.01	665.916			33.3744		405.999		188.328		173.547	114.205	199.555
		33.4194	130.689		822.065	27.141	20.299	86.252							33.4194					971.928		599.886			264.384			33.4194	1700.12	761.211	38.563		1571.33	41.001	596.918	1020.82	1471.74	691.485			33.4194		400.158		162.455		166.56	113.549	192.505
		33.4645	116.391		807.898	27.783	19.858	86.354							33.4645					953.055		604.692			269.745			33.4645	1715.59	742.346	36.557		1543.83	39.492	622.07	1035.22	1466.27	694.746			33.4645		409.272		148.798		161.508	111.977	176.162
		33.5095	100.649		784.201	25.66	21.281	87.569							33.5095					925.947		598.733			283.202			33.5095	1718.76	728.753	31.247		1520.84	40.385	635.502	1050.66	1472.57	696.136			33.5095		418.567		133.878		156.769	107.077	150.621
		33.5546	85.792		748.741	27.137		91.914							33.5546					908.154		579.195			303.136			33.5546	1726.54	710.416	28.859		1511.35	43.93	654.343	1060.6	1441.04	695.741			33.5546		447.698		128.548		152.895	104.898	131.026
		33.5996	78.694		707.235	24.225		92.509							33.5996					902.154		554.201			325.874			33.5996	1726.06	705.247	28.055		1516.8	44.792	652.085	1072.33	1419.4	687.746			33.5996		500.208		126.069		148.72	102.281	109.5
		33.6446	75.735		672.545	24.166		89.333							33.6446					913.997		535.065			330.171			33.6446	1725.7	706.653	26.544		1538.04	44.024	647.29	1075.06	1391.74	678.759			33.6446		568.543		128.235		143.576	95.149	101.478
		33.6897	75.716		641.175	24.923		84.842							33.6897					937.568		522.954			321.905			33.6897	1725.86	708.494	24.37		1567.22	44.325	631.79	1079.71	1371.78	651.915			33.6897		638.41		129.78		139.937	92.317	97.85
		33.7347	80.147		617.617	24.321		81.681							33.7347					956.07		523.11			303.996			33.7347	1734.48	707.4	20.879		1596.86	39.735	610.882	1076.16	1344.05	616.288			33.7347		705.893		137.52		139.367	83.549	98.349
		33.7798	82.502		601.675	24.537		76.946							33.7798					967.165		535.672			269.957			33.7798	1754.5	710.603	19.679		1618.61	36.192	593.906	1075.45	1301.38	566.814			33.7798		750.728		157.926		142.354	77.079	104.593
		33.8248	82.717		591.433	25.761		74.618							33.8248					962.885		556.159			235.549			33.8248	1770.61	712.542	19.329		1609.53	32.334	583.375	1063.85	1274.98	517.195			33.8248		771.728		174.56		144.851	73.079	114.074
		33.8698	80.381		599.712	27.736		71.152							33.8698					941.15		567.815			211.165			33.8698	1794.74	710.11	18.883		1587.61	29.82	587.923	1067.72	1233.43	492.126			33.8698		784.169		192.413		149.675	65.804	123.515
		33.9149	79.017		622.864	26.55		68.761							33.9149					894.612		577.885			198.505			33.9149	1816.23	712.012	18.345		1550.64	29.006	589.577	1068.48	1204.69	480.82			33.9149		780.396		208.579		147.957	57.934	129.632
		33.9599	74.454		649.039	28.611		66.489							33.9599					853.931		580.128			192.892			33.9599	1808.78	712.38	17.94		1490.14	27.797	596.229	1077.61	1174.36	470.7			33.9599		778.817		217.96		146.857	53.156	132.627
		34.005	76.846		680.119	26.547		74.081							34.005					810.898		566.84			198.647			34.005	1795.59	707.129	15.492		1441.19	28.215	598.202	1099.32	1152.07	463.768			34.005		786.033		219.681		142.318	52.142	139.599
		34.05	77.047		697.284	23.504		76.835							34.05					780.51		545.334			205.997			34.05	1759.8	702.202	13.747		1395.88	28.533	597.429	1122.22	1109.06	462.549			34.05		793.869		218.306		134.067	50.976	146.77
		34.095	79.569		705.932	25.701		84.934							34.095					753.388		522.894			213.556			34.095	1700.01	698.081	13.263		1365.06	26.815	580.949	1148.64	1072.26	452.404			34.095		809.062		214.798		129.373	52.67	152.668
		34.1401	86.172		699.093	23.984		89.14							34.1401					726.369		506.07			209.601			34.1401	1640.54	679.546	12.61		1349.65	26.803	562.848	1171.63	1033.35	433.487			34.1401		830.985		216.401		123.803	55.538	164.49
		34.1851	95.219		682.281	22.267		90.528							34.1851					692.448		490.314			201.594			34.1851	1580.61	660.19	13.634		1328.55	27.356	540.93	1195.85	988.12	410.771			34.1851		837.923		217.541		116.921	60.68	176.993
		34.2302	104.211		669.055	21.959		92.12							34.2302					656.762		475.712			195.942			34.2302	1538.18	639.502	14.352		1321.63	27.997	532.131	1201.85	970.158	382.384			34.2302		839.463		218.419		115.608	58.438	197.749
		34.2752	111.396		676.833	22.136		90.328							34.2752					611.983		463.431			188.779			34.2752	1515.01	613.821	14.349		1309.15	32.775	514.327	1206.43	969.242	373.686			34.2752		834.361		224.564		112.736	59.913	217.673
		34.3202	114.611		680.653	19.423		89.417							34.3202					561.036		450.051			184.421			34.3202	1506.06	590.792	13.146		1295.55	36.789	509.751	1198.13	1000.08	370.996			34.3202		833.198		221.797		109.31	61.716	236.374
		34.3653	113.172		689.303	19.358		89.394							34.3653					516.984		437.507			190.659			34.3653	1508.31	580.127	15.609		1272.69	39.052	518.353	1180.65	1044.09	382.4			34.3653		822.603		221.116		111.859	62.039	261.795
		34.4103	107.333		695.686	20.001		86.662							34.4103					474.262		426.157			209.857			34.4103	1525.06	579.423	12.788		1260.46	42.807	525.478	1167.09	1090.69	400.824			34.4103		794.433		222		112.312	61.818	276.027
		34.4554	100.434		688.755	22.854		82.969							34.4554					438.071		401.892			228.957			34.4554	1516.16	588.565	13.818		1241.66	47.177	545.079	1147.72	1138.99	422.556			34.4554		758.081		218.471		111.085	64.514	288.367
		34.5004	95.324		667.591	23.638		80.726							34.5004					409.367		382.821			247.296			34.5004	1499.99	602.831	13.586		1230.89	46.413	587.191	1140.69	1169.34	439.083			34.5004		715.085		219.316		116.075	66.609	288.781
		34.5454	94.061		640.891	26.918		77.425							34.5454					380.96		363.998			269.628			34.5454	1486.3	620.511	15.698		1226.38	45.78	643.503	1147.88	1180.69	461.538			34.5454		666.285		223.4		118.287	63.586	281.103
		34.5905	100.756		619.923	28.338		72.947							34.5905					366.063		342.325			283.767			34.5905	1470.97	629.311	13.861		1216.61	44.966	721.298	1159.36	1180.86	467.891			34.5905		622.192		235.193		120.519	63.587	268.026
		34.6355	111.726		614.33	30.364		69.078							34.6355					348.143		327.339			295.985			34.6355	1454.59	636.814			1202.07	42.212	825.173	1181.31	1173.17	479.491			34.6355		601.174		252.471		122.605	65.639	242.503
		34.6806	121.211		633.092	32.931		70.456							34.6806					338.941		308.738			299.937			34.6806	1449.56	639.765			1183.91	42.526	929.554	1209.6	1171.72	482.615			34.6806		595.047		258.342		121.081	66.259	216.717
		34.7256	127.522		668.209	34.084		67.662							34.7256					326.86		288.473			289.825			34.7256	1446.78	632.015			1166.75	41.831	1013.13	1229.89	1194.23	486.577			34.7256		605.044		268.267		119.136	60.256	185.215
		34.7706	130.701		720.506	35.169		65.106							34.7706					319.865		277.137			285.145			34.7706	1441.46	627.816			1150.45	38.292	1074.51	1235.24	1208.95	486.292			34.7706		619.085		274.591		119.243	53.008	159.753
		34.8157	127.454		770.701	33.641		61.208							34.8157					324.246		275.253			283.281			34.8157	1418.98	635.103			1139.33	38.112	1093.29	1229.35	1247.92	481.427			34.8157		626.696		284.936		118.083	45.074	144.845
		34.8607	122.854		803.143	38.305		55.514							34.8607					329.309		291.641			281.142			34.8607	1406.94	627.509			1118.44	38.764	1079.32	1217.97	1287.08	479.721			34.8607		645.82		304.11		117.016	44.356	133.689
		34.9058	111.527		811.686	41.664		51.375							34.9058					348.999		327.26			291.373			34.9058	1399.17	630.09			1101.56	39.196	1037.48	1209.32	1307.61	472.338			34.9058		643.662		326.538		113.982	42.373	134.266
		34.9508	106.27		801.515	47.397		45.957							34.9508					378.428		375.219			304.801			34.9508	1388.07	633.211			1072.89	38.467	996.431	1200.07	1314.36	457.648			34.9508		629.956		349.635		114.656	37.071	134.316
		34.9958	101.398		783.597	56.942		39.124							34.9958					415.732		436.164			316.682			34.9958	1378.12	636.386			1042.97	39.579	963.446	1193.6	1307.17	450.496			34.9958		608.082		376.273		110.134	37.078	135.143
		35.0409	101.241		763.885	63.532		37.187							35.0409					445.871		484.92			324.206			35.0409	1352.44	635.956			1027.37	39.002	948.602	1195.5	1297.43	448.877			35.0409		594.196		398.215		104.84	34.024	130.343
		35.0859	106.501		757.323	76.698		37.559							35.0859					463.098		522.252			325.494			35.0859	1317.75	638.513			1011.6	38.922	941.133	1195.38	1269	454.74			35.0859		573.515		413.475		101.107	31.436	123.327
		35.131	114.33		773.133	81.271		36.872							35.131					466.574		544.402			318.958			35.131	1287.98	639.723			1017.52	39.703	931.179	1193.98	1248.77	461.443			35.131		549.086		433.994		98.477	32.985	112.202
		35.176	121.113		797.114	90.373		36.736							35.176					449.153		543.912			314.693			35.176	1267.82	646.757			1032.94	41.094	927.388	1194.4	1216.78	472.318			35.176		521.549		470.256		94.403	36.928	108.297
		35.221	124.114		824.788	92.54		35.215							35.221					427.391		527.157			314.3			35.221	1269.22	661.326			1059.71	40.228	909.492	1205.62	1177.33	484.899			35.221		511.399		532.768		92.464	42.772	106.411
		35.2661	121.964		829.842	98.169		37.226							35.2661					404.348		504.506			320.672			35.2661	1286.44	674.981			1072.41	39.579	885.109	1221.36	1141.9	514.064			35.2661		505.242		605.595		90.878	43.996	104.345
		35.3111	116.686		819.886	101.446		37.344							35.3111					397.013		477.385			342.067			35.3111	1314.09	696.472			1064.87	36.915	859.553	1236.38	1085.14	558.063			35.3111		506.742		667.44		91.761	49.766	107.213
		35.3562	108.875		794.12	105.719		38.775							35.3562					403.401		458.399			374.101			35.3562	1348.62	714.822			1031.04	33.616	845.925	1248.41	1038.77	625.19			35.3562		513.097		713.404		91.996	53.869	114.31
		35.4012	103.591		748.544	111.997		39.102							35.4012					428.704		451.934			401.483			35.4012	1352.66	728.876			983.745	30.662	846.706	1258.41	993.277	692.474			35.4012		521.313		727.936		89.774	59.623	117.488
		35.4462	99.884		711.913	115.916		42.369							35.4462					474.394		457.111			430.185			35.4462	1329.49	750.001			940.202	27.914	862.564	1267.99	961.748	749.656			35.4462		545.766		710.695		88.792	65.121	120.349
		35.4913	97.289		687.428	116.22		42.251							35.4913					523.007		467.292			449.189			35.4913	1276	773.547			904.868	27.964	893.02	1283.04	927.568	809.169			35.4913		586.195		665.32		85.964	71.81	123.57
		35.5363	93.579		686.418	120.993		42.5							35.5363					568.9		485.192			452.051			35.5363	1220.26	787.074			889.853	26.077	931.745	1290.28	905.417	855.207			35.5363		625.946		602.81		79.501	83.701	127.265
		35.5813	92.268		705.01	120.993		42.167							35.5813					601.08		504.637			451.099			35.5813	1160.64	803.861			878.945	25.853	966.07	1300.15	893.347	871.912			35.5813		664.39		549.596		72.834	92.398	126.722
		35.6264	91.676		750.51	126.849		37.634							35.6264					616.089		526.218			440.57			35.6264	1116.98	810.286			877.543	26.713	988.536	1297.76	885.356	878.004			35.6264		692.346		496.379		67.437	102.45	121.967
		35.6714	87.031		785.855	136.05		38.15							35.6714					614.69		549.484			434.781			35.6714	1090.82	808.082			868.31	25.996	1008.52	1294.22	861.171	872.07			35.6714		696.02		454.211		66.798	111.58	117.455
		35.7165	85.087		815.079	147.759		34.782							35.7165					598.681		569.163			434.806			35.7165	1076.32	805.397			869.976	26.494	1022.45	1283.07	841.682	846.752			35.7165		681.317		418.312		68.285	118.286	111.125
		35.7615	81.046		827.527			34.066							35.7615					581.185		588.956			431.693			35.7615	1062.24	799.403			860.889	27.353	1034.9	1266.24	828.976	819.533			35.7615		646.505		385.791		69.514	125.307	107.026
		35.8065	76.171		807.38			33.917							35.8065					561.685		607.565			430.921			35.8065	1049.85	781.95			838.059	28.954	1064.21	1246.26	815.489	797.725			35.8065		600.606		342.151		72.562	128.565	101.495
		35.8516	71.705		761.966			32.543							35.8516					546.878		615.863			421.123			35.8516	1043.3	763.543			811.43	32.717	1101.22	1233.34	809.895	775.78			35.8516		574.198		305.818		72.15	127.556	102.034
		35.8966	70.249		701.911			32.737							35.8966					537.623		607.189			401.92			35.8966	1016.89	743.707			785.905	32.554	1152.28	1233.95	818.304	765.846			35.8966		570.11		273.83		71.07	131.667	103.224
		35.9417	68.901		638.033			33.14							35.9417					530.148		584.511			385.684			35.9417	991.364	720.783			761.862	34.414	1209.71	1229.26	833.471	744.841			35.9417		592.264		245.921		68.859	133.883	101.067
		35.9867	65.095		578.169			31.718							35.9867					525.284		546.568			376.53			35.9867	969.212	714.15			734.463	34.978	1276.64	1235.59	854.487	727.118			35.9867		640.476		228.555		69.462	130.769	104.208
		36.0317	69.091		533.171			30.161							36.0317					517.756		498.199			369.005			36.0317	941.876	716.394			713.58	34.69	1325.55	1228.15	895.635	730.255			36.0317		695.701		222.701		70.376	121.533	114.734
		36.0768	72.602		513.5			29.208							36.0768					521.977		448.037			366.698			36.0768	910.724	713.523			706.402	32.191	1363.77	1223.84	948.417	721.693			36.0768		740.04		220.403		68.253	109.528	149.47
		36.1218	81.341		499.112			31.095							36.1218					524.671		403.706			370.316			36.1218	888.163	705.096			687.275	32.615	1385.27	1210.19	988.95	717.475			36.1218		754.755		220.994		68.197	98.323	213.573
		36.1669	95.026		514.263			29.356							36.1669					544.763		372.329			373.082			36.1669	860.971	692.045			698.336	29.711	1388.88	1196.24	1040.53	705.018			36.1669		749.609		229.466		69.936	86.799	296.654
		36.2119	106.054		538.156			28.464							36.2119					575.042		350.596			377.444			36.2119	855.198	673.789			719.582	29.332	1376.74	1186.41	1085.67	682.008			36.2119		725.281		240.588		73.412	77.336	387.829
		36.2569	119.639		583.572			29.145							36.2569					611.876		336.579			380.212			36.2569	848.193	652.122			739.021	28.915	1364.6	1180.08	1113.84	657.839			36.2569		703.969		263.977		75.796	68.395	444.481
		36.302	131.601		626.817			27.597							36.302					652.6		336.341			375.372			36.302	871.112	628.325			772.154	28.634	1344.98	1177.75	1130.4	623.034			36.302		694.835		306.03		76.725	63.68	455.692
		36.347	142.427		668.602			27.279							36.347					678.848		336.032			370.258			36.347	903.373	607.991			791.559	30.832	1322.8	1171.94	1152.22	579.927			36.347		710.229		360.18		76.307	58.608	414.848
		36.3921	147.169		717.495			27.5							36.3921					700.614		337.143			356.998			36.3921	945.719	594.261			794.929	30.002	1301.58	1162.24	1157.43	536.936			36.3921		757.129		422.765		76.786	52.704	340.418
		36.4371	139.441		755.959			23.778							36.4371					710.082		347.301			348.054			36.4371	978.306	584.866			795.053	29.714	1278.94	1145.57	1161.12	509.779			36.4371		800.779		492.993		73.996	46.649	261.389
		36.4821	131.952		781.005			26.436							36.4821					707.748		354.774			350.81			36.4821	1005.22	581.635			780.189	28.413	1245.3	1129.78	1180.6	505.406			36.4821		849.343		547.062		69.522	43.732	192.164
		36.5272	119.091		805.459			24.216							36.5272					701.573		359.944			352.177			36.5272	1016.56	583.193			757.336	27.753	1211.96	1126.2	1199.34	516.685			36.5272		889.856		592.15		61.577	43.892	154.502
		36.5722	104.222		823.209			22.66							36.5722					690.995		368.606			358.919			36.5722	1004.81	583.192			739.412	28.321	1167.32	1122.88	1215.64	540.155			36.5722		904.123		612.853		56.485	43.363	140.678
		36.6173	95.289		833.246			22.17							36.6173					676.077		369.75			364.425			36.6173	988.949	582.621			735.751	30.067	1119.17	1126.58	1228.73	584.104			36.6173		900.659		607.044		47.916	42.462	135.066
		36.6623	90.656		828.587			19.878							36.6623					650.611		365.627			368.533			36.6623	973.436	589.585			733.301	33.747	1061.56	1130.93	1221.98	624.756			36.6623		867.311		597.28		44.561	42.649	130.779
		36.7073	96.111		821.693			17.538							36.7073					627.84		353.326			372.87			36.7073	974.737	587.293			737.516	32.915	1001.07	1136.76	1221.37	655.261			36.7073		805.261		569.228		40.487	44.079	130.692
		36.7524	108.47		802.096			20.796							36.7524					595.695		343.097			376.512			36.7524	981.334	579.551			746.794	32.034	938.398	1138.23	1213.43	682.865			36.7524		759.431		540.28		37.327	43.637	129.512
		36.7974	128.349		770.852			19.288							36.7974					562.368		333.872			380.342			36.7974	993.522	573.051			767.349	29.731	890.13	1138.47	1177.95	684.924			36.7974		716.332		505.53		35.522	47.767	128.61
		36.8425	141.153		741.434			18.825							36.8425					528.368		320.101			383.224			36.8425	1004.12	556.139			782.134	26.701	851.198	1124.96	1136.21	699.472			36.8425		700.377		475.987		36.175	52.467	132.98
		36.8875	151.567		727.97			18.188							36.8875					498.037		308.718			390.628			36.8875	1014.75	535.473			796.637		820.322	1112.34	1096.57	705.059			36.8875		713.348		451.361		33.752	61.368	132.283
		36.9325	158.438		716.346			19.709							36.9325					467.469		295.083			400.77			36.9325	1026.22	512.777			822.329		801.335	1100.76	1060.04	710.95			36.9325		748.31		428.702		30.094	63.502	127.287
		36.9776	150.533		716.536			21.078							36.9776					446.862		277.078			404.381			36.9776	1013.93	499.237			838.148		793.077	1085.07	1031.52	722.126			36.9776		790.341		405.629		28.697	62.028	123.963
		37.0226	147.384		709.931			20.898							37.0226					432.808		250.937			414.512			37.0226	1025.76	483.65			858.023		787.952	1066.43	1020.88	727.993			37.0226		838.216		390.449		26.988	61.089	119.559
		37.0677	144.967		701.602			21.929							37.0677					423.5		225.983			417.428			37.0677	1040.28	476.985			873.98		789.248	1053.22	1040.36	729.947			37.0677		862.792		383.324		28.022	58.376	120.353
		37.1127	141.054		675.067			21.122							37.1127					434.134		201.922			421.238			37.1127	1046.92	475.26			888.917		789.407	1034.03	1068.49	722.315			37.1127		875.601		384.061		28.792	54.751	127.607
		37.1577	146.12		647.319			21.856							37.1577					450.836		181.245			418.772			37.1577	1063.56	465.027			910.96		794.204	1018.79	1105.07	704.328			37.1577		862.652		391.877		32.441	50.6	136.646
		37.2028	156.059		613.985			21.552							37.2028					464.947		166.242			410.782			37.2028	1075.8	450.35			933.687		802.994	1021.83	1141.2	682.499			37.2028		849.62		402.844		33.374	46.449	150.258
		37.2478	169.425		577.221			22.512							37.2478					483.874		151.974			401.969			37.2478	1091.29	440.491			952.008		809.445	1022.45	1170.38	664.224			37.2478		829.498		414.786		37.252	45.601	163.133
		37.2929	181.628		564.085			22.359							37.2929					489.202		143.053			389.462			37.2929	1109.45	426.968			956.018		820.051	1031.33	1202.85	664.802			37.2929		823.35		429.564		43.567	45.656	175.327
		37.3379	194.86		558.577			23.472							37.3379					491.943		137.029			383.323			37.3379	1129.23	415.857			946.713		819.647	1033.87	1229.5	680.897			37.3379		819.205		435.933		48.761		181.587
		37.3829	198.58		542.21			23.06							37.3829					489.334		124.659			384.9			37.3829	1149.27	423.977			920.035		823.873	1048.25	1255.59	694.122			37.3829		825.3		431.739		50.624		191.574
		37.428	205.488		533.924			25.119							37.428					486.019		119.542			383.09			37.428	1149.73	439.299			886.708		818.855	1070.18	1280.17	703.426			37.428		823.319		423.865		50.121		191.106
		37.473	210.927		531.525			26.428							37.473					478.469		114.282			382.102			37.473	1160.31	453.428			863.09		814.63	1083.2	1308.36	710.574			37.473		813.845		416.246		47.654		185.445
		37.5181	214.695		521.979			28.668							37.5181					469.807		107.66			384.512			37.5181	1141.01	467.896			854.055		810.107	1097.39	1336.89	703.987			37.5181		796.236		397.248		43.295		177.771
		37.5631	223.218		532.182			26.76							37.5631					456.005		104.873			387.027			37.5631	1114.89	482.521			844.431		814.345	1106.52	1360.09	685.377			37.5631		771.48		377.762		40.561		168.55
		37.6081	227.299		548.387			24.065							37.6081					429.027		100.657			392.212			37.6081	1100.57	467.088			860.277		804.412	1113.88	1368.82	671.578			37.6081		742.198		350.92		37.627		154.63
		37.6532	232.401		576.272			25.489							37.6532					395.608		99.755			398.154			37.6532	1084.92	444.285			868.991		793.707	1114.21	1370.63	650.66			37.6532		720.006		324.068		38.635		140.274
		37.6982	235.658		594.425			26.283							37.6982					357.644		103.563			415.221			37.6982	1079.75	409.329			863.249		777.194	1105.76	1366.19	627.497			37.6982		695.566		299.05		39.956		127.756
		37.7433	237.404		612.647			26.259							37.7433					315.727		107.741			424.51			37.7433	1099.87	377.241			845.563		763.415	1097.48	1344.24	616.036			37.7433		654.757		268.596		42.827		123.746
		37.7883	242.691		610.049			24.29							37.7883					273.072		115.072			430.681			37.7883	1112.54	344.052			811.363		754.065	1094.68	1326.27	604.868			37.7883		607.102		244.931		50.022		120.434
		37.8333	246.45		600.848			24.498							37.8333					241.555		118.383			430.783			37.8333	1123.48	315.371			778.915		736.101	1099.46	1305.83	594.172			37.8333		564.049		222.955		57.535		122.029
		37.8784	261.854		584.496			25.133							37.8784					213.252		118.705			426.611			37.8784	1115.11	303.24			748.026		725.612	1111.14	1284.46	587.393			37.8784		517.297		205.428				131.103
		37.9234	276.558		565.302			25.013							37.9234					198.318		121.631			418.936			37.9234	1087.87	295.214			738.861		725.672	1133.35	1257.18	582.259			37.9234		468.139		188.828				138.745
		37.9685	290.841		551.052			25.934							37.9685					190.216		115.991			418.414			37.9685	1055.86	291.41			741.925		741.849	1160.94	1216.73	574.845			37.9685		443.09		177.963				139.364
		38.0135	304.326		545.76			25.038							38.0135					185.404		109.679			416.306			38.0135	1031.64	292.109			745.493		755.298	1190.75	1165.35	565.609			38.0135		431.153		167.828				134.682
		38.0585	316.457		532.784			27.157							38.0585					183.965		100.753			419.506			38.0585	1019.08	289.365			739.68		782.716	1220.95	1104.46	550.29			38.0585		439.082		160.672				127.777
		38.1036	334.841		519.319			25.244							38.1036					178.773		87.747			428.831			38.1036	1006.69	286.998			738.19		807.427	1253.63	1041.04	527.779			38.1036		469.508		159.718				123.462
		38.1486	351.285		502.813			24.326							38.1486					172.923		82.383			434.213			38.1486	1009.75	284.295			725.093		826.062	1275.83	978.258	513.172			38.1486		501.223		161.344				120.633
		38.1936	359.903		473.746			25.763							38.1936					162.911		79.251			432.325			38.1936	1013.09	281.686			699.488		834.11	1301.48	940.081	490.498			38.1936		540.858		156.972				120.823
		38.2387	371.304		446.422			25.703							38.2387					144.813		77.324			426.142			38.2387	1018	282.551			667.026		826.757	1311.66	914.034	469.756			38.2387		581.546		154.439				118.311
		38.2837	382.041		423.311			28.051							38.2837					129.43		80.1			414.535			38.2837	1018.29	293.882			626.59		803.888	1339.81	901.172	454.887			38.2837		619.51						117.633
		38.3288	395.991		404.259			30.456							38.3288					122.065		85.783			408.002			38.3288	997.029	300.18			599.705		763.795	1354.27	896.853	432.438			38.3288		657.076						112.376
		38.3738	409.185		398.322			32.634							38.3738					112.188		95.291			410.786			38.3738	967.375	311.865			574.013		722.207	1375.37	888.262	415.156			38.3738		678.322						102.948
		38.4188	423.691		404.405			32.147							38.4188					110.756		102.458			416.816			38.4188	935.221	319.097			559.796		674.826	1390.16	884.502	401.948			38.4188		688.191						94.936
		38.4639	436.09		407.163			34.375							38.4639					109.621		106.846			430.835			38.4639	902.918	329.507			556.992		631.04	1400.2	892.318	403.18			38.4639		680.509						80.309
		38.5089	445.053		416.382			42.253							38.5089					103.463		111.329			450.418			38.5089	875.628	327.1			562.121		597.5	1412.55	907.297	412.995			38.5089		648.393						75.811
		38.554	449.216		420.226			41.276							38.554					99.369		111.673			464.528			38.554	870.564	325.716			562.98		577.028	1424.06	941.832	446.068			38.554		611.189						75.513
		38.599	450.301		430.71			47.544							38.599					98.846		111.766			475.392			38.599	864.714	327.041			564.241		570.134	1431.94	971.6	492.902			38.599		567.246						81.524
		38.644	441.771		453.393			49.216							38.644					93.645		107.826			469.08			38.644	867.706	324.114			554.942		571.646	1443.65	996.195	538.866			38.644		522.677						92.637
		38.6891	418.774		479.339			50.932							38.6891					90.842		96.97			455.988			38.6891	860.882	324.952			547.295		595.848	1463.29	1041.39	571.611			38.6891		493.258						104.046
		38.7341	392.319		499.962			54.904							38.7341					92.527		318.306			439.78			38.7341	843.913	329.822			540.476		616.089	1479.31	1085.67	600.027			38.7341		483.343						114.311
		38.7792	355.768		516.045			54.347							38.7792					90.752		104.232			426.605			38.7792	819.145	333.897			529.789		632.402	1506.45	1114.45	617.934			38.7792		478.776						117.345
		38.8242	320.04		541.872			48.97							38.8242					94.814		62.54			424.759			38.8242	794.605	329.49			525.148		644.385	1514.99	1144.93	638.495			38.8242		468.983						115.031
		38.8692	289.833		537.432			44.219							38.8692					96.43					431.496			38.8692	763.044	315.423			526.794		642.117	1525.73	1153.82	668.861			38.8692		454.315						108.786
		38.9143	262.726		532.41			40.205							38.9143					99.382					457.377			38.9143	749.4	297.276			532.574		632.641	1517.14	1165.99	701.735			38.9143		439.96						104.846
		38.9593	243.022		524.909			38.633							38.9593					100.623					490.268			38.9593	734.97	267.972			543.093		615.316	1502.96	1159.56	739.561			38.9593		424.08						97.077
		39.0044	234.023		511.666			33.884							39.0044					103.633					523.59			39.0044	739.291	243.809			554.662		603.071	1488	1154.81	770.905			39.0044		423.372						89.305
		39.0494	234.689		503.887			31.084							39.0494					109.109					552.707			39.0494	740.06	216.509			574.912		586.8	1468.94	1137.31	779.54			39.0494		419.743						87.367
		39.0944	249.042		495.082										39.0944					112.615					577.625			39.0944	744.955	191.217			603.137		583.667	1443.69	1128.94	779.176			39.0944		436.879						87.267
		39.1395	274.799		488.478										39.1395					116.452					586.18			39.1395	761.941	174.305			628.582		574.942	1422.66	1098.48	765.277			39.1395		467.235						90.736
		39.1845	307.39		492.567										39.1845					112.823					582.827			39.1845	776.256	165.931			640.4		570.478	1398.92	1077.98	747.023			39.1845		482.963						97.04
		39.2296	342.962		509.723										39.2296					104.048					564.904			39.2296	809.316	152.818			643.728		560.571	1398.83	1041.5	732.156			39.2296		499.59						100.359
		39.2746	374.356		524.016										39.2746					90.518					534.977			39.2746	820.695	144.519			627.798		552.061	1400.4	998.707	716.539			39.2746		491.1						105.878
		39.3196	398.579		537.952										39.3196					77.442					507.499			39.3196	824.609	142.46			604.041		536.997	1401.85	964.73	714.145			39.3196		479.016						109.46
		39.3647	410.83		551.863										39.3647					67.713					478.641			39.3647	810.827	140.27			576.663		524.523	1408.23	940.47	723.497			39.3647		453.988						106.547
		39.4097	411.211		561.059										39.4097					59.085					444.841			39.4097	782.909	139.25			536.269		520.676	1409.41	926.685	732.291			39.4097		428.381						105.729
		39.4548	399.011		578.099										39.4548					55.857					423.392			39.4548	749.983	137.466			499.421		514.359	1408.12	922.122	733.398			39.4548		416.098						104.692
		39.4998	378.328		596.694										39.4998					51.902					406.129			39.4998	703.814	137.919			472.806		513.064	1403.58	918.347	715.277			39.4998		421.877						109.223
		39.5448	352.638		615.367										39.5448					48.658					393.76			39.5448	657.209	133.339			449.75		518.866	1395.57	932.268	675.803			39.5448		440.901						113.807
		39.5899	328.508		650.282										39.5899					44.957					398.473			39.5899	620.827	126.294			430.916		530.072	1377.32	944.866	643.273			39.5899		471.819						116.65
		39.6349	312.245		687.16										39.6349					47.077					423.601			39.6349	606.519	117.95			435.274		539.664	1362.28	953.16	610.025			39.6349		500.996						116.683
		39.68	308.297		718.274										39.68					45.785					457.944			39.68	584.167	103.787			445.999		554.519	1356.81	951.019	590.399			39.68		529.827						116.883
		39.725	321.491		738.134										39.725					44.276					498.798			39.725	564.067	100.708			469.125		567.185	1347.73	950.75	597.98			39.725		557.761						112.375
		39.77	334.862		730.226										39.77					42.742					545.697			39.77	574.318	98.821			511.286		586.828	1347.1	948.044	614.759			39.77		579.782						108.998
		39.8151	349.086		716.125										39.8151					46.353					586.089			39.8151	577.768	99.61			551.452		606.491	1348.05	927.895	646.361			39.8151		594.43						108.722
		39.8601	361.655		695.704										39.8601					45.776					619.065			39.8601	611.273	98.213			591.483		621.199	1340.47	916.434	674.805			39.8601		586.912						115.474
		39.9052	371.731		679.225										39.9052					46.776					630.507			39.9052	649.537	107.17			619.916		642.706	1321.49	898.128	702.065			39.9052		567.438						128.266
		39.9502	362.261		672.887										39.9502					46.346					626.704			39.9502	680.151	112.045			630.318		664.218	1306.82	883.948	722.102			39.9502		539.079						144.422
		39.9952	348.505		689.073										39.9952					45.844					612.12			39.9952	710.127	121.997			619.982		691.103	1283.44	883.023	748.725			39.9952		510.334						161.943
		40.0403	331.446		713.519										40.0403					46.155					582.469			40.0403	720.192	126.212			602.663		718.38	1265.02	884.541	763.457			40.0403		485.715						177.33
		40.0853	311.996		731.339										40.0853					47.3					554.725			40.0853	705.462	125.961			589.029		751.493	1266.82	904.554	783.352			40.0853		479.421						182.911
		40.1304	295.043		736.916										40.1304					44.868					527.447			40.1304	685.61	125.424			573.611		781.852	1270.28	932.114	813.621			40.1304		491.32						185.054
		40.1754	285.913		730.13										40.1754					41.652					505.668			40.1754	672.042	120.57			578.465		807.956	1294.98	982.97	831.003			40.1754		501.764						187.372
		40.2204	285.938		706.934										40.2204					42.282					488.441			40.2204	653.664	109.798			593.028		837.327	1310.63	1059.46	847.987			40.2204		509.114						184.993
		40.2655	289.79		673.531										40.2655					38.274					463.419			40.2655	654.878	103.265			593.14		855.106	1331.76	1125.76	851.878			40.2655		498.793						193.152
		40.3105	292.813		628.895										40.3105					38.53					435.456			40.3105	662.6	91.731			587.954		854.375	1339.29	1202.24	861.183			40.3105		472.35						203.047
		40.3556	295.58		584.311										40.3556					41.106					406.739			40.3556	674.906	87.316			573.385		833.279	1355.05	1254.07	875.179			40.3556		442.593						223.907
		40.4006	292.735		544.603										40.4006					42.478					375.785			40.4006	666.849	76.467			541.404		813.978	1370.4	1293.61	885.047			40.4006		412.995						245.468
		40.4456	276.421		503.495										40.4456					38.334					343.744			40.4456	653.244	72.871			512.485		788.071	1390.73	1307.85	909.37			40.4456		393.452						269.907
		40.4907	254.132		482.061										40.4907					36.145					318.89			40.4907	617.433	70.163			481.869		771.257	1415.95	1288.37	944.439			40.4907		409.202						283.894
		40.5357	227.205		475.206										40.5357					34.431					311.162			40.5357	579.68	68.025			458.241		759.014	1455.57	1243.01	964.623			40.5357		434.521						291.919
		40.5808	203.306		491.651										40.5808					32.032					314.689			40.5808	537.725	64.01			447.953		753.551	1497.44	1189.73	978.735			40.5808		475.258						294.816
		40.6258	174.046		523.027										40.6258					30.653					334.01			40.6258	495.33	60.562			453.29		752.227	1532.53	1108.44	999.026			40.6258		529.242						288.753
		40.6708	155.166		557.195										40.6708					27.642					371.147			40.6708	473.559	56.546			462.046		754.077	1568.77	1015	1031.07			40.6708		582.501						270.879
		40.7159	136.405		594.547										40.7159					25.009					420.077			40.7159	463.617	47.088			486.129		764.392	1604.05	922.242	1058.28			40.7159		613.785						256.941
		40.7609	116.375		619.708										40.7609					22.893					464.967			40.7609	472.132	42.724			509.04		776.984	1645.66	846.873	1087.18			40.7609		647.205						244.84
		40.806	102.703		624.669										40.806										508.922			40.806	489.896	42.559			538.651		796.247	1690.19	784.687	1125.56			40.806		658.091						233.51
		40.851	91.027		624.083										40.851										536.226			40.851	516.408	44.733			564.311		814.122	1737.99	745.253	1140.92			40.851		658.15						227.311
		40.896	84.856		615.285										40.896										549.79			40.896	549.795	43.245			584.668		826.851	1781.98	723.504	1128.69			40.896		659.311						222.713
		40.9411	74.507		603.7										40.9411										541.739			40.9411	575.32	46.134			600.565		841.397	1803.06	707.556	1092.2			40.9411		648.504						219.694
		40.9861	70.339		599.486										40.9861										525.535			40.9861	600.842	45.335			607.336		846.777	1815.11	696.39	1018.48			40.9861		638.341						211.329
		41.0312	67.36		604.491										41.0312										502.208			41.0312	638.485	44.194			588.507		844.673	1823.46	677.29	932.837			41.0312		632.756						202.154
		41.0762	68.749		598.446										41.0762										475.199			41.0762	656.998	44.728			575.314		829.933	1818.34	634.207	846.905			41.0762		612.49						198.689
		41.1212	68.681		593.997										41.1212										450.057			41.1212	661.479	41.082			563.424		801.55	1827.87	584.28	771.322			41.1212		597.003						199.202
		41.1663	70.584		580.464										41.1663										427.783			41.1663	657.881	34.828			552.266		767.372	1838.8	536.253	730.162			41.1663		570.033						203.885
		41.2113	73.637		566.572										41.2113										419.139			41.2113	643.452	30.588			541.166		734.267	1841.1	484.25	707.995			41.2113		539.303						208.636
		41.2563	76.057		546.6										41.2563										407.999			41.2563	637.408	28.032			540.867		708.377	1841.69	437.05	697.993			41.2563		507.042						219.557
		41.3014	77.541		534.39										41.3014										398.726			41.3014	611.217	26.937			542.918		693.253	1843.2	409.998	690.771			41.3014		466.399						232.104
		41.3464	77.738		531.092										41.3464										390.844			41.3464	601.366	25.439			556.063		700.182	1841.13	396.019	669.744			41.3464		437.74						241.355
		41.3915	72.316		527.979										41.3915										389.28			41.3915	599.348	32.158			585.013		715.632	1839.26	384.936	653.327			41.3915		417.956						245.585
		41.4365	68.671		534.948										41.4365										382.771			41.4365	603.096	32.985			628.921		742.484	1840.76	375.053	617.627			41.4365		412.728						245.092
		41.4815	60.934		549.718										41.4815										381.974			41.4815	616.177	32.785			678.822		770.854	1856.68	380.526	581.866			41.4815		425.885						242.538
		41.5266	54.201		568.769										41.5266										378.804			41.5266	647.234	32.723			723.27		789.585	1882.44	396.326	548.303			41.5266		437.536						242.551
		41.5716	48.635		594.652										41.5716										376.012			41.5716	685.977	33.393			753.78		805.549	1906.69	412.709	523.31			41.5716		460.119						246.767
		41.6167	44.974		632.528										41.6167										372.045			41.6167	713.672	32.621			762.418		821.616	1919.59	443.169	496.915			41.6167		492.908						251.923
		41.6617	41.404		674.422										41.6617										378.466			41.6617	753.484	27.586			752.409		825.726	1925.12	468.407	480.793			41.6617		527.712						258.845
		41.7067	37.442		718.137										41.7067										384.641			41.7067	770.428	27.767			732.107		829.071	1925.18	496.2	467.135			41.7067		568.087						267.727
		41.7518	37.218		762.243										41.7518										390.215			41.7518	773.559	24.926			713.611		838.66	1916.07	521.122	455.295			41.7518		598.329						281.211
		41.7968	36.385		801.204										41.7968										404.216			41.7968	760.856	25.639			697.507		836.2	1914.79	534.439	456.252			41.7968		634.325						297.271
		41.8419	38.02		833.281										41.8419										420.643			41.8419	749.541				697.93		825.904	1920.97	553.13	458.884			41.8419		655.155						310.137
		41.8869	37.114		856.039										41.8869										440.35			41.8869	730.847				705.964		820.163	1937.67	562.154	477.932			41.8869		669.986						316.677
		41.9319	34.997		863.778										41.9319										451.616			41.9319	719.925				708.742		821.921	1958.34	566.366	505.66			41.9319		681.326						328.51
		41.977	31.045		850.092										41.977										461.461			41.977	720.094				711.951		823.294	1964.24	579.918	542.443			41.977		694.759						333.944
		42.022	27.054		815.833										42.022										459.961			42.022	709.447				712.582		835.013	1980.64	564.67	582.664			42.022		719.732						338.277
		42.0671	25.42		762.815										42.0671										450.404			42.0671	695.703				696.268		845.914	1987.33	562.827	632.278			42.0671		741.139						341.796
		42.1121	24.86		705.571										42.1121										440.973			42.1121	682.341				703.611		856.166	1995.78	549.851	678.353			42.1121		765.56						345.491
		42.1571	23.304		655.091										42.1571										425.321			42.1571	665.145				708.615		873.589	2010.62	540.177	716.632			42.1571		773.429						348.092
		42.2022	22.398		615.017										42.2022										405.451			42.2022	653.183				718.001		885.362	2013.69	546.107	753.364			42.2022		773.213						340.364
		42.2472	24.275		597.516										42.2472										398.52			42.2472	652.722				729.767		897.368	2038.96	543.685	777.56			42.2472		744.851						330.965
		42.2923	23.348		604.007										42.2923										399.428			42.2923	654.371				734.309		911.722	2070.23	555.687	802.248			42.2923		705.582						316.035
		42.3373	21.119		639.329										42.3373										408.871			42.3373	665.693				718.645		925.499	2116.22	584.3	829.549			42.3373		665.193						302.737
		42.3823	22.393		692.686										42.3823										426.23			42.3823	666.178				686.595		944.449	2173.69	615.283	855.065			42.3823		626.18						284.845
		42.4274	22.006		755.73										42.4274										457.932			42.4274	653.896				654.622		963.524	2237.12	646.613	880.121			42.4274		588.988						270.482
		42.4724	26.799		812.344										42.4724										495.206			42.4724	615.949				623.307		976.142	2303.17	682.252	903.19			42.4724		560.921						257.261
		42.5175	33.149		832.603										42.5175										530.649			42.5175	570.601				602.281		972.992	2343.26	703.827	917.504			42.5175		531.387						248.64
		42.5625	39.648		832.324										42.5625										570.829			42.5625	541.437				598.092		965.372	2353.9	722.399	919.595			42.5625		497.648						243.791
		42.6075	48.618		804.599										42.6075										602.655			42.6075	516.92				619.265		947.356	2351.62	716.606	919.638			42.6075		475.754						240.547
		42.6526	53.999		752.373										42.6526										629.202			42.6526	506.419				643.643		934.524	2315.04	686.327	928.544			42.6526		463.389						239.672
		42.6976	59.693		687.224										42.6976										639.102			42.6976	514.341				668.829		923.023	2287.25	644.014	931.678			42.6976		459.878						242.477
		42.7427	59.517		628.511										42.7427										639.334			42.7427	539.12				683.326		911.649	2263.06	589.318	951.902			42.7427		474.959						238.466
		42.7877	55.109		577.023										42.7877										621.82			42.7877	548.783				695.807		904.739	2253.55	525.457	970.169			42.7877		496.078						234.187
		42.8327	47.855		528.297										42.8327										592.141			42.8327	560.289				699.537		896.765	2277.03	494.421	996.015			42.8327		520.625						225.678
		42.8778	38.102		486.075										42.8778										560.955			42.8778	564.558				714.13		876.227	2302.36	470.962	1016.54			42.8778		555.693						216.16
		42.9228	29.7		445.487										42.9228										533.721			42.9228	568.695				720.357		854.061	2319.01	457.562	1030.3			42.9228		584.18						203.264
		42.9679	24.646		400.904										42.9679										527.517			42.9679	578.519				742.255		827.447	2324.86	451.081	1039.94			42.9679		606.681						197.443
		43.0129	23.572		363.082										43.0129										533.9			43.0129	592.58				774.109		810.529	2306.51	448.537	1038.76			43.0129		633.06						193.649
		43.0579	21.425		323.639										43.0579										554.291			43.0579	611.806				815.746		803.923	2272.1	434.9	1026.78			43.0579		661.732						204.952
		43.103	21.615		288.073										43.103										583.708			43.103	632.551				856.555		805.883	2202.49	420.652	998.455			43.103		697.822						224.107
		43.148	22.476		263.25										43.148										602.89			43.148	665.44				884.622		815.028	2132.41	402.776	986.102			43.148		751.706						238.785
		43.1931	22.721		242.598										43.1931										616.905			43.1931	690.719				891.743		820.188	2071.84	390.361	969.473			43.1931		806.533						260.57
		43.2381	21.072		232.28										43.2381										613.88			43.2381	718.206				890.391		823.844	2010.9	366.006	980.012			43.2381		853.607						274.355
		43.2831	20.697		218.916										43.2831										601.855			43.2831	733.367				875.1		825.443	1968.79	348.973	1001.98			43.2831		884.076						282.667
		43.3282	22.718		207.385										43.3282										593.802			43.3282	737.552				842.549		825.285	1931.86	342.877	1034.76			43.3282		873.657						285.025
		43.3732	21.643		197.211										43.3732										583.132			43.3732	734.332				815.113		834.758	1908.18	343.974	1036.37			43.3732		826.014						291.358
		43.4183	22.933		184.584										43.4183										582.084			43.4183	720.443				783.092		838.676	1897.32	336.316	1033.98			43.4183		752.188						287.056
		43.4633	25.49		176.951										43.4633										584.645			43.4633	701.995				761.264		851.301	1888.44	335.62	1009.32			43.4633		660.746						276.354
		43.5083	26.713		170.15										43.5083										597.129			43.5083	674.057				743.52		862.633	1882.66	327.798	965.757			43.5083		575.123						269.732
		43.5534	25.782		167.808										43.5534										598.993			43.5534	644.006				717.822		873.084	1893.53	315.074	911.57			43.5534		513.878						253.857
		43.5984	24.123		171.986										43.5984										587.309			43.5984	622.118				691.625		878.846	1898.61	293.913	847.421			43.5984		490.546						241.597
		43.6435	22.029		174.642										43.6435										568.898			43.6435	588.428				663.72		877.481	1921.28	281.46	801.14			43.6435		487.409						227.497
		43.6885	22.225		176.17										43.6885										545.675			43.6885	564.867				639.787		874.767	1946.52	271.218	776.902			43.6885		512.759						224.571
		43.7335	23.314		182.238										43.7335										520.399			43.7335	539.807				615.37		881.817	1960.57	273.008	751.391			43.7335		548.305						230.252
		43.7786			183.642										43.7786										499.702			43.7786	518.869				593.761		883.509	1972.85	278.354	741.324			43.7786		570.79						246.055
		43.8236			175.395										43.8236										499.545			43.8236	499.969				576.032		896.721	1976.74	290.539	731.195			43.8236		583.228						265.777
		43.8687			160.157										43.8687										520.087			43.8687	479.003				548.793		911.255	1979.08	313.149	736.049			43.8687		573.599						284.971
		43.9137			139.005										43.9137										560.996			43.9137	467.178				523.772		930.293	1965.6	334.244	724.823			43.9137		540.312						301.852
		43.9587			118.157										43.9587										619.938			43.9587	453.953				510.333		950.695	1971.36	352.825	713.269			43.9587		510.357						310.946
		44.0038			99.308										44.0038										698.683			44.0038	441.67				507.376		972.501	1990.24	369.275	702.455			44.0038		480.089						311.185
		44.0488			79.092										44.0488										785.523			44.0488	435.965				499.827		984.198	2021.59	378.815	706.887			44.0488		459.628						303.577
		44.0938			63.715										44.0938										857.083			44.0938	433.679				503.011		985.15	2056.17	381.016	716.068			44.0938		454.468						290.108
		44.1389			57.255										44.1389										920.041			44.1389	444.124				500.476		989.204	2090.51	367.212	744.431			44.1389		456.516						274.768
		44.1839			48.469										44.1839										958.322			44.1839	454.818				487.005		983.746	2127.59	343.994	787.727			44.1839		471.476						257.331
		44.229			42.524										44.229										979.568			44.229	469.103				478.146		971.902	2154.55	319.36	841.702			44.229		488.195						236.161
		44.274			38.564										44.274										979.985			44.274	488.933				460.99		961.314	2190.78	305.824	898.438			44.274		492.863						218.815
		44.319			41.923										44.319										975.42			44.319	498.184				443.854		953.461	2222.73	290.488	958.072			44.319		493.205						208.629
		44.3641			40.15										44.3641										965.2			44.3641	494.179				426.456		948.748	2250.78	291.685	1006.18			44.3641		493.583						201.923
		44.4091			41.778										44.4091										953.514			44.4091	485.946				413.961		942.695	2276.92	307.554	1029.45			44.4091		489.481						192.894
		44.4542			41.914										44.4542										947.175			44.4542	463.049				404.052		942.943	2285.68	330.073	1036.23			44.4542		487.827						183.95
		44.4992			40.645										44.4992										943.204			44.4992	451.342				393.091		946.703	2289.03	349.004	1043.05			44.4992		501.26						181.972
		44.5442			37.36										44.5442										942.736			44.5442	444.743				382.011		939.199	2297.54	357.94	1048.9			44.5442		529.295						180.518
		44.5893			34.989										44.5893										947.774			44.5893	445.215				368.064		913.657	2312.77	365.497	1075.3			44.5893		594.595						183.442
		44.6343			34.051										44.6343										955.795			44.6343	438.293				346.258		876.642	2342.12	375.084	1124.17			44.6343		649.203						185.111
		44.6794			33.672										44.6794										963.429			44.6794	422.065				312		825.861	2370.09	385.692	1172.55			44.6794		700.634						190.949
		44.7244			33.816										44.7244										973.799			44.7244	404.072				285.3		775.488	2406.5	390.052	1235.99			44.7244		730.896						199.221
		44.7694			36.319										44.7694										989.965			44.7694	369.864				257.957		721.97	2428.95	393.178	1296.51			44.7694		735.484						205.355
		44.8145			43.703										44.8145										1009.54			44.8145	340.873				245.904		682.88	2419.28	387.423	1344.95			44.8145		725.424						205.764
		44.8595			50.06										44.8595										1045.46			44.8595	312.269				246.021		658.806	2379.13	366.674	1379.06			44.8595		686.202						203.704
		44.9046			53.725										44.9046										1087.7			44.9046	293.032				259.869		649.675	2320.27	336.686	1389.07			44.9046		646.296						208.185
		44.9496			56.444										44.9496										1142.12			44.9496	294.093				271.538		663.74	2270.25	297.005	1363.79			44.9496		607.446						206.645
		44.9946													44.9946										1218.97			44.9946	314.556				284.788		686.685	2215.04	250.746	1333.39			44.9946		568.173						199.609
		45.0397													45.0397										1295.66			45.0397	336.887				303.302		712.146	2170.47	220.905	1295.58			45.0397		542.744						194.467
		45.0847													45.0847										1368.09			45.0847	361.295				317.8		737.962	2142.9	207.187	1253.2			45.0847		527.741						189.157
		45.1298													45.1298										1423.98			45.1298	381.54				322.207		757.971	2121.29	211.711	1231.11			45.1298		521.716						176.202
		45.1748													45.1748										1468.27			45.1748	405.686				320.251		774.722	2103.74	239.347	1224.15			45.1748		519.056						161.107
		45.2198													45.2198										1495.77			45.2198	422.436				312.687		787.977	2080.68	270.384	1226.86			45.2198		518.245						151.431
		45.2649													45.2649										1500.95			45.2649	427.194				303.329		792.651	2069.18	300.031	1227.85			45.2649		544.568						142.406
		45.3099													45.3099										1489.78			45.3099	425.04				302.98		804.125	2049.4	324.984	1234.27			45.3099		575.907						139.324
		45.355													45.355										1461.09			45.355	423.311				319.283		812.143	2035.24	347.617	1250.91			45.355		613.139						137.81
		45.4													45.4										1427.11			45.4	417.674				345.289		834.552	2035.34	350.602	1262.23			45.4		659.295						143.603
		45.445													45.445										1383.23			45.445	426.303				377.533		865.771	2047.9	357.422	1272.42			45.445		693.296						151.383
		45.4901													45.4901										1336.62			45.4901	442.894				411.687		897.446	2054.3	359.143	1276.47			45.4901		726.897						161.793
		45.5351													45.5351										1301.66			45.5351	461.064				434.76		927.881	2063.24	362.644	1284.13			45.5351		757.559						164.489
		45.5802													45.5802										1266.06			45.5802	489.814				428.387		945.907	2073.39	369.068	1280.54			45.5802		784.066						172.291
		45.6252													45.6252										1243.78			45.6252	505.699				408.511		952.405	2071.86	390.797	1268.71			45.6252		824.783						181.447
		45.6702													45.6702										1231.39			45.6702	516.418				370.913		937.026	2061.06	420.589	1255.53			45.6702		855.26						189.911
		45.7153													45.7153										1230.35			45.7153	499.769				323.186		913.181	2033.15	456.629	1219.86			45.7153		883.202						200.749
		45.7603													45.7603										1235.8			45.7603	470.12				281.507		886.5	2004.43	493.736	1168.68			45.7603		904.494						210.33
		45.8054													45.8054										1242.28			45.8054	435.068				257.05		847.987	1961.31	515.763	1124.86			45.8054		897.311						220.274
		45.8504													45.8504										1243.47			45.8504	395.544				242.502		824.964	1923.01	528.61	1075.71			45.8504		885.25						223.191
		45.8954													45.8954										1244.63			45.8954	360.961				234.848		814.763	1893.26	522.291	1039.94			45.8954		848.764						214.827
		45.9405													45.9405										1235.86			45.9405	353.503				225.721		806.344	1867.29	495.623	1017.18			45.9405		807.891						198.939
		45.9855													45.9855										1212.07			45.9855	350.369				216.252		807.096	1846.63	451.146	999.87			45.9855		753.674						177.341
		46.0306													46.0306										1186.77			46.0306	353.087				205.669		820.815	1823.67	399.509	1000.56			46.0306		711.259						151.379
		46.0756													46.0756										1173.39			46.0756	350.261				186.882		836.459	1808.62	351.697	1001.4			46.0756		687.584						126.351
		46.1206													46.1206										1170.26			46.1206	343.566				173.37		861.039	1779.9	302.834	1004.3			46.1206		670.482						107.943
		46.1657													46.1657										1186.02			46.1657	325.55				180.675		873.291	1743.05	268.553	1015.89			46.1657		658.81						98.124
		46.2107													46.2107										1205.59			46.2107	309.014				195.731		890.374	1720.79	233.859	1029.11			46.2107		651.287						92.92
		46.2558													46.2558										1244.77			46.2558	285.679				212.85		894.347	1699.41	203.247	1033.55			46.2558		639.149						92.97
		46.3008													46.3008										1295.7			46.3008	281.563				232.942		896.86	1686.32	175.799	1017.78			46.3008		619.198						97.105
		46.3458													46.3458										1344.85			46.3458	286.5				253.802		890.446	1677.03	154.94	1002.36			46.3458		587.781						103.988
		46.3909													46.3909										1385.34			46.3909	289.319				266.632		878.268	1669.26	147.382	979.098			46.3909		562.683						109.643
		46.4359													46.4359										1425.07			46.4359	303.825				271.828		870.669	1675.46	151.595	940.82			46.4359		550.558						118.534
		46.481													46.481										1459.96			46.481	318.299				267.486		857.221	1689.51	166.589	897.526			46.481		552.997						121.593
		46.526													46.526										1481.48			46.526	323.555				263.996		844.936	1700.71	187.454	841.002			46.526		573.489						129.405
		46.571													46.571										1501.82			46.571	320.801				252.695		832.105	1705.79	205.983	794.065			46.571		589.162						132.885
		46.6161													46.6161										1508.01			46.6161	324.288				254.973		822.539	1714.18	227.835	738.395			46.6161		597.68						135.546
		46.6611													46.6611										1508.87			46.6611	321.008				255.716		813.097	1705.82	242.912	701.21			46.6611		595.094						139.913
		46.7062													46.7062										1496.06			46.7062	315.003				262.175		808.067	1689.22	247.089	669.402			46.7062		573.519						145.04
		46.7512													46.7512										1481.8			46.7512	315.491				267.796		809.421	1686.38	246.36	650.596			46.7512		557.758						146.415
		46.7962													46.7962										1477.65			46.7962	311.53				263.527		814.832	1680.98	241.362	647.009			46.7962		550.479						146.474
		46.8413													46.8413										1485.1			46.8413	300.182				256.557		815.704	1688.68	231.111	669.698			46.8413		560.695						146.054
		46.8863													46.8863										1504.85			46.8863	288.149				240.621		813.199	1687.51	221.797	700.978			46.8863		591.712						143.539
		46.9314													46.9314										1530.45			46.9314	273.286				224.426		809.642	1677.68	211.392	746.739			46.9314		635.505						136.006
		46.9764													46.9764										1560.36			46.9764	255.492				217.026		797.219	1654.25	196.18	772.264			46.9764		671.74						126.486
		47.0214													47.0214										1590.61			47.0214	236.819				213.717		783.165	1618.12	181.862	783.115			47.0214		711.27						115.209
		47.0665													47.0665										1615.38			47.0665	328.383				214.897		776.052	1593.89	166.485	784.797			47.0665		739.561						105.194
		47.1115													47.1115										1641.37			47.1115	247.189				219.127		768.441	1546.6	153.664	763.883			47.1115		743.32						100.329
		47.1565													47.1565										1649.53			47.1565	220.723				221.425		770.253	1499.36	140.569	727.571			47.1565		729.541						95.065
		47.2016													47.2016										1661.48			47.2016	229.623				217.783		783.418	1459.54	135.728	711.993			47.2016		718.463						93.616
		47.2466													47.2466										1671.21			47.2466	238.668				208.58		803.96	1403.46	140.519	701.63			47.2466		702.179						93.007
		47.2917													47.2917										1686.87			47.2917	245.039				205.852		819.57	1352.24	158.113	698.042			47.2917		690.02						98.53
		47.3367													47.3367										1704			47.3367	244.415				200.481		836.476	1289.95	191.624	702.277			47.3367		687.789						106.996
		47.3817													47.3817										1728.9			47.3817	239.434				203.763		839.271	1235.21	229.202	710.341			47.3817		676.178						118.175
		47.4268													47.4268										1739.56			47.4268	232.455				204.839		827.91	1194.41	263.242	725.907			47.4268		657.842						126.377
		47.4718													47.4718										1745.89			47.4718	219.19				199.378		804.486	1159.14	288.701	744.564			47.4718		623.496						132.257
		47.5169													47.5169										1750.42			47.5169	222.966				194.714		774.103	1140.07	301.242	751.368			47.5169		578.204						140.592
		47.5619													47.5619										1759.35			47.5619	220.847				195.125		740.3	1120.34	298.978	770.656			47.5619		528.763						146.073
		47.6069													47.6069										1787.88			47.6069	222.79				191.946		708.238	1102.97	284.379	817.054			47.6069		483.755						145.607
		47.652													47.652										1813.39			47.652	228.828				192.378		678.068	1082.06	270.355	851.028			47.652		454.188						145.591
		47.697													47.697										1836.7			47.697	227.639				198.614		661.739	1058.55	251.254	896.049			47.697		439.909						144.459
		47.7421													47.7421										1855.74			47.7421	229.026				204.533		650.35	1042.2	250.708	938.77			47.7421		452.843						139.879
		47.7871													47.7871										1848.49			47.7871	226.83				209.285		648.512	1026.26	252.291	970.108			47.7871		469.942						141.315
		47.8321													47.8321										1830.91			47.8321	229.528				214.266		656.534	1015.47	249.158	989.278			47.8321		497.474						147.147
		47.8772													47.8772										1808.74			47.8772	228.272				215.446		662.821	995.752	250.094	980.516			47.8772		532.278						146.185
		47.9222													47.9222										1777.63			47.9222	233.959				218.367		666.04	979.638	254.274	969.44			47.9222		583.683						149.597
		47.9673													47.9673										1760.52			47.9673	237.526				213.938		666.67	974.635	250.033	964.613			47.9673		637.502						152.516
		48.0123													48.0123										1748.5			48.0123	240.197				210.819		664.166	955.891	252.566	965.531			48.0123		704.424						150.57
		48.0573													48.0573										1741.09			48.0573	237.296				211.146		652.804	939.652	261.665	969.547			48.0573		777.56						146.617
		48.1024													48.1024										1742.81			48.1024	230.705				212.327		648.236	921.532	280.328	989.553			48.1024		844.352
		48.1474													48.1474										1732.5			48.1474	227.932				217.931		649.11	910.693	311.927	1008.38			48.1474		891.669
		48.1925													48.1925										1718.3			48.1925	224.91				221.855		657.353	891.583	344.367	1022.66			48.1925		910.906
		48.2375													48.2375										1712.77			48.2375	228.419				227.212		665.648	881.969	378.405	1039.04			48.2375		898.375
		48.2825													48.2825										1702.01			48.2825	233.061				229.353		672.39	869.113	406.021	1023.35			48.2825		853.678
		48.3276													48.3276										1701.07			48.3276	236.509				236.899		669.751	862.226	431.748	1008.92			48.3276		806.651
		48.3726													48.3726										1709.23			48.3726	239.825				229.833		651.228	851.233	454.76	985.486			48.3726		735.02
		48.4177													48.4177										1710.58			48.4177	243.284				222.579		629.223	843.692	472.641	955.373			48.4177		668.504
		48.4627													48.4627										1692.91			48.4627	233.431				220.481		598.059	830.721	480.459	909.228			48.4627		606.01
		48.5077													48.5077										1673.74			48.5077	220.228				217.514		567.852	813.017	495.804	865.5			48.5077		547.246
		48.5528													48.5528										1639.21			48.5528	216.402				212.118		543.107	793.86	500.317	818.479			48.5528		490.06
		48.5978													48.5978										1582.02			48.5978	213.755				201.118		533.249	783.438	497.823	781.07			48.5978		438.875
		48.6429													48.6429										1517.55			48.6429	207.642				196.97		528.707	772.256	493.439	760.05			48.6429		400.768
		48.6879													48.6879										1456.04			48.6879	201.833				185.81		520.334	774.464	488.587	740.675			48.6879		369.751
		48.7329													48.7329										1404.69			48.7329	194.451				171.324		507.782	778.621	487.538	717.848			48.7329		365.67
		48.778													48.778										1360.55			48.778	184.895				163.997		496.658	788.117	492.307	706.371			48.778		370.905
		48.823													48.823										1331.34			48.823	173.842				158.874		480.737	786.751	497.942	687.133			48.823		382.334
		48.8681													48.8681										1312.82			48.8681	161.229				156.464		463.411	779.946	506.709	666.969			48.8681		399.934
		48.9131													48.9131										1311.46			48.9131	149.906				159.331		446.356	763.904	523.021	657.874			48.9131		413.958
		48.9581													48.9581										1322.55			48.9581	148.888				156.767		423.866	759.383	534.543	656.198			48.9581		423.88
		49.0032													49.0032										1349.99			49.0032	153.833				156.7		414.376	748.224	542.717	660.875			49.0032		425.425
		49.0482													49.0482										1375.52			49.0482	156.519				152.914		410.343	741.198	555.522	664.577			49.0482		424.266
		49.0933													49.0933										1389.25			49.0933	156.269				150.348		402.164	732.088	568.519	670.152			49.0933		423.136
		49.1383													49.1383										1391.95			49.1383	159.27				153.193		396.831	723.548	561.358	659.705			49.1383		418.732
		49.1833													49.1833										1376.17			49.1833	157.712				153.783		387.287	713.893	555.692	642.41			49.1833		414.868
		49.2284													49.2284										1359.71			49.2284	162.019				159.763		376.719	695.82	539.685	607.715			49.2284		418.944
		49.2734													49.2734										1326.66			49.2734	163.637				159.904		361.474	686.752	520.184	584.957			49.2734		424.761
		49.3185													49.3185										1292.08			49.3185	161.335				156.443		348.341	676.35	496.764	564.234			49.3185		428.344
		49.3635													49.3635										1260.69			49.3635	164.126				154.599		341.27	667.786	469.76	565.25			49.3635		431.979
		49.4085													49.4085										1245.98			49.4085	162.007				156.533		337.619	662.709	446.639	578.503			49.4085		438.45
		49.4536													49.4536										1249.4			49.4536	158.34				160.866		339.864	654.533	428.557	612.693			49.4536		439.666
		49.4986													49.4986										1249.22			49.4986	164.713				159.026		341.263	645.831	413.705	657.617			49.4986		444.33
		49.5437													49.5437										1250.71			49.5437	163.714				158.564		340.516	633.157	398.714	692.467			49.5437		427.996
		49.5887													49.5887										1270.48			49.5887	165.116				153.272		339.184	615.362	380.749	728.438			49.5887		408.813
		49.6337													49.6337										1285.18			49.6337	164.393				143.87		329.876	594.599	361.752	747.95			49.6337		388.483
		49.6788													49.6788										1295.02			49.6788	156.425				129.484		312.078	581.375	340.477	759.787			49.6788		366.052
		49.7238													49.7238										1298.06			49.7238	147.747				121.236		300.333	566.138	327.687	752.807			49.7238		342.872
		49.7688													49.7688										1291.73			49.7688	132.048				115.098		288.081	549.587	321.428	742.489			49.7688		328.139
		49.8139													49.8139										1274.18			49.8139	123.983				108.524		286.324	536.285	325.146	736.157			49.8139		315.87
		49.8589													49.8589										1247.56			49.8589	115.692				106.298		293.294	524.26	340.937	709.531			49.8589		315.802
		49.904													49.904										1213.09			49.904	108.746				103.472		304.904	517.653	375.4	687.51			49.904		312.695
		49.949													49.949										1184.15			49.949	103.657				103.06		323.988	513.951	401.698	666.346			49.949		307.529
		49.994													49.994										1164.29			49.994	103.415				100.543		340.479	505.085	428.158	646.77			49.994		292.433
		50.0391													50.0391										1153.63			50.0391	99.875				106.19		351.212	499.004	441.897	646.846			50.0391		282.484
		50.0841													50.0841										1152.51			50.0841	99.508				104.164		363.204	487.578	449.439	639.302			50.0841		266.308
		50.1292													50.1292										1169.43			50.1292	99.735				107.659		366.608	475.251	453.419	638.126			50.1292		253.762
		50.1742													50.1742										1180.53			50.1742	101.609				109.08		362.75	458.921	456.51	643.95			50.1742		247.305
		50.2192													50.2192										1194.52			50.2192	104.185				108.084		356.196	449.318	461.922	624.009			50.2192		249.251
		50.2643													50.2643										1201.25			50.2643	109.479				106.645		343.386	436.644	465.845	603.769			50.2643		260.432
		50.3093													50.3093										1203.5			50.3093	117.7				108.62		328.597	430.587	468.142	582.144			50.3093		269.618
		50.3544													50.3544										1207.77			50.3544	118.064				107.116		313.142	421.264	467.709	552.316			50.3544		275.477
		50.3994													50.3994										1218.12			50.3994	120.152				108.652		302.689	412.306	461.705	536.697			50.3994		280.637
		50.4444													50.4444										1236.66			50.4444	120.496				112.041		290.1	397.903	444.591	531.26			50.4444		281.33
		50.4895													50.4895										1267.27			50.4895	123.093				116.562		276.833	386.012	410.765	538.862			50.4895		277.033
		50.5345													50.5345										1296.94			50.5345	129.472				125.092		268.669	372.03	377.46	566.137			50.5345		265.528
		50.5796													50.5796										1310.2			50.5796	134.331				132.034		257.951	359.291	338.999	590.363			50.5796		247.146
		50.6246													50.6246										1333.99			50.6246	138.559				147.796		253.062	352.627	290.098	608.885			50.6246		231.779
		50.6696													50.6696										1329.58			50.6696	144.947				160.644		249.738	345.908	254.36	614.086			50.6696		219.196
		50.7147													50.7147										1302.53			50.7147	159.132				167.276		242.781	334.89	220.883	612.848			50.7147		204.316
		50.7597													50.7597										1260.82			50.7597	170.477				179.177		236.271	318.281	194.793	604.359			50.7597		191.87
		50.8048													50.8048										1205.51			50.8048	176.192				193.183		231.491	301.105	186.168	583.425			50.8048		181.597
		50.8498													50.8498										1144.46			50.8498	187.513				208.922		220.955	287.109	188.701	573.719			50.8498		180.141
		50.8948													50.8948										1077.89			50.8948	197.466				227.08		207.373	273.635	197.432	558.035			50.8948		180.782
		50.9399													50.9399										1015.03			50.9399	210.247				249.445		199.123	261.313	206.559	557.252			50.9399		188.895
		50.9849													50.9849										952.503			50.9849	228.632				270.671		180.212	249.93	219.31	557.516			50.9849		189.039
		51.03													51.03										901.18			51.03	252.259				277.391		164.686	234.216	219.17	561.567			51.03		193.971
		51.075													51.075										851.079			51.075	270.478				272.004		149.408	225.3	205.899	572.075			51.075		198.885
		51.12													51.12										805.842			51.12	281.718				254.161		136.599	213.908	187.838	568.334			51.12		196.685
		51.1651													51.1651										765.715			51.1651	276.325				230.244		133.835	202.417	167.459	571.227			51.1651		188.294
		51.2101													51.2101										735.769			51.2101	259.786				207.542		131.525	192.41	140.853	577.758			51.2101		183.497
		51.2552													51.2552										705.07			51.2552	236.817				191.715		140.384	180.308	123.458	592.774			51.2552		175.054
		51.3002													51.3002										680.834			51.3002	214.114				177.808		152.209	174.56	104.962	598.061			51.3002		177.556
		51.3452													51.3452										667.836			51.3452	193.631				165.328		160.01	167.868	99.396	606.83			51.3452		182.21
		51.3903													51.3903										655.73			51.3903	182.42				148.263		169.117	161.51	99.545	617.489			51.3903		195.817
		51.4353													51.4353										652.764			51.4353	170.024				136.076		172.198	155.614	108.327	627.78			51.4353		210.412
		51.4804													51.4804										647.281			51.4804	157.941				119.167		169.028	150.56	118.209	634.32			51.4804		224.456
		51.5254													51.5254										655.338			51.5254	147.51				102.074		159.961	147.151	124.465	642.046			51.5254		245.414
		51.5704													51.5704										668.172			51.5704	131.115				92.009		149.428	140.472	133.573	651.642			51.5704		251.87
		51.6155													51.6155										682.829			51.6155	111.156				82.351		141.479	132.639	129.063	652.472			51.6155		254.329
		51.6605													51.6605										693.775			51.6605	100.689				74.772		130.573	132.402	120.322	648.162			51.6605		243.137
		51.7056													51.7056										702.493			51.7056	92.888				69.52		123.993	125.33	106.983	638.58			51.7056		233.576
		51.7506													51.7506										710.778			51.7506	87.931				62.924		117.394	121.134	94.69	628.452			51.7506		227.027
		51.7956													51.7956										704.022			51.7956	83.525				56.517		105.93	117.052	75.215	614.753			51.7956		224.34
		51.8407													51.8407										688.694			51.8407	79.314				55.209		93.243	114.98	61.492	601.09			51.8407		225.355
		51.8857													51.8857										675.613			51.8857	69.862				55.531		88.217	111.123	50.455	589.764			51.8857		229.268
		51.9308													51.9308										651.394			51.9308	67.534				51.852		81.452	108.472	43.039	572.551			51.9308		232.698
		51.9758													51.9758										634.473			51.9758	65.288				49.123		78.682	101.586	38.803	550.682			51.9758		232.817
		52.0208													52.0208										619.536			52.0208	61.378				48.265		78.318	100.659	36.093	521.671			52.0208		226.376
		52.0659													52.0659										605.556			52.0659	60.689				46.709		77.394	96.905	37.187	490.801			52.0659		214.571
		52.1109													52.1109										581.995			52.1109	58.249				49.243		80.632	94.828	39.994	454.932			52.1109		201.9
		52.156													52.156										564.206			52.156	58.735				56.384		83.912	89.413	42.749	430.24			52.156		189.134
		52.201													52.201										544.884			52.201	62.239				57.968		84.523	85.774	49.744	417.248			52.201		181.022
		52.246													52.246										534.144			52.246	64.694				61.384		82.913	82.787	52.417	411.451			52.246		176.467
		52.2911													52.2911										527.251			52.2911	67.125				62.638		79.318	82.579	53.896	409.928			52.2911		169.512
		52.3361													52.3361										532.909			52.3361	69.556				64.25		73.575	81.201	54.574	409.37			52.3361		161.673
		52.3811													52.3811										543.246			52.3811	69.782				64.958		70.919	80.331	55.09	405.79			52.3811		146.472
		52.4262													52.4262										544.271			52.4262	69.89				67.149		68.296	77.991	56.572	406.382			52.4262		133.024
		52.4712													52.4712										539.038			52.4712	71.039				76.206		70.184	77.854	61.369	405.344			52.4712		129.737
		52.5163													52.5163										534.031			52.5163	74.796				80.64		71.898	76.306	64.216	395.834			52.5163		123.283
		52.5613													52.5613										511.102			52.5613	80.584				79.124		72.412	74.483	68.004	395.374			52.5613		123.259
		52.6063													52.6063										477.97			52.6063	86.92				76.584		74.355	73.333	68.469	395.493			52.6063		127.681
		52.6514													52.6514										444.612			52.6514	88.371				72.354		72.651	72.068	68.683	390.04			52.6514		133.604
		52.6964													52.6964										417.037			52.6964	84.954				60.9		72.504	71.344	65.858	375.15			52.6964		134.33
		52.7415													52.7415										392.581			52.7415	82.228				56.474		73.098	67.564	63.102	364.456			52.7415		135.984
		52.7865													52.7865										382.39			52.7865	76.568				52.269		73.316	66.912	58.624	351.172			52.7865		130.727
		52.8315													52.8315										386.671			52.8315	69.121				51.813		74.904	64.126	51.856	331.226			52.8315		118.911
		52.8766													52.8766										408.375			52.8766	66.791				48.31		80.345	61.169	45.697	315.722			52.8766		109.191
		52.9216													52.9216										438.8			52.9216	65.46				46.058		82.893	61.165	29.997	303.831			52.9216		103.143
		52.9667													52.9667										480.917			52.9667	67.518				38.216		81.981	63.968	22.019	288.869			52.9667		104.816
		53.0117													53.0117										520.832			53.0117					33.997		86.479	62.081	12.865	274.323			53.0117		117.64
		53.0567													53.0567										559.84			53.0567					29.298		86.799	58.615		268.031			53.0567		137.216
		53.1018													53.1018										595.981			53.1018					28.012		83.471	57.233		266.131			53.1018		159.357
		53.1468													53.1468										622.628			53.1468					28.207		81.554	62.024		269.484			53.1468		171.156
		53.1919													53.1919										639.071			53.1919					26.595		79.192	59.451		279.137			53.1919		175.943
		53.2369													53.2369										666.142			53.2369					27.788		72.008	61.481		279.469			53.2369		171.953
		53.2819													53.2819										691.678			53.2819					25.893		65.848	61.252		282.068			53.2819		154.722
		53.327													53.327										718.919			53.327					25.32		58.854	59.139		284.797			53.327		136.21
		53.372													53.372										763.745			53.372					26.331		51.464	58.166		283.691			53.372		122.912
		53.4171													53.4171										808.197			53.4171					27.775		50.487	58.22		292.68			53.4171		105.145
		53.4621													53.4621										852.545			53.4621					31.25		48.265	58.394		302.356			53.4621		94.239
		53.5071													53.5071										883.944			53.5071					35.44		50.489	58.132		319.582			53.5071		83.477
		53.5522													53.5522										903.192			53.5522					39.488		50.903	57.59		339.089			53.5522		78.539
		53.5972													53.5972										903.67			53.5972					41.267		46.981	55.245		360.818			53.5972		68.957
		53.6423													53.6423										888.069			53.6423					46.053		50.605	53.378		391.491			53.6423		60.083
		53.6873													53.6873										867.284			53.6873					51.044		49.846	52.872		427.385			53.6873		54.191
		53.7323													53.7323										827.688			53.7323					54.135		48.424	53.221		460.415			53.7323		51.307
		53.7774													53.7774										793.751			53.7774					58.321		46.703	54.133		494.514			53.7774		47.46
		53.8224													53.8224										766.302			53.8224					60.742		44.324	54.272		528.01			53.8224		49.46
		53.8675													53.8675										737.14			53.8675					64.586		43.165	56.403		549.841			53.8675		47.094
		53.9125													53.9125										708.79			53.9125					65.559		42.956	56.647		557.732			53.9125		43.342
		53.9575													53.9575										684.224			53.9575					64.038		39.848	58.466		555.435			53.9575		40.863
		54.0026													54.0026										657.058			54.0026					60.454		38.332	58.138		557.322			54.0026		37.738
		54.0476													54.0476										643.036			54.0476					55.276		34.718	61.69		549.814			54.0476		31.257
		54.0927													54.0927										630.624			54.0927					53.345		35.272	64.079		550.88			54.0927		28.501
		54.1377													54.1377										624.021			54.1377					53.785		36.867	65.464		557.917			54.1377		27.211
		54.1827													54.1827										625.439			54.1827					51.461		37.463	65.784		575.3			54.1827		24.482
		54.2278													54.2278										634.453			54.2278					53.487		36.322	62.101		594.398			54.2278		23.084
		54.2728													54.2728										648.173			54.2728					49.416		36.439	63.274		619.283			54.2728		22.74
		54.3179													54.3179										664.107			54.3179					45.076		32.384	64.467		638.308			54.3179		21.702
		54.3629													54.3629										666.839			54.3629					45.049		35.033	60.907		652.475			54.3629		20.108
		54.4079													54.4079										683.659			54.4079					42.923		34.342	61.203		653.466			54.4079		19.646
		54.453													54.453										689.288			54.453					43.013		32.785	59.659		659.075			54.453		18.353
		54.498													54.498										708.068			54.498					41.957		32.596	58.606		643.442			54.498		18.387
		54.5431													54.5431										729.729			54.5431					41.115		34.836	58.569		631.105			54.5431		18.174
		54.5881													54.5881										743.847			54.5881					41.855		37.816	56.788		627.135			54.5881		17.715
		54.6331													54.6331										758.406			54.6331					42.326		38.49	54.987		627.285			54.6331
		54.6782													54.6782										760.901			54.6782					43.342		39.706	56.631		614.423			54.6782
		54.7232													54.7232										761.122			54.7232					41.047		41.547	56.034		606.957			54.7232
		54.7683													54.7683										744.06			54.7683					43.969		42.181	55.147		608.967			54.7683
		54.8133													54.8133										712.158			54.8133					45.921		40.68	50.642		601.001			54.8133
		54.8583													54.8583										673.387			54.8583					50.773		39.359	51.559		593.238			54.8583
		54.9034													54.9034										634.217			54.9034					52.67		36.031	49.337		576.561			54.9034
		54.9484													54.9484										582.527			54.9484					53.721		36.773	45.677		566.636			54.9484
		54.9935													54.9935										547.189			54.9935					53.536		38.722	46.591		562.815			54.9935
		55.0385													55.0385										515.079			55.0385					57.747		42.006	45.03		556.537			55.0385
		55.0835													55.0835										480.619			55.0835					55.597		43.546	44.299		542.004			55.0835
		55.1286													55.1286										454.633			55.1286					54.983		47.014	39.356		530.333			55.1286
		55.1736													55.1736										442.188			55.1736					52.112		47.049	37.001		505.118			55.1736
		55.2187													55.2187										431.005			55.2187					51.824		46.846	38.452		475.619			55.2187
		55.2637													55.2637										435.69			55.2637					50.787		47.135	37.184		442.286			55.2637
		55.3087													55.3087										445.132			55.3087					48.484		46.08	37.266		409.437			55.3087
		55.3538													55.3538										447.281			55.3538					42.354		47.385	36.47		381.02			55.3538
		55.3988													55.3988										452.062			55.3988					42.11		51.197	36.161		359.45			55.3988
		55.4438													55.4438										455.801			55.4438					40.017		52.238	35.188		338.4			55.4438
		55.4889													55.4889										454.81			55.4889					34.2		55.253	35.156		323.358			55.4889
		55.5339													55.5339										460.133			55.5339					33.217		51.109	34.186		311.348			55.5339
		55.579													55.579										468.767			55.579					30.824		46.668	32.708		305.017			55.579
		55.624													55.624										487.631			55.624					30.043		38.782	33.996		301.124			55.624
		55.669													55.669										516.7			55.669					27.757		32.262	33.805		297.141			55.669
		55.7141													55.7141										545.849			55.7141					26.405		27.052	31.292		290.4			55.7141
		55.7591													55.7591										575.642			55.7591					25.025		25.399	34.214		287.422			55.7591
		55.8042													55.8042										592.804			55.8042					24.728		26.379	36.229		287.077			55.8042
		55.8492													55.8492										596.523			55.8492					25.745		25.633	35.25		282.997			55.8492
		55.8942													55.8942										590.602			55.8942					25.34		24.25	36.503		284.828			55.8942
		55.9393													55.9393										571.706			55.9393					25.971		22.985	35.951		286.305			55.9393
		55.9843													55.9843										531.146			55.9843					26.672		25.782	37.214		284.981			55.9843
		56.0294													56.0294										493.467			56.0294					28.138		25.204	38.069		287.847			56.0294
		56.0744													56.0744										454.857			56.0744					29.394		24.226	37.947		285.34			56.0744
		56.1194													56.1194										419.41			56.1194					30.065		20.822	36.426		280.672			56.1194
		56.1645													56.1645										390.683			56.1645					31.88		22.016	37.289		287.004			56.1645
		56.2095													56.2095										370.503			56.2095					32.751		22.569	37.213		285.841			56.2095
		56.2546													56.2546										362.796			56.2546					34.702		21.118	36.681		288.064			56.2546
		56.2996													56.2996										366.066			56.2996					34.091		21.666	35.385		292.939			56.2996
		56.3446													56.3446										366.287			56.3446					35.811		21.917	36.439		295.558			56.3446
		56.3897													56.3897										369.067			56.3897					37.758		21.292	37.667		305.942			56.3897
		56.4347													56.4347										368.26			56.4347					35.167		20.055	39.61		332.744			56.4347
		56.4798													56.4798										364.665			56.4798					36.839		20.967	40.585		382.014			56.4798
		56.5248													56.5248										348.478			56.5248					38.449		21.57	38.042		455.716			56.5248
		56.5698													56.5698										327.34			56.5698					36.162		23.021	35.68		549.911			56.5698
		56.6149													56.6149										308.655			56.6149					32.57		23.319	39.442		653.656			56.6149
		56.6599													56.6599										288.642			56.6599					34.582		25	39.69		732.909			56.6599
		56.705													56.705										275.753			56.705					33.598		30.408	39.489		775.621			56.705
		56.75													56.75										271.596			56.75					35.321		34.564	39.127		773.291			56.75
		56.795													56.795										281.597			56.795					32.549		39.336	41.125		735.451			56.795
		56.8401													56.8401										281.786			56.8401					35.416		46	39.995		673.834			56.8401
		56.8851													56.8851										282.166			56.8851					33.176		46.122	38.27		610.916			56.8851
		56.9302													56.9302										278.537			56.9302					30.723		47.281	37.187		562.859			56.9302
		56.9752													56.9752										266.978			56.9752					30.507		42.553	39.626		529.918			56.9752
		57.0202													57.0202										251.503			57.0202					30.487		36.932	39.184		504.885			57.0202
		57.0653													57.0653										239.634			57.0653					29.204		34.58	37.579		480.791			57.0653
		57.1103													57.1103										226.212			57.1103					27.26		35.567	38.137		455.612			57.1103
		57.1554													57.1554										219.012			57.1554					30.68		36.68	36.25		415.689			57.1554
		57.2004													57.2004										212.349			57.2004					26.801		41.843	35.282		365.747			57.2004
		57.2454													57.2454										204.439			57.2454					26.011		45.382	34.309		312.645			57.2454
		57.2905													57.2905										196.412			57.2905					26.835		47.566	35.332		261.347			57.2905
		57.3355													57.3355										184.798			57.3355					23.813		45.828	35.059		219.279			57.3355
		57.3806													57.3806										171.554			57.3806					24.827		44.132	33.303		183.75			57.3806
		57.4256													57.4256										162.352			57.4256					25.427		38.6	33.616		150.41			57.4256
		57.4706													57.4706										155.125			57.4706					26.07		34.951	32.809		125.007			57.4706
		57.5157													57.5157										153.418			57.5157					24.971		34.126	34.363		103.144			57.5157
		57.5607													57.5607										152.73			57.5607					25.873		31.69	32.877		87.108			57.5607
		57.6058													57.6058										153.333			57.6058					26.014		30.393	35.415		77.826			57.6058
		57.6508													57.6508										151.07			57.6508					25.11		32.066	33.88		67.026			57.6508
		57.6958													57.6958										148.297			57.6958					29.004		30.719	34.129		63.186			57.6958
		57.7409													57.7409										147.487			57.7409					29.497		31.216	33.805		56.343			57.7409
		57.7859													57.7859										143.858			57.7859					31.228		31.009	32.494		48.064			57.7859
		57.831													57.831										144.437			57.831					34.03		33.791	32.887		43.954			57.831
		57.876													57.876										141.239			57.876					38.816		35.761	32.977		38.857			57.876
		57.921													57.921										138.672			57.921					41.212		36.189	31.348		35.612			57.921
		57.9661													57.9661										133.081			57.9661					41.253		33.802	30.262		35.28			57.9661
		58.0111													58.0111										123.718			58.0111					44.522		33.489	29.316		32.909			58.0111
		58.0562													58.0562										110.055			58.0562					47.481		30.712	27.857		33.866			58.0562
		58.1012													58.1012													58.1012					52.153		30.452	28.366		30.738			58.1012
		58.1462													58.1462													58.1462					56.592		30.703	27.589		28.26			58.1462
		58.1913													58.1913													58.1913					61.646		32.913	25.571		30.064			58.1913
		58.2363													58.2363													58.2363					61.412		34.434	26.095		28.669			58.2363
		58.2813													58.2813													58.2813					63.496		36.164	26.908		29.012			58.2813
		58.3264													58.3264													58.3264					62.985		35.433	26.982		28.181			58.3264
		58.3714													58.3714													58.3714					63.963		35.003	26.945		28.657			58.3714
		58.4165													58.4165													58.4165					65.652		31.816	23.418		28.427			58.4165
		58.4615													58.4615													58.4615					66.117		28.947	25.838		29.322			58.4615
		58.5065													58.5065													58.5065					65.071		25.305	22.82		25.258			58.5065
		58.5516													58.5516													58.5516					65.337		20.823	24.118		26.004			58.5516
		58.5966													58.5966													58.5966					62.616		19.555	24.529		23.592			58.5966
		58.6417													58.6417													58.6417					58.768		19.024	26.33		21.656			58.6417
		58.6867													58.6867													58.6867					55.73		19.807	23.616		23.944			58.6867
		58.7317													58.7317													58.7317					55.703		19.505	25.34		20.851			58.7317
		58.7768													58.7768													58.7768					52.399		22.226	25.05		18.475			58.7768
		58.8218													58.8218													58.8218					49.933		21.111	24.383		22.469			58.8218
		58.8669													58.8669													58.8669					50.585		22.611	22.384		20.903			58.8669
		58.9119													58.9119													58.9119					47.477		22.109	24.905		19.649			58.9119
		58.9569													58.9569													58.9569					42.786		22.235	23.8		19.953			58.9569
		59.002													59.002													59.002					41.181		23.855	24.648		18.867			59.002
		59.047													59.047													59.047					40.314		26.932	22.693		21.181			59.047
		59.0921													59.0921													59.0921					36.798		31.878	22.867		19.991			59.0921
		59.1371													59.1371													59.1371					33.493		37.043	22.201		24.764			59.1371
		59.1821													59.1821													59.1821					32.982		37.465	22.147		24.835			59.1821
		59.2272													59.2272													59.2272					29.727		41.925	19.685		24.41			59.2272
		59.2722													59.2722													59.2722					29.49		42.369	19.628		24.856			59.2722
		59.3173													59.3173													59.3173					26.754		38.798	20.268		25.367			59.3173
		59.3623													59.3623													59.3623					24.497		36.103	20.383		27.024			59.3623
		59.4073													59.4073													59.4073					22.861		30.442	21.787		30.55			59.4073
		59.4524													59.4524													59.4524					23.796		26.296	20.772		30.849			59.4524
		59.4974													59.4974													59.4974					23.928		21.844	20.059		30.83			59.4974
		59.5425													59.5425													59.5425					23.106		20.251	18.758		30.799			59.5425
		59.5875													59.5875													59.5875					20.551		21.752	18.767		31.819			59.5875
		59.6325													59.6325													59.6325					21.438		21.524	22.117		29.658			59.6325
		59.6776													59.6776													59.6776					21.142		21.759	22.162		29.357			59.6776
		59.7226													59.7226													59.7226					22.395		23.387	21.781		29.778			59.7226
		59.7677													59.7677													59.7677					21.344		24.08	21.416		31.082			59.7677
		59.8127													59.8127													59.8127					23.245		24.153	22.824		32.625			59.8127
		59.8577													59.8577													59.8577					22.296		22.113	19.858		30.111			59.8577
		59.9028													59.9028													59.9028					19.68		21.194	19.129		29.233			59.9028
		59.9478													59.9478													59.9478					21.247		20.21	18.581		30.561			59.9478
		59.9929													59.9929													59.9929					23.931		18.874	20.206		29.797			59.9929
		60.0379													60.0379													60.0379					22.508		20.316	19.365		28.138			60.0379
[truncated: 50 more columns]

## Sheet: Aii
PeMPs				Soma
IMP1 mean pixel intensity (relative to PBS)				IMP1 mean pixel intensity (relative to PBS)
Experiment nº	PBS	LPS		Experiment nº	PBS	LPS
n1	1	1.75935		n1	1	1.29905
n2	1	1.08365		n2	1	0.564948
n3	1	0.847978		n3	1	0.760034
n4	1	1.04355		n4	1	0.956254

## Sheet: Aiv
IMP1 ICC foci frequency
Experiment nº	PBS		LPS
	PeMP	soma	PeMP	soma
n1	0.354902	0.645098	0.32539	0.67461
n2	0.282635	0.717365	0.489179	0.510821
n3	0.399339	0.600661	0.42911	0.57089
n4	0.485264	0.514736	0.547691	0.452309

## Sheet: Bi
		Two observer measurements																						Two observer measurements																					Two observer measurements
		Animal																						Animal																					Animal
		N1 n2 saline saline																						N1 n4 LPS saline																					N2 n4 saline saline
		Non phacigocytic cortical PeMP	IMP1 intensity measurement																					Non phacigocytic cortical PeMP	IMP1 intensity measurement																				Non phacigocytic cortical PeMP	IMP1 intensity measurement
			Observer 1									Observer 1													Observer 1									Observer 1												Observer 1
		Distance	Cell 1	Cell 2	Cell 3	Cell 4	Cell 5	Cell 6	Cell 7	Cell 8	Cell 9	Cell 1	Cell 2	Cell 3	Cell 4	Cell 5	Cell 6	Cell 7	Cell 8	Cell 9	Cell 10			Distance	Cell 1	Cell 2	Cell 3	Cell 4	Cell 5	Cell 6	Cell 7	Cell 8	Cell 9	Cell 1	Cell 2	Cell 3	Cell 4	Cell 5	Cell 6	Cell 7	Cell 8	Cell 9			Distance	Cell 1	Cell 2	Cell 3	Cell 4
	Nucleus	0	49.007	67.436	43.383	91.247	61.937	30.0427	199.938	93.2748	49.7011	79.852	89.737	91.194	55.643	73.7304	58.178	53.329	45.777	46.308	66.3274		Nucleus	0	214.332	85.998	131.884	356.247	68.81	305.144	101.761	78.483	246.804	94.408	146.018	30.358	261.06	176.154	206.808	61.264	99.799	60.785		Nucleus	0	497.257	326.331	209.793	521.859
		0.227	47.352	93.108	49.724	86.864	62.05	27.6075	287.14	69.4665	42.9102	80.596	94.996	69.198	51.11	74.415	46.884	64.566	28.259	29.638	61.953			0.227	219.542	101.072	140.218	363.815	76.038	335.81	90.098	77.209	252.632	91.716	160.85	36.621	273.343	190.394	202.819	69.253	112.936	55.319			0.227	485.396	337.011	192.901	535.452
		0.454	47.018	100.481	31.18	75.919	52.748	43.4953	395.765	59.0939	46.25	81.916	96.873	63.135	45.36	84.8881	49.26	61.661	27.377	39.291	52.2459			0.454	194.396	94.748	118.441	311.448	94.415	393.046	75.52	100.125	249.863	98.194	172.948	39.527	315.704	170.862	227.899	68.714	134.103	65.998			0.454	420.263	335.843	163.383	537.011
		0.681	44.512	82.632	32.674	71.322	62.126	44.8561	432.222	50.3741	38.8624	80.694	101.974	82.131	44.562	60.1144	57.922	50.571	40.718	58.206	31.6439			0.681	158.409	98.6	99.452	229.186	126.655	430.053	68.125	123.155	238.077	92.208	160.421	48.75	412.296	140.553	253.55	69.772	152.692	58.494			0.681	344.515	310.252	165.663	530.779
		0.908	50.208	66.028	25.997	52.326	61.105	36.4585	399.412	38.0942	36.0324	72.054	104.902	118.446	45.881	60.2575	66.803	54.372	52.035	72.342	31.7718			0.908	147.168	119.308	111.011	209.786	132.845	417.504	65.406	135.838	238.221	87.61	155.178	58.119	486.146	108.897	276.322	62.533	166.731	47.165			0.908	310.302	260.628	172.572	469.394
		1.135	62.925	60.242	32.075	54.836	45.496	36.5682	373.258	36.6742	37.5049	77.63	88.396	163.013	48.005	77.1606	63.239	55.651	66.739	95.462	31.4549			1.135	137.86	139.87	106.02	213.967	137.685	362.743	74.423	151.877	249.876	88.309	188.58	60.043	538.704	80.36	267.731	71.362	178.861	55.628			1.135	278.497	249.477	167.74	412.548
		1.362	76.256	52.848	43.708	38.354	68.686	34.6921	357.084	44.7828	44.142	67.568	96.471	188.055	61.137	81.5201	66.147	61.047	83.792	82.036	28.8857			1.362	135.106	134.579	140.624	241.59	144.345	293.066	81.779	174.481	253.452	95.351	221.666	52.825	581.729	80.969	260.732	117.948	198.412	67.15			1.362	268.363	286.538	170.562	435.278
		1.589	89.891	64.986	52.466	68.945	76.504	28.3785	373.804	31.3207	42.1505	65.967	99.602	214.858	72.688	92.1389	69.701	66.65	79.359	67.618	31.5325			1.589	111.519	120.492	166.104	255.246	133.847	245.571	84.092	197.408	230.994	110.654	270.96	66.375	707.673	74.757	269.518	102.022	181.467	72.635			1.589	273.533	334.208	186.468	449.228
		1.816	105.428	118.729	61.476	75.687	64.233	36.1905	348.898	42.1331	37.1687	75.573	99.756	276.836	78.817	92.0534	90.692	60.932	61.325	57.704	48.7042			1.816	101.836	111.81	153.839	255.116	149.972	224.58	97.531	184.697	244.882	124.326	317.947	59.899	850.437	65.452	299.546	114.419	164.208	78.145			1.816	281.24	376.23	212.26	383.554
		2.043	126.389	186.49	67.855	60.521	65.798	37.8378	292.692	30.9341	44.349	90.62	98.807	295.929	88.569	106.668	93.716	52.215	46.531	70.131	44.9124			2.043	106.587	112.082	137.983	256.751	159.927	233.529	128.147	210.373	269.068	111.786	351.061	73.923	921.187	55.01	319.99	117.488	158.863	58.617			2.043	293.079	391.324	237.191	322.289
		2.27	168.64	270.293	65.294	42.883	86.586	48.9562	234.213	34.0143	46.4531	109.833	111.973	305.683	104.966	114.252	90.271	63.657	38.983	66.918	36.1556			2.27	109.189	135.761	122.353	259.6	138.579	246.657	166.394	207.215	306.6	138.141	351.399	72.709	847.554	33.159	379.145	123.977	164.701	45.757			2.27	270.222	390.495	252.801	312.53
		2.497	207.721	330.827	85.254	55.013	100.047	44.8361	204.565	38.4004	39.4158	126.165	114.719	288.252	122.241	120.595	106.752	82.47	31.166	61.323	38.9355			2.497	124.272	150.802	122.462	273.993	161.171	260.385	189.517	178.718	377.201	164.305	309.663	73.878	696.633	40.337	448.914	173.252	198.613	50.918			2.497	279.701	386.606	238.727	320.743
		2.724	244.034	319.674	98.215	49.954	108.546	52.4056	182.799	29.0029	40.5323	150.691	129.265	255.549	167.104	104.776	121.025	85.947	50.564	48.007	35.8531			2.724	143.112	117.498	117.08	298.07	179.878	254.51	198.626	173.725	412.095	163.954	257.773	98.833	609.83	64.698	515.819	241.2	206.64	67.436			2.724	303.177	368.294	231.983	336.928
		2.951	252.038	289.461	95.212	66.62	101.005	55.991	180.109	27.7261	52.5311	154.414	148.308	222.011	205.742	90.5811	125.216	89.446	65.729	36.426	34.297			2.951	138.832	101.336	133.723	297.678	206.121	272.758	204.3	141.806	446.814	171.775	201.69	109.32	479.91	106.777	537.987	322.163	214.651	72.38			2.951	336.373	420.221	213.027	356.052
		3.178	247.352	264.396	95.568	60.669	92.961	62.1818	169.701	10.0073	66.6612	135.161	180.506	190.507	233.974	78.1714	115.132	98.48	65.174	43.424	40.1273			3.178	156.479	89.253	131.085	296.296	264.05	293.577	224.591	159.326	482.739	186.38	163.013	130.143	388.976	145.499	556.671	373.924	224.638	91.951			3.178	319.731	429.996	180.102	391.437
		3.405	281.654	245.14	95.66	78.883	108.232	59.7624	153.646	29.1609	63.0246	95.168	185.914	186.527	243.446	59.3581	119.336	101.736	58.926	48.987	36.784			3.405	179.941	91.166	121.125	292.067	320.163	323.546	253.087	186.424	481.348	188.933	123.869	142.81	333.556	194.581	533.292	380.145	216.376	80.253			3.405	323.494	379.303	141.032	427.433
		3.632	299.536	194.313	109.203	62.386	94.453	46.8893	150.818	27.7885	56.504	70.741	194.875	183.431	242.516	70.6475	134.087	111.594	62.231	58.351	49.8292			3.632	194.392	101.864	125.353	295.027	404.666	344.23	282.81	199.458	466.804	192.053	109.235	142.162	321.41	266.748	534.183	370.65	229.58	86.471			3.632	290.324	359.857	130.498	433.52
		3.859	253.203	183.691	132.819	66.605	111.262	40.1946	166.243	31.5904	60.7829	50.245	187.82	181.791	261.906	78.3628	150.882	122.96	61.057	68.121	44.4834			3.859	217.742	121.856	142.134	292.187	468.888	358.483	275.865	217.629	489.826	210.921	117.493	147.215	325.847	265.525	526.238	354.104	229.886	93.725			3.859	268.44	318.836	133.068	389.998
	Soma	4.086	216.135	194.297	139.674	102.883	133.206	50.2954	188.097	20.9451	56.3346	46.763	159.216	193.133	289.856	73.1454	153.608	120.902	50.684	72.297	46.9462		Soma	4.086	241.232	131.803	129.752	316.551	455.114	379.161	256.087	226.623	511.03	224.17	122.474	147.2	337.601	276.252	522.852	342.146	200.85	112.278		Soma	4.086	276.781	331.939	125.411	339.914
		4.313	181.503	188.956	119.352	120.697	120.557	39.7339	203.657	37.9004	53.5103	42.965	135.397	178.027	264.529	77.3056	140.688	145.335	50.657	60.606	54.9044			4.313	262.391	138.745	101.004	363.57	446.334	426.894	255.001	243.668	542.537	219.624	130.521	123.179	307.467	332.699	586.188	329.253	183.203	106.663			4.313	314.976	353.371	123.399	315.424
		4.54	178.192	146.767	96.835	140.42	111.007	32.8758	182.186	20.2616	49.0319	37.726	133.744	138.795	221.404	82.8337	150.052	151.947	42.296	76.262	55.8059			4.54	270.843	125.232	75.631	422.683	426.745	480.75	287.406	247.267	517.57	217.256	102.504	104.106	236.209	370.616	617.36	278.336	196.617	100.756			4.54	364.07	336.795	109.65	300.474
		4.767	185.383	138.666	79.726	132.323	112.567	38.7522	148.475	23.5979	49.6863	36.892	120.843	107.995	198.996	91.961	145.834	149.655	29.418	76.342	56.8816			4.767	255.269	154.426	72.336	424.056	433.315	579.231	303.366	250.056	507.105	220.654	100.762	100.248	189.961	399.546	626.162	245.042	244.787	106.688			4.767	373.096	295.829	97.565	293.359
		4.994	170.273	138.324	69.425	126.957	100.764	37.476	106.817	20.1848	67.3364	38.412	126.007	111.058	177.931	77.2109	147.025	134.104	35.723	62.143	38.1848			4.994	229.223	174.139	67.256	374.212	446.664	707.251	319.143	224.657	516.993	219.096	90.946	91.695	166.676	423.617	560.894	220.828	259.222	123.325			4.994	391.7	265.551	93.975	291.874
		5.221	143.078	137.396	69.494	116.065	110.709	57.3604	66.781	26.993	60.6314	42.294	120.867	130.199	185.936	87.3156	143.585	122.666	39.497	51.227	36.3956			5.221	189.03	184.541	47.489	290.704	460.36	817.414	293.135	224.718	528.722	213.545	80.342	85.38	163.614	400.888	497.774	183.773	262.623	130.22			5.221	422.042	259.573	86.979	286.548
		5.448	117.402	117.775	88.643	125.456	105.95	64.4462	71.08	24.8758	49.1115	56.321	105.649	152.673	194.058	85.8897	135.581	130.809	32.283	46.067	39.1892			5.448	188.769	173.488	56.47	236.286	434.646	813.3	312.483	243.41	563.201	193.386	60.343	99.673	184.589	347.254	426.699	141.03	276.506	106.074			5.448	481.966	295.894	76.654	292.123
		5.675	91.614	98.006	86.992	124.253	70.769	54.5859	86.479	24.4781	42.9888	68.021	98.12	177.223	172.052	82.7625	136.277	147.916	32.968	36.967	29.0136			5.675	181.985	149.157	75.15	193.157	401.54	730.942	335.952	267.251	598.155	186.013	33.194	121.981	223.857	307.31	354.085	111.251	273.749	96.876			5.675	542.856	368.702	81.332	287.688
		5.902	88.094	92.135	83.53	132.223	64.474	52.2661	84.957	15.1675	46.3351	80.146	108.396	165.969	149.812	89.0941	125.855	137.939	28.689	33.412	26.5806			5.902	188.865	147.898	71.471	179.063	360.964	592.103	329.226	293.866	603.379	150.789	36.609	132.402	240.766	275.94	289.097	98.492	286.496	87.663			5.902	613.205	441.823	80.573	284.321
		6.129	70.29	92.697	95.716	135.53	66.711	58.4754	82.59	25.9181	36.4269	77.223	114.538	151.771	118.812	104.662	100.678	112.935	38.159	26.4	29.1313			6.129	207.004	155.977	61.515	172.738	339.496	505.5	294.825	292.792	563.888	130.727	44.144	170.612	280.724	256.98	245.186	120.511	281.106	88.599			6.129	656.38	544.13	85.856	294.908
		6.356	54.48	115.201	94.559	119.155	55.464	55.3169	66.051	24.7604	35.117	67.898	101.679	167.88	93.089	97.6111	86.573	98.599	40.115	28.455	35.171			6.356	191.162	153.522	40.523	169.222	295.085	476.435	278.093	290.192	548.678	106.129	47.018	181.455	326.836	215.838	276.082	131.676	226.922	96.926			6.356	644.707	596.689	78.886	309.002
		6.583	53.049	122.665	101.66	109.418	50.981	40.4819	67.027	11.0263	36.4755	61.3	107.919	159.796	86.859	98.0417	97.189	92.878	46.166	34.372	46.6511			6.583	178.231	164.869	46.968	182.23	260.4	449.008	249.177	273.003	530.526	119.867	39.012	180.911	353.785	176.91	304.798	160.808	175.651	126.12			6.583	587.328	586.098	91.529	334.736
		6.81	59.979	143.395	93.498	105.372	54.535	24.1201	73.805	23.5375	43.2256	54.029	112.319	185.174	72.881	112.181	118.556	81.269	57.918	59.011	53.2167			6.81	171.021	192.898	50.784	185.078	214.938	438.151	238.868	267.314	471.273	96.998	29.461	186.396	343.867	155.987	311.274	180.345	160.286	147.304			6.81	537.206	569.286	115.85	367.91
		7.037	69.312	151.473	106.945	123.473	55.328	25.5942	70.879	23.5274	38.6716	37.495	105.004	197.394	63.417	118.33	126.699	88.903	48.658	68.525	52.5086			7.037	162.826	208.264	58.092	183.743	190.849	425.226	216.418	249.263	419.478	93.484	21.988	175.575	328.248	162.579	294.621	186.447	164.937	134.626			7.037	565.303	483.717	134.833	375.498
		7.264	60.376	157.944	103.459	107.736	56.02	30.3084	69.942	30.078	43.2412	34.657	106.258	180.96	61.044	125.551	129.126	100.285	38.365	70.991	47.5239			7.264	171.959	192.316	41.097	174.841	206.515	452.945	228.316	198.302	402.917	88.154	34.296	172.797	286.252	179.908	286.64	177.656	151.547	101.54			7.264	606.709	407.005	122.119	417.794
		7.491	74.03	158.402	102.048	108.232	61.336	18.2384	75.234	26.0843	42.8863	30.718	98.93	151.971	77.638	116.474	129.371	91.044	66.403	73.724	56.2713			7.491	156.651	181.327	30.695	188.325	215.571	500.787	243.485	175.636	368.538	79.882	38.979	164.861	262.113	175.594	251.069	190.214	132.506	85.94			7.491	632.12	338.059	110.758	490.084
		7.718	72.672	160.378	92.638	106.68	62.093	21.777	75.117	40.8512	38.055	22.213	86.918	138.535	80.139	101.552	131.32	90.933	62.947	81.563	53.9786			7.718	147.043	177.297	41.562	227.383	206.989	525.876	238.135	170.663	368.675	95.784	50.352	180.68	232.586	177.454	223.793	197.638	135.143	99.393			7.718	589.874	304.55	93.02	527.233
		7.945	66.962	173.752	71.447	116.561	48.783	24.6754	72.073	37.6519	40.0714	24.653	77.541	120.108	73.986	84.0204	146.191	77.467	73.446	100.048	37.4485			7.945	137.042	173.574	31.169	260.373	193.42	548.968	224.413	153.033	341.419	120.994	68.51	183.458	250.462	180.832	206.61	160.456	126.971	91.268			7.945	487.142	303.635	86.494	562.036
		8.172	62.488	183.084	61.94	112.888	57.654	25.3623	64.197	41.3996	40.7675	32.049	71.632	107.075	84.994	80.9511	166.555	82.681	64.83	119.707	23.7814			8.172	128.201	146.151	26.584	276.596	219.222	569.596	218.817	149.994	284.261	122.875	76.935	212.997	275.861	179.905	190.891	134.362	132.751	88.157			8.172	414.943	306.038	82.978	614.167
		8.399	69.495	162.666	59.353	132.611	61.573	37.1358	53.692	52.6872	43.8877	31.844	74.299	100.522	66.481	75.6336	168.561	101.882	69.427	128.076	28.4458			8.399	143.218	137.967	20.434	313.36	231.593	529.348	203.533	128.154	275.4	115.225	81.744	250.372	275.787	209.439	170.721	149.327	149.114	92.107			8.399	399.267	316.565	76.112	667.057
		8.626	75.045	130.24	58.897	121.824	51.476	47.5219	62.084	63.3235	43.1282	27.494	71.053	89.545	69.149	71.6614	182.278	96.488	69.202	114.979	30.182			8.626	138.495	148.948	24.955	306.707	247.111	468.493	163.346	131.454	251.742	106.354	97.59	289.673	286.394	235.06	146.511	161.592	151.645	88.704			8.626	420.218	310.141	74.354	756.246
		8.853	52.412	102.085	56.762	114.19	45.23	49.819	64.922	62.8861	52.1757	23.672	77.478	90.445	71.135	69.1407	181.891	83.516	72.902	107.961	21.6563			8.853	125.714	172.694	32.628	278.15	264.518	430.591	139.838	110.689	260.499	117.027	113.486	325.613	278.381	255.326	154.563	178.949	140.321	72.552			8.853	391.053	318.296	55.134	819.412
		9.08	60.228	90.348	62.593	77.677	40.315	48.2806	55.516	52.3689	43.0235	26.864	105.033	89.47	73.451	61.6014	168.324	73.037	74.968	89.841	22.3715			9.08	124.057	157.393	46.443	247.44	280.919	398.519	122.728	131.472	258.496	113.147	133.052	314.433	264.029	281.172	146.937	162.757	141.586	61.215			9.08	355.245	371.812	44.624	871.019
		9.307	69.109	94.468	85.144	79.352	45.885	38.0577	57.201	47.0807	40.0363	33.8	94.092	78.823	50.608	53.3736	146.556	59.102	83.401	65.436	20.5826			9.307	128.489	138.566	63.909	245.711	279.818	351.99	106.755	131.094	240.289	135.015	129.93	273.847	247.979	293.714	129.128	137.763	150.598	64.272			9.307	335.227	468.521	46.905	846.97
		9.534	73.203	98.051	110.651	98.07	51.81	31.2832	52.692	29.61	43.9173	30.596	89.336	74.904	56.774	62.7447	155.6	73.559	78.707	52.518	33.7312			9.534	149.372	142.117	65.632	260.11	294.116	303.061	114.575	140.333	244.186	124.895	109.228	235.606	226.605	289.049	121.759	113.992	148.791	69.441			9.534	354.167	493.456	38.441	754.364
		9.761	93.281	121.477	122.207	85.367	62.796	29.2484	54.741	31.8942	51.7809	31.129	74.449	76.648	55.952	63.4677	152.547	64.535	81.735	50.237	32.427			9.761	171.743	116.967	59.648	306.389	294.512	275.075	127.76	122.813	244.817	134.837	118.645	180.899	218.431	288.342	162.354	104.851	140.709	65.003			9.761	360.556	489.798	43.577	618.434
		9.988	110.927	141.919	131.386	64.988	68.162	28.8658	52.593	29.3403	47.6016	40.141	80.625	76.964	76.871	90.6831	136.714	61.518	90.07	43.13	50.7286			9.988	193.399	94.79	85.21	317.541	267.111	248.639	137.676	143.789	264.466	140.29	98.767	130.047	214.396	249.669	209.757	100.277	149.429	60.666			9.988	399.894	482.986	46.224	503.987
	PeMPs	10.215	96.441	138.801	131.009	76.207	75.538	26.7027	63.186	30.3488	31.508	43.376	93.869	76.207	80.759	96.1573	135.497	76.298	97.029	53.522	51.5127		PeMPs	10.215	180.618	98.947	93.297	348.988	236.521	260.072	158.634	159.288	272.226	168.701	97.433	91.545	222.631	221.957	263.282	98.079	139.301	60.434		PeMPs	10.215	428.111	458.246	51.879	429.952
		10.442	75.77	117.812	134.815	60.496	59.551	27.553	74.752	18.4903	28.1076	41.715	85.322	84.039	99.271	88.413	122.385	101.1	83.76	51.355	43.0614			10.442	166.704	90.866	89.497	339.452	201.283	287.236	156.498	160.456	263.547	146.21	86.841	66.574	220.27	216.99	303.104	93.304	130.722	57.724			10.442	455.045	454.393	48.888	377.933
		10.669	74.641	93.881	108.275	66.422	45.687	37.9891	71.317	25.1976	28.9388	35.712	87.472	98.232	117.815	74.5235	104.452	118.782	69.151	51.656	39.6682			10.669	138.79	73.492	92.258	315.113	180.055	305.431	156.486	162.454	258.995	148.335	75.273	56.396	264.681	210.189	368.944	87.157	128.483	66.456			10.669	453.402	408.671	44.769	326.033
		10.896	92.115	88.349	99.651	60.158	38.49	34.8183	65.55	25.2577	22.3566	33.528	81.635	93.495	92.825	59.5279	85.536	113.539	68.262	61.336	33.1406			10.896	106.181	68.279	97.848	321.893	186.361	335.367	166.908	139.17	261.05	142.2	81.904	69.674	302.117	211.202	415.93	86.206	126.063	90.137			10.896	466.044	343.21	57.944	319.404
		11.123	83.311	76.979	121.444	61.742	49.171	50.1415	66.013	24.1268	22.1641	32.154	74.635	113.944	68.805	53.3468	79.378	116.009	54.189	44.633	32.5138			11.123	75.316	57.089	92.793	314.964	195.135	371.863	176.345	149.128	245.924	116.361	76.618	89.18	282.849	198.422	432.581	96.221	120.512	123.793			11.123	429.802	310.11	69.774	324.675
		11.35	88.925	73.537	136.317	77.431	53.857	49.974	81.83	31.3774	19.7943	40.582	81.688	146.774	77.268	43.5091	79.328	109.662	62.067	51.454	28.1817			11.35	65.032	60.628	86.232	273.542	218.702	401.522	164.379	132.842	257.796	101.046	83.588	102.787	270.757	216.156	427.914	109.827	125.81	140.521			11.35	369.042	338.212	98.883	327.107
		11.577	80.595	57.848	132.76	91.653	69.418	51.12	81.322	21.1768	24.815	40.089	76.176	160.179	84.773	40.0066	75.197	87.831	57.372	69.79	29.5183			11.577	67.259	74.4	80.256	240.59	233.478	403.538	168.707	129.946	242.292	82.502	95.755	105.815	264.175	227.039	402.857	121.172	123.074	132.26			11.577	322.278	401.923	94.273	301.478
		11.804	73.846	61.643	111.356	115.17	80.706	53.8524	95.697	17.5072	29.4075	33.742	62.656	135.118	86.047	41.8197	77.804	90.136	62.96	67.73	28.4699			11.804	61.226	90.448	87.201	215.747	232.902	378.415	170.664	115.006	261.319	81.147	101.907	129.094	269.469	240.743	360.644	102.855	130.484	131.083			11.804	294.863	391.497	88.411	279.065
		12.031	95.09	77.033	87.912	117.251	64.388	50.3366	93.235	21.8498	31.3829	38.615	46.464	121.418	85.795	49.9279	96.622	88.979	70.088	62.474	41.5009			12.031	40.977	106.427	75.427	212.595	240.3	332.489	128.988	112.083	298.272	65.927	89.413	124.209	281.927	225.624	337.755	122.831	124.097	103.819			12.031	293.029	319.831	76.2	256.423
		12.258	116.104	87.215	73.391	122.176	56.427	50.5067	101.484	21.3079	43.5742	33.857	45.508	112.597	76.544	76.1022	109.784	80.562	60.028	61.035	45.8474			12.258	58.024	128.993	71.174	250.752	291.901	308.783	129.955	110.48	325.353	56.306	65.521	112.81	296.925	206.757	359.886	131.227	113.386	98.683			12.258	278.95	261.192	71.612	240.316
		12.485	134.553	90.243	58.914	101.909	53.602	42.6175	101.513	21.1271	51.8867	36.219	64.094	96.197	75.003	82.6841	112.799	75.291	47.43	48.106	50.2711			12.485	48.572	135.414	59.733	284.745	355.204	264.635	124.373	139.443	322.135	40.968	63.082	111.599	278.549	196.526	373.916	128.142	94.479	102.059			12.485	283.276	273.06	69.845	235.526
		12.712	123.935	103.044	59.311	86.592	60.201	27.0839	110.637	23.986	45.3078	48.029	68.875	99.795	103.438	72.4706	89.231	70.113	51.808	43.452	53.333			12.712	65	153.483	54.476	297.506	320.014	264.836	123.758	135.628	355.337	36.885	65.148	117.79	258.4	186.138	351.436	141.968	80.021	109.003			12.712	282.176	324.328	57.682	217.176
		12.939	115.455	99.43	57.745	88.566	72.913	33.371	109.358	25.2074	46.3761	54.452	77.143	109.595	117.458	68.4699	68.273	61.532	52.474	51.141	50.8338			12.939	73.319	169.662	91.328	283.021	264.958	282.735	111.279	121.461	355.613	30.44	48.837	126.445	223.547	189.127	299.756	142.654	63.6	87.582			12.939	308.285	373.021	50.076	211.972
		13.166	91.896	94.646	51.171	81.849	97.362	46.1216	92.132	23.682	52.7607	46.101	86.758	107.248	108.359	79.9658	59.86	64.912	51.786	56.796	48.6959			13.166	60.083	176.806	98.864	265.308	242.676	268.243	104.047	104.647	403.532	35.329	44.627	139.323	182.993	204.159	296.042	129.062	50.227	73.297			13.166	347.538	361.465	47.521	208.086
		13.393	90.917	95.845	57.911	83.008	124.514	44.4425	94.365	25.6384	38.0496	49.079	75.614	89.658	93.235	74.3557	59.897	70.044	64.326	63.004	49.6943			13.393	74.315	166.521	110.112	237.23	217.621	219.27	109.615	91.185	429.022	36.635	44.003	156.749	188.212	219.444	332.755	127.916	59.076	89.447			13.393	415.58	318.857	57.78	201.143
		13.62	94.943	111.827	65.397	77.639	106.166	39.1754	76.747	19.2986	39.9638	48.984	73.181	84.183	83.974	64.8302	70.827	69.854	60.234	65.521	48.1316			13.62	106.729	167.211	97.148	190.795	210.972	197.855	104.828	80.712	429.088	41.272	53.088	168.631	187.81	209.523	339.308	123.149	61.608	110.163			13.62	509.922	271.777	51.799	184.581
		13.847	105.424	125.168	58.192	66.951	79.615	36.5704	75.699	30.4155	40.3432	52.289	82.583	77.464	87.352	82.8438	92.283	66.984	59.771	62.948	32.7548			13.847	158.963	153.84	99.602	166.873	203.697	191.782	117.347	58.019	452.155	40.915	37.475	140.41	199.711	203.891	382.996	107.642	55.031	114.652			13.847	586.133	210.808	57.966	207.614
		14.074	114.309	117.824	58.884	68.176	65.395	34.8447	77.914	32.2708	41.8967	69.622	93.807	70.83	101.248	94.3775	109.777	76.873	53.851	53.657	24.4339			14.074	210.975	160.82	101.615	157.354	203.497	201.473	95.89	52.088	486.193	32.79	58.445	131.067	200.663	183.453	364.644	95.347	80.212	124.327			14.074	611.247	189.34	77.677	259.429
		14.301	99.884	93.56	67.79	77.892	60.055	44.9759	74.329	33.143	44.5973	81.442	96.125	54.938	114.832	96.6794	116.581	77.326	49.766	54.071	39.2654			14.301	231.523	172.901	94.664	142.256	212.316	194.65	79.258	60.254	465.747	31.395	64.655	127.514	196.143	196.588	324.177	85.407	91.981	162.142			14.301	598.107	164.391	97.96	341.267
		14.528	142.303	103.953	81.993	89.394	53.785	51.2944	67.757	36.9221	52.8643	64.953	88.867	54.314	107.721	101.879	113.486	68.636	62.63	64.495	48.5238			14.528	232.2	178.349	71.108	125.985	195.992	211.586	63.804	66.758	432.292	37.046	70.792	135.692	181.826	240.537	276.87	84.102	109.939	189.095			14.528	543.141	134.972	101.573	414.534
		14.755	155.807	101.582	96.554	86.869	55.065	51.9247	66.471	32.9531	66.1366	48.548	69.4	60.824	130.057	79.5932	110.328	68.181	98.816	58.61	40.9988			14.755	221.667	197.779	75.083	134.818	207.163	211.352	57.813	56.093	415.508	38.948	84.72	151.826	219.032	279.988	274.283	83.163	98.996	192.163			14.755	466.31	126.939	102.691	504.546
		14.982	185.055	92.147	113.612	87.221	49.47	58.118	80.627	33.871	75.6336	38.29	66.247	68.718	157.013	81.3206	101.662	82.892	100.046	53.015	39.1414			14.982	211.802	196.196	96.963	139.443	180.048	208.636	69.623	86.263	406.838	48.443	86.804	126.022	233.621	295.894	258.713	81.089	106.248	168.337			14.982	346.561	107.943	96.717	535.45
		15.209	200.118	80.034	100.643	89.699	45.301	61.4533	107.675	29.889	69.544	30.868	70.636	54.731	172.572	74.0879	93.635	83.184	120.76	51.064	34.1185			15.209	179.224	203.535	110.937	137.133	155.025	175.652	59.594	96.687	413.381	60.816	96.784	107.466	265.831	309.904	278.149	75.231	105.892	145.096			15.209	245.359	100.573	83.711	570.428
		15.436	186.869	58.208	91.894	85.973	44.591	54.6073	144.132	28.5447	52.1528	29.21	79.22	68.888	175.294	76.016	87.697	86.108	162.718	48.083	39.8567			15.436	145.932	179.234	135.103	165.034	143.624	137.231	62.026	114.276	404.202	46.008	102.939	118.88	291.336	254.138	298.571	76.51	79.879	133.413			15.436	183.949	92.42	94.726	575.999
		15.663	162.766	46.097	90.783	78.05	50.508	56.2577	176.355	23.724	46.0715	26.19	92.626	76.151	165.703	63.6693	83.877	88.595	230.351	42.291	48.3118			15.663	142.15	146.79	140.787	181.178	165.654	125.091	72.795	104.867	443.953	44.24	103.107	126.085	293.083	239.241	316.947	86.257	69.644	105.018			15.663	147.144	127.13	117.213	566.689
		15.89	120.409	59.307	92.933	89.238	45.311	49.7661	157.469	16.3337	40.9107	32.987	117.769	87.696	153.651	62.7797	73.713	75.149	327.765	57.482	49.5496			15.89	117.506	124.799	121.65	245.109	196.898	149.324	85.649	105.965	455.879	51.759	101.889	119.16	274.868	246.256	346.499	73.926	60.788	105.255			15.89	143.673	133.351	121.482	532.453
		16.117	96.356	66.753	101.519	96.82	38.507	52.7302	134.921	24.2162	47.8889	29.585	124.47	104.89	150.882	49.8552	53.836	67.32	481.743	68.405	52.1503			16.117	100.777	112.752	114.574	274.381	213.695	167.678	97.839	107.132	430.955	61.189	98.453	95.694	253.941	228.631	330.056	74.645	53.407	111.996			16.117	150.792	161.346	127.352	459.572
		16.344	91.841	61.886	109.388	105.454	46.626	82.151	131.069	35.5229	63.7991	35.413	130.141	87.745	125.738	49.2517	49.987	68.464	686.891	66.481	59.0528			16.344	79.481	101.831	90.169	276.729	235.472	195.47	122.711	83.55	381.642	77.924	94.492	70.405	230.678	303.018	325.053	73.913	52.734	145.257			16.344	155.039	189.661	128.871	394.512
		16.571	74.744	48.787	106.198	96.87	43.824	110.397	124.677	42.2627	67.9948	28.146	97.542	91.91	100.135	47.8787	60.372	83.141	756.461	77.141	57.3644			16.571	64.407	107.29	59.589	262.247	249.147	222.35	163.008	67.349	341.004	83.504	94.113	74.24	243.073	281.429	318.656	57.149	65.976	142.668			16.571	137.498	212.334	127.688	331.298
		16.798	81.537	65.627	94.726	89.052	51.712	99.2649	112.318	38.0529	54.2361	18.621	97.145	98.855	85.934	50.8022	60.244	93.655	648.97	67.202	50.7772			16.798	73.69	109.722	59.147	229.733	262.16	210.678	154.699	54.703	258.879	103.697	73.598	48.265	259.945	281.421	268.492	66.328	78.396	138.646			16.798	136.873	187.396	91.064	267.301
		17.025	85.122	74.024	84.089	90.262	70.3	71.5059	107.244	32.5123	47.2846	24.605	107.197	102.249	84.155	57.1914	62.224	120.115	488.766	67.611	55.4157			17.025	71.324	110.434	60.745	175.186	247.339	262.154	144.604	54.89	238.791	96.71	77.308	57.685	274.026	296.708	227.263	72.377	83.613	129.58			17.025	156.288	173.164	86.404	244.48
		17.252	79.97	96.766	101.735	89.862	61.89	56.1393	82.201	35.0292	51.7823	24.558	121.612	88.021	96.048	44.4141	50.911	135.645	394.561	76.031	47.7647			17.252	86.448	116.548	60.204	149.438	219.195	300.35	132.954	51.166	193.694	100.609	86.311	68.672	279.565	287.242	207.388	83.245	94.397	124.255			17.252	196.148	136.45	92.817	268.417
		17.479	60.009	101.69	85.901	108.1	57.957	44.2179	71.216	33.236	58.5585	20.616	124.715	86.227	71.01	51.9893	46.798	146.696	327.045	70.819	59.7291			17.479	99.226	128.677	73.772	170.052	207.328	311.904	141.821	65.9	142.024	93.277	88.573	79.399	277.104	268.682	220.04	78.915	125.487	106.342			17.479	229.587	110.389	84.713	274.195
		17.706	65.004	89.004	81.56	115.846	63.578	29.4788	62.354	32.4828	53.8873	17.336	135.922	106.284	57.976	56.1172	41.27	138.744	274.515	73.726	89.1474			17.706	112.313	124.955	62.187	213.124	218.226	303.931	139.78	82.392	118.353	64.905	93.549	99.129	264.944	246.923	235.872	100.942	156.263	98.601			17.706	245.217	85.724	94.242	264.88
		17.933	60.03	93.595	94.536	126.367	57.697	36.615	45.616	40.2582	54.1103	20.605	143.604	106.643	51.887	56.533	40.03	128.833	227.045	77.628	108.375			17.933	114.771	144.01	54.857	215.249	219.341	271.479	127.816	76.235	126.452	73.09	101.811	84.746	251.793	212.012	235.578	98.979	172.566	85.397			17.933	231.748	107.029	92.86	250.9
		18.16	51.313	104.273	91.878	143.544	52.871	39.285	44.397	37.9136	48.0377	18.377	160.75	115.028	48.241	41.3071	32.41	121.431	200.263	77.544	95.4622			18.16	108.485	149.104	51.825	202.25	201.466	265.433	134.586	84.375	126.825	69.076	110.419	76.013	266.952	189.115	238.275	84.124	166.25	84.235			18.16	240.768	128.814	100.668	250.057
		18.387	63.623	104.742	88.346	138.396	42.198	45.2935	42.214	26.7521	38.7328	33.457	163.193	134.215	52.919	40.7194	45.518	107.198	201.675	80.187	63.4113			18.387	92.475	150.163	39.211	208.311	198.517	258.245	132.852	115.336	136.083	86.378	109.524	75.357	258.087	221.073	301.873	89.134	176.732	104.845			18.387	225.801	147.06	82.803	248.948
		18.614	66.335	94.487	83.631	136.751	31.714	42.8871	44.616	22.5504	50.996	35.452	174.421	139.682	57.722	42.0812	57.447	86.794	203.897	81.894	55.4942			18.614	80.14	156.91	35.73	225.412	192.41	265.199	117.969	128.677	144.063	96.683	108.548	79.359	228.841	230.514	321.692	95.037	174.616	108.537			18.614	187.746	165.299	65.94	244.268
		18.841	69.836	101.099	77.215	158.191	30.594	38.1961	47.813	25.5921	42.8296	34.402	171.992	139.305	68.381	57.4464	59.342	64.835	204.113	95.893	36.6668			18.841	75.375	174.213	33.634	239.997	168.099	292.143	112.306	163.808	156.577	94.581	109.375	86.246	205.817	224.724	304.937	99.375	139.009	96.217			18.841	173.56	173.866	50.788	237.145
		19.068	57.516	107.368	102.741	136.248	29.857	37.9945	53.212	30.9347	42.2183	41.67	190.531	143.448	59.03	62.1787	68.753	83.655	192.979	81.138	28.7284			19.068	64.083	157.19	60.38	233.78	165.408	364.059	113.203	183.673	147.445	78.161	92.67	76.031	201.195	223.32	315.682	90.047	96.523	91.597			19.068	160.138	181.976	53.396	265.488
		19.295	64.032	102.037	104.985	112.61	40.972	27.8408	45.142	33.2568	48.7167	53.694	176.847	141.777	65.245	68.0703	63.641	74.43	170.015	73.72	39.6681			19.295	52.633	140.546	60.061	218.212	194.553	419.22	95.855	174.63	144.377	55.92	82.709	70.857	217.445	223.422	332.087	76.065	100.277	98.435			19.295	187.691	188.925	38.446	274.305
		19.522	58.372	114.033	132.055	96.074	52.916	29.6368	38.224	37.4812	39.9639	57.256	142.218	141.934	60.198	84.317	88.196	86.626	177.154	71.103	40.4717			19.522	69.89	163.636	70.274	218.884	256.766	399.132	88.303	160.736	129.322	73.334	62.427	64.651	222.597	214.513	358.733	69.102	108.089	112.929			19.522	185.357	204.961	34.82	278.47
		19.749	64.926	127.71	173.18	78.268	65.031	41.516	45.583	35.8368	30.4152	47.235	134.816	128.292	67.319	75.2223	87.612	97.402	150.978	62.354	49.9687			19.749	91.651	144.818	57.306	236.034	306.816	370.13	80.49	161.471	100.278	85.274	57.406	51.343	215.309	231.693	364.095	53.705	96.805	118.549			19.749		233.608	31.693	247.243
		19.976	79.406	133.321	163.59	65.731	73.401	52.3562	64.642	34.0154	35.2777	52.97	121.663	101.983	60.896	68.4807	91.412	134.286	128.373	53.556	38.896			19.976	93.589	128.797	41.938	241.168	346.367	356.855	63.237	147.702	82.217	63.892	37.694	63.969	201.95	201.761	327.925	41.14	101.442	108.54			19.976		243.556	42.884	216.208
		20.203	66.047	140.715	142.072	77.316	74.825	51.2434	81.326	25.6638	37.8088	46.525	133.072	89.04	62.946	64.4926	88.606	160.164	99.525	67.121	39.1287			20.203	106.756	125.323	39.902	226.476	357.501	359.207	55.74	131.818	72.154	53.412	42.107	65.86	201.422	188.609	285.604	41.274	88.338	115.346			20.203		256.588	54.83	211.036
		20.43	73.983	141.786	115.135	78.043	79.258	47.1982	98.802	32.7456	34.1208	45.023	141.775	89.543	76.371	66.5098	82.408	171.66	82.642	65.606	37.7588			20.43	113.983	128.572	26.079	214.413	305.956	383.865	56.093	94.926	99.691	47.207	38.949	72.769	203.572	196.344	253.891	50.724	72.705	121.357			20.43		261.309	50.941	240.091
		20.657	73.967	129.234	104.253	90.938	92.817	42.0203	103.432	35.1201	33.0297	40.195	135.405	121.276	83.882	70.6325	74.47	157.028	63.351	74.196	23.3843			20.657	106.618	130.892	46.201	199.772	230.078	474.105	42.167	85.657	106.241	35.916	45.274	68.574	205.07	206.095	247.531	64.638	76.735	108.783			20.657		283.84	39.008	261.438
		20.884	70.32	119.97	92.863	92.954	86.883	38.4818	96.949	22.5688	42.9844	39.453	125.814	134.672	76.236	62.3922	70.426	143.133	47.851	84.201	32.7786			20.884	118.514	138.418	74.188	174.894	231.91	534.827	57.139	95.597	91.205	43.105	49.242	81.692	205.952	213.593	244.508	78.359	77.976	117.991			20.884		276.643	51.812	255.754
		21.111	70.128	117.678	78.586	136.626	88.66	44.8504	99.002	27.6514	42.3029	36.097	101.355	159.501	66.386	60.6414	60.942	128.648	40.958	72.7	44.848			21.111	123.853	157.619	84.514	137.346	233.212	532.366	50.736	98.177	91.008	48.71	57.778	81.686	225.81	225.861	236.799	127.415	72.663	122.221			21.111		271.431	44.026	274.048
		21.338	104.737	100.223	72.161	159.626	94.946	47.4574	77.443	30.1991	49.6211	42.899	107.841	181.292	101.372	53.2836	59.265	128.333	33.234	81.424	55.4358			21.338	121.687	178.254	86.787	124.046	253.574	461.067	47.28	103.111	92.752	44.064	40.297	94.786	254.272	254.667	252.176	149.094	82.272	121.373			21.338		228.378	46.208	303.28
		21.565	130.703	88.292	64.322	166.226	107.678	49.2689	76.644	21.7746	52.389	55.854	120.13	199.344	120.233	64.5385	61.226	121.49	36.235	63.617	53.2722			21.565	113.345	191.876	109.966	115.667	262.084	393.075	50.39	104.915	89.233	53.199	65.351	86.808	265.274	283.556	216.634	169.02	85.125	105.855			21.565		173.383	47.846	298.065
		21.792	131.426	85.361	61.204	153.908	132.046	52.2747	77.772	33.5782	39.3994	52.012	139.295	180.204	126.841	72.1158	73.248	119.254	52.412	70.71	44.4117			21.792	102.103	191.671	163.51	126.037	252.251	301.254	45.658	84.025	87.217	60.115	68.73	84.484	276.438	298.436	185.903	161.247	84.645	88.49			21.792		156.168	49.453	272.726
		22.019	96.698	90.225	85.869	135.658	175.505	60.609	80.451	32.186	39.9363	47.793	133.852	165.139	102.115	53.3661	65.562	100.118	68.518	72.226	43.0733			22.019	86.331	198.953	182.897	179.146	219.736	254.684	63.115	74.786	79.144	56.891	61.568	67.598	323.849	339.838	155.785	168.504	88.797	90.656			22.019		136.522	53.151	217.672
		22.246	73.2	103.941	94.194	127.024	183.4	61.1249	81.498	39.4234	44.463	44.077	153.728	150.202	70.822	54.5794	60.299	100.648	70.43	81.215	36.3033			22.246	84.846	219.76	174.299	257.612	221.966	221.901	68.251	79.445	84.63	42.641	66.394	65.799	392.331	352.287	145.965	147.212	86.378	71.814			22.246		159.415	53.355	203.089
		22.473	58.189	121.397	98.178	115.442	155.013	59.229	69.286	22.5422	44.5468	50.743	157.867	139.212	61.818	55.6771	61.566	99.423	85.098	79.784	45.1857			22.473	75.398	224.148	139.587	268.628	225.206	167.311	61.763	78.445	75.308	51.067	73.223	51.432	433.991	303.888	127.547	132.954	74.948	76.737			22.473		194.376	62.533	213.555
		22.7	43.764	137.132	83.599	108.904	122.296	62.5059	60.582	26.3797	41.23	49.038	149.355	129.527	54.578	54.7959	50.911	111.244	94.954	88.396	42.4469			22.7	81.034	261.193	119.712	240.592	202.561	147.383	43.467	77.192	80.859	60.584	70.953	45.768	503.432	263.635	134.434	142.357	91.871	70.211			22.7		222.26	64.422	229.424
		22.927	54.573	144.475	79.649	110.624	116.295	65.1449	66.551	34.4752	39.1969	27.531	118.41	128.349	60.549	52.8352	45.411	106.985	79.75	81.896	47.865			22.927	63.138	278.391	94.479	215.515	194.531	152.735	51.886	82.304	92.833	71.114	90.999	40.733	615.02	269.346	172.077	127.603	120.849	80.914			22.927		229.441	76.29	243.498
		23.154	61.736	144.404	69.177	97.056	124.531	49.5567	80.445	24.3366	45.82	26.726	102.009	110.577	61.43	46.2936	51.892	103.761	80.526	82.345	56.7659			23.154	62.561	288.107	78.956	200.769	163.11	175.5	63.246	87.114	97.828	77.447	82.975	37.727	653.362	254.56	208.904	120.02	137.415	70.242			23.154		212.493	74.03	257.645
		23.381	57.333	131.274	53.85	92.533	112.725	50.4585	72.605	33.1593	53.3386	27.942	104.565	97.315	60.559	60.1423	63.196	107.757	68.477	93.902	58.563			23.381	68.171	243.433	63.683	156.775	149.365	192.169	52.725	84.321	95.668	58.01	93.717	31.678	560.806	239.818	245.164	113.759	120.697	60.336			23.381		172.029	61.094	275.547
		23.608	64.389	126.102	50.176	94.565	116.073	58.0472	73.68	42.6222	74.3475	25.479	82.956	102.69	64.154	57.1903	61.229	89.005	71.394	90.876	64.6086			23.608	62.782	228.637	62.174	131.747	149.511	185.798	42.884	88.115	94.666	54.368	98.509	28.182	445.214	219.934	240.435	131.241	128.748	59.857			23.608		154.538	80.281	269.013
		23.835	79.855	122.953	46.267	102.641	97.832	44.2573	56.22	34.6173	73.2619	21.234	89.155	95.164	71.339	47.0378	55.322	92.896	65.17	94.859	58.8867			23.835	80.835	190.03	69.783	113.338	162.459	174.307	37.279	83.169	93.584	44.622	84.381	29.648	352.046	252.433	193.791	123.357	113.406	68.997			23.835		164.133	83.202	270.114
		24.062	94.998	129.565	37.194	100.67	103.905	43.7005	54.922	30.6179	54.9157	25.279	96.112	86.692	105.67	59.3143	59.978	83.095	68.039	89.134	65.2308			24.062	88.328	188.897	75.487	114.292	171.862	173.176	32.459	78.418	81.196	48.047	77.651	39.673	297.308	260.039	138.449	139.469	107.604	63.684			24.062		176.89	112.111	289.909
		24.289	111.86	132.933	47.288	99.122	88.438	44.6841	58.69	39.3934	64.3628	21.842	110.698	70.862	123.242	75.2164	58.546	78.11	46.68	82.332	59.2259			24.289	85.961	209.757	64.402	112.497	187.523	178.36	33.898	95.554	67.343	46.962	71.223	49.595	256.51	264.619	102.96	165.777	99.097	50.285			24.289		183.598	112.978	291.196
		24.516	111.882	125.241	39.117	99.244	73.135	43.9343	56.077	25.8111	64.2417	26.363	107.348	58.128	114.216	66.1843	63.288	68.468	33.416	74.658	47.5549			24.516	93.44	190.549	58.793	111.384	196.017	150.408	65.178	127.371	76.208	36.191	91.848	65.616	227.458	260.362	104.072	152.872	86.535	61.614			24.516		171.556	109.732	304.663
		24.743	92.289	107.03	44.783	85.725	48.962	48.6568	52.765	24.0373	62.1326	26.974	107.159	56.65	89.78	49.5506	74.455	57.443	35.481	57.914	55.248			24.743	94.248	161.465	63.868	114.871	170.236	144.603	63.841	132.49	68.042	39.399	91.419	105.768	215.394	244.936	120.052	139.85	88.127	50.672			24.743		150.219	122.594	295.447
		24.97	84.678	80.715	46.479	84.499	44.8	54.4305	50.402	32.3629	48.5174	31.055	112.011	58.007	85.426	39.6491	93.914	70.181	45.957	58.297	53.2791			24.97	83.957	151.207	80.035	133.63	159.366	127.457	76.546	123.627	67.419	36.369	90.966	115.797	219.891	195.509	146.469	105.641	82.351	51.005			24.97		150.976	146.973	299.921
		25.197	87.561	63.063	44.365	73.796	46.621	72.6994	51.681	26.7008	46.4593	41.159	115.817	58.683	90.135	46.6304	110.533	86.259	71.562	54.547	42.3006			25.197	95.097	137.287	64.763	130.634	176.606	94.826	99.244	127.412	77.733	31.862	73.97	110.394	204.546	176.931	165.634	106.606	76.396	43.63			25.197		157.793	132.345	290.687
		25.424	97.311	55.641	47.44	64.426	43.328	92.5476	54.154	23.797	48.7898	35.052	130.053	70.585	94.021	45.9099	136.777	123.161	102.452	61.879	44.3493			25.424	108.824	97.242	67.824	137.163	169.763	75.011	97.741	109.603	70.093	39.155	73.15	95.154	187.429	135.904	152.325	90.227	79.797	49.837			25.424		140.914	112.522	296.203
		25.651	104.543	56.019	48.268	70.286	53.186	87.8866	60.66	31.7248	59.2809	23.524	162.018	76.016	105.878	52.8629	151.016	201.612	112.826	58.572	44.6844			25.651	138.922	88.258	78.128	145.953	160.203	73.723	87.839	105.801	73.815	51.436	84.5	88.435	179.345	127.345	148.496	93.332	83.796	36.165			25.651		143.957	125.356	302.558
		25.878	123.583	65.023	71.709	57.081	54.418	87.9866	55.483	27.5247	76.0886	25.325	161.42	91.238	133.765	53.267	142.953	271.192	110.278	58.535	44.1455			25.878	136.757	72.501	65.443	204.922	142.536	114.471	62.741	90.447	71.583	67.533	82.868	80.701	157.857	134.035	140.225	77.085	97.893	36.662			25.878		162.678	138.768	301.697
		26.105	130.954	59.125	86.518	54.609	69.697	88.4764	57.973	29.9392	90.1987	26.093	162.826	96.954	132.288	56.0357	142.493	326.01	105.878	76.265	48.4571			26.105	107.631	76.039	41.624	224.212	135.423	151.16	35.998	85.628	68.884	90.082	82.488	71.929	143.933	144.711	124.073	64.457	103.067	41.78			26.105		176.217	109.39	297.813
		26.332	133.184	77.518	90.986	64.203	64.027	81.6006	58.028	36.3732	79.6702	25.241	126.302	112.73	141.494	58.4195	162.524	408.947	104.962	98.714	66.2883			26.332	91.718	65.606	48.088	227.87	137.848	191.908	26.097	83.584	54.492	92.45	83.8	92.104	134.601	176.179	95.198	52.02	113.346	46.12			26.332		155.841	87.783	276.933
		26.559	146.94	76.693	95.617	78.828	56.382	87.9694	58.364	31.4084	49.2398	28.798	99.354	109.404	158.51	62.2456	172.074	422.87	82.245	106.086	80.4062			26.559	105.077	64.472	60.996	214.56	135.277	262.877	21.08	74.309	47.025	121.793	89.891	111.254	140.395	189.533	82.206	39.849	112.069	28.32			26.559		145.563	75.779	228.865
		26.786	160.954	87.51	99.914	124.916	53.465	78.7443	63.566	30.7869	33.8496	34.869	79.721	85.295	167.44	65.1721	177.842	371.437	67.382	112.743	92.4369			26.786	108.494	72.495	84.854	239.412	150.945	314.288	27.757	71.117	49.098	117.015	102.239	114.464	137.74	222.792	68.381	40.003	108.037	25.351			26.786		143.471	70.999	214.061
		27.013	164.075	100.631	95.242	179.619	56.375	63.232	44.823	38.6133	22.1981	29.092	53.68	85.034	183.399	70.1123	175.066	299.756	63.488	113.913	87.7541			27.013	114.201	88.396	96.173	269.673	160.393	284.627	47.736	79.486	48.94	122.286	105.282	109.49	138.84	254.583	63.792	42.493	104.995	42.936			27.013		154.161	72.178	226.65
		27.24	137.268	88.725	72.56	226.954	84.298	58.0052	30.776	33.706	22.2408	25.305	54.848	89.092	166.467	67.2076	219.272	270.329	60.179	105.806	93.8651			27.24	110.695	87.884	122.955	311.328	163.958	241.404	62.586	96.203	38.811	124.575	107.796	102.752	151.684	257.113	70.796	50.374	102.355	54.704			27.24		162.115	81.097	218.67
		27.467	104.098	91.432	54.303	317.228	94.783	45.7578	34.933	35.1951	26.2474	32.913	60.605	95.642	128.221	69.5199	231.626	231.626	62.025	94.542	80.8148			27.467	98.333	64.431	130.215	330.263	182.014	226.358	59.896	96.222	40.152	106.402	123.73	103.84	143.436	219.742	85.786	80.167	84.1	55.074			27.467		160.216	89.156	192.936
		27.694	108.877	66.394	53.738	371.905	116.704	39.8043	50.987	39.6826	29.5189	29.957	67.294	112.526	110.935	76.6649	238.828	200.461	79.33	88.022	90.305			27.694	127.318	59.834	133.086	320.366	159.915	234.317	71.192	107.401	38.204	75.73	146.689	101.206	151.369	194.65	106.788	99.759	71.603	66.203			27.694		190.646	114.433	183.707
		27.921	107.649	74.504	54.303	363.403	142.615	41.9213	58.82	37.3635	26.0348	28.303	64.866	111.721	102.677	78.461	244.199	196.659	88.962	68.219	99.1147			27.921	156.598	62.525	127.33	349.946	151.934	230.936	71.802	120.244	50.901	61.186	123.521	101.542	158.1	168.034	122.08	123.153	59.419	62.913			27.921		180.923	157.121	193.434
		28.148	105.316	79.202	61.822	304.872	150.602	49.8046	62.67	27.944	31.7591	33.382	53.369	86.768	103.631	76.6198	259.469	191.565	97.034	80.869	86.2858			28.148	168.931	53.931	115.308	355.616	178.759	242.433	79.975	103.556	57.24	45.793	104.417	95.488	165.296	130.883	133.561	125.275	62.029	73.719			28.148		189.049	195.484	191.771
		28.375	95.161	80.104	55.916	267.679	186.518	60.9182	61.27	38.8137	20.4577	29.753	61.737	71.26	98.742	76.3075	277.878	192.285	99.538	99.62	67.1642			28.375	152.375	30.685	93.245	325.29	219.396	252.888	115.38	105.772	44.842	60.465	95.898	98.784	147.431	104.807	167.63	120.662	60.565	88.453			28.375		164.453	222.877	176.266
		28.602	90.222	97.342	51.823	239.658	219.388	54.4349	66.976	60.0277	17.0218	44.059	54.393	62.251	96.728	70.9626	283.527	191.694	98.905	118.673	52.3417			28.602	135.652	32.65	71.492	319.442	254.686	274.331	121.685	101.705	37.817	67.552	116.083	88.615	154.17	79.358	197.789	99.489	81.85	79.454			28.602		165.557	213.957	204.196
		28.829	90.15	99.597	45.903	209.884	219.854	55.7051	88.954	55.0084	25.4502	59.881	39.999	74.701	93.643	59.8346	329.248	181.904	88.912	114.165	48.697			28.829	115.893	45.122	76.194	309.307	272.394	302.403	146.525	89.349	37.782	69.673	130.269	94.868	163.848	69.147	222.721	75.984	106.016	72.805			28.829		194.142	205.906	210.553
		29.056	98.606	82.467	47.362	208.332	218.518	45.1554	105.692	27.9216	33.0546	73.72	64.369	89.214	93.99	72.3573	357.765	168.394	87.755	111.629	35.974			29.056	102.881	62.335	58.357	268.029	259.425	371.269	163.327	75.794	48.082	68.445	108.761	114.063	168.249	58.595	261.974	75.718	96.381	59.621			29.056		249.092	209.363	200.613
		29.283	104.201	94.336	30.803	207.399	184.584	34.2921	138.288	24.1283	35.1217	66.687	76.54	108.584	93.305	77.1562	404.372	161.662	82.234	109.153	42.1199			29.283	92.223	44.564	53.974	233.984	229.452	416.135	168.842	66.451	40.92	66.261	81.748	133.411	185.164	67.322	276.862	75.07	100.866	57.086			29.283		296.342	219.079	177.336
		29.51	86.583	77.454	36.45	193.022	150.81	36.9156	144.686	19.2791	54.142	56.189	74.83	135.014	86.738	78.0548	439.279	142.064	100.363	108.99	51.7341			29.51	97.491		48.273	230.024	161.741	467.336	165.127	64.692	42.457	77.762	79.292	157.965	177.814	60.263	243.651	69.832	103.077	61.023			29.51		314.918	167.616	176.261
		29.737	95.254	99.734	34.593	177.759	141.477	29.8292	118.864	25.0697	59.9201	62.538	59.18	180.703	94.424	56.9176	453.561	147.443	110.215	104.75	56.5929			29.737	114.712		38.575	235.27	103.136	466.808	208.048	60.575	47.793	88.831	67.622	164.365	181.407	89.874	192.115	71.191	82.896	61.111			29.737		313.766	125.143	162.975
		29.964	87.623	119.201	36.835	159.425	137.101	34.9783	89.3	24.3556	50.4659	59.897	65.581	230.815	96.674	48.5028	457.478	132.68	114.568	114.417	52.6146			29.964	126.776		21.821	250.354	71.514	452.95	252.689	67.299	68.045	102.558	62.773	155.559	164.731	108.774	130.42	67.708	68.966	55.173			29.964		304.044	120.799	176.104
		30.191	97.01	140.601	47.639	158.681	134.894	44.8997	79.291	27.4911	53.4387	50.484	56.27	246.06	94.615	44.0952	447.909	96.475	98.469	115.017	54.9643			30.191	145.571		25.083	264.109	78.936	394.359	269.981	92.334	82.986	84.304	75.13	166.311	165.771	127.845	87.951	85.098	43.637	66.68			30.191		288.108	97.757	188.759
		30.418	97.45	173.361	56.673	135.258	125.553	38.8955	90.019	29.6542	41.1248	39.813	59.413	262.242	86.245	44.6778	468.191	81.277	92.719	102.031	45.6429			30.418	136.394		24.199	291.92		357.441	274.621	99.574	101.151	75.538	89.67	152.612	176.597	135.506	88.075	88.85	33.579	67.472			30.418		283.031	78.151	220.263
		30.645	87.874	193.551	60.227	146.916	118.934	37.7066	100.523	25.3322	44.1319	31.223	62.525	283.756	86.309	49.1299	478.988	73.308	95.956	98.411	40.155			30.645	123.375		27.722	311.202		341.439	250.665	98.679	131.143	69.555	98.183	129.769	222.208	149.957	91.003	74.481	39.505	67.496			30.645		202.592	59.999	258.994
		30.872	84.138	220.851	77.571	128.524	130.706	43.4235	116.606	35.8167	42.9911	26.318	84.177	281.659	95.12	52.739	497.561	50.481	104.768	86.278	39.1729			30.872	119.68		35.414	330.81		395.97	244.34	101.037	160.797	70.455	74.06	108.535	276.171	179.282	107.207	70.77	51.069	74.2			30.872		141.576	59.752	275.82
		31.099	95.499	211.42	73.895	90.279	125.232	32.5959	110.193	29.8691	15.6323	27.395	99.991	271.081	96.725	55.5	511.731	32.85	110.572	79.168	34.7483			31.099	113.115		56.121	360.774		386.758	230.142	87.437	172.524	65.585	81.312	97.611	277.845	188.457	158.688	58.655	54.277	89.611			31.099		96.551	74.113	280.021
		31.326	85.794	227.727	64.015	82.968	121.476	39.3488	131.969	46.821	18.3793	27.024	109.29	234.239	104.514	61.0054	522.281	37.413	129.262	86.111	39.9304			31.326	98.913		87.834	336.018		335.9	219.511	63.854	200.254	66.765	112.679	92.912	230.835	222.19	180.304	59.549	47.527	86.242			31.326		95.196	99.151	288.22
		31.553	89.221	243.373	49.867	63.177	119.86	40.1675	156.717	47.9926	18.316	31.003	121.729	149.284	93.254	48.8569	534.503	46.259	127.361	78.594	48.1843			31.553	92.474		95.933	313.815		307.433	234.653	59.113	196.049	57.202	94.658	100.489	184.092	235.259	191.817	56.551	41.552	90.897			31.553		77.719	112.433	292.646
		31.78	83.697	246.117	47.945	38.63	113.421	30.0523	151.629	48.448	32.236	42.433	125.877	122.166	92.329	53.8668	516.825	57.647	95.044	75.619	45.7756			31.78	115.396		76.17	274.833		326.733	220.196	36.933	188.42	39.835	71.939	92.824	165.325	265.979	184.248	61.265	45.754	86.84			31.78		78.13	124.527	267.756
		32.007	96.041	247.675	57.484	36.742	94.509	32.5277	126.906	47.9006	29.6659	48.478	110.018	104.442	78.893	51.1374	486.186	64.854	64.829	84.839	36.2251			32.007	158.931		64.907	220.064		360.483	222.92	29.706	150.745	32.44	54.938	91.922	155.692	291.673	176.507	57.819	52.182	93.027			32.007		87.93	130.715	258.581
		32.234	94.844	238.995	59.06	47.594	79.837	27.9617	100.325	28.7817	17.1737	48.288	77.213	104.819	93.563	64.0786	475.603	68.545	48.845	79.856	44.5567			32.234	197.994		56.169	190.199		385.648	185.223	40.247	146.081	30.99	61.657	101.075	128.409	326.351	144.772	56.221	38.951	94.327			32.234			140.977	246.415
		32.461	96.89	187.228	58.382	59.715	59.661	38.6054	93.802	11.7377	19.7684	37.241	58.058	123.791	92.951	80.5504	448.393	60.92	59.655	62.428	37.6804			32.461	230.843		63.184	180.953		376.737	180.471	49.674	130.066	45.215	51	111.766	114.839	343.378	106.628	60.31	43.092	86.185			32.461			140.817	243.109
		32.688	88.655	130.143	52.244	66.943	46.297	34.4565	90.071	18.6633	21.418	47.144	59.534	153.041	88.075	68.1279	377.652	61.464		58.323	39.2564			32.688	246.614		68.101	179.564		343.002	164.75	46.855	122.142	60.352	36.559	100.514	130.482	316.344		68.491	38.115	92.32			32.688			176.577	242.818
		32.915	92.779	111.135	70.579	64.022	32.495	33.0724	92.01	15.6034	24.6057	37.07	72.865	158.879	90.934	59.7053	284.466	55.629		59.018	37.8237			32.915	219.816		37.194	185.178		292.324	168.386	46.213	120.194	84.067	42.472	93.037	130.645	283.41		104.179	30.593	96.084			32.915			200.96	253.385
		33.142	102.01	107.167	76.514	69.411	38.223	24.4621	102.359	12.7996	20.209	40.705	63.153	150.123	104.589	70.9162	234.209	53.93		54.128	28.5377			33.142	179.848		48.723	193.591		300.545	170.023	44.517	107.632	107.769	51.982	100.55	162.271	238.815		141.486	43.314	82.128			33.142			222.339	280.251
		33.369	108.899	117.66	84.573	61.092	39.824	17.0622	112.603	20.9863	26.1412	27.157	58.554	123.343	103.187	76.1262	146.502	46.353		59.066	30.9879			33.369	141.129		46.186	206.601		294.347	177.452	45.713	104.489	106.771	49.66	108.386	176.371	224.298		153.147	41.844	81.516			33.369			228.98	271.769
		33.596	82.325	137.52	115.48	60.731	46.219	15.7875	133.672	28.4212	26.9387	31.288	43.061	99.067	98.746	81.0203	78.34	34.601		72.025	32.9128			33.596	123.211		63.876	231.831		281.377	193.296	44.11	99.791	94.597	46.784	116.999	183.016	209.786		143.055	46.684	67.374			33.596			181.19	252.001
		33.823	88.788	159.85	132.679	59.766	46.402	18.4209	133.328	24.0817	35.4249	21.365	48.218	91.126	86.325	79.4174	48.677	37.003		63.198	33.0867			33.823	103.745		107.462	272.646		259.197	185.053	42.644	106.317	68.522	53.79	102.718	187.89	219.762		138.764	46.067	70.158			33.823			143.458	235.206
		34.05	95.99	162.216	124.624	53.803	59.06	15.4577	106.354	22.6943	22.9165	18.476	52.176	63.04	84.185	74.4927	49.476	33.484		55.006	36.0185			34.05	110.086		146.594	296.786		212.071	135.034	43.245	96.692	48.03	62.534	108.408	179.344	243.843		135.465	57.825	79.912			34.05			124.478	221.967
		34.277	110.153	149.908	108.128	45.538	66.689	19.5403	115.247	22.7026	34.3434	26.242	44.93	58.939	102.469	60.6292	58.532	34.485		46.293	33.5446			34.277	109.63		145.159	312.136		169	107.031	34.104	88.516	38.691	53.406	102.761	181.835	268.811		112.56	75.657	97.666			34.277			81.704	203.252
		34.504	134.239	116.05	75.933	41.721	71.907	23.491	109.857	22.1353	42.022	30.556	41.242	68.035	126.469	43.8871	44.597	22.882		38.326	25.7016			34.504	106.136		132.533	303.763		178.912	100.492	43.566	84.528	37.41	58.156	94.339	195.493	274.677		101.6	70.793	92.848			34.504			69.672	192.061
		34.731	134.193	90.503	61.778	44.547	83.462	24.8135	99.86	20.5021	29.9478	29.541	38.888	70.464	140.811	35.299	46.809	25.998		38.09	19.2572			34.731	122.893		99.049	304.558		176.382	88.213	45.207	59.045	58.747	61.079	80.774	192.697	266.228		94.367	74.86	93.786			34.731			81.465	206.106
		34.958	123.941	72.897	50.918	46.014	90.15	30.306	78.822	26.3773	23.2319	24.48	26.45	66.669	130.795	33.5087	47.728	32.662		47.5	14.3876			34.958	103.207		75.523	280.54		166.877	80.427	49.373	50.689	63.285	74.338	69.913	172.496	205.796		84.885	80.014	116.69			34.958			94.228	218.954
		35.185	125.589	50.949	31.947	42.586	75.618	29.9143	68.934	32.2257	18.6562	36.818	30.365	63.255	128.985	42.8994	47.004	39.754		64.511	12.1452			35.185	86.206		55.992	259.616		161.029	84.874	48.816	63.698	68.386	83.628	72.08	159.9	140.811		94.012	64.141	122.977			35.185			88.03	226.84
		35.412	118.464	58.185	35.989	37.907	71.845	28.9327	54.052	28.6312	24.0531	37.583	22.144	82.494	114.875	37.6236	57.146	52.83		77.791	18.4422			35.412	85.031		47.159	260.146		174.757	91.85	62.286	54.516	62.878	66.393	73.195	148.214	94.683		111.699	51.792	120.228			35.412			88.461	238.577
		35.639	126.854	56.5	45.291	51.734	67.558	37.9041	49.98	24.1412	23.0654	43.787	28.293	82.021	121.686	31.4069	54.989	53.665		83.295	14.5375			35.639	76.392		56.671	239.117		212.466	87.879	67.952	49.408	73.863	54.551	77.937	146.107	84.628		90.193	54.53	126.636			35.639			96.84	235.244
		35.866	135.498	77.012	45.831	64.846	92.205	46.1545	49.749	25.6798	23.5221	38.571	31.237	94.196	129.278	30.9787	53.601	45.362		81.081	28.1184			35.866	68.737		56.449	231.005		216.471	84.903	64.121		69.77	60.666	80.569	139.385	87.458		78.132	56.693	122.409			35.866			101.629	220.032
		36.093	140.966	85.304	57.926	61.756	114.037	40.2518	46.077	36.8724	23.3035	34.888	20.87	93.516	139.728	42.0026	51.17	47.932		96.738	28.1352			36.093	76.676		70.016	205.441		219.258	69.514	57.061		62.52	59.969	77.648	141.913	74.75		83.661	45.226	112.289			36.093			89.335	219.268
		36.32	135.125	101.756	71.166	66.177	126.342	29.7344	58.152	22.322	25.3736	41.999	32.55	74.478	140.529	44.3166	65.589	55.485		96.949	21.401			36.32	78.247		69.128	197.719		231.635	65.927	71.651		56.248	78.032	84.421	143.782	51.196		83.676	65.112	96.402			36.32			95.444	196.863
		36.547	133.744	107.797	65.126	71.319	140.852	16.9779	71.963	25.6489	25.2099	28.957	19.714	53.958	140.691	44.4451	62.076	66.46		81.87	27.624			36.547	84.196		78.33	192.763		255.227	65.298	70.622		64.757	79.238	101.282	147.279	43.583		86.84	103.752	96.81			36.547			84.883	215.531
		36.774	141.462	83.584	77.769	53.368	137.936	20.103	80.454	25.696	24.9955	26.302	30.646	48.236	145.127	43.9773	66.557	61.684		77.905	29.6711			36.774	81.972		90.042	203.83		274.882	53.706	61.011		89.237	77.777		149.355	35.646		84.342	148.596	100.106			36.774			78.561	231.96
		37.001	139.367	59.948	84.203	48.111	113.465	25.1486	91.557	35.4362	22.8379	20.051	31.284	71.531	138.989	52.8834	71.577	56.594		75.908	34.3649			37.001	87.424		91.495	211.517		276.932	56.87	65.727		95.112	73.483		145.872	50.021		80.063	155.906	98.716			37.001			61.309	248.756
		37.228	118.539	51.427	84.278	38.27	96.276	24.4738	111.926	40.4198	23.5466	27.106	32.144	81.799	125.899	46.9307	89.425	41.511		66.385	44.2737			37.228	87.687		89.705	192.886		259.777	66.731	63.375		85.664	94.745		152.822	70.98		89.14	156.959	100.194			37.228			57.909	271.071
		37.455	94.786	72.699	76.574	40.48	93.598	17.4921	125.87	50.6354	27.0081	23.273	42.002	79.067	87.899	48.9618	82.573	33.237		45.474	47.6737			37.455	77.986		76.754	186.327		215.169	56.792	54.62		81.492	77.352		146.99	72.614		84.953	150.094	100.836			37.455			59.13	268.39
		37.682	72.423	83.105	64.409	48.21	84.013	13.5077	102.475	63.9113	21.0367	28.072	40.19	60.79	87.232	67.1011	82.201	52.698		33.881	35.3318			37.682	77.142		61.994	183.462		214.079	66.569	68.041		62.519	100.491		135.23	72.621		98.404	133.455	128.101			37.682			55.691	262.5
		37.909	80.241	84.819	47.744	34.674	64.612	14.6404	117.699	56.5247	24.8599	16.134	46.672	71.737	86.268	71.8899	69.004	46.487		35.304	22.9965			37.909	80.159		55.876	197.498		203.105	63.067	95.737		44.353	108.924		133.615	78.151		86.259	127.194	162.35			37.909				259.865
		38.136	82.636	73.809	48.306	31.992	59.248	18.8473	121.144	39.9729	41.9496	12.239	63.213	72.821	74.256	74.422	61.823	41.215		44.38	20.8127			38.136	80.702		48.534	227.808		196.31	59.409	133.195		36.791	95.798		109.745	71.574		74.239	100.03	195.74			38.136				278.938
		38.363	101.83	87.193	36.982	26.354	58.149	22.6799	131.648	25.4198	40.6113	23.145	58.995	92.161	60.539	65.9946	67.09	27.624		44.98	26.7541			38.363	76.676		67.44	276.25		173.381	67.048	157.586		44.533	87.575		97.712	66.819		87.025	99.162	198.372			38.363				274.139
		38.59	101.272	96.149	43.086	28.36	53.113	38.8423	135.266	20.9244		18.555	62.172	93.556	71.104	71.7729	62.446	27.713		59.174	25.3617			38.59	76.47		47.975	320.354		152.425	55.598	161.578		45.679	81.666			69.504		116.269	99.556	201.547			38.59				280.085
		38.817	88.957	111.103	52.249	23.588	52.145	30.8923	129.43	15.1111		22.502	61.516	101.559	84.697	73.85	64.677	23		61.104	18.0714			38.817	82.8		42.214	333.04		161.836	52.34	155.078		63.062	80.808			83.174		138.389	106.987	175.352			38.817				268.451
		39.044	70.478	93.395	60.698	28.565	45.001	30.0356	109.467	20.7763		29.34	60.729	105.644	76.995	74.335	71.779	21.269		63.654	17.3175			39.044	77.34		42.26	303.887		181.111	41.158	131.966		73.673	63.504			98.548		140.771	129.301	146.273			39.044				261.419
		39.271	46.051	107.98	69.26	38.229	54.61	25.522	108.995	23.8078		27.757	62.687	99.989	64.797	55.323	75.23	35.113		78.607	12.8019			39.271	95.98		37.753	281.289		172.44	38.328	120.061		92.992	63.308			116.325		132.098	123.709	130.937			39.271				291.948
		39.498	60.903	98.916	67.578	62.667	58.673	27.0317	91.705	26.5623		34.025	56.412	74.383	48.392	33.148	80.215	37.865		89.957	19.9021			39.498	94.38		44.835	278.701		176.43	42.478	98.789		99.292	69.491			122.19		117.528	131.399	102.317			39.498				299.356
		39.725	85.577	96.766	70.944	47.216	76.307	33.5988	86.019	28.295		29.4	43.393	71.157	56.504	36.0784	75.409	68.008		88.62	21.8831			39.725	80.831		49.727	249.383		173.212	45.252	93.669		97.111	71.809			128.357		123.213	131.466	81.169			39.725				288.71
		39.952	100.025	81.404	58.527	47.656	81.2	28.9555	76.274	28.6672		38.144	42.282	56.923	76.846	31.7441	66.71	48.831		61.657	32.1067			39.952	55.721		43.491	233.905		152.548	53.487	107.798		95.307	52.81			140.954		145.102	130.564	78.46			39.952				297.964
		40.179	99.602	71.328	55.904	52.281	99.121	23.5065	94.047	33.433		40.066	48.314	69.871	86.444	33.8643	85.079	61.391		39.762	28.8521			40.179	52.237		61.934	247.537		125.172	69.249	120.067		89.663	54.685			160.871		138.801	119.651	105.398			40.179				301.043
		40.406	98.225	59.701	57.597	57.783	107.197	20.4936	118.353	36.1313		38.251	36.824	94.568	92.461	42.8494	92.608	56.734		22.64	28.2105			40.406	48.901		81.981	278.143		118.317	87.655	130.342		83.416	51.43			175.208		130.511	129.211	91.132			40.406				332.574
		40.633	100.417	75.769	79.105	57.39	107.424	28.3848	118.219	25.3536		35.311	26.428	92.107	121.59	40.2347	115.403	62.904		36.711	20.6582			40.633	54.347		96.342	266.624		104.115	99.696	124.851		65.991	29.684			203.415		113.117	157.71	79.891			40.633				344.964
		40.86	110.204	94.06	83.917	66.441	93.408	28.3117	112.994	28.2322		35.1	22.735	96.764	109.459	34.796	110.668	51.162		72.22	20.1991			40.86	48.786		76.269	248.882		111.604	107.236	123.232		57.541	42.016			183.51		94.689	158.262	72.293			40.86				361.634
		41.087	129.879	90.023	69.886	60.962	79.346	38.6142	109.661	37.405		33.029	25.864	112.208	97.111	28.9493	108.17	53.512		61.829	28.717			41.087	51.509		69.407			126.174	111.846	137.042		58.753				161.593		90.31	178.369	67.329			41.087				378.119
		41.314	115.98	100.526	71.292	62.705	60.716	47.6602	102.856	38.3041		25.35	22.995	125.472	82.337	40.7543	89.128	64.747		48.728	33.5532			41.314	41.124		63.33			135.758	114.641	134.147		52.902				130.228		102.754	189.083	61.545			41.314				409.884
		41.541	107.201	115.893	55.018	72.966	52.515	45.6911	81	35.0299		31.985	21.159	114.839	85.58	44.364	80.974	69.594		61.97	34.2592			41.541	40.879		61.621			135.006	101.42	137.946		44.326				128.56		114.145	167.33				41.541				403.509
		41.768	121.137	125.182	69.753	93.615	54.133	39.8121	74.162	26.83		26.778	20.954	97.991	122.8	56.6566	82.379	70.334		91.481	35.4162			41.768	44.238		75.167			109.213	68.849	140.548		41.494				125.059		115.651	127.082				41.768				365.132
		41.995	132.182	110.57	74.106	119.161	46.267	40.5934	82.794	21.3965		16.159	16.751	94.796	215.195	51.3574	86.797	74.722		90.559	27.6358			41.995	78.304		79.501			82.88	58.268	149.689		55.041				123.105		116.983	108.487				41.995				312.336
		42.222	124.586	96.95	60.513	168.901	36.792	37.8438	83.492	21.8263		19.746	25.65	87.498	208.832	47.6369	99.497	100.94		63.639	34.6712			42.222	90.725		73.599			75.065	66.385	149.334		46.045				124.018		114.605	101.563				42.222				266.267
		42.449	112.724	91.632	57.177	220.581	37.018	38.0291	89.185	27.4734		20.787	35.103	74.596	149.073	36.1444	120.744	129.288		46.955	44.3125			42.449	93.318		78.083				77.064	167.362		49.665				115.905		132.321	108.51				42.449				233.321
		42.676	142.997	87.028	68.469	258.506	43.522	36.5453	92.203	32.7939		21.294	32.649	59.413	131.308	44.8282	120.764	176.305		55.931	55.0218			42.676	91.464		90.942				89.413	200.237		62.566				97.96		121.636	86.404				42.676				200.459
		42.903	168.869	68.018	86.526	263.78	79.412	39.1971	84.623	52.1207		21.187	47.848	53.898	119.724	56.9782	102.828	213.405		62.822	41.8446			42.903	94.39		92.75				85.075	210.859		87.84				89.843		117.147	82.94				42.903				179.264
		43.13	190.856	62.346	94.531	293.492	79.293	46.3667	67.129	46.3188		30.177	44.153		110.351	55.3004	117.595	271.319		70.899	38.9781			43.13	98.592		71.441				72.329	162.703		96.38				105.574		107.022	75.121				43.13				173.146
		43.357	181.462	54.17	103.86	308.011	94.758	46.9887	78.873	35.1278		38.346	42.11		99.294		132.879	305.354		78.301	37.5849			43.357	101.527		63.682				64.468	144.77		81.966				110.344		96.714	62.546				43.357
		43.584	161.649	76.403	99.299	290.83	114.57	51.9888	71.056	34.7448		42.549	42.157		104.134		155.517	330.377		72.237	40.2474			43.584	112.501						71.273	137.354		80.612				96.714		87.631	51.095				43.584
		43.811	175.975	80.242	93.635	270.057	115.247	58.1304	80.304	32.7508		36.04	46.327		133.833		130.102	287.363		89.573	40.3406			43.811	99.7						66.745	129.705		73.238				99.3		78.227	50.188				43.811
		44.038	177.394	89.977	115.124	251.013	121.065	50.3713	87.657	31.6675		35.329	58.32		172.64		111.025	233.522		100.815	44.9102			44.038	91.199						72.595	99.728		61.93				94.962		59.226	49.738				44.038
		44.265	176.152		140.326	195.262	110.884	71.3992	93.181	31.994		49.231	57.964		181.727		89.568	192.222		115.681	52.2755			44.265	93.865						68.66	90.854		40.374				92.583		56.378	46.335				44.265
		44.492	179.871		126.81	151.888	114.717	71.7726	95.623	34.0952		55.63	61.501		201.355		79.02	173.723		132.49	52.025			44.492	93.337						86.664	75.832		28.69				104.908		51.891	35.268				44.492
		44.719	156.968		107.542	82.401	117.219	70.4556	112.487	41.5811		41.323	50.276		179.504		80.65	166.662		111.326	57.8169			44.719	87.359						76.644	58.511		37.555				100.557		56.133	38.15				44.719
		44.946	141.386		73.189	64.414	127.998	79.1089	123.507	46.1936		42.391	46.102		167.169		70.966	162.755		88.434	60.2037			44.946	76.238						66.067	48.734		45.431				127.316		69.606	39.975				44.946
		45.173	123.992		63.54	47.684	118.128	77.5076	131.527	35.5881		42.31	50.534		168.914		72.849	162.551		75.12	63.1302			45.173	98.566						82.483	42.457		64.676				140.526		65.648	43.879				45.173
		45.4	125.305		45.971	43.378	96.663	66.4904	146.299	45.1109		41.535	56.292		181.234		73.994	134.143		71.893	69.1168			45.4	93.194						88.267	54.897		83.13				117.66		59.878	42.92				45.4
		45.627	132.436		58.801	25.071	85.405	77.0534	182.901	50.3362		29.432	58.497		179.455		87.507	125.079		68.57	68.9516			45.627	92.574						97.963	55.47		90.237				146.97		68.038	42.158				45.627
		45.854	140.081		52.336		64.597	65.664	235.392	48.9341		29.502	58.958		160.465		81.178	109.166		74.612	75.1412			45.854	82.782						95.899	42.758		119.953				156.322		80.172	50.96				45.854
		46.081	142.668		37.3		68.878	51.9599	266.944	34.7214		22.886	51.754		143.921		94.001	77.478		95.947	73.0242			46.081	80.057						87.677	38.583		136.054				147.842		91.476	55.25				46.081
		46.308	147.625		41.16		69.932	54.484	247.607	33.3306		28.279	40.841		123.029		101.77	58.417		91.76	73.2406			46.308	81.191						63.992	37.752		124.628				172.369		92.574	64.142				46.308
		46.535	154.485		49.098		67.321	40.4396	222.156	38.3965		27.322	41.135		122.628		101.36	55.968		96.974	75.5922			46.535	75.067						47.266	46.072		125.701				189.31		84.388	52.273				46.535
		46.762	184.128		47.457		79.933	44.1883	226.556	39.0635		29.73	39.265		126.338		117.458	64.281		88.156	77.8315			46.762	71.227						49.896	46.337		99.744				187.131		79.86	40.921				46.762
		46.989	190.734		47.946		85.36	41.7388	207.631	50.5286		29.139	36.633		130.893		139.528	43.466		71.745	63.9559			46.989	85.314						53.337	39.658		73.848				159.404		57.87					46.989
		47.216	154.323		54.653		80.283	35.173	213.717	50.4037		42.409	43.107		140.716		150.535			76.801	51.4664			47.216	98.16						62.819	50.683		85.017				142.245		56.022					47.216
		47.443	103.835		70.052		96.057	38.2623	230.7	52.818		37.122	39.232		147.431		143.722			80.544	51.4937			47.443	119.487						68.758	51.72		75.106				161.927		34.13					47.443
		47.67	75.699		68.129		118.717	32.7589	253.981	56.8867		42.106	58.577		138.568		134.412			80.653	40.8399			47.67	140.435						80.05	49.466		84.935				177.15							47.67
		47.897	67.78		73.04		127.173	43.2847	278.594	50.5595		50.919	59.007		163.739		129.972			68.978	51.087			47.897	123.277						68.185	64.692		71.827				228.871							47.897
		48.124	62.672		67.627		114.635	57.2964	320.802	39.5189		50.69	69.558		187.86		143.72			55.517	48.5102			48.124	116.523						44.35	53.959		59.815				274.445							48.124
		48.351	50.031		65.3		92.753	60.7546	326.401	39.3279		50.696	96.915		191.628		137.333			55.389	48.1681			48.351	126.201						42.697			67.8				312.951							48.351
		48.578	51.546		62.386		82.406	49.4474	360.102			49.893	126.692		150.514		130.394			51.163	40.1444			48.578	149.089						60.814			61.623				301.329							48.578
		48.805			63.595		96.58	46.4972	335.563			41.103	177.597		101.989		110.557			54.184	37.4892			48.805	186.387						67.082			68.01				283.258							48.805
		49.032			71.061		104.525	43.2768	289.65			36.143	208.048		75.17		108.731			35.659	35.784			49.032	196.69						71.196			74.367				273.373							49.032
		49.259			75.841		88.331	51.8307	242.664			28.749	197.149		66.913		103.836			31.096	39.7352			49.259	197.503						77.002			79.743				262.701							49.259
		49.486			59.814		67.041	51.4381	240.304			28.253	180.753		61.652		90.277			28.436	50.2422			49.486	165.241						74.783			80.09				247.932							49.486
		49.713			49.251		67.995	60.3762	199.15			33.143	180.922		48.449		86.677			33.743	50.0451			49.713	158.121						77.86			90.038				189.237							49.713
		49.94			46.798		66.1	59.759	150.759			29.412	166.469		48.752		97.129			38.343	43.7737			49.94	166.164						77.908			102.528				139.345							49.94
		50.167			47.857		61.118	69.5273	140.479			27.646	157.18		30.684		125.728			40.912	43.4817			50.167	138.641						90.576			103.331				143.969							50.167
		50.394			35.829		73.522	80.8742	121.393			29.309	139.049				190.771			37.102	36.5699			50.394	134.411						104.975			101.83				152.324							50.394
		50.621			42.181		77.931	67.7535	88.238			34.02	133.19				275.696			52.48	44.4546			50.621	148.766						104.283			98.466				160.724							50.621
		50.848			42.704		72.995	71.5387	62.949			24.521	119.307				318.69			67.723	45.8637			50.848	166.737						106.659			104.432				157.341							50.848
		51.075			30.197		87.838	61.4131	53.247			23.59	122.302				296.483			74.785	57.5697			51.075	169.761						108.24			124.518				124.5							51.075
		51.302			31.622		101.09	64.7814	48.44			27.356	109.447				231.176			77.929	55.0118			51.302	152.715						87.781			146.332				98.041							51.302
		51.529			34.557		90.984	52.7511				28.03	109.009				166.877			75.856	69.2176			51.529	153.718						72.071			141.909				112.321							51.529
		51.756			29.472		91.144	38.6819				25.22	89.896				115.587			97.087	76.4664			51.756	153.211						61.818			155.022				150.192							51.756
		51.983			39.784		78.626	27.6812				23.746	74.606				93.747			106.754	67.7292			51.983	144.992						72.176			160.441				169.188							51.983
		52.21			43.983		73.146	29.7276				27.382	75.803				81.191			90.185	74.7256			52.21	143.371						65.51			138.089				169.198							52.21
		52.437			57.633		66.794	32.5932				24.466	71.459							85.601	59.5414			52.437	143.543						59.62			103.39				175.412							52.437
		52.664			50.18		82.394	24.3488				31.974	83.39							75.989	59.8358			52.664	141.441						59.054			78.05				211.244							52.664
		52.891			51.146		93.524						82.991							64.124	57.9243			52.891	127.797						53.595			51.503				284.801							52.891
		53.118			58.614		100.414						72.739							63.333	53.442			53.118							50.457			67.366				337.921							53.118
		53.345			61.168		99.315						73.275							78.449	43.151			53.345							70.056			72.972				369.623							53.345
		53.572			64.031		64.724						72.187							103.435	36.0291			53.572							62.631			64.461				352.335							53.572
		53.799			82.474		48.781						70.127							89.502	34.373			53.799							63.886			73.589				334.447							53.799
		54.026			123.496		40.612						60.434							73.994	33.376			54.026							54.507			90.862				313.005							54.026
		54.253			124.929		29.954						52.519							83.93	26.7237			54.253							60.792			96.36				249.048							54.253
		54.48			121.848		27.329						54.059							96.031				54.48							58.51			91.004				209.707							54.48
		54.707			87.459		25.971						34.133							144.227				54.707							53.769			90.891				154.751							54.707
		54.934			70.854		29.949						30.704							193.292				54.934							44.412			59.119				121.495							54.934
		55.161			63.03								39.627							213.667				55.161							69.335			53.255				89.224							55.161
		55.388			52.642															229.153				55.388							52.458			62.968				64.515							55.388
		55.615			39.241															210.303				55.615							62.725			74.368											55.615
		55.842			53.339															178.952				55.842							56.01			81.508											55.842
		56.069			35.622															155.292				56.069							77.609			68.386											56.069
		56.296			46.201															152.711				56.296							86.045			65.163											56.296
		56.523			34.124															162.089				56.523							109.126			52.836											56.523
		56.75			40.969															162.502				56.75							111.872			65.801											56.75
		56.977			42.157															131.918				56.977							114.509			70.659											56.977
		57.204			29.904															112.781				57.204							112.096			81.282											57.204
		57.431			26.865															101.558				57.431							113.992														57.431
		57.658																		100.926				57.658							108.353														57.658
		57.885																		103.507				57.885							90.084														57.885
		58.112																		104.16				58.112							78.15														58.112
		58.339																		102.921				58.339							59.044														58.339
		58.566																		77.577				58.566							64.382														58.566
		58.793																		59.502				58.793							78.716														58.793
		59.02																						59.02							92.233														59.02
		59.247																						59.247							115.601														59.247
		59.474																						59.474							108.224														59.474
		59.701																						59.701							111.152														59.701
		59.928																						59.928							89.4														59.928
		60.155																						60.155							85.961														60.155
distance cutoff for linescans		60.382																						60.382							79.489														60.382
		60.609																						60.609							85.009														60.609
		60.836																						60.836							91.686														60.836
		61.063																						61.063							99.757														61.063
		61.29																						61.29							101.25														61.29
		61.517																						61.517							113.063														61.517
		77.2727																						77.2727							117.016														77.2727
		77.5568																						77.5568							133.461														77.5568
		77.8409																						77.8409							133.649														77.8409
		78.125																						78.125							127.935														78.125
		78.4091																						78.4091							115.696														78.4091
		78.6932																						78.6932							114.414														78.6932
		78.9773																						78.9773							105.026														78.9773
		79.2614																						79.2614							105.173														79.2614
		79.5455																						79.5455							101.493														79.5455
		79.8296																						79.8296																					79.8296
		80.1137																						80.1137																					80.1137
		80.3978																						80.3978																					80.3978
		80.6819																						80.6819																					80.6819
		80.966																						80.966																					80.966
		81.2501																						81.2501																					81.2501
		81.5342																						81.5342																					81.5342
		81.8183																						81.8183																					81.8183
		82.1024																						82.1024																					82.1024
		82.3865																						82.3865																					82.3865
		82.6706																						82.6706																					82.6706
		82.9547																						82.9547																					82.9547
		83.2388																						83.2388																					83.2388
		83.5229																						83.5229																					83.5229
		83.807																						83.807																					83.807
		84.0911																						84.0911																					84.0911
		84.3752																						84.3752																					84.3752
		84.6593																						84.6593																					84.6593
		84.9434																						84.9434																					84.9434
		85.2275																						85.2275																					85.2275
		85.5116																						85.5116																					85.5116
		85.7957																						85.7957																					85.7957
		86.0798																						86.0798																					86.0798
		86.3639																						86.3639																					86.3639
		86.648																						86.648																					86.648
		86.9321																						86.9321																					86.9321
		87.2162																						87.2162																					87.2162
		87.5003																						87.5003																					87.5003
		87.7844																						87.7844																					87.7844
		88.0685																						88.0685																					88.0685
		88.3526																						88.3526																					88.3526
		88.6367																						88.6367																					88.6367
		88.9208																						88.9208																					88.9208
		89.2049																						89.2049																					89.2049
		89.489																						89.489																					89.489
		89.7731																						89.7731																					89.7731
		90.0572																						90.0572																					90.0572
		90.3413																						90.3413																					90.3413
		90.6254																						90.6254																					90.6254
		90.9095																						90.9095																					90.9095
		91.1936																						91.1936																					91.1936
		91.4777																						91.4777																					91.4777
		91.7618																						91.7618																					91.7618
		92.0459																						92.0459																					92.0459
		92.33																						92.33																					92.33
		92.6141																						92.6141																					92.6141
		92.8982																						92.8982																					92.8982
		93.1823																						93.1823																					93.1823
		93.4664																						93.4664																					93.4664
		93.7505																						93.7505																					93.7505
		94.0346																						94.0346																					94.0346
		94.3187																						94.3187																					94.3187
		94.6028																						94.6028																					94.6028
		94.8869																						94.8869																					94.8869
		95.171																						95.171																					95.171
		95.4551																						95.4551																					95.4551
		95.7392																						95.7392																					95.7392
		96.0233																						96.0233																					96.0233
		96.3074																						96.3074																					96.3074
		96.5915																						96.5915																					96.5915
		96.8756																						96.8756																					96.8756
		97.1597																						97.1597																					97.1597
		97.4438																						97.4438																					97.4438
		97.7279																						97.7279																					97.7279
		98.012																						98.012																					98.012
		98.2961																						98.2961																					98.2961
		98.5802																						98.5802																					98.5802
		98.8643																						98.8643																					98.8643
		99.1484																						99.1484																					99.1484
		99.4325																						99.4325																					99.4325
		99.7166																						99.7166																					99.7166
		100.001																						100.001																					100.001
		100.285																						100.285																					100.285
		100.569																						100.569																					100.569
[truncated: 20 more rows]
[truncated: 94 more columns]

## Sheet: Biii
	Microglia from the cortex
[truncated: 65 more rows]

[truncated: 1 more sheets: Biv]
