# Supplementary material for: RNA-binding protein IMP1/ZBP1 directs local translation in microglial processes to regulate motility and phagocytosis during inflammation
Source: PLoS Biol. 2025 Nov 10;23(11):e3003463. doi: 10.1371/journal.pbio.3003463 (PMC12599960; doi:10.1371/journal.pbio.3003463)
Supplement: S5 Data — Contains 6 spreadsheets with raw data corresponding to Fig 5Ai, 5Bi, 5Bii, 5Cii, and 5Dii as indicated. (XLSX) [file pbio.3003463.s016.xlsx]

## Sheet: Ai WB
	exp2									exp3									exp1
	IMP1			total protein			ratio			IMP1			total protein			ratio			IMP1			total protein			ratio
	PBS	LPS		PBS	LPS		PBS	LPS		PBS	LPS		PBS	LPS		PBS	LPS		PBS	LPS		PBS	LPS		ctrl si	Imp1 si
technical replicate 1	1782.03	3379.42		52737.4	48450.9		0.0337907	0.0697493		1917.72	1638.89		80891	70368.6		0.0237074	0.0232901		2922.79	6748.28		60323.9	76207.5		0.0484516	0.0885513
technical replicate 1	9690.09	2308.41		70962	44122.2		0.136553	0.0523184		14521.4	7955.34		55883.8	45760.8		0.25985	0.173846		14824.9	15090.8		72462.6	108789		0.204587	0.138716
Average							0.085172	0.0610339								0.141779	0.098568								0.126519	0.113634

## Sheet: Bi Ctrl KD
			Exp 1 - Ctrl KD PBS											Exp 1 - Ctrl KD LPS								Exp 2 - Ctrl KD PBS										Exp 2 - Ctrl KD LPS							Exp 3 - Ctrl KD PBS
			Actb mean pixel intentisy											Actb mean pixel intentisy								Actb mean pixel intentisy										Actb mean pixel intentisy							Actb mean pixel intentisy
		Distance	Cell 1	Cell 2	Cell 3	Cell 4	Cell 5	Cell 6	Cell 7	Cell 8			Distance	Cell 1	Cell 2	Cell 3	Cell 4	Cell 5			Distance	Cell 1	Cell 2	Cell 3	Cell 4	Cell 5	Cell 6	Cell 7			Distance	Cell 1	Cell 2	Cell 3	Cell 4			Distance	Cell 1	Cell 2	Cell 3	Cell 4	Cell 5	Cell 6	Cell 7	Cell 8	Cell 9	Cell 10
	Nucleus	0	88.529	68.479	75.119	26.208	52.448	48.664	70.3347	58.732		Nucleus	0	46.254	50.6888	49.3221	66.208	113.151		Nucleus	0	46.9988	26.9889	28.593	38.96	22.166	26.774	21.859		Nucleus	0	29.825	33.06	33.262	40.174		Nucleus	0	78.639	96.45	41.064	55.6175	76.759	35.132	37.592	760.677	66.004	78.796
		0.045	92.746	71.803	77.505	29.007	56.792	48.626	70.7615	58.576			0.045	45.635	47.6476	52.1589	68.696	117.25			0.045	45.3618	29.0112	24.628	37.699	19.252	26.127	22.98			0.045	30.03	34.851	30.815	37.118			0.045	78.985	94.026	47.121	55.1546	66.448	36.799	36.246	756.373	63.039	78.715
		0.0901	90.195	74.35	83.955	31.728	62.171	47.022	72.3286	59.907			0.0901	47.663	49.226	49.8037	70.133	119.492			0.0901	43.3841	26.3012	24.616	35.322	21.337	25.427	21.898			0.0901	29.515	32.327	33.674	35.961			0.0901	78.161	92.009	49.19	54.7048	56.22	36.221	36.241	751.624	64.84	80.692
		0.1351	86.095	68.51	85.323	34.116	62.606	44.271	77.5046	61.204			0.1351	42.39	48.9499	50.1699	76.275	120.581			0.1351	41.8632	26.684	22.94	29.659	22.45	22.442	21.995			0.1351	24.907	27.608	35.683	33.666			0.1351	74.834	95.156	50.224	55.8498	48.417	33.844	30.965	745.452	68.524	84.574
		0.1802	82.919	72.788	88.424	35.958	70.502	41.994	76.8201	59.432			0.1802	45.346	49.3404	53.9426	72.427	113.122			0.1802	46.532	29.1566	26.43	28.398	21.869	22.068	25.897			0.1802	27.995	29.47	36.358	32.62			0.1802	73.389	91.297	52.923	55.1986	51.575	32.441	28.205	740.674	73.752	89.097
		0.2252	82.173	73.482	86.583	40.525	71.758	42.481	78.4024	60.495			0.2252	45.348	54.0151	51.1224	71.706	109.139			0.2252	47.8977	27.277	25.96	31.684	20.826	22.655	25.771			0.2252	25.677	30.788	37.138	32.587			0.2252	66.421	94.333	52.738	57.3358	51.506	27.814	34.057	737.95	80.306	86.772
		0.2702	72.747	69.279	93.628	44.741	71.577	45.48	76.1461	62.305			0.2702	40.443	54.9376	51.8374	67.563	103.548			0.2702	47.9916	28.2629	26.972	35.727	22.391	22.221	24.816			0.2702	23.008	27.375	34.702	30.657			0.2702	63.324	98.228	54.462	54.3308	51.636	26.657	29.633	739.903	90.031	80.119
		0.3153	70.094	67.487	92.256	49.153	69.8	44.924	73.4245	60.905			0.3153	38.548	56.9317	49.0815	66.597	99.697			0.3153	47.889	30.78	29.056	37.152	18.707	23.678	24.119			0.3153	21.172	28.237	33.796	27.728			0.3153	57.464	95.27	53	56.1933	50.838	28.079	32.376	739.098	92.796	75.514
		0.3603	68.349	67.737	89.857	53.521	69.737	48.685	70.7059	58.891			0.3603	38.79	59.4352	46.5847	57.914	95.499			0.3603	49.6162	32.5269	30.99	38.272	20.872	25.34	23.562			0.3603	22.192	29.955	37.985	30.13			0.3603	53.077	91.727	51.321	55.6452	53.247	29.977	32.233	742.537	94.862	65.797
		0.4054	68.584	69.362	100.485	56.216	64.831	52.074	70.0879	61.002			0.4054	37.413	58.0991	50.0299	61.958	93.594			0.4054	52.152	31.3916	30.385	37.26	21.633	23.908	25.469			0.4054	24.33	30.478	35.384	31.781			0.4054	54.236	91.63	53.632	51.9708	51.331	34.146	33.223	744.61	87.071	57.028
		0.4504	68.466	72.952	98.475	56.811	63.078	50.969	76.3022	64.862			0.4504	36.664	58.0755	54.4325	59.399	96.416			0.4504	53.4233	31.4845	33.637	36.502	24.918	27.779	26.648			0.4504	24.575	28.852	39.426	30.826			0.4504	59.45	95.34	49.005	44.2478	51.662	37.838	29.337	748.503	76.418	53.085
		0.4954	68.461	75.54	106.206	53.076	59.871	52.583	75.9329	65.615			0.4954	39.209	56.3167	55.545	59.638	96.79			0.4954	56.2206	29.1438	31.042	38.765	23.653	27.937	28.663			0.4954	21.829	31.786	38.412	30.93			0.4954	58.941	98.449	49.336	45.8379	48.154	40.322	29.893	745.463	64.864	50.761
		0.5405	72.411	75.385	107.574	45.718	56.76	58.96	79.1787	62.192			0.5405	38.291	56.463	52.1536	65.718	94.945			0.5405	56.4716	29.6393	31.155	36.171	22.595	29.908	28.144			0.5405	21.172	28.022	35.368	29.733			0.5405	56.967	97.442	47.981	45.5249	47.157	36.63	30.861	747.992	63.478	52.394
		0.5855	70.969	79.111	112.128	39.179	58.396	56.506	81.6709	63.252			0.5855	36.309	57.042	53.2433	66.719	97.528			0.5855	60.3097	28.9993	31.332	33.178	20.103	28.629	31.255			0.5855	21.722	30.028	34.123	32.784			0.5855	63.146	101.643	47.162	39.7326	43.817	35.98	28.033	742.156	56.549	51.784
		0.6306	72.292	79.07	119.298	34.133	51.871	52.967	83.0822	65.991			0.6306	35.158	52.7539	51.9703	65.162	95.036			0.6306	61.9091	31.2226	29.293	35.393	22.678	31.167	31.623			0.6306	21.375	31.618	35.245	29.543			0.6306	59.002	100.883	45.305	40.322	41.974	38.83	30.322	743.102	61.507	49.55
		0.6756	70.464	79.899	122.625	32.658	52.636	47.211	84.0738	64.433			0.6756	36.843	53.4342	50.8159	60.219	87.406			0.6756	63.3104	29.995	27.508	28.092	25.414	31.938	28.853			0.6756	21.293	29.743	33.002	31.55			0.6756	55.617	100.452	42.373	44.0505	42.14	42.806	27.816	740.18	72.067	49.918
		0.7206	63.2	88.028	126.635	34.051	51.409	47.2	80.932	62.499			0.7206	36.829	50.0168	53.2198	63.807	87.071			0.7206	59.3427	26.574	28.837	27.506	24.132	31.93	31.732			0.7206	23.979	32.589	36.148	31.643			0.7206	50.845	97.17	35.919	42.6371	41.554	45.25	29.044	738.866	81.975	50.014
		0.7657	61.805	95.013	120.201	33.475	45.367	46.552	82.8579	62.137			0.7657	36.167	50.7751	53.522	62.583	87.127			0.7657	59.2686	28.0801	29.82	27.798	28.862	32.384	29.779			0.7657	22.404	38.171	31.221	30.013			0.7657	42.81	93.354	32.92	36.4209	39.798	46.768	27.715	741.149	85.228	46.943
		0.8107	61.824	105.021	125.271	32.306	43.727	45.94	78.8483	64.623			0.8107	37.193	51.031	54.4854	62.994	91.579			0.8107	50.5881	24.0635	28.326	27.722	29.517	34.073	32.81			0.8107	20.853	44.462	29.922	29.054			0.8107	37.866	93.82	36.513	38.9947	42.682	45.941	31.375	744.456	91.237	45.407
		0.8558	57.859	115.726	128.504	34.21	45.238	47.723	78.0688	63.399			0.8558	37.356	52.7579	56.0989	63.132	91.666			0.8558	49.006	22.3102	28.79	29.088	31.112	32.871	36.529			0.8558	21.393	48.83	26.089	30.727			0.8558	33.109	95.105	39.176	33.7591	42.398	43.446	31.214	747.952	87.939	46.795
		0.9008	58.543	129.516	129.231	35.656	42.664	51.771	79.8575	64.081			0.9008	36.276	47.3196	57.5044	56.917	90.334			0.9008	48.6211	21.5816	27.24	33.031	28.579	31.956	39.266			0.9008	22.317	49.448	26.353	30.02			0.9008	28.628	94.663	38.456	35.485	41.457	38.784	28.624	748.954	92.04	44.828
		0.9458	57.453	134.294	137.254	37.711	41.574	52.13	75.5821	65.385			0.9458	35.177	48.8162	58.4287	56.748	98.1			0.9458	44.6044	26.1317	24.078	35.408	28.912	32.657	35.683			0.9458	22.409	55.204	27.746	29.021			0.9458	29.277	91.917	39.155	38.1804	40.07	38.832	31.631	756.828	86.158	43.156
		0.9909	57.807	136.569	143.062	38.726	39.837	53.054	66.7954	64.25			0.9909	39.618	46.7504	59.6592	58.77	99.63			0.9909	45.4455	20.4244	27.113	34.971	24.153	31.18	42.148			0.9909	22.089	55.214	25.801	26.396			0.9909	26.165	96.79	36.21	38.5404	35.406	33.799	35.4	761.012	74.542	38.736
		1.0359	64.366	134.895	139.159	44.561	39.264	55.786	70.4766	65.357			1.0359	42.7	47.1357	65.92	62.284	101.843			1.0359	47.3209	20.8255	23.417	37.54	25.219	30.788	43.781			1.0359	24.252	53.054	23.455	25.177			1.0359	26.325	101.518	38.749	39.5609	38.633	27.688	38.193	765.186	66.721	38.01
		1.081	66.49	128.903	143.524	46.232	43.003	54.602	67.2903	65.776			1.081	44.095	44.38	64.4074	53.374	103.66			1.081	47.5494	23.4021	22.65	39.093	26.28	29.96	45.221			1.081	26.031	50.994	24.725	24.927			1.081	28.233	105.189	40.568	35.6721	33.453	26.021	39.108	769.488	62.849	36.395
		1.126	66.836	119.328	146.232	47.271	44.622	55.055	68.9648	67.174			1.126	41.132	44.2429	67.3058	55.183	104.034			1.126	48.6808	23.1288	26.243	39.47	27.68	27.596	44.339			1.126	23.491	52.865	20.54	25.427			1.126	27.406	108.049	43.898	35.7675	34.098	24.401	38.064	763.51	61.278	35.669
		1.171	69.691	112.473	132.727	51.26	43.541	48.572	62.86	65.029			1.171	41.281	44.8753	66.3787	56.65	104.274			1.171	52.3974	21.7023	26.032	39.969	25.559	28.227	43.38			1.171	24.858	57.828	22.251	25.293			1.171	28.848	115.268	41.399	32.1908	38.793	21.708	34.439	762.612	57.037	34.409
		1.2161	73.605	105.568	130.504	51.404	46.202	50.958	62.6576	62.324			1.2161	38.469	45.0655	65.9513	54.866	105.579			1.2161	52.9948	23.6214	21.2	45.806	24.616	29.296	47.26			1.2161	23.944	57.71	20.624	23.456			1.2161	31.415	116.189	41.352	34.2343	38.382	24.877	34.878	768.001	65.035	33.911
		1.2611	69.596	100.407	130.485	50.249	46.551	49.406	62.7403	60.338			1.2611	40.303	40.6018	64.428	50.287	105.954			1.2611	48.8143	23.8817	24.441	45.003	25.754	30.82	47.699			1.2611	22.851	64.733	20.98	23.178			1.2611	36.132	117.446	44.23	34.1284	38.136	22.95	34.382	765.337	63.302	34.817
		1.3062	67.211	96.756	125.54	51.606	43.851	51.923	66.7929	59.993			1.3062	40.995	43.8125	66.3496	51.291	108.144			1.3062	43.847	21.2081	28.021	43.577	23.852	30.831	47.332			1.3062	26.414	65.425	22.978	22.866			1.3062	39.548	123.276	40.835	35.7521	37.451	23.706	31.994	763.044	70.058	36.369
		1.3512	67.327	95.895	128.68	55.319	45.106	54.726	62.6713	58.886			1.3512	46.768	44.2554	67.888	51.071	109.239			1.3512	44.806	26.9389	29.65	43.989	24.316	31.722	49.602			1.3512	26.32	66.632	21.557	23.01			1.3512	40.615	120.491	43.418	34.1048	38.512	26.251	31.878	768.284	70.444	32.002
		1.3962	64.783	90.296	130.034	54.21	47.01	50.967	62.9805	58.149			1.3962	49.871	50.385	66.3044	50.593	109.535			1.3962	49.9121	30.7205	28.364	39.875	22.493	31.195	50.501			1.3962	25.155	68.246	22.678	23.106			1.3962	45.903	119.857	45.834	38.3754	37.696	21.869	34.046	765.487	69.862	31.874
		1.4413	64.206	85.145	132.991	53.038	49.529	50.941	71.5298	61.499			1.4413	53.323	51.6862	65.9038	47.669	113.101			1.4413	47.0482	27.2848	28.279	37.54	21.97	34.122	48.988			1.4413	26.437	66.28	19.172	23.018			1.4413	48.65	111.543	42.623	38.7336	40.244	23.688	34.607	765.066	69.401	33.7
		1.4863	65.551	84.409	134.431	52.599	53.394	53.784	68.3934	62.255			1.4863	54.055	52.6053	65.175	49.829	114.351			1.4863	47.886	29.4069	32.682	37.858	22.757	38.946	47.26			1.4863	25.433	63.559	22.043	21.996			1.4863	52.754	105.269	41.359	36.8538	39.927	24.668	33.297	763.701	65.82	30.39
		1.5313	63.76	84.122	130.659	50.522	65.47	51.205	66.3748	64.103			1.5313	50.39	52.045	65.3946	51.912	116.45			1.5313	49.4271	29.5616	32.836	35.577	21.609	38.672	46.564			1.5313	22.763	69.838	21.219	18.34			1.5313	57.749	102.668	42.195	40.2117	35.867	23.013	31.39	762.67	65.036	35.53
		1.5764	66.602	86.653	131.208	53.276	68.637	48.216	64.1483	66.245			1.5764	48.167	53.1539	64.262	51.618	124.571			1.5764	55.6082	26.5575	32.678	38.861	23.196	38.605	41.78			1.5764	22.445	70.032	21.326	22.783			1.5764	60.507	104.899	41.158	36.5265	36.352	20.492	29.085	766.228	69.273	39.79
		1.6214	61.635	85.49	131.944	55.946	73.701	52.385	64.255	63.703			1.6214	41.658	52.4753	60.6779	55.775	123.875			1.6214	59.4781	27.3712	30.852	42.271	23.414	40.039	35.811			1.6214	21.674	70.101	19.002	25.247			1.6214	61.189	108.591	43.174	43.1646	33.477	24.528	30.288	769.017	70.28	47.917
		1.6665	66.64	83.901	127.795	59.316	77.202	52.785	63.0899	64.146			1.6665	41.665	50.6061	59.7808	56.676	126.882			1.6665	61.3444	27.2083	29.841	48.114	23.594	37.693	32.948			1.6665	21.48	72.628	18.988	26.456			1.6665	58.714	114.659	45.11	45.4707	36.796	26.303	29.057	767.335	74.568	55.724
		1.7115	67.368	89.158	143.51	59.269	81.059	55.868	60.7828	62.005			1.7115	42.425	49.7341	59.9669	54.002	128.097			1.7115	57.9983	25.1643	29.932	51.626	23.331	33.844	28.913			1.7115	27.215	73.306	20.187	27.989			1.7115	62.148	122.271	41.956	45.279	35.731	26.786	30.476	772.533	74.125	64.234
		1.7565	68.389	91.338	148.78	55.505	77.768	62.421	64.0843	64.245			1.7565	45.032	49.5615	53.8585	54.852	127.772			1.7565	57.3101	29.3028	30.9	57.383	21.214	33.052	27.511			1.7565	26.214	69.886	19.183	26.145			1.7565	61.61	123.575	42.634	45.3988	41.371	25.184	26.167	780.192	73.783	67.231
		1.8016	70.556	88.623	160.581	56.135	84.985	62.293	65.1807	66.607			1.8016	46.998	48.6786	56.136	51	127.387			1.8016	59.976	29.8684	31.85	53.885	23.028	28.665	25.144			1.8016	24.965	67.175	20.682	25.968			1.8016	70.191	124.769	42.453	49.6358	44.103	24.349	26.146	786.432	79.31	68.274
		1.8466	66.458	93.367	162.59	55.932	83.99	65.155	63.7917	63.174			1.8466	49.512	49.9814	55.4139	51.011	128.068			1.8466	63.5744	30.6327	27.682	52.864	20.721	30.46	25.568			1.8466	24.038	61.62	20.394	26.023			1.8466	72.856	130.248	50.411	49.3188	37.399	24.381	29.597	786.242	83.323	68.328
		1.8917	64.985	90.952	168.161	55.577	82.056	64.206	58.6457	62.886			1.8917	50.162	49.2361	54.725	51.877	121.162			1.8917	63.2961	32.4196	32.931	50.013	21.392	24.649	26.072			1.8917	23.606	56.794	20.442	26.695			1.8917	80.106	130.773	46.755	47.2225	38.399	24.018	33.128	790.011	89.932	72.651
		1.9367	63.979	92.434	177.113	52.51	77.441	63.696	58.3727	63.044			1.9367	51.694	47.2383	49.0819	52.837	111.184			1.9367	62.1057	27.0053	34.104	52.61	20.948	25.446	23.068			1.9367	24.064	51.076	20.385	30.401			1.9367	86.08	136.046	47.564	47.1162	36.447	20.561	30.291	795.729	86.739	70.039
		1.9817	64.805	95.741	179.076	49.844	70.961	62.375	55.2479	60.326			1.9817	50.631	48.39	52.0115	49.197	110.823			1.9817	54.0248	30.6757	33.909	49.683	21.014	27.619	25.666			1.9817	26.463	48.36	19.884	32.009			1.9817	85.053	139.465	44.874	41.9537	36.743	25.962	31.932	799.036	87.9	71.914
		2.0268	65.875	95.248	194.187	52.997	63.681	58.453	53.0156	59.518			2.0268	53.586	50.4161	52.4172	44.005	99.899			2.0268	48.7095	29.1156	38.117	50.449	21.438	25.389	26.527			2.0268	28.074	42.42	19.681	32.848			2.0268	84.816	130.915	41.629	43.746	38.404	21.589	32.895	794.92	83.978	67.046
		2.0718	63.65	96.119	195.68	55.118	56.183	62.198	46.5016	53.669			2.0718	54.24	54.4139	52.2753	53.527	99.645			2.0718	48.6357	26.1563	41.942	51.691	24.409	26.018	26.598			2.0718	27.108	41.757	19.514	31.69			2.0718	81.216	124.438	39.746	42.991	40.935	19.508	33.381	792.8	77.843	71.655
		2.1169	72.084	99.476	198.281	53.846	50.805	61.095	45.6899	54.145			2.1169	58.697	54.0543	50.5777	52.237	91.944			2.1169	45.2993	26.5988	42.348	51.488	21.425	27.681	29.213			2.1169	26.268	42.429	19.464	30.412			2.1169	76.18	120.929	40.44	39.8136	43.452	25.537	35.378	786.647	78.158	65.518
		2.1619	74.319	96.43	207.148	55.29	47.645	60.806	45.0074	53.312			2.1619	57.076	57.0071	46.4673	50.029	88.168			2.1619	41.3371	27.4087	43.717	53.437	22.392	24.544	26.686			2.1619	26.886	44.242	18.275	35.562			2.1619	66.875	114.109	45.315	42.5189	45.584	22.981	36.96	787.182	87.189	58.936
		2.2069	72.459	103.872	203.189	53.953	45.669	60.885	49.2584	57.429			2.2069	59.536	58.5044	49.0892	52.512	83.559			2.2069	34.2573	27.7836	50.468	57.467	23.316	26.845	27.773			2.2069	27.819	49.219	18.007	34.811			2.2069	61.864	110.78	43.764	41.7744	45.257	23.796	38.712	785.931	81.782	57.759
		2.252	71.402	109.121	195.275	56.822	44.837	58.493	51.1405	60.541			2.252	60.343	59.2213	45.5668	57.109	79.819			2.252	34.1558	28.8091	50.292	56.432	25.04	26.129	30.982			2.252	24.996	52.577	18.583	34.083			2.252	57.26	103.301	45.004	43.1841	48.707	26.283	45.156	780.965	89.147	60.579
		2.297	73.904	115.71	189.998	58.049	43.183	62.577	53.2731	65.783			2.297	59.43	58.4792	43.933	58.081	75.462			2.297	40.6381	30.0405	53.226	55.797	25.757	27.869	34.568			2.297	23.166	53.478	18.261	33.199			2.297	58.374	100.733	40.727	43.9872	49.909	22.156	45.674	780.989	94.742	61.156
		2.3421	71.559	112.616	189.326	59.924	43.15	63.206	52.815	68.181			2.3421	60.072	59.3777	45.7698	58.821	70.49			2.3421	33.473	31.3141	50.975	50.503	24.671	29.995	35.877			2.3421	23.137	55.173	20.463	32.813			2.3421	60.008	101.614	36.298	45.4883	40.648	25.847	42.574	781.889	91.308	57.781
		2.3871	70.9	119.218	185.235	64.721	50.666	54.232	60.8963	68.655			2.3871	59.36	60.4608	46.3915	58.855	73.929			2.3871	30.8591	29.1043	56.572	45.762	27.386	24.886	35.967			2.3871	24.558	53.254	18.419	28.626			2.3871	61.238	98.071	40.574	48.6831	43.287	23.2	43.763	777.182	86.076	55.927
		2.4321	65.653	119.932	183.211	64.241	52.025	51.56	57.7476	67.807			2.4321	62.483	65.7459	47.1555	60.598	68.96			2.4321	32.9316	31.6203	58.645	40.997	23.661	23.728	38.241			2.4321	21.954	48.879	19.86	31.488			2.4321	60.732	98.517	40.493	50.7057	47.106	23.377	44.159	770.462	84.496	59.706
		2.4772	68.283	119.003	181.898	66.661	59.979	45.351	56.4398	64.383			2.4772	62.252	64.7457	50.3805	57.822	61.843			2.4772	30.4491	33.7559	59.169	40.233	25.43	26.002	35.696			2.4772	21.382	51.336	17.122	31.467			2.4772	58.88	102.432	41.472	50.2202	46.31	26.869	45.948	774.473	83.687	63.816
		2.5222	66.317	115.627	176.807	65.925	63.472	45.189	61.5138	60.011			2.5222	59.266	69.6409	45.7415	54.973	59.381			2.5222	34.3212	35.8832	57.553	37.713	23.65	23.502	34.475			2.5222	21.332	53.89	17.695	30.933			2.5222	56.445	100.138	41.188	50.4526	45.622	26.382	49.091	778.252	85.103	61.598
		2.5673	69.94	111.909	170.259	68.704	59.896	45.99	57.7211	59.713			2.5673	60.219	69.5194	49.2093	54.189	58.972			2.5673	43.957	34.4232	57.027	39.233	20.473	27.468	37.137			2.5673	21.052	58.689	21.112	30.342			2.5673	52.461	98.478	39.445	50.094	45.42	27.312	46.407	780.21	88.131	66.742
		2.6123	65.022	105.509	166.415	68.128	59.551	48.907	55.3506	53.556			2.6123	59.949	71.6587	46.9207	51.87	57.686			2.6123	51.7901	36.1746	57.27	37.563	19.837	24.652	33.193			2.6123	21.723	61.192	19.346	33.314			2.6123	52.034	99.33	47.664	45.0932	46.729	27.566	44.791	781.272	89.604	65.368
		2.6573	61.92	102.641	164.727	70.969	49.13	47.314	53.3857	46.065			2.6573	63.572	72.7527	42.3968	52.475	53.576			2.6573	59.9933	33.9362	58.072	39.965	21.983	26.397	33.829			2.6573	19.843	69.599	17.706	33.983			2.6573	52.175	104.021	45.209	49.1162	51.912	32.75	43.859	785.469	99.482	58.638
		2.7024	64.403	98.282	162.603	71.603	45.36	45.038	51.8744	40.383			2.7024	66.475	73.1558	40.975	52.55	50.688			2.7024	67.1726	38.3353	60.748	43.631	18.275	26.555	26.955			2.7024	21.868	69.932	22.45	31.204			2.7024	55.354	96.69	48.41	56.8351	49.63	35.685	41.944	792.629	106.084	54.768
		2.7474	64.682	98.58	158.835	73.18	43.51	45.843	52.3175	36.476			2.7474	69.977	67.1768	42.9328	58.088	53.78			2.7474	74.0672	37.2638	55.704	42.531	20.693	25.644	31.287			2.7474	24.851	71.279	20.758	36.773			2.7474	61.444	93.097	59.514	54.8525	46.014	37.09	42.849	803.21	109.66	52.841
		2.7925	68.998	100.84	163.593	73.825	38.687	44.993	53.5549	29.303			2.7925	74.834	64.7872	42.0595	67.984	52.803			2.7925	78.3348	39.7102	58.081	41.754	22.227	24.413	28.671			2.7925	25.468	70.966	21.004	39.72			2.7925	64.059	85.356	63.901	52.4871	50.913	37.761	39.725	811.089	110.035	48.919
		2.8375	71.813	104.922	164.385	71.278	35.354	42.249	55.4917	26.317			2.8375	75.43	67.2244	39.4801	68.47	49.93			2.8375	83.46	36.5449	51.067	47.924	22.54	24.757	32.418			2.8375	29.091	70.488	24.568	39.262			2.8375	65.339	76.535	66.243	61.595	53.56	39.439	40.06	819.84	110.439	44.043
		2.8825	76.863	103.699	169.243	71.31	40.458	43.227	54.7844	21.812			2.8825	73.464	68.1189	44.4815	66.979	48.923			2.8825	74.3288	36.2143	53.001	55.409	26.806	27.012	32.79			2.8825	31.34	65.104	26.81	36.256			2.8825	66.527	71.953	72.36	56.5829	54.128	43.315	38.811	830.94	110.234	46.15
		2.9276	77.761	103.513	167.952	67.466	39.297	45.65	55.5361	21.389			2.9276	72.327	70.172	43.053	62.994	43.525			2.9276	68.402	35.6527	48.703	61.575	29.312	29.392	32.281			2.9276	32.205	68.935	27.391	34.929			2.9276	71.209	64.91	70.5	58.6008	48.602	45.244	34.338	842.94	107.786	45.861
		2.9726	83.78	107.863	171.497	64.219	40.937	44.735	53.725	19.727			2.9726	69.926	67.0381	40.691	59.118	45.506			2.9726	63.4956	36.5719	46.314	75.396	30.716	31.664	33.508			2.9726	36.159	72.363	29.117	34.346			2.9726	76.397	60.528	61.673	59.721	52.705	45.814	32.386	848.737	99.19	47.759
		3.0177	83.91	114.578	166.671	69.41	44.837	49.8	56.2031	20.661			3.0177	72.01	64.055	40.2962	52.068	45.727			3.0177	54.481	34.9867	45.325	84.905	33.863	36.73	33.792			3.0177	35.887	73.899	26.742	35.336			3.0177	82.393	53.929	51.176	62.4541	50.618	46.63	29.637	851.848	97.469	47.287
		3.0627	89.723	117.32	170.561	70.283	47.443	50.108	54.4189	20.786			3.0627	77.471	64.5189	44.399	48.97	44.511			3.0627	46.7328	32.9249	45.19	92.503	28.701	42.79	34.23			3.0627	31.174	73.172	27.896	32.746			3.0627	92.057	54.751	44.097	60.26	49.231	48.136	28.272	842.703	100.066	43.147
		3.1077	89.953	117.744	172.048	76.363	45.037	45.456	57.7631	19.821			3.1077	77.11	60.9797	45.1749	49.318	46.571			3.1077	43.9937	35.5302	44.022	98.77	27.201	46.576	32.609			3.1077	31.333	71.539	31.714	32.037			3.1077	101.215	54.485	40.536	61.5972	41.433	50.973	27.532	829.975	103.428	42.661
		3.1528	92.165	122.49	166.865	81.481	44.258	41.656	56.9834	20.31			3.1528	78.488	58.5371	46.8963	49.209	54.508			3.1528	35.2398	34.8723	46.22	89.895	25.457	51.601	34.523			3.1528	30.525	69.34	32.824	32.659			3.1528	110.145	60.853	43.067	59.6303	41.126	55.523	30.992	819.653	102.929	50.184
		3.1978	96.641	127.077	158.667	85.495	44.724	37.359	57.5811	20.879			3.1978	74.2	56.8786	44.5347	49.601	56.986			3.1978	35.4608	33.0898	42.257	86.044	24.239	53.626	37.243			3.1978	25.05	66.349	31.376	29.762			3.1978	116.12	64.086	44.299	54.7709	38.807	55.861	33.295	814.932	105.593	49.737
		3.2429	100.548	125.663	155.083	85.993	47.472	38.012	59.1945	23.55			3.2429	66.936	54.1228	47.045	46.935	61.433			3.2429	34.3162	34.9808	42.134	78.965	23.795	53.073	37.072			3.2429	23.292	66.986	33.455	31.527			3.2429	124.927	69.071	47.598	54.3596	35.976	58.528	35.003	817.901	111.907	51.153
		3.2879	102.028	133.696	161.433	90.832	51.492	39.196	60.9907	21.812			3.2879	62.859	53.92	45.2536	45.212	73.468			3.2879	39.505	36.1923	43.965	70.591	23.068	58.637	39.834			3.2879	26.23	66.012	32.931	30.13			3.2879	134.612	73.404	44.076	49.4251	32.001	61.717	37.84	820.157	114.901	49.948
		3.3329	112.126	140.574	167.103	98.635	54.842	37.469	63.0527	19.988			3.3329	57.752	48.0153	43.5769	46.756	74.821			3.3329	41.3769	31.7682	38.046	72.502	26.241	62.81	40.551			3.3329	25.987	66.955	38.055	28.574			3.3329	136.812	76.582	42.189	50.5284	36.706	62.367	40.347	825.61	121.33	45.605
		3.378	115.031	144.097	168.387	101.821	51.311	38.492	66.0296	19.726			3.378	52.087	42.0564	41.573	42.43	79.598			3.378	37.4225	30.7461	33.839	75.611	28.195	69.323	41.912			3.378	24.873	67.297	37.781	29.39			3.378	142.852	77.63	40.748	48.7815	36.737	67.282	43.141	827.354	127.318	47.062
		3.423	123.563	147.383	164.838	105.532	53.34	36.037	67.0482	20.568			3.423	47.713	42.1104	42.717	43.189	86.463			3.423	35.2741	27.2992	32.177	73.21	28.09	72.152	42.004			3.423	28.111	62.471	35.914	28.847			3.423	140.788	83.051	40.774	49.4816	33.916	68.758	40.215	831.617	134.022	45.938
		3.4681	129.28	157.392	162.953	109.344	55.458	40.14	72.3943	19.967			3.4681	54.268	42.2604	38.7037	40.452	87.128			3.4681	36.7676	27.9747	33.037	70.069	27.357	76.802	43.2			3.4681	29.247	58.315	36.51	29.656			3.4681	136.788	82.461	42.567	49.1851	33.56	71.557	39.111	832.405	142.184	45.137
		3.5131	138.431	154.891	158.007	113.049	50.701	35.55	69.4945	19.742			3.5131	56.112	45.0216	35.3808	42.511	89.603			3.5131	36.7261	28.8148	32.881	67.278	31.565	84.727	43.34			3.5131	31.212	57.921	39.99	24.89			3.5131	128.655	77.815	44.307	46.1919	33.673	74.233	34.226	836.599	149.94	47.803
		3.5581	135.942	156.171	156.355	115.623	49.605	39.911	73.4278	20.884			3.5581	57.048	48.8033	36.6178	50.308	91.673			3.5581	36.5976	30.2013	33.782	67.06	25.725	87.233	45.08			3.5581	34.797	61.41	35.522	26.523			3.5581	128.512	78.011	46.296	44.7955	31.353	68.797	32.982	841.952	156.319	50.269
		3.6032	136.407	160.793	158.297	117.909	49.925	43.032	69.6754	20.06			3.6032	59.477	47.5816	36.5538	51.839	88.756			3.6032	32.9084	27.2028	35.795	57.922	26.591	89.412	46.721			3.6032	39.893	62.691	34.142	29.133			3.6032	124.385	78.945	47.641	42.5222	33.684	68.461	32.597	843.068	163.598	49.747
		3.6482	130.627	160.628	165.672	119.888	48.696	42.588	69.3228	23.614			3.6482	57.929	47.1433	34.73	52.041	88.519			3.6482	35.0019	28.9689	36.107	57.884	24.799	90.924	48.469			3.6482	40.072	63.269	34.202	25.909			3.6482	122.123	77.772	51.685	41.6463	39.006	67.294	31.713	850.228	178.063	50.543
		3.6933	126.259	161.407	165.512	116.925	48.01	46.122	67.7508	23.692			3.6933	57.094	48.5725	32.1429	63.704	90.862			3.6933	37.2756	29.6821	35.059	58.372	26.443	88.731	52.999			3.6933	36.556	57.202	34.287	23.863			3.6933	122.401	70.84	53.582	36.0932	38.744	64.622	27.033	852.033	186.186	48.792
		3.7383	128.432	166.536	171.141	116.988	50.593	47.506	76.4808	24.148			3.7383	53.825	48.9952	36.4488	66.999	85.78			3.7383	40.4168	28.9353	37.134	60.792	29.126	90.417	55.994			3.7383	35.355	61.761	31.908	24.26			3.7383	121.956	68.571	55.018	35.3637	38.461	65.051	29.299	851.236	190.697	52.727
		3.7833	127.187	166.133	174.276	116.678	50.287	50.354	79.1648	29.375			3.7833	56.028	48.5075	31.4432	76.025	84.166			3.7833	44.9034	28.6241	42.46	59.092	24.224	90.385	54.061			3.7833	31.123	69.743	31.207	23.401			3.7833	125.903	68.243	58.24	30.711	37.446	67.698	27.619	858.308	188.884	56.823
		3.8284	127.745	172.196	162.247	114.906	51.737	50.644	84.3838	34.078			3.8284	58.926	47.9991	30.9407	84.905	83.265			3.8284	45.6198	27.2976	40.303	62.04	23.636	86.722	53.125			3.8284	25.335	77.51	32.141	23.16			3.8284	132.586	68.478	65.643	35.0312	41.711	70.921	33.186	860.333	189.636	57.498
		3.8734	133.858	172.999	162.451	113.183	52.312	56.613	84.6451	37.957			3.8734	58.086	51.6718	29.6151	95.692	88.812			3.8734	49.0295	27.8325	40.646	63.333	26.956	84.315	52.274			3.8734	24.359	88.632	30.5	22.912			3.8734	138.613	61.582	61.421	35.1899	41.407	69.289	31.934	863.03	190.758	61.476
		3.9185	136.715	175.681	167.625	116.168	51.763	59.584	86.1626	39.234			3.9185	59.059	53.2734	29.6456	97.743	92.397			3.9185	55.3915	27.7425	43.37	66.403	27.124	83.068	50.385			3.9185	22.193	98.109	29.649	23.117			3.9185	145.01	61.772	65.809	37.5752	40.291	71.27	28.32	857.079	185.444	65.241
		3.9635	131.892	174.417	167.597	114.852	49.568	58.713	86.9476	42.214			3.9635	62.494	52.1058	32.2543	94.88	94.728			3.9635	56.3615	27.1317	40.894	79.719	28.602	84.471	48.006			3.9635	23.51	105.751	31.001	24.16			3.9635	149.054	62.379	70.695	34.1478	42.527	66.831	28.844	857.866	182.627	71.753
		4.0085	140.132	169.823	176.77	116.355	51.997	63.862	85.9596	46.49			4.0085	60.688	52.9459	31.908	89.543	88.129			4.0085	54.8148	29.0401	41.875	85.621	29.458	85.276	46.818			4.0085	19.06	112.71	29.918	22.817			4.0085	147.66	60.061	73.321	34.7646	45.387	63.947	27.707	857.32	187.753	73.686
		4.0536	143.391	161.303	186.283	112.217	51.636	60.582	82.1615	48.392			4.0536	63.414	52.6226	35.5289	86.715	88.5			4.0536	52.9051	31.3411	40.641	90.206	32.441	85.048	43.277			4.0536	17.757	114.357	33.066	22.475			4.0536	153.529	58.152	74.136	37.7849	44.785	63.487	29.016	859.102	189.888	73.397
		4.0986	149.724	157.282	189.978	117.552	50.479	69.451	85.3344	50.833			4.0986	59.521	51.272	40.4747	85.179	88.358			4.0986	51.1531	29.6419	34.589	87.835	36.077	87.626	41.58			4.0986	18.504	112.316	30.862	22.177			4.0986	149.418	62.942	72.316	35.7846	42.531	62.604	30.017	862.038	198.037	81.492
		4.1437	150.903	149.036	196.031	120.343	52.578	72.622	82.1129	48.629			4.1437	57.535	50.9711	40.4588	80.733	86.719			4.1437	44.3748	28.8846	32.683	89.372	37.842	96.658	40.933			4.1437	16.253	113.52	34.422	19.134			4.1437	142.312	63.993	74.929	37.8209	40.947	60.862	28.323	865.518	204.712	80.818
		4.1887	155.814	139.686	200.388	124.628	56.792	82.92	76.6659	44.378			4.1887	55.023	52.4235	43.654	77.456	90.06			4.1887	48.9683	29.7829	31.22	89.861	35.937	99.599	42.963			4.1887	17.647	108.541	36.207	19.421			4.1887	146.004	64.979	76.131	35.8354	38.307	65.676	26.693	869.893	214.625	81.862
		4.2337	156.226	134.204	199.738	126.566	51.098	92.287	73.2225	44.542			4.2337	54.339	49.1475	44.7212	75.328	90.946			4.2337	54.1021	27.3605	33.472	94.983	37.355	103.507	49.745			4.2337	15.6	105.28	39.815	20.752			4.2337	139.302	65.72	79.563	36.8391	32.823	68.077	28.898	877.215	225.959	79.964
		4.2788	149.762	124.749	201.732	124.967	49.281	97.979	72.5428	43.138			4.2788	54.17	47.2086	45.6426	75.19	92.049			4.2788	51.5014	28.2382	32.594	98.456	36.945	107.242	52.274			4.2788	17.074	102.314	41.436	19.41			4.2788	142.314	62.388	87.4	34.5352	36.284	68.292	26.571	874.58	236.657	80.388
		4.3238	147.583	117.787	203.462	126.439	52.646	102.368	72.1109	42.09			4.3238	54.884	44.5869	43.6498	68.155	97.775			4.3238	55.9809	29.895	30.52	97.01	35.133	113.104	58.65			4.3238	17.295	101.859	39.832	17.57			4.3238	143.263	63.866	85.372	35.845	38.694	66.867	23.447	881.545	243.385	76.942
		4.3688	143.442	110.579	202.892	126.295	50.281	97.1	75.0782	40.726			4.3688	58.278	44.1195	47.8298	66.794	102.767			4.3688	58.8063	31.3021	30.747	104.472	39.66	114.028	57.693			4.3688	19.653	101.438	44.149	20.188			4.3688	141.729	68.32	85.166	39.6537	39.915	71.265	26.001	886.795	249.092	77.589
		4.4139	137.151	102.614	203.706	128.347	51.947	98.232	76.2775	39.71			4.4139	55.911	42.7016	46.9387	67.644	109.689			4.4139	63.3265	34.2084	32.164	110.548	40.124	112.066	58.062			4.4139	23.101	95.143	41.68	22.462			4.4139	148.881	64.66	84.5	36.8431	39.216	76.036	25.791	890.849	250.555	79.576
		4.4589	133.671	102.466	208.342	130.517	52.943	95.607	76.0897	40.521			4.4589	60.019	41.5973	46.2452	61.634	122.2			4.4589	64.0085	40.0882	31.85	113.755	41.681	109.988	59.663			4.4589	22.382	93.173	42.628	23.754			4.4589	146.428	63.622	87.356	40.3285	43.608	77.619	28.807	890.612	252.334	77.775
		4.504	130.888	99.846	188.38	137.868	49.932	93.772	71.4675	41.544			4.504	62.054	38.8301	44.4309	61.621	135.147			4.504	71.1367	43.6891	28.872	108.813	47.921	107.987	53.08			4.504	21.086	88.676	45.034	23.876			4.504	146.315	62.53	84.163	39.8091	43.928	85.508	29.191	903.552	257.284	88.574
		4.549	128.168	98.753	182.76	141.516	53.14	93.634	66.5606	44.446			4.549	59.171	36.8534	42.7488	61.346	141.721			4.549	70.9314	43.0549	28.892	105.159	48.078	106.024	51.523			4.549	24.765	93.018	42.115	24.297			4.549	149.604	58.536	84.009	40.005	42.729	91.061	33.948	910.803	254.345	91.998
		4.594	125.024	102.702	178.846	139.78	50.675	91.8	67.0155	45.392			4.594	64.185	36.3257	41.2306	59.813	150.245			4.594	65.6701	46.1407	30.096	106.276	47.1	103.217	50.327			4.594	24.403	86.62	44.073	26.432			4.594	148.674	52.274	88.579	41.6113	39.211	94.407	39.733	922.051	256.763	99.011
		4.6391	124.608	99.42	174.239	145.604	53.127	96.803	65.6322	45.106			4.6391	65.057	35.5577	43.6658	66.552	158.062			4.6391	66.9018	49.2622	29.746	108.477	43.997	108.43	48.084			4.6391	27.322	88.67	42.666	26.712			4.6391	153.158	49.694	89.825	40.3243	37.758	97.61	40.952	932.518	252.541	103.043
		4.6841	115.404	96.77	168.513	145.23	54.655	97.411	63.1412	48.035			4.6841	64.89	33.1666	42.0805	67.678	157.08			4.6841	65.4329	51.908	32.509	113.248	47.467	111.841	49.961			4.6841	25.543	85.51	44.391	25.267			4.6841	162.294	46.437	90.38	38.0064	38.986	97.694	40.968	948.746	252.609	105.229
		4.7292	114.886	95.619	169.837	144.145	57.791	98.672	59.7881	50.189			4.7292	66.439	31.5535	36.4438	72.441	157.756			4.7292	68.1171	53.2787	31.879	118.557	46.922	114.524	52.571			4.7292	26.555	84.518	43.114	25.154			4.7292	165.959	46.884	95.069	37.6411	33.574	98.77	47.39	960.299	248.862	105.964
		4.7742	111.012	92.303	175.094	145.171	55.264	97.102	58.3128	51.787			4.7742	68.7	32.459	43.123	72.378	160.417			4.7742	70.1464	54.2501	32.218	120.8	47.888	118.285	53.989			4.7742	26.845	80.37	40.687	29.122			4.7742	160.465	45.412	88.485	40.0308	41.913	98.876	54.839	972.203	247.24	109.477
		4.8192	106.394	92.837	177.797	139.359	53.689	103.733	58.5103	51.928			4.8192	68.578	34.4727	41.2888	70.647	164.202			4.8192	70.9635	51.6595	28.444	120.732	46.472	126.787	57.656			4.8192	29.385	81.472	39.529	29.995			4.8192	163.914	45.389	80.057	39.9935	42.199	100.854	60.881	973.593	252.079	107.226
		4.8643	96.625	89.704	187.459	133.711	52.911	101.05	54.4828	52.18			4.8643	69.436	41.5365	46.3418	65.681	177.836			4.8643	72.9954	50.4937	27.923	122.687	45.658	128.397	55.928			4.8643	27.817	89.172	41.308	29.631			4.8643	161.246	42.344	80.984	44.1486	45.498	104.745	70.044	983.509	252.014	105.982
		4.9093	93.958	87.52	189.572	130.073	49.918	104.642	63.6794	49.112			4.9093	76.127	46.8084	44.0868	66.424	187.444			4.9093	72.7216	53.3338	27.002	128.717	45.086	131.115	55.367			4.9093	30.053	97.912	37.012	30.522			4.9093	156.138	44.43	77.879	44.3043	51.738	110.462	82.834	986.205	249.741	106.146
		4.9544	95.443	85.373	188.048	125.893	50.474	99.998	58.7722	47.078			4.9544	75.322	50.2995	45.477	67.968	195.824			4.9544	76.4654	53.0427	23.342	123.514	47.399	140.442	54.954			4.9544	28.931	102.748	39.078	28.392			4.9544	154.562	46.477	76.625	46.0805	50.676	116.357	101.61	979.427	241.922	105.48
		4.9994	96.836	90.251	189.297	120.348	46.228	98.801	59.7774	42.981			4.9994	79.158	49.2289	40.9266	76.887	198.498			4.9994	75.2563	56.2192	22.965	126.215	47.252	145.734	58.441			4.9994	29.918	108.051	39.839	29.141			4.9994	154.025	47.852	72.517	45.3415	53.153	120.11	116.226	975.605	230.241	106.083
		5.0444	104.013	86.474	191.423	115.977	50.087	102.728	60.7658	40.897			5.0444	85.481	48.4501	42.1955	79.234	201.354			5.0444	72.6931	55.9462	22.483	132.438	48.109	148.688	55.186			5.0444	29.434	114.535	35.972	29.006			5.0444	151.066	50.515	73.983	47.2535	63.763	125.887	135.554	975.71	218.162	105.449
		5.0895	109.435	82.786	192.115	115.281	51.331	102.993	56.6948	36.329			5.0895	79.903	50.4288	45.3818	83.781	198.364			5.0895	70.8481	59.8908	27.726	128.108	46.322	147.944	52.712			5.0895	31.095	120.717	35.383	30.191			5.0895	148.253	58.087	74.632	51.0161	66.031	132.291	154.818	972.361	209.074	103.435
		5.1345	108.261	78.675	189.147	116.242	46.085	106.183	56.3071	36.659			5.1345	82.416	41.9483	49.346	86.865	194.943			5.1345	69.6684	62.7287	26.961	134.97	45.685	154.586	52.179			5.1345	33.476	125.412	36.014	28.311			5.1345	153.041	64.581	70.874	52.8926	61.709	135.332	174.277	975.125	196.75	102.456
		5.1796	110.192	75.924	189.638	119.113	44.6	112.532	60.3052	33.29			5.1796	82.871	42.7972	49.8468	92.256	186.191			5.1796	70.186	63.2712	27.624	139.351	45.09	159.168	47.184			5.1796	32.667	139.997	32.465	26.864			5.1796	152.492	67.936	73.994	52.5558	59.937	139.191	190.662	977.894	197.825	101.507
		5.2246	106.536	74.572	177.522	117.666	42.024	115.953	54.1814	33.726			5.2246	82.183	41.8705	48.6555	95.073	187.762			5.2246	68.8858	69.677	28.068	144.591	43.834	167.28	47.62			5.2246	34.325	140.93	31.659	28.974			5.2246	150.007	67.27	66.72	49.9574	62.847	142.863	206.477	984.935	196.691	99.607
		5.2696	105.216	73.251	180.784	118.877	40.886	111.978	54.3507	32.381			5.2696	78.075	38.2741	50.8211	97.913	189.182			5.2696	70.5551	72.2771	26.281	155.168	43.337	171.75	45.593			5.2696	37.509	157.951	32.11	30.432			5.2696	146.545	65.751	62.903	55.2627	60.645	145.864	216.862	996.031	201.594	100.144
		5.3147	103.565	72.185	180.482	120.313	39.968	115.929	56.083	31.174			5.3147	77.237	40.7034	49.0274	94.796	190.71			5.3147	72.702	73.228	23.739	158.184	45.383	178.858	46.59			5.3147	37.344	165.745	33.58	28.815			5.3147	143.344	67.228	56.122	56.6372	59.676	150.284	225.62	1009.6	199.398	100.974
		5.3597	99.802	71.977	184.411	117.416	38.024	119.622	58.7924	33.614			5.3597	78.861	41.103	52.1548	98.679	193.093			5.3597	70.0858	75.7865	27.552	161.589	45.414	183.217	47.961			5.3597	37.91	168.272	32.224	29.216			5.3597	145.329	72.332	53.269	55.3835	57.775	153.157	233.438	1023.23	193.339	102.999
		5.4048	103.337	73.785	189.696	120.669	40.658	123.117	60.6456	29.537			5.4048	77.582	43.1734	52.8665	92.227	196.957			5.4048	71.0201	75.1959	23.968	163.954	45.021	185.321	50.073			5.4048	39.224	175.225	33.859	33.369			5.4048	149.748	72.302	60.201	56.5439	55.945	154.447	240.671	1029.12	181.354	108.589
		5.4498	108.948	76.266	189.095	112.754	38.254	125.666	60.0905	26.165			5.4498	83.499	44.8516	52.3048	93.961	197.292			5.4498	67.6473	73.1887	24.371	172.22	44.786	186.266	48.29			5.4498	40.456	175.27	35.408	36.818			5.4498	153.082	72.566	59.591	58.1306	55.757	162.861	250.147	1030.94	175.194	113.567
		5.4948	106.848	78.2	188.404	113.271	38.734	128.565	57.6236	26.856			5.4948	85.816	44.1759	44.0732	93.501	203.042			5.4948	70.245	68.1634	25.508	178.308	49.093	191.043	47.267			5.4948	39.179	176.171	36.348	37.407			5.4948	148.709	80.558	63.189	58.4447	53.315	162.788	255.146	1016.82	179.052	116.169
		5.5399	105.249	79.662	194.434	112.764	41.612	122.572	57.6431	26.185			5.5399	92.157	48.0191	52.3489	94.679	205.659			5.5399	65.6404	64.9329	24.231	181.699	49.397	187.477	47.649			5.5399	37.507	176.192	38.981	37.05			5.5399	148.206	86.465	67.511	58.3112	48.689	159.732	255.745	1011.22	180.818	112.08
		5.5849	102.029	81.328	191.218	107.833	43	122.709	60.7594	30.089			5.5849	94.534	46.9277	51.0509	95.135	202.264			5.5849	65.2725	64.0229	26.434	196.89	53.252	187.899	46.688			5.5849	34.205	175.977	35.323	37.432			5.5849	147.633	90.716	70.52	57.8004	46.333	158.248	258.776	1002.93	183.309	111.937
		5.63	109.998	87.437	193.869	111.419	42.478	124.208	63.345	32.526			5.63	92.417	45.3085	50.7233	96.133	206.6			5.63	66.4048	60.0099	26.174	197.513	56.294	184.411	45.112			5.63	32.352	172.97	42.311	35.429			5.63	144.818	101.097	64.134	53.131	45.5	151.045	263	992.142	195.449	115.063
		5.675	117.04	91.423	199.415	105.065	44.067	122.448	68.001	33.53			5.675	94.511	48.7357	52.6535	93.318	215.197			5.675	69.5732	57.7772	27.834	205.043	57.651	182.168	44.569			5.675	28.6	171.115	40.793	31.246			5.675	141.515	110.651	66.333	50.4638	38.938	144.17	259.473	980.646	206.126	118.309
		5.72	120.256	99.165	201.739	105.945	46.68	128.047	63.6089	31.476			5.72	96.626	50.8349	52.2402	89.735	219.787			5.72	72.3388	60.5393	30.831	204.663	58.612	172.55	47.312			5.72	30.043	182.424	40.787	31.925			5.72	142.528	111.484	62.232	53.8563	39.738	143.573	257.111	977.961	218.797	125.779
		5.7651	131.694	98.93	208.161	105.682	49.713	132.973	65.7607	32.754			5.7651	91.718	50.1688	54.8346	91.706	223.34			5.7651	73.1423	57.7343	31.606	201.155	62.619	172.775	47.856			5.7651	29.192	182.707	45.262	28.7			5.7651	136.08	124.985	65.541	49.6127	39.445	141.781	255.249	979.279	221.617	125.731
		5.8101	133.695	103.348	208.985	101.536	52.679	145.97	66.86	32.64			5.8101	90.787	50.8137	51.8045	89.461	228.589			5.8101	77.8725	58.3821	30.674	202.775	67.051	173.874	49.948			5.8101	28.347	186.88	47.497	29.163			5.8101	132.536	124.032	68.321	51.2907	42.18	137.388	254.593	979.818	227.013	125.032
		5.8552	135.658	106.182	219.752	99.933	56.414	164.539	62.3439	31.474			5.8552	92.152	50.8955	47.1113	93.997	237.051			5.8552	76.0811	56.3054	30.97	193.758	64.218	176.284	48.101			5.8552	27.164	178.646	54.864	27.062			5.8552	125.577	124.728	70.798	48.0871	47.586	140.133	247.814	982.589	220.885	121.588
		5.9002	135.68	107.209	226.159	106.046	58.044	183.402	58.3551	31.074			5.9002	94.521	50.2686	50.1829	94.117	245.397			5.9002	77.9863	55.4903	29.68	188.727	66.763	172.785	48.155			5.9002	25.324	185.739	53.41	25.716			5.9002	117.031	126.178	72.229	49.9145	49.394	142.869	242.685	989.136	213.891	118.419
		5.9452	128.788	107.005	228.244	103.256	59.478	204.139	54.8398	33.586			5.9452	101.023	50.7926	49.1501	95.97	255.084			5.9452	78.3488	49.7463	29.668	186.707	68.672	173.156	48.809			5.9452	25.577	186.706	60.085	25.351			5.9452	116.452	122.507	71.429	48.7619	45.909	143.221	242.982	992.847	198.519	120.966
		5.9903	124.446	103.101	227.494	107.942	65.408	218.269	56.7794	35.735			5.9903	104.664	49.5416	47.3987	91.053	264.669			5.9903	77.2419	50.8049	31.835	183.399	69.751	171.291	50.133			5.9903	27.606	186.3	68.527	26.572			5.9903	112.765	119.705	73.224	43.2	41.301	141.211	237.049	994.602	187.884	119.933
		6.0353	118.398	102.238	229.188	109.191	68.918	212.572	57.7001	36.931			6.0353	102.697	53.6732	49.2634	95.416	268.931			6.0353	76.458	48.4596	34.991	187.048	68.688	171.271	46.609			6.0353	28.378	197.254	76.042	29.527			6.0353	110.079	116.271	74.043	45.5896	37.583	136.99	239.217	1001.78	181.009	123.299
		6.0804	113.404	101.26	230.537	111.786	68.151	196.965	62.259	35.851			6.0804	106.085	54.5903	45.815	101.33	278.774			6.0804	80.031	46.1922	33.312	183.815	70.885	169.262	43.906			6.0804	29.987	202.487	82.642	28.541			6.0804	107.309	111.327	74.863	44.8049	37.94	136.183	256.386	1003.33	171.963	121.842
		6.1254	119.338	100.992	229.595	113.313	72.786	178.973	62.4409	36.551			6.1254	104.234	58.8193	45.2468	106.599	287.198			6.1254	81.1475	48.3243	38.65	183.398	73.744	169.457	42.395			6.1254	29.793	205.272	90.923	24.999			6.1254	102.851	103.763	69.805	48.3029	37.994	132.062	262.536	1008.08	168.437	119.448
		6.1704	119.384	102.08	225.951	114.589	70.612	152.582	64.9012	37.956			6.1704	100.753	60.4347	51.9157	116.443	283.933			6.1704	74.6521	48.2602	39.08	181.409	73.898	174.429	42.71			6.1704	31.864	206.43	97.953	22.125			6.1704	103.562	101.242	64.791	52.6027	44.984	127.953	282.145	1013.59	167.346	123.218
		6.2155	119.975	102.442	224.582	114.091	69.86	140.029	72.6022	37.366			6.2155	96.139	63.9858	53.0536	122.767	281.934			6.2155	78.2137	47.5809	45.951	181.548	78.425	181.778	43.186			6.2155	32.244	210.229	100.55	23.039			6.2155	106.506	100.446	63.859	56.2341	51.446	127.407	302.173	1022.9	167.942	122.118
		6.2605	123.576	104.396	222.095	110.021	69.944	125.884	75.6243	37.158			6.2605	94.837	66.9408	61.9486	128.764	278.077			6.2605	75.8032	47.229	46.896	173.921	84.952	182.862	42.036			6.2605	35.527	211.649	108.682	25.732			6.2605	111.73	97.614	60.927	53.8564	57.344	124.817	324.27	1029.51	168.405	125.21
		6.3056	122.564	111.35	228.517	107.847	65.905	121.625	78.1715	38.24			6.3056	89.422	63.7469	62.4617	135.255	274.608			6.3056	72.0672	45.6776	48.598	167.986	87.087	186.14	42.312			6.3056	36.509	210.875	110.988	25.328			6.3056	117.513	91.835	59.416	56.7902	62.465	123.787	340.922	1031.78	158.47	123.616
		6.3506	122.234	110.174	225.613	107.042	61.264	121.745	82.2688	38.923			6.3506	86.657	62.7906	67.1679	139.827	265.368			6.3506	69.431	46.0795	49.446	162.283	91.461	185.313	43.638			6.3506	37.926	220.147	111.998	21.083			6.3506	117.032	86.796	63.357	52.3396	71.228	123.659	357.226	1023.81	155.471	125.846
		6.3956	131.209	112.72	226.961	105.244	62.207	122.782	83.2207	40.243			6.3956	81.05	62.559	73.2227	148.062	257.222			6.3956	67.5409	46.6903	49.656	159.819	98.99	184.659	46.705			6.3956	39.772	222.569	109.362	19.95			6.3956	120.086	86.718	59.38	48.5098	76.175	127.692	365.696	1018.2	152.629	120.254
		6.4407	133.447	114.369	229.804	99.077	57.617	120.083	86.5912	39.969			6.4407	78.709	60.0079	68.8773	152.015	253.438			6.4407	64.5729	48.7166	46.735	159.155	100.706	181.801	44.823			6.4407	39.297	218.747	110.296	22.974			6.4407	121.829	87.875	60.47	44.7239	77.625	130.65	372.823	1007.13	145.771	117.634
		6.4857	138.714	113.611	232.917	98.227	61.619	114.053	78.6594	44.073			6.4857	77.933	56.2009	70.6408	150.699	243.93			6.4857	64.7942	50.0364	50.48	152.966	99.401	175.332	51.252			6.4857	40.397	212.167	108.499	22.574			6.4857	124.11	86.529	58.791	44.8079	83.792	145.227	380.897	1007.07	150.331	110.825
		6.5308	141.616	111.321	227.158	95.358	59.003	110.198	74.4397	43.488			6.5308	72.543	53.3593	67.7764	151.594	234.947			6.5308	64.749	51.9462	58.633	146.302	99.552	172.664	52.388			6.5308	36.278	216.711	107.648	23.505			6.5308	116.879	82.024	61.461	40.0657	82.515	152.167	396.664	1009.37	148.443	103.004
		6.5758	146.583	110.822	222.797	89.808	67.882	109.749	70.2932	44.648			6.5758	77.048	52.6667	65.546	150.368	227.849			6.5758	65.8691	54.1387	59.405	141.383	103.735	171.481	57.499			6.5758	39.885	209.27	109.932	21.525			6.5758	111.778	74.979	61.113	42.0854	78.034	158.559	414.615	1003.11	149.32	101.566
		6.6208	144.824	108.846	211.199	92.364	66.137	110.729	69.6585	43.228			6.6208	77.006	50.1058	61.8266	148.373	218.982			6.6208	67.4058	54.5418	60.594	138.826	104.582	178.931	63.872			6.6208	41.598	218.042	111.093	23.592			6.6208	101.091	68.071	70.081	39.1406	73.397	159.233	436.299	1004.39	151.323	100.095
		6.6659	149.462	107.171	211.045	92.256	68.678	114.112	73.0603	45.386			6.6659	80.844	47.8346	62.8769	138.074	211.808			6.6659	72.0148	53.9754	61.321	127.983	106.125	182.971	66.008			6.6659	42.5	221.423	111.95	22.761			6.6659	97.627	64.103	67.685	37.159	75.915	161.059	455.248	1004.32	139.188	103.515
		6.7109	152.818	103.502	212.77	96.39	75.154	113.283	76.6005	47.944			6.7109	82.243	45.7994	56.792	132.999	204.819			6.7109	77.639	56.7721	64.824	132.384	109.292	186.926	72.869			6.7109	46.188	230.17	119.367	22.803			6.7109	93.268	58.469	70.44	39.3158	76.479	149.128	488.937	1001.09	131.357	103.335
		6.756	153.77	97.88	205.779	102.15	78.562	112.63	80.2692	50.27			6.756	87.318	44.2222	54.7474	124.272	207.826			6.756	80.7819	50.7608	67.611	130.902	110.428	189.362	75.664			6.756	44.354	239.903	128.651	26.372			6.756	89.382	63.041	72.959	42.6084	80.513	138.659	508.391	1004.62	128.686	103.986
		6.801	147.571	94.269	200.843	104.611	77.133	113.438	81.6979	52.657			6.801	87.504	45.4787	49.281	119.633	206.291			6.801	81.3697	50.2987	66.462	124.03	110.381	195.002	78.479			6.801	42.322	241.391	134.809	26.532			6.801	89.516	68.336	73.194	51.4827	87.184	129.583	523.487	994.136	121.76	103.111
		6.846	152.907	97.747	198.013	106.213	80.567	113.477	79.8368	52.562			6.846	83.977	47.3556	44.8298	123.123	201.455			6.846	82.8342	49.6017	68.512	118.748	111.85	192.642	81.774			6.846	41.891	243.212	138.562	26.49			6.846	87.148	67.001	70.105	56.0617	98.244	120.249	533.788	982.897	120.25	103.817
		6.8911	158.994	97.46	197.76	106.96	81.375	111.398	82.2955	50.935			6.8911	79.266	48.1865	45.4897	124.335	201.156			6.8911	82.6862	50.4895	68.451	117.386	114.577	187.736	81.309			6.8911	46.886	238.961	148.908	31.877			6.8911	87.65	69.525	72.247	61.6201	98.159	116.358	540.805	970.543	117.964	104.643
		6.9361	167.713	98.374	196.887	102.913	81.13	106.882	80.7951	51.908			6.9361	74.26	48.2765	51.1091	126.485	194.59			6.9361	82.1323	46.0018	68.581	113.056	117.393	184.065	87.446			6.9361	51.903	228.867	148.877	33.859			6.9361	85.967	67.64	73.71	62.3309	96.727	115.42	541.168	963.174	112.826	94.586
		6.9812	175.97	100.029	188.631	99.658	82.159	101.839	80.2884	48.662			6.9812	66.043	49.5741	54.9211	137.048	193.823			6.9812	80.6087	48.318	64.275	111.299	120.68	179.542	86.954			6.9812	53.701	217.277	150.291	36.023			6.9812	87.531	67.025	73.199	58.4719	101.612	120.25	540.009	959.945	112.523	90.334
		7.0262	183.93	97.434	186.935	99.672	81.604	97.293	80.2066	51.212			7.0262	60.196	46.6459	51.3514	140.889	187.641			7.0262	78.8396	49.1907	60.566	109.228	118.957	180.313	90.243			7.0262	57.576	207.731	154.101	36.766			7.0262	88.585	66.618	76.442	60.6548	100.796	118.205	545.373	952.036	117.107	91.454
		7.0712	195.547	102.534	194.505	100.92	77.145	89.243	80.4679	50.273			7.0712	50.345	45.5128	48.7704	142.269	176.218			7.0712	74.9006	52.4557	53.304	107.685	123.157	177.653	91.483			7.0712	59.883	200.913	157.792	38.403			7.0712	89.777	65.969	77.482	58.7827	102.718	117.407	554.77	946.97	118.718	91.755
		7.1163	200.995	101.33	194.409	98.26	80.523	83.398	81.33	53.048			7.1163	43.275	45.3488	51.4974	143.046	171.191			7.1163	72.2663	52.5575	48.847	105.993	125.612	179.67	90.798			7.1163	64.06	185.099	161.83	32.379			7.1163	94.17	66.678	77.612	58.698	106.763	118.135	562.565	941.975	123.746	94.06
		7.1613	203.92	104.049	192.715	93.042	80.773	78.473	83.8614	52.828			7.1613	34.485	45.612	50.3162	143.469	164.861			7.1613	70.9036	51.0867	44.563	107.268	128.766	176.429	91.9			7.1613	65.475	185.122	164.883	30.872			7.1613	97.52	73.447	81.341	61.92	107.135	112.736	582.902	935.033	129.779	97.065
		7.2063	208.125	102.137	186.885	90.866	82.694	67.448	86.7197	53.614			7.2063	29.933	44.5036	44.7952	140.813	160.452			7.2063	77.7379	51.9664	40.554	104.933	127.246	177.459	93.777			7.2063	66.609	184.976	170.704	31.469			7.2063	99.934	79.024	80.677	58.8853	111.599	110.879	601.839	931.906	128.739	101.571
		7.2514	204.797	101.456	188.858	88.531	83.28	62.843	88.1146	55.582			7.2514	27.674	47.2331	42.4946	136.898	155.56			7.2514	75.5526	48.3104	40.103	100.843	129.643	175.694	95.841			7.2514	68.937	177.52	168.544	32.279			7.2514	101.185	77.737	80.048	53.7632	112.385	104.61	604.237	926.3	130.161	102.153
		7.2964	200.87	101.512	187.479	87.523	80.364	61.414	88.2876	53.297			7.2964	25.127	48.9056	45.735	139.983	144.906			7.2964	72.3691	41.1092	37.594	98.039	128.744	168.278	97.806			7.2964	73.115	174.278	166.046	35.915			7.2964	102.09	75.621	85.313	57.9805	113.038	102.653	617.043	919.782	129.381	103.856
		7.3415	193.45	102.434	181.29	86.353	84.614	59.072	89.0588	54			7.3415	25.962	47.1101	42.7939	142.137	144.269			7.3415	69.1553	40.9968	38.437	92.453	122.607	156.111	106.209			7.3415	77.037	176.852	165.482	40.131			7.3415	105.413	76.662	85.269	58.0135	112.435	99.783	622.138	910.819	127.532	104.465
		7.3865	190.294	99.808	182.517	81.1	83.45	55.941	81.8145	50.882			7.3865	26.576	46.5756	45.2494	138.614	139.781			7.3865	65.1646	39.9883	37.527	92.391	122.253	157.704	110.838			7.3865	78.434	171.82	157.285	42.533			7.3865	108.36	78.471	84.053	63.5075	111.803	100.964	620.49	903.307	127.168	99.784
		7.4315	191.358	96.241	173.152	81.886	80.885	55.601	82.608	49.23			7.4315	27.484	48.8848	46.3946	136.191	133.782			7.4315	63.3705	36.6793	40.042	95.484	123.96	153.566	109.461			7.4315	76.293	171.012	150.543	41.176			7.4315	115.536	85.739	86.43	62.3523	107.802	100.261	631.745	896.42	126.004	97.808
		7.4766	183.378	96.258	169.448	85.721	82.391	56.633	81.5432	48.102			7.4766	27.604	47.236	47.0386	130.004	129.41			7.4766	59.3624	35.7011	39.939	98.294	122.381	146.89	111.909			7.4766	78.613	164.193	145.249	45.194			7.4766	115.499	83.061	89.975	65.0597	116.443	99.274	636.327	893.022	125.256	95.462
		7.5216	181.306	96.576	161.148	84.688	78.664	56.186	82.2466	49.656			7.5216	27.808	46.9406	50.0013	125.398	124.676			7.5216	57.2283	35.2736	40.202	99.896	127.421	147.04	115.258			7.5216	74.669	161.414	146.01	46.789			7.5216	121.156	84.324	86.476	68.61	118.993	98.632	639.514	886.836	121.245	98.818
		7.5667	177.621	94.641	170.335	86.309	76.857	54.796	82.7896	48.599			7.5667	28.881	43.9537	50.27	123.944	119.055			7.5667	57.3398	33.9348	40.248	107.304	130.24	144.871	116.521			7.5667	73.047	152.907	148.323	47.606			7.5667	118.047	84.399	85.901	68.0387	112.708	99.705	650.404	880.541	117.723	100.889
		7.6117	179.797	95.65	179.789	86.788	81.733	58.059	85.8251	45.869			7.6117	31.233	46.4599	46.157	123.301	111.157			7.6117	62.8874	34.2231	38.02	109.119	134.327	137.386	119.08			7.6117	70.059	141.741	148.542	50.786			7.6117	116.205	85.752	86.604	67.248	106.613	93.506	659.433	874.086	108.141	100.515
		7.6567	180.367	101.27	180.405	87.539	75.824	53.679	86.2546	48.107			7.6567	30.295	43.7317	45.1061	120.116	113.61			7.6567	63.301	30.0231	41.474	108.962	133.839	130.163	120.211			7.6567	68.617	134.41	143.752	49.789			7.6567	114.143	91.443	82.866	68.6855	104.258	94.136	655.443	873.429	96.709	103.5
		7.7018	187.115	107.607	184.922	85.922	74.46	48.37	84.5489	46.854			7.7018	32.124	46.8327	45.1204	117.45	111.651			7.7018	63.7596	30.8374	46.121	108.84	139.638	117.709	119.836			7.7018	66.59	121.111	143.825	53.597			7.7018	104.785	92.699	80.028	69.2428	98.143	85.239	659.647	879.604	86.244	104.75
		7.7468	190.095	116.104	197.435	86.532	72.417	48.254	79.9438	43.764			7.7468	34.801	45.1968	46.0723	114.107	111.531			7.7468	64.1686	28.257	43.656	112.467	141.628	117.728	122.808			7.7468	66.586	116.845	142.418	55.08			7.7468	92.564	91.741	85.327	70.766	94.897	80.967	666.91	878.966	79.811	107.123
		7.7919	196.395	117.488	195.709	84.225	69.5	42.498	74.724	39.168			7.7919	37.003	40.9749	47.7298	112.973	112.368			7.7919	59.2322	27.7268	46.018	112.904	138.367	116.674	124.036			7.7919	73.285	115.472	137.899	57.994			7.7919	81.025	97.457	87.302	73.4396	89.173	78.343	664.658	882.118	78.084	108.207
		7.8369	204.88	126.162	196.568	84.532	68.931	40.14	65.4097	41.151			7.8369	35.88	40.9518	45.7803	114.995	113.327			7.8369	58.093	27.0913	48.784	113.317	135.535	117.287	123.072			7.8369	76.76	115.673	131.099	59.525			7.8369	70.434	105.468	87.047	74.6152	90.035	67.674	661.702	881.405	74.79	105.33
		7.8819	213.961	132.632	198.092	80.591	71.534	42.113	61.3838	38.444			7.8819	38.246	37.3481	43.3075	111.62	111.701			7.8819	59.2862	28.4352	50.485	117.656	130.044	110.673	121.405			7.8819	78.146	119.164	118.308	60.063			7.8819	67.053	111.96	84.429	79.6249	93.892	65.045	662.899	881.658	75.539	108.965
		7.927	216.745	132.948	196.819	81.279	73.725	44.159	62.0622	40.752			7.927	37.846	36.3381	43.6531	114.35	112.705			7.927	61.5894	27.1056	55.072	121.817	126.441	111.628	121.845			7.927	86.086	115.264	111.239	56.9			7.927	57.233	117.673	81.308	87.8896	91.639	64.209	658.832	884.515	68.094	108.843
		7.972	216.865	133.328	195.128	84.195	78.056	47.999	53.2868	42.21			7.972	35.364	32.8392	44.8519	116.557	111.224			7.972	63.4712	28.2666	60.109	121.836	125.113	116.424	119.258			7.972	93.592	112.496	105.237	59.083			7.972	55.248	125.669	85.068	90.4049	89.922	61.928	658.745	883.914	72.529	105.584
		8.0171	213.966	136.958	197.197	83.705	79.956	51.797	57.7394	46.501			8.0171	39.322	33.022	47.7403	116.672	108.443			8.0171	63.5228	26.5111	62.945	111.83	120.456	117.357	118.541			8.0171	101.068	103.414	103.464	56.036			8.0171	54.041	130.149	83.906	85.9543	87.942	59.935	645.976	878.924	75.925	106.392
		8.0621	209.112	136.231	198.994	78.106	85.577	51.909	60.5331	47.908			8.0621	41.93	32.6464	45.5765	115.695	109.378			8.0621	63.7329	29.0824	65.569	110.469	112.508	121.26	117.447			8.0621	103.989	98.672	101.332	62.333			8.0621	48.089	134.253	81.866	82.7441	88.626	55.306	629.442	878.518	74.348	106.069
		8.1071	201.975	132.207	194.73	79.525	85.852	52.819	58.8525	49.195			8.1071	44.954	34.0551	51.1498	117.646	105.397			8.1071	61.7384	29.0769	76.061	107.339	107.439	124.523	110.829			8.1071	104.223	96.443	97.497	66.545			8.1071	48.828	133.729	78.481	77.6048	86.332	52.787	605.774	872.274	78.362	106.796
		8.1522	194.242	131.226	199.573	80.972	86.534	54.949	63.1329	47.4			8.1522	43.205	35.1451	47.6237	111.591	109.204			8.1522	61.9299	30.8596	81.356	102.865	102.383	127.479	103.521			8.1522	99.254	92.785	98.209	68.343			8.1522	46.09	135.97	77.966	78.1906	79.866	50.04	582.855	866.94	75.605	105.873
		8.1972	186.765	131.767	196.411	77.458	85.697	50.114	61.1111	50.897			8.1972	37.955	34.0187	49.2412	106.614	110.176			8.1972	66.7759	32.911	87.245	99.617	99.018	123.271	98.616			8.1972	96.975	90.026	95.519	70.284			8.1972	43.665	136.56	75.103	73.0998	79.481	46.187	556.932	861.934	82.215	99.576
		8.2423	178.493	132.593	202.343	72.81	85.196	48.76	60.9469	51.621			8.2423	43.43	36.6461	45.7447	109.75	108.898			8.2423	74.7953	33.5785	96.085	93.196	93.366	121.976	94.211			8.2423	88.474	94.261	93.684	69.966			8.2423	47.232	140.681	75.667	77.0658	77.958	47.049	544.902	853.161	88.757	96.926
		8.2873	173.732	132.299	202.927	72.838	83.85	43.506	55.7552	52.059			8.2873	42.954	33.4277	46.589	112.419	107.466			8.2873	81.2958	37.8949	101.367	84.247	90.855	122.999	91.033			8.2873	84.864	92.022	94.297	63.264			8.2873	48.65	143.858	79.651	73.4114	70.173	42.958	520.669	847.806	89.998	91.479
		8.3323	171.269	135.252	203.726	71.957	78.16	45.475	53.7098	54.1			8.3323	48.04	33.7089	43.3981	110.848	109.624			8.3323	82.4679	41.8148	108.553	82.84	92.329	119.045	90.897			8.3323	80.168	101.425	99.279	58.821			8.3323	50.778	146.872	81.85	68.3934	69.612	40.689	503.146	846.725	95.953	84.193
		8.3774	166.088	134.395	212.278	71.753	77.755	46.218	51.1792	55.511			8.3774	52.775	33.1014	45.1367	107.141	109.401			8.3774	85.1076	41.3202	121.627	79.755	91.193	120.022	90.645			8.3774	75.753	106.704	103.219	53.865			8.3774	50.78	149.832	75.906	64.9196	69.868	40.993	481.539	837.323	102.595	75.747
		8.4224	168.407	137.378	215.547	74.026	71.904	46.842	54.9205	57.337			8.4224	55.287	32.704	44.3668	106.953	105.558			8.4224	87.3089	43.6193	132.256	71.956	93.85	124.73	88.738			8.4224	72.34	107.913	105.501	51.774			8.4224	46.912	144.124	81.292	59.6639	66.673	42.356	459.926	833.019	108.841	69.727
		8.4675	171.011	136.047	218.64	70.351	68.353	45.165	51.7929	60.479			8.4675	61.733	35.599	44.8807	109.734	104.069			8.4675	81.1717	38.6034	140.559	69.703	94.477	122.552	85.755			8.4675	73.144	109.04	109.375	51.1			8.4675	45.059	137.698	83.951	60.0767	65.66	44.473	441.815	825.594	112.681	67.543
		8.5125	175.349	136.984	224.988	72.214	73.391	47.022	51.9355	66.169			8.5125	64.228	37.3838	47.3273	112.494	99.834			8.5125	81.8677	35.6413	150.951	69.649	93.898	120.04	86.977			8.5125	71.447	103.319	106.203	54.366			8.5125	47.421	129.293	80.094	57.979	60.757	44.814	426.435	819.389	117.218	69.731
		8.5575	184.11	133.787	226.877	74.993	70.95	51.078	55.7576	74.167			8.5575	60.725	38.003	50.7332	110.893	96.271			8.5575	75.8214	35.4306	164.333	68.492	97.549	118.165	83.477			8.5575	73.445	102.49	104.645	53.614			8.5575	48.127	120.488	75.41	55.4079	60.721	44.068	396.819	813.733	125.504	70.489
		8.6026	191.22	138.098	226.826	74.316	72.235	54.842	61.1812	85.783			8.6026	60.433	38.1156	53.8862	108.87	97.757			8.6026	72.179	34.6335	174.8	68.553	96.505	112.713	79.442			8.6026	75.735	96.658	104.19	55.541			8.6026	50.654	110.479	71.514	49.547	61.255	43.617	376.253	810.145	128.127	72.079
		8.6476	189.347	142.894	221.419	76.439	68.503	57.905	61.2176	91.379			8.6476	55.25	40.271	53.5582	110.136	97.554			8.6476	69.5216	34.125	176.952	68.87	97.994	104.3	79.83			8.6476	77.561	86.781	108.46	57.973			8.6476	52.188	100.257	65.933	50.7851	51.097	41.136	357.4	808.677	132.214	68.24
		8.6927	181.55	141.259	223.667	75.549	74.085	59.218	61.2402	108.361			8.6927	55.329	41.9133	59.1171	111.852	95.484			8.6927	66.9543	35.3374	181.041	69.014	92.205	98.465	73.341			8.6927	77.109	88.73	109.257	62.142			8.6927	54.217	92.925	64.987	47.7677	52.871	36.156	339.508	807.806	134.534	72.969
		8.7377	176.437	140.995	226.905	76.069	66.228	62.503	66.8317	125.313			8.7377	51.68	43.8354	65.4237	113.454	100.798			8.7377	64.7228	37.7692	178.918	63.435	95.299	94.456	65.653			8.7377	77.013	89.012	109.632	61.091			8.7377	55.365	81.348	61.961	51.2367	48.815	30.24	327.814	802.845	137.302	70.945
		8.7827	164.708	146.945	228.939	75.097	70.745	66.738	70.8244	146.383			8.7827	46.537	43.9428	70.0948	114.835	100.519			8.7827	62.8651	38.7423	174.053	66.65	92.589	89.559	65.687			8.7827	76.93	88.854	108.138	65.384			8.7827	54.641	76.42	61.597	51.1243	47.391	30.799	312.869	800.238	139.527	72.636
		8.8278	152.462	149.297	232.3	76.742	69.755	66.528	74.6205	172.433			8.8278	45.201	44.5467	70.3944	113.828	102.515			8.8278	64.2754	37.7892	163.639	67.081	96.234	81.643	62.841			8.8278	74.817	88.344	106.982	68.853			8.8278	46.813	72.477	60.127	49.8813	43.497	27.229	295.088	796.885	141.18	68.345
		8.8728	141.987	148.884	228.359	78.544	74.75	62.949	74.3258	196.231			8.8728	43.274	42.4118	77.1712	107.725	104.138			8.8728	60.9914	41.0861	154.123	69.263	93.594	77.001	65.351			8.8728	74.508	80.5	99.719	72.762			8.8728	47.684	76.071	59.188	45.9585	40.581	26.853	284.22	791.123	141.254	70.414
		8.9179	134.431	144.244	224.191	81.754	78.896	65.593	79.7008	209.732			8.9179	40.996	43.3434	89.0647	102.692	103.174			8.9179	64.0233	39.5136	148.599	77.829	94.06	77.138	58.949			8.9179	75.529	78.824	95.729	75.917			8.9179	43.972	76.137	55.637	40.8128	42.816	26.72	272.058	792.23	142.003	71.192
		8.9629	132.364	143.931	224.538	79.329	74.82	66.809	83.7879	222.997			8.9629	40.663	41.8721	94.5946	97.788	102.537			8.9629	63.2603	39.9126	150.363	80.386	94.167	83.654	52.989			8.9629	75.226	71.494	99.726	76.373			8.9629	44.943	79.081	57.479	41.4813	44.55	28.03	259.765	785.534	142.242	73.278
		9.0079	128.7	139.717	231.099	78.139	73.797	65.917	78.8389	219.396			9.0079	35.757	41.5054	99.8346	99.328	99.527			9.0079	63.5144	41.7133	142.454	90.592	90.733	87.481	49.264			9.0079	82.701	65.76	103.32	81.135			9.0079	44.066	82.419	56.182	40.8783	41.164	28.753	256.139	775.995	139.925	74.991
		9.053	125.331	134.599	231.405	74.513	67.546	67.834	77.6966	204.629			9.053	31.421	42.7373	93.7265	100.713	97.218			9.053	62.045	42.7264	142.135	91.932	88.727	92.146	46.5			9.053	89.117	62.59	106.746	82.635			9.053	44.818	88.177	62.739	41.9338	42.334	29.688	249.126	764.993	139.111	76.587
		9.098	123.331	129.979	234.224	73.403	64.378	66.531	76.3484	182.76			9.098	37.292	44.4106	92.4509	103.564	92.753			9.098	59.6122	38.4169	134.511	96.077	85.538	94.187	41.984			9.098	96.091	60.081	107.163	82.724			9.098	44.416	92.517	66.849	41.7703	41.898	29.266	238.885	760.582	136.532	75.197
		9.1431	120.039	124.742	245.167	70	60.528	63.903	78.1839	158.091			9.1431	35.534	41.4064	82.6266	103.194	90.362			9.1431	59.3309	41.1126	128.622	94.849	83.456	94.658	40.659			9.1431	105.57	65.801	109.214	87.121			9.1431	37.545	97.368	65.287	39.1508	45.815	28.397	241.326	753.106	136.648	71.564
		9.1881	118.864	118.652	257.48	68.01	55.534	64.848	81.908	134.515			9.1881	35.375	43.2599	74.6278	108.44	83.807			9.1881	58.5026	36.1417	120.968	99.714	81.736	93.905	36.721			9.1881	116.744	68.617	106.37	90.329			9.1881	34.214	96.657	70.381	37.8462	47.175	31.857	233.087	748.716	136.045	71.64
		9.2331	117.433	116.661	266.189	66.394	56.573	65.739	81.2236	110.256			9.2331	32.449	41.7246	69.7389	111.832	82.186			9.2331	56.9164	32.0165	114.178	96.199	75.791	95.059	37.173			9.2331	123.576	72.127	108.818	94.672			9.2331	36.351	95.573	73.895	33.8026	45.948	31.768	230.056	745.598	136.84	70.392
		9.2782	120.209	113.349	272.044	63.796	58.175	65.735	82.58	95.762			9.2782	31.117	43.1638	68.285	111.964	76.321			9.2782	60.1006	29.3848	101.947	94.505	70.63	93.695	37.092			9.2782	129.21	67.916	106.615	98.277			9.2782	36.441	95.356	71.182	32.7655	49.88	30.544	224.816	741.735	139.689	69.886
		9.3232	121.567	111.28	275	62.92	65.167	68.217	82.6295	81.526			9.3232	31.678	46.0518	60.6175	110.764	71.424			9.3232	58.4646	23.7781	97.095	98.32	70.189	94.109	39.784			9.3232	135.46	62.436	101.792	100.205			9.3232	33.062	88.506	69.973	40.1865	52.29	31.057	204.577	743.785	145.052	67.616
		9.3683	123.266	109.809	276.756	60.979	74.405	69.489	88.8737	76.645			9.3683	31.463	47.8744	63.39	107.739	70.153			9.3683	53.6786	22.793	95.611	91.944	69.409	90.673	39.08			9.3683	134.481	56.853	96.188	104.933			9.3683	33.819	96.902	73.122	43.3263	48.974	33.984	200.347	733.421	148.186	66.597
		9.4133	121.165	109.276	283.155	61.439	76.238	74.091	87.6498	69.954			9.4133	29.633	48.7459	64.0769	99.229	72.271			9.4133	54.0213	20.2048	92.307	92.677	67.184	90.862	42.182			9.4133	131.132	53.947	94.504	107.286			9.4133	32.82	97.597	70.428	45.3373	48.793	34.331	184.478	730.912	145.138	71.559
		9.4583	117.257	107.779	292.085	61.927	81.055	70.852	87.7946	68.537			9.4583	29.6	49.7385	66.1158	92.06	74.176			9.4583	56.2747	21.2434	86.827	90.989	66.287	84.672	43.893			9.4583	130.073	50.2	87.327	111.644			9.4583	38.143	99.935	75.899	44.7775	50.98	35.158	167.91	723.446	144.88	71.768
		9.5034	121.141	104.282	297.528	60.624	77.236	69.201	88.8634	66.523			9.5034	30.135	49.8023	67.5528	85.133	74.896			9.5034	50.9137	19.9406	78.518	90.333	65.432	84.863	41.851			9.5034	124.599	47.987	82.265	114.306			9.5034	41.576	102.659	77.589	42.2479	48.634	36.988	162.3	718.525	146.325	75.334
		9.5484	116.61	103.698	298.481	58.524	77.414	65.563	83.1144	56.693			9.5484	29.72	50.3027	62.8625	88.14	77.32			9.5484	49.428	23.0146	71.233	91.161	62.568	78.832	40.981			9.5484	118.64	45.549	83.075	115.139			9.5484	44.254	100.163	78.85	44.7502	51.454	39.829	155.145	713.708	142.903	73.767
		9.5935	112.767	103.847	294.478	59.792	72.419	60.396	79.5094	51.458			9.5935	32.242	49.6032	61.8121	89.201	79.027			9.5935	46.6179	24.9528	64.687	91.765	58.666	77.92	42.074			9.5935	116.802	49.664	83.435	119.518			9.5935	49.136	98.853	72.069	44.5364	47.193	41.042	148.602	717.51	138.03	71.908
		9.6385	111.836	106.816	297.384	61.22	69.49	52.602	71.8022	50.31			9.6385	34.176	48.9213	55.7184	92.903	77.766			9.6385	46.8942	25.3842	63.137	90.509	57.227	75.825	45.062			9.6385	113.066	49.853	86.392	123.298			9.6385	55.894	98.63	78.777	43.9142	49.495	42.142	140.021	718.469	136.167	75.618
		9.6835	109.041	107.163	298.614	60.528	68.863	46.141	66.3828	47.008			9.6835	39.922	46.0229	52.676	92.799	78.572			9.6835	46.1421	25.7012	62.42	92.884	56.239	71.906	46.047			9.6835	111.319	49.586	91.388	126.284			9.6835	59.685	99.093	73.012	43.6336	51.764	43.669	133.829	721.079	134.463	76.729
		9.7286	106.282	103.009	302.095	63.847	64.598	43.008	68.7474	44.864			9.7286	47.214	44.0749	48.691	84.749	81.435			9.7286	46.7959	29.9023	63.144	96.812	55.581	74.02	50.695			9.7286	110.183	53.322	97.261	125.543			9.7286	62.801	96.175	71.039	46.0416	54.246	43.453	118.766	722.83	133.614	73.683
		9.7736	107.299	104.899	297.961	66.861	67.204	41.978	66.7098	44.116			9.7736	50.202	42.3307	48.4296	82.015	77.72			9.7736	50.3151	31.0863	68.403	98.71	57.227	75.893	56.964			9.7736	111.972	57.451	98.753	127.859			9.7736	64.424	103.333	69.598	51.5363	57.435	44.71	110.04	720.974	124.111	74.599
		9.8187	101.447	103.478	294.475	68.312	67.751	44.829	68.3704	44.458			9.8187	46.729	38.8764	44.6006	81.868	72.924			9.8187	47.4271	30.5882	62.77	101.344	56.103	73.701	57.864			9.8187	111.529	56.815	102.88	124.154			9.8187	62.547	111.32	66.578	55.9728	59.842	42.296	99.467	719.841	118.263	81.582
		9.8637	102.243	99.983	293.374	70.011	67.032	46.446	67.2775	42.881			9.8637	51.256	40.2043	49.6067	85.75	73.979			9.8637	44.625	33.9687	57.959	102.867	58.284	77.351	58.159			9.8637	110.954	51.826	105.701	121.686			9.8637	60.338	112.755	62.867	56.4914	59.641	44.773	90.24	720.992	116.908	80.109
		9.9087	101.956	101.461	297.439	71.521	67.282	45.187	70.6624	40.746			9.9087	55.658	39.3599	52.0098	79.55	74.661			9.9087	41.9615	35.925	55.3	105.868	57.592	74.836	51.081			9.9087	108.803	54.227	105.891	122.843			9.9087	61.722	112.559	66.532	55.4141	58.217	46.182	83.831	722.668	115.307	74.401
		9.9538	98.591	103.073	296.005	71.982	64.705	45.773	72.0994	42.269			9.9538	57.245	42.6705	50.7493	76.703	72.8			9.9538	42.9487	34.8424	52.662	105.181	59.188	75.563	48.558			9.9538	106.882	55.22	107.2	119.134			9.9538	66.022	109.459	65.569	59.4134	64.871	47.317	80.871	722.948	109.005	76.168
		9.9988	99.964	103.726	294.573	70.903	64.363	49.16	67.4188	42.64			9.9988	59.305	44.7519	49.3328	76.558	72.57			9.9988	41.4972	33.3753	50.085	103.939	64.407	73.319	46.599			9.9988	105.953	53.651	102.117	118.941			9.9988	66.462	109.177	61.496	57.2818	64.009	46.902	81.085	723.965	110.63	70.298
	Soma	10.0438	95.568	101.593	288.904	69.991	63.659	49.661	66.485	42.702		Soma	10.0438	61.911	49.5642	51.5102	74.895	74.41		Soma	10.0438	42.6545	29.4231	46.193	100.662	66.349	68.189	44.92		Soma	10.0438	108.566	55.185	96.241	114.754		Soma	10.0438	65.709	106.762	64.969	52.7068	68.253	50.928	77.824	721.027	112.064	72.179
		10.0889	93.762	102.216	280.505	69.664	61.761	55.345	65.1451	39.171			10.0889	56.901	49.3517	48.4981	72.898	80.754			10.0889	42.7562	28.181	47.538	92.005	69.732	70.163	45.885			10.0889	114.853	56.08	90.339	110.35			10.0889	64.901	105.734	64.704	54.0261	70.097	50.412	81.417	718.246	113.8	73.122
		10.1339	91.318	103.047	265.787	69.08	58.454	57.184	63.4478	37.888			10.1339	54.615	50.803	49.8499	75.417	84.077			10.1339	39.1117	27.3868	51.433	88.225	69.18	69.068	50.529			10.1339	112.452	50.163	90.839	104.902			10.1339	67.484	105.424	73.099	54.3433	72.396	49.991	81.3	713.526	113.598	71.092
		10.179	89.74	100.75	275.187	73.558	55.95	57.98	60.7622	38.814			10.179	51.621	50.6088	48.9379	76.605	92.316			10.179	43.6941	27.2205	48.904	87.291	70.988	65.839	49.195			10.179	111.051	52.103	87.359	99.821			10.179	70.505	106.236	74.753	53.5147	70.491	51.88	79.896	706.825	111.602	72.913
		10.224	89.308	100.598	274.666	71.11	57.523	59.913	62.788	36.144			10.224	48.001	50.9418	50.4936	74.214	102.663			10.224	46.8592	28.848	52.474	83.116	70.639	66.465	53.716			10.224	113.52	50.5	84.921	95.648			10.224	67.498	105.705	69.977	58.6179	64.432	51.816	82.711	695.855	109.02	69.218
		10.269	94.472	98.695	276.461	72.666	58.555	60.86	59.2505	35.602			10.269	47.675	53.7501	53.8211	75.217	105.5			10.269	49.4348	31.0458	52.665	77.704	66.764	66.42	61.451			10.269	114.918	46.014	83.163	90.071			10.269	69.305	107.382	70.377	57.0818	60.079	53.626	82.688	684.555	102.16	66.104
		10.3141	94.684	102.056	285.66	73.651	52.725	56.775	65.3332	38.781			10.3141	49.453	52.1106	50.6902	75.961	107.718			10.3141	50.5798	30.5415	54.868	82.388	62.75	66.213	64.783			10.3141	117.912	43.662	83.714	91.197			10.3141	73.43	102.118	68.025	57.6988	57.451	57.426	89.815	681.201	100.074	64.576
		10.3591	101.406	101.915	285.3	73.404	52.901	53.909	67.0769	37.382			10.3591	51.393	52.9455	49.4586	74.842	109.308			10.3591	51.6303	32.9894	57.979	86.207	63.471	65.912	67.503			10.3591	118.586	42.748	84.089	88.611			10.3591	76.823	100.156	66.388	62.8575	52.944	58.719	92.256	677.412	103.312	55.37
		10.4042	103.932	111.581	289.399	72.891	52.453	50.124	72.1226	37.744			10.4042	49.233	52.0661	46.9145	77.35	112.376			10.4042	57.835	32.4391	60.439	93.797	59.699	69.26	69.489			10.4042	118.522	45.574	85.585	89.124			10.4042	80.572	100.913	63.034	61.2285	48.695	58.925	91.673	672.563	105.537	54.946
		10.4492	105.124	119.563	292.447	71.675	52.875	48.54	68.585	38.978			10.4492	48.037	49.0738	49.1045	77.167	108.471			10.4492	64.6121	33.3444	61.986	98.841	58.445	73.104	71.585			10.4492	118.872	52.47	93.356	88.115			10.4492	82.56	98.342	62.838	57.8241	44.024	58.045	98.103	667.251	103.071	45.516
		10.4942	109.692	125.961	285.647	71.165	51.152	49.02	65.8134	37.383			10.4942	47.599	50.4436	51.7212	76.59	109.019			10.4942	67.664	37.403	65.665	96.811	60.354	74.041	70.974			10.4942	123.666	51.963	89.015	86.161			10.4942	78.167	89.76	59.766	57.8305	43.297	56.037	97.432	663.367	101.626	44.1
		10.5393	111.983	129.102	282.984	74.487	50.127	53.005	63.1033	32.482			10.5393	49.553	50.1349	53.9212	75.188	103.565			10.5393	71.6384	31.4312	63.339	99.643	61.028	74.628	69.154			10.5393	121.803	51.853	91.084	87.877			10.5393	73.102	86.389	61.826	58.6334	42.943	56.624	102.682	658.855	104.101	43.232
		10.5843	112.174	132.372	279.133	73.072	48.105	56.896	61.1592	29.182			10.5843	52.422	53.2896	50.2522	72.951	100.166			10.5843	71.3538	33.8015	63.799	100.63	65.285	76.409	67.25			10.5843	120.496	49.913	84.572	85.596			10.5843	70.89	82.263	65.252	59.9881	41.269	56.724	103.805	650.093	106.12	39.724
		10.6294	115.443	133.017	274.983	73.625	51.921	60.097	57.6847	25.351			10.6294	57.533	54.2173	50.5946	70.741	98.135			10.6294	70.2728	37.4615	62.59	97.24	67.396	76.048	70.417			10.6294	127.469	47.83	83.008	80.865			10.6294	64.016	77.952	62.881	61.9418	40.468	56.291	101.374	639.785	103.958	35.347
		10.6744	118.652	133.725	269.288	76.238	47.614	65.437	59.4651	26.278			10.6744	59.612	60.5127	55.1189	70.425	96.952			10.6744	70.9505	36.4906	66.553	95.994	68.059	73.401	67.09			10.6744	128.644	48.303	77.313	76.522			10.6744	58.948	76.854	60.972	63.5794	40.516	57.692	105.09	632.677	105.464	35.531
		10.7194	122.423	129.788	271.036	74.308	47.896	74.068	60.3713	25.168			10.7194	57.171	60.591	59.3108	69.467	96.265			10.7194	68.3147	36.1827	69.349	92.703	68.595	71.147	66.875			10.7194	127.701	53.475	73.534	74.335			10.7194	59.222	72.262	53.256	57.2569	41.664	57.432	105.706	625.785	100.904	34.154
		10.7645	120.736	126.485	268.329	73.553	49.087	80.173	58.9842	24.716			10.7645	54.437	62.8606	57.4595	66.869	89.839			10.7645	63.8611	44.329	73.051	96.647	68.257	69.812	72.403			10.7645	126.764	49.121	73.412	75.255			10.7645	55.358	73.336	54.783	59.315	47.961	59.569	103.506	620.067	100.813	34.392
		10.8095	118.249	123.754	270.981	75.357	48.724	87.819	56.213	28.479			10.8095	55.087	60.7397	63.9163	67.051	88.675			10.8095	65.4008	47.5367	75.061	90.43	69.414	68.339	73.626			10.8095	125.383	44.089	73.223	73.494			10.8095	51.184	70.641	55.345	61.4316	44.365	64.79	103.38	610.216	104.106	35.431
		10.8546	115.077	118.035	276.155	75.222	46.538	90.973	59.1522	27.187			10.8546	51.468	61.8028	62.2648	60.212	86.971			10.8546	62.7324	45.8032	70.922	88.691	70.245	66.524	72.531			10.8546	120.279	42.834	75.433	69.793			10.8546	48.734	70.106	47.897	54.9522	37.535	65.957	104.318	610.985	104.621	35.18
		10.8996	112.32	115.149	289.819	75.126	46.197	98.256	58.7164	28.125			10.8996	51.456	60.8646	65.1841	66.652	82.97			10.8996	63.8728	42.9716	71.283	94.186	65.063	63.37	73.885			10.8996	122.068	40.98	74.616	67.333			10.8996	49.111	64.031	46.905	61.7405	41.948	67.092	103.282	610.955	99.792	34.581
		10.9446	106.526	115.671	292.02	72.696	50.636	97.101	60.1102	28.53			10.9446	49.467	58.7904	63.5988	66.567	77.786			10.9446	63.2083	43.969	74.169	93.701	62.028	66.395	75.004			10.9446	121.582	39.214	74.325	68.637			10.9446	46.95	60.853	47.083	57.9587	36.775	70.579	103.784	608.243	99.308	35.532
		10.9897	104.428	111.108	299.239	74.392	53.295	95.86	63.7725	30.898			10.9897	51.106	56.7599	63.3059	61.647	75.666			10.9897	63.055	44.6701	70.801	91.917	62.317	65.671	70.991			10.9897	119.626	39.009	77.04	66.353			10.9897	41.55	58.956	39.576	59.6271	39.629	77.487	102.685	613.083	100.367	36.383
		11.0347	101.798	110.244	310.63	75.771	52.303	91.913	64.4019	33.714			11.0347	49.424	55.9501	59.8732	67.561	72.849			11.0347	65.0519	41.2501	68.291	89.193	58.862	66.911	66.393			11.0347	119.717	39.231	78.641	67.474			11.0347	41.476	59.298	42.308	58.2844	40.131	81.29	101.991	613.473	101.693	38.01
		11.0798	99.4	107.909	315.344	74.444	55.098	82.775	64.496	36.161			11.0798	49.854	53.131	59.0342	69.777	77.77			11.0798	62.1182	41.3076	69.536	88.94	56.202	68.365	65.049			11.0798	118.458	40.124	77.067	70.886			11.0798	38.056	54.311	39.224	60.82	41.214	84.573	100.304	614.872	104.233	39.193
		11.1248	100.817	105.473	324.655	74.317	60.998	68.621	66.5377	36.685			11.1248	51.211	54.7406	55.9667	72.425	77.709			11.1248	57.3076	37.1712	74.965	90.83	59.271	69.23	63.344			11.1248	113.934	39.301	79.282	76.753			11.1248	36.688	57.967	35.013	65.1842	39.433	87.054	99.184	616.929	108.548	34.248
		11.1698	102.943	104.956	328.416	71.997	68.434	58.253	65.4983	39.189			11.1698	51.851	53.0952	57.1225	71.377	83.87			11.1698	55.3995	38.4734	75.273	87.772	60.711	66.63	58.888			11.1698	108.687	36.134	81.898	80.96			11.1698	31.188	57.213	31.666	63.4777	40.855	94.658	92.383	619.608	106.107	36.432
		11.2149	106.546	101.575	324.196	70.982	62.827	49.116	63.7459	40.976			11.2149	54.557	52.4952	54.3178	72.293	90.181			11.2149	54.9269	40.1339	74.758	92.347	62.21	67.503	54.804			11.2149	104.63	36.595	80.724	85.721			11.2149	31.038	54.071	30.905	66.7849	41.168	102.3	89.17	620.377	105.825	35.071
		11.2599	106.806	99.268	325.381	72.933	59.771	48.449	65.7147	42.764			11.2599	57.387	51.3824	51.4182	70.67	95.113			11.2599	54.7973	38.7454	81.289	85.854	65.857	68.226	51.667			11.2599	100.63	37.32	81.159	90.496			11.2599	31.013	52.766	28.461	69.5006	39.268	107.742	83.433	619.691	103.11	36.69
		11.305	110.422	97.532	328.171	70.521	55.088	36.842	67.939	42.746			11.305	58.705	48.9407	51.9874	71.326	91.092			11.305	51.2138	38.8373	82.994	87.177	64.52	64.232	48.578			11.305	100.552	37.404	79.433	86.022			11.305	31.453	54.535	29.072	63.1847	38.626	105.59	78.461	615.976	104.089	34.703
		11.35	116.529	97.993	326.807	73.335	51.835	35.35	65.3934	39.578			11.35	61.35	46.8866	50.647	76.404	86.626			11.35	50.3528	36.7373	87.418	81.269	71.052	61.396	49.284			11.35	100.456	41.575	72.049	85.113			11.35	27.812	62.545	27.801	63.93	38.721	107.85	73.146	609.558	101.509	37.759
		11.395	119.204	95.637	335.646	74.247	50.984	36.265	65.0355	37.39			11.395	65.258	47.7251	46.4702	76.004	81.597			11.395	52.2923	36.3916	87.048	79.295	70.194	62.4	51.296			11.395	100.501	40.606	71.366	82.676			11.395	29.989	59.69	30.282	63.2293	36.729	109.539	73.41	599.82	100.847	39.071
		11.4401	119.259	94.113	332.305	73.638	49.205	36.025	61.8589	33.375			11.4401	65.793	44.2784	49.8273	74.679	80.562			11.4401	55.6008	31.0986	86.116	73.254	70.9	61.75	53.563			11.4401	99.94	39.736	69.71	77.74			11.4401	31.746	65.308	25.506	63.0613	40.358	103.366	66.58	594.478	103.13	38.776
		11.4851	122.131	92.868	332.061	74.279	53.94	31.162	58.267	32.779			11.4851	66.486	42.3624	53.3184	68.936	80.121			11.4851	57.9371	27.7392	85.669	70.89	73.14	56.178	53.769			11.4851	103.77	40.951	70.626	75.261			11.4851	32.967	65.7	24.052	66.3315	42.152	102.849	62.416	588.92	100.964	42.689
		11.5302	124.295	93.105	333.004	77.067	59.025	34.903	51.6031	31.776			11.5302	69.386	40.7039	58.5487	71.094	73.996			11.5302	57.2264	29.2545	78.72	71.637	73.722	53.429	58.069			11.5302	107.114	40.392	70.571	73.56			11.5302	33.216	69.395	26.927	70.7926	50.2	93.047	53.795	581.201	103.375	40.282
		11.5752	126.774	89.651	334.561	72.143	61.692	39.299	48.8784	32.337			11.5752	72.131	38.0055	56.5705	70.362	78.009			11.5752	59.0691	27.8375	75.394	67.02	77.408	52.425	59.061			11.5752	107.214	40.745	69.66	71.717			11.5752	35.775	71.225	30.715	70.3698	55.008	87.216	54.727	582.489	105.611	45.522
		11.6202	125.786	88.782	333.954	66.901	64.821	41.011	47.6653	32.613			11.6202	72.542	41.4353	62.2313	68.378	75.518			11.6202	62.3892	25.331	77.486	65.772	80.41	50.55	58.435			11.6202	111.435	38.092	73.265	72.338			11.6202	37.685	79.888	29.619	69.0013	52.786	85.102	55.08	579.791	108.382	50.194
		11.6653	127.862	88.251	329.971	65.612	63.234	45.521	43.6568	32.891			11.6653	74.006	44.9295	63.3859	72.86	77.859			11.6653	64.5708	23.8803	72.78	63.739	85.982	47.925	58.224			11.6653	114.624	33.778	75.639	79.487			11.6653	41.344	84.223	34.701	74.0528	57.503	78.881	55.727	577.76	107.922	53.639
		11.7103	127.65	89.211	337.969	65.469	66.611	48.022	47.8202	32.538			11.7103	73.867	45.8538	66.1872	75.369	78.112			11.7103	63.5396	25.8645	73.912	60.374	86.085	45.336	59.195			11.7103	118.892	35.61	76.137	81.015			11.7103	40.506	90.489	35.806	70.1769	60.663	79.52	56.847	573.869	115.199	56.955
		11.7554	126.796	88.471	337.267	64.309	63.116	54.681	45.9092	32.848			11.7554	78.09	49.327	60.9037	74.212	82.053			11.7554	65.276	23.4323	73.809	58.003	87.251	42.796	62.673			11.7554	113.37	33.746	79.165	81.454			11.7554	44.386	89.146	34.363	73.3578	57.7	75.155	60.51	571.264	121.021	60.302
		11.8004	124.69	84.683	342.685	62.08	60.609	54.327	45.6966	35.814			11.8004	77.941	52.5942	63.7077	76.485	81.071			11.8004	62.1843	25.1801	75.787	63.8	85.566	43.686	68.854			11.8004	117.143	32.818	81.528	81.486			11.8004	45.908	96.735	33.748	71.2106	61.268	72.6	58.414	568.747	125.662	59.168
		11.8454	122.763	87.057	344.383	68.345	60.423	50.599	50.1698	36.644			11.8454	79.979	49.5568	62.4945	75.167	81.41			11.8454	61.4609	29.2347	72.988	60.412	80.793	45.335	65.024			11.8454	119.102	33.918	86.212	76.916			11.8454	52.148	96.087	33.255	79.658	57.351	77.508	55.732	562.88	127.764	61.66
		11.8905	122.287	84.958	334.322	67.97	59.898	48.499	50.6697	38.034			11.8905	75.276	52.6171	61.4599	72.503	78.579			11.8905	57.2326	29.0597	71.844	57.859	78.636	46.147	62.967			11.8905	118.433	33.71	83.195	72.122			11.8905	54.28	97.513	29.446	83.3944	59.839	76.098	59.329	562.721	126.952	58.477
		11.9355	120.218	85.299	326.211	72.668	61.835	48.391	50.4612	39.812			11.9355	70.555	53.2773	59.1	73.185	81.636			11.9355	62.3818	27.9783	66.13	62.627	75.222	47.277	65.779			11.9355	126.204	33.01	85.783	65.926			11.9355	59.849	98.208	32.745	81.8421	59.848	78.022	54.358	559.523	126.945	53.53
		11.9806	121.744	87.051	323.068	74.127	60.194	49.376	49.9182	41.445			11.9806	67.989	51.2179	58.3224	76.984	79.94			11.9806	63.5322	30.0335	67.626	61.719	67.966	49.387	61.749			11.9806	129.461	33.707	85.56	65.47			11.9806	66.516	100.638	32.615	82.1999	65.412	77.504	50.617	562.34	127.786	54.88
		12.0256	126.844	86.342	312.995	74.375	64.165	49.366	48.5819	39.212			12.0256	62.699	51.9104	56.721	76.842	77.753			12.0256	62.0206	26.1072	66.368	63.463	67.893	52.607	61.766			12.0256	136.738	32.951	80.553	58.775			12.0256	77.886	103.259	33.236	71.3762	68.61	77.98	50.549	563.908	129.807	51.578
		12.0706	126.825	83.564	315.132	71.608	66.716	49.611	54.6951	38.788			12.0706	64.37	52.8499	56.5937	79.339	77.545			12.0706	60.4608	27.4885	64.67	68.264	62.86	55.223	59.844			12.0706	144.166	33.737	75.208	58.156			12.0706	86.44	103.263	32.692	66.3217	68.502	82.009	45.976	567.412	125.721	51.909
		12.1157	123.505	84.528	314.563	70.678	67.925	50.75	63.9956	36.972			12.1157	62.697	52.4901	60.4211	79.715	84.133			12.1157	61.125	26.6144	64.771	70.269	59.661	54.603	56.672			12.1157	152.343	32.24	67.372	55.958			12.1157	94.686	99.64	35.46	63.7259	69.827	81.002	45.963	569.906	123.778	51.165
		12.1607	122.604	83.292	318.734	70.152	66.807	52.298	70.1152	36.739			12.1607	63.63	53.1638	61.2256	85.612	91.865			12.1607	62.6136	24.718	62.846	78.474	60.053	51.675	59.861			12.1607	150.346	33.195	67.85	57.069			12.1607	104.907	98.093	38.502	55.6452	73.524	83.656	42.349	568.718	123.492	50.51
		12.2058	117.03	84.35	317.372	65.858	63.659	52.756	75.411	36.093			12.2058	62.842	48.8107	59.3199	88.037	93.78			12.2058	62.1764	23.8777	59.5	78.496	59.912	52.378	60.02			12.2058	153.315	34.468	61.899	55.217			12.2058	112.219	95.96	41.543	54.4138	81.412	81.944	37.416	573.812	123.559	48.626
		12.2508	113.357	87.433	311.392	67.066	62.481	55.724	80.7531	34.941			12.2508	64.726	46.215	58.864	85.256	98.978			12.2508	62.4715	23.9258	56.495	83.077	60.436	54.724	58.966			12.2508	143.295	32.394	55.872	54.719			12.2508	119.969	89.157	35.14	49.2103	87.058	79.594	38.034	573.701	118.041	50.053
		12.2958	114.371	86.799	311.465	68.415	58.869	56.196	79.9282	31.451			12.2958	59.944	44.0545	59.2124	87.057	96.799			12.2958	66.9067	27.7286	55.535	81.602	63.129	52.712	58.85			12.2958	135.854	33.304	52.467	54.628			12.2958	124.001	79.402	37.552	52.6023	86.829	82.712	38.672	575.937	111.615	49.461
		12.3409	113.294	86.072	306.276	70.296	61.753	62.435	80.9147	32.72			12.3409	55.916	39.1414	52.499	91.267	98.798			12.3409	65.9676	28.0549	53.812	84.328	69.515	51.678	57.214			12.3409	127.283	37.066	52.598	55.742			12.3409	125.927	74.044	41.424	53.3129	94.193	86.917	40.757	575.717	108.045	48.97
		12.3859	117.773	83.471	303.536	69.103	59.268	65.501	76.4015	30.617			12.3859	53.316	35.5884	49.5396	91.85	104.752			12.3859	68.3873	30.5286	51.187	84.473	71.843	53.72	55.525			12.3859	118.538	35.93	53.106	57.423			12.3859	127.212	69.895	40.66	57.0946	96.58	92.635	39.352	579.042	104.423	46.414
		12.431	119.545	82.55	311.218	67.371	56.676	67.475	79.1505	31.225			12.431	49.196	34.0618	49.9375	97.452	101.969			12.431	69.2648	33.7953	53.153	80.652	75.745	57.211	54.243			12.431	115.256	41.76	52.295	53.584			12.431	125.053	68.608	37.475	55.2678	98.628	98.023	45.722	579.931	97.277	41.265
		12.476	121.806	81.656	307.35	65.505	60.72	65.106	76.9057	29.276			12.476	47.794	34.1243	42.9309	97.571	104.147			12.476	69.7467	34.8117	52.906	80.323	78.637	58.206	53.956			12.476	115.636	44.351	50.575	57.018			12.476	128.932	59.933	41.965	56.1536	95.223	98.388	47.955	574.521	92.368	38.627
		12.521	127.588	81.499	308.651	66.103	61.519	64.631	76.3373	27.541			12.521	51.533	34.9841	41.69	104.372	106.277			12.521	64.6113	37.0707	55.868	77.184	69.673	57.131	49.996			12.521	117.241	44.666	56.455	61.023			12.521	130.147	60.524	42.596	56.5413	94.322	98.908	55.355	572.109	92.023	36.981
		12.5661	127.234	81.424	304.725	61.439	62.159	62.577	71.807	29.166			12.5661	48.478	34.4816	38.2397	109.815	115.023			12.5661	66.7261	37.8304	65.066	80.044	68.877	58.162	49.26			12.5661	119.169	42.117	60.486	61.59			12.5661	134.163	53.636	44.535	56.8736	89.403	100.456	53.845	574.084	91.564	38.089
		12.6111	131.989	81.177	301.732	60.201	65.25	58.3	75.6703	32.458			12.6111	48.032	33.4349	41.3952	118.412	118.842			12.6111	71.664	34.3344	65.935	71.8	62.348	59.533	49.241			12.6111	122.136	41.846	62.488	62.788			12.6111	134.946	53.818	44.157	53.8633	86.296	99.619	50.2	574.853	89.864	37.658
		12.6562	134.276	81.897	299.986	59.979	67.743	53.195	76.3013	35.961			12.6562	49.037	33.0396	43.231	124.775	126.744			12.6562	69.0608	32.4283	69.896	70.57	60.076	59.153	46.335			12.6562	118.887	43.591	63.954	62.059			12.6562	136.79	54.166	42.511	52.151	92.316	100.569	54.604	570.558	88.807	36.882
		12.7012	131.103	80.637	301.538	58	73.321	51.079	73.837	38.167			12.7012	45.616	34.3766	41.6862	132.67	129.807			12.7012	67.8864	29.6813	79.924	65.47	58.656	56.477	46.627			12.7012	118.219	42.478	66.657	60.246			12.7012	141.802	56.803	43.702	54.2413	93.529	101.888	51.544	572.665	88.967	36.21
		12.7462	129.216	81.446	307.426	61.533	75.51	48.763	72.9795	40.802			12.7462	44.431	38.5625	42.1349	138.149	134.751			12.7462	69.9955	25.9903	81.789	60.204	57.785	55.054	53.24			12.7462	118.62	38.722	70.221	64.094			12.7462	140.845	60.324	40.964	49.8716	98.741	97.502	58.131	571.019	81.775	33.993
		12.7913	130.963	78.271	307.369	59.373	78.403	47.819	70.7616	43.55			12.7913	42.836	36.643	44.473	139.209	136.618			12.7913	70.9498	24.19	81.13	61.875	57.407	47.418	52.514			12.7913	111.516	43.446	72.355	62.633			12.7913	142.497	63.574	41.655	46.3906	112.413	93.633	59.562	568.228	83.178	37.112
		12.8363	129.968	76.715	313.737	62.401	77.603	51.525	63.1452	43.339			12.8363	44.009	35.4153	48.9346	138.36	134.781			12.8363	69.2251	22.9098	88.204	61.618	58.742	49.003	51.982			12.8363	105.937	41.373	76.028	62.36			12.8363	139.843	66.424	44.866	51.8811	127.077	87.538	70.955	567.46	83.878	37.345
		12.8813	128.662	70.752	321.548	63.671	80.288	49.961	64.285	46.561			12.8813	45.514	37.7439	50.9471	134.692	133.65			12.8813	75.1942	23.4135	85.985	58.806	57.932	45.311	55.012			12.8813	102.769	40.311	85.073	60.171			12.8813	137.798	62.07	45.181	48.8039	136.695	82.604	70.667	568.636	82.628	34.376
		12.9264	123.375	70.102	323.573	67.782	79.865	49.807	61.5744	43.813			12.9264	44.626	34.2256	51.2779	132.975	131.549			12.9264	72.5287	23.2507	84.118	60.751	60.295	44.063	57.78			12.9264	95.576	40.016	88.787	54.959			12.9264	131.044	59.969	44.361	52.7095	148.878	77.877	75.492	564.393	81.203	32.242
		12.9714	118.13	70.788	323.358	66.032	85.274	52.232	62.5507	42.812			12.9714	46.376	35.2599	55.5918	135.672	135.636			12.9714	72.5878	25.7727	76.057	61.598	62.61	45.325	53.608			12.9714	90.563	40.373	88.492	55.853			12.9714	123.404	64.023	47.686	51.3707	154.851	71.954	88.731	559.699	77.693	32.557
		13.0165	120.312	71.709	319.606	67.653	95.52	60.456	69.2463	42.845			13.0165	42.904	33.0195	52.9241	136.038	138.155			13.0165	73.3898	24.8307	69.084	61.072	62.05	45.643	53.708			13.0165	85.9	37.156	89.745	52.191			13.0165	119.305	71.859	51.828	51.1044	150.395	68.798	90.475	556.06	74.785	30.633
		13.0615	119.495	73.323	314.926	68.537	99.585	68.284	69.708	39.415			13.0615	40.358	29.15	48.4054	135.448	139.41			13.0615	68.7378	25.1059	60.997	59.104	62.336	47.091	50.385			13.0615	78.718	36.064	94.318	55.581			13.0615	114.799	77.386	56.615	47.5653	139.232	70.5	94.041	556.232	75.806	31.789
		13.1065	117.064	71.266	314.974	73.215	105.761	77.043	74.8034	38.331			13.1065	41.047	28.7569	45.4067	134.3	138.214			13.1065	70.852	25.8874	59.46	57.511	57.355	44.019	49.062			13.1065	75.379	34.626	93.56	56.55			13.1065	110.342	74.983	60.979	45.3244	127.36	65.689	97.768	555.641	74.341	32.002
		13.1516	118.625	68.462	316.457	70.851	114.024	80.964	74.7395	34.7			13.1516	41.947	29.3703	45.94	130.1	134.308			13.1516	75.8338	27.8536	54.4	54.136	57.096	42.707	47.704			13.1516	72.455	37.145	92.669	62.271			13.1516	104.627	69.107	65.946	42.2782	118.94	64.75	101.145	556.475	73.403	31.169
		13.1966	116.141	66.478	311.1	70.573	119.8	89.317	72.5146	36.217			13.1966	41.674	29.3404	43.5303	126.776	133.605			13.1966	76.8342	29.1578	53.57	52.409	55.881	42.453	45.605			13.1966	67.626	33.203	93.292	64.971			13.1966	98.523	70.921	77.282	42.3219	110.942	66.547	112.842	558.099	70.343	35.034
		13.2417	115.922	64.844	312.529	68.056	115.408	91.52	70.9352	36.139			13.2417	42.86	33.0056	39.6239	129.372	134.367			13.2417	78.935	29.0216	55.076	55.01	55.239	39.07	45.103			13.2417	67.108	30.099	90.612	66.688			13.2417	94.372	62.865	82.658	40.0478	98.189	69.607	113.043	557.669	73.079	37.356
		13.2867	109.985	63.201	313.777	66.115	115.18	88.488	72.2415	40.576			13.2867	41.482	36.9471	39.2346	129.048	131.15			13.2867	82.617	28.2627	59.444	55.866	55.342	40.71	38.977			13.2867	68.985	32.566	90.973	67.929			13.2867	93.246	54.268	85.533	40.8708	97.858	66.199	117.718	557.053	69.695	39.299
		13.3317	105.897	63.868	311.687	64.347	114.38	89.617	74.9995	45.959			13.3317	42.553	37.2102	40.3214	132.325	134.099			13.3317	83.0196	24.8088	63.597	57.465	54.873	38.48	36.325			13.3317	64.328	32.067	92.088	71.052			13.3317	88.484	55.109	88.044	39.0472	99.813	64.3	123.746	551.318	70.87	41.615
		13.3768	104.855	65.264	318.864	66.051	109.095	87.797	72.1831	47.104			13.3768	41.672	37.5613	38.8075	134.944	138.67			13.3768	85.3248	28.5271	64.959	53.471	55.244	37.845	36.862			13.3768	58.253	30.659	89.056	72.031			13.3768	80.589	56.652	95.87	37.8963	101.414	65.13	126.799	549.746	69.954	44.684
		13.4218	100.223	66.694	315.815	67.468	109.96	82.604	67.1953	54.721			13.4218	37.909	37.6852	37.2869	134.597	137.418			13.4218	88.8075	27.1126	66.075	55.669	55.292	39.187	36.51			13.4218	53.695	28.922	92.881	70.531			13.4218	77.355	59.601	93.815	37.2319	107.666	60.048	128.981	547.641	72.924	42.05
		13.4669	94.061	65.957	313.186	66.897	106.372	76.092	72.0687	58.629			13.4669	34.302	36.1785	35.8335	134.339	135.451			13.4669	87.3319	25.8616	63.028	55.527	54.911	36.948	37.363			13.4669	49.557	29.299	91.013	71.64			13.4669	71.831	55.137	86.308	36.2933	112.219	55.171	133.998	546.466	74.13	41.077
		13.5119	92.048	66.735	312.511	69.22	103.796	67.7	68.508	62.549			13.5119	37.367	36.3469	36.6581	130.88	134.665			13.5119	85.7889	26.1349	61.494	53.962	53.916	39.551	36.605			13.5119	46.168	32.46	88.122	71.257			13.5119	65.221	62.481	87.511	38.8126	117.571	57.736	135.752	546.467	73.951	44.635
		13.5569	90.089	65.823	310.157	68.953	100.434	65.402	68.3984	65.068			13.5569	37.062	36.4501	38.791	134.882	135.46			13.5569	87.2045	25.4541	57.892	53.643	53.896	43.943	35.387			13.5569	44.414	32.869	93.869	71.96			13.5569	61.795	68.597	83.884	37.1996	121.685	58.369	136.03	552.161	80.644	43.823
		13.602	87.697	67.566	304.488	71.246	102.844	71.237	69.1417	65.89			13.602	37.018	35.656	42.2677	134.016	134.838			13.602	91.7822	26.5717	54.869	53.678	56.13	45.564	32.723			13.602	45.937	31.411	91.404	65.714			13.602	58.403	68.349	79.278	35.8077	123.95	58.319	135.592	552.212	82.257	45.205
		13.647	88.116	68.528	301.156	72.809	111.125	71.337	64.4326	66.262			13.647	35.667	33.1259	45.3151	137.509	136.104			13.647	94.3717	25.3191	51.822	60.926	56.712	43.946	35.706			13.647	47.596	30.317	89.07	62.972			13.647	56.875	61.158	73.179	39.3426	120.532	53.396	134.565	552.187	81.548	44.081
		13.6921	85.5	71.826	296.666	73.084	111.594	71.153	64.3255	67.138			13.6921	37.256	31.559	45.1522	139.592	140.53			13.6921	96.9948	24.8277	53.246	58.519	60.056	46.457	34.233			13.6921	51.434	29.999	91.215	61.058			13.6921	57.898	62.249	68.752	41.5461	115.351	55.876	138.056	554.268	83.01	44.322
		13.7371	86.327	73.277	293.339	72.975	113.984	73.485	64.8524	65.383			13.7371	34.247	31.5836	45.1301	140.943	143.414			13.7371	90.7098	26.6077	54.532	59.457	59.812	44.81	33.099			13.7371	55.694	31.406	93.947	57.996			13.7371	60.021	54.056	66.028	42.6891	116.594	55.134	140.33	552.965	77.964	42.968
		13.7821	85.575	76.02	293.972	73.688	113.782	75.94	64.2241	64.22			13.7821	33.705	32.6216	46.5688	143.083	146.917			13.7821	94.2732	26.0523	59.827	59.421	62.391	46.161	34.819			13.7821	59.181	30.335	99.652	59.643			13.7821	57.293	50.42	63.988	44.9175	116.187	57.696	137.128	548.636	82.503	41.914
		13.8272	89.056	74.862	291.909	74.709	116.524	72.46	69.5948	63.32			13.8272	36.082	32.9415	45.0961	138.54	150.042			13.8272	99.1188	25.0582	60.03	58.851	67.081	45.669	35.818			13.8272	67.086	34.779	100.984	62.759			13.8272	57.52	50.95	57.713	49.4422	108.873	58.515	132.079	548.668	83.125	43.928
		13.8722	92.194	74.39	294.689	72.888	120.614	68.555	75.135	61.981			13.8722	37.783	34.8767	45.4549	138.013	153.327			13.8722	98.6247	24.8032	61.6	55.358	66.775	45.121	37.509			13.8722	71.997	37.151	105.694	61.553			13.8722	59.328	56.098	53.982	51.0743	106.322	61.72	130.037	546.112	80.832	45.122
		13.9173	94.96	71.153	291.355	71.368	126.228	66.788	81.0023	62.607			13.9173	38.438	35.9063	46.9841	139.389	156.438			13.9173	92.0868	27.1025	67.493	55.335	64.733	40.973	37.943			13.9173	77.398	41.339	106.825	61.926			13.9173	54.293	55.87	50.125	50.3022	109.084	54.451	127.911	540.279	82.915	41.895
		13.9623	99.355	70.605	286.685	69.547	129.216	65.341	80.2603	65.542			13.9623	40.194	38.2876	47.9499	141.574	157.056			13.9623	92.4378	27.3045	81.224	54.774	67.508	42.246	39.308			13.9623	82.777	42.366	104.77	64.523			13.9623	55.204	54.106	44.558	51.5631	110.148	52.418	115.266	534.435	86.664	41.643
	PeMP	14.0073	100.713	69.622	295.83	71.59	131.495	64.942	79.8644	67.832		PeMP	14.0073	42.921	39.6417	49.4876	141.783	161.333		PeMP	14.0073	91.4312	29.0936	94.13	55.539	67.043	42.449	40.886		PeMP	14.0073	87.028	42.967	106.808	65.11		PeMP	14.0073	57.753	57.204	40.862	48.6508	111.154	52.199	106.769	536.335	87.218	41.671
		14.0524	100.933	66.839	299.459	70.574	133.632	60.297	78.4271	66.942			14.0524	43.487	40.3714	44.6007	143.11	168.572			14.0524	90.9692	32.0622	105.138	54.827	68.008	43.118	43.942			14.0524	92.092	44.755	111.82	64.772			14.0524	56.826	58.71	39.081	49.2135	106.017	49.924	100.76	532.646	89.399	43.809
		14.0974	101.855	68.656	300.439	68.833	128.878	57.015	79.9774	67.411			14.0974	41.65	39.8489	42.0712	138.83	172.861			14.0974	95.0981	28.314	124.223	52.206	67.945	42.549	45.645			14.0974	97.383	40.289	112.9	65.979			14.0974	59.647	61.31	41.469	49.2554	111.989	48.556	93.675	531.191	93.662	47.756
		14.1425	96.976	65.466	302.665	66.497	131.88	55.206	78.7034	70.13			14.1425	41.215	39.7294	41.3587	140.447	172.693			14.1425	95.0823	26.659	139.142	54.349	71.586	42.008	46.369			14.1425	95.725	37.845	114.614	65.167			14.1425	62.85	63.968	41.656	50.4857	112.52	45.212	86.088	527.563	93.772	41.688
		14.1875	99.94	62.746	302.022	66.792	133.022	52.784	79.5073	72.165			14.1875	39.437	35.6797	39.4514	140.067	176.221			14.1875	94.1037	25.7111	152.332	55.51	71.989	42.755	51.633			14.1875	100.354	37.16	122.188	67.168			14.1875	65.576	72.47	43.691	52.5168	105.844	44.079	77.704	523.739	91.56	44.043
		14.2325	93.927	61.094	298.228	66.194	135.637	51.754	77.3535	69.321			14.2325	35.56	36.9403	41.0598	139.315	174.82			14.2325	95.9793	27.2926	157.272	52.173	71.553	42.047	57.466			14.2325	99.782	36.747	118.368	69.52			14.2325	64.79	82.807	45.347	49.0048	103.196	45.545	71.343	522.162	90.045	46.101
		14.2776	92.422	58.606	297.674	69.036	134.625	57.786	81.5797	65.478			14.2776	37.993	38.0578	47.4211	140.754	170.538			14.2776	95.5474	27.836	160.397	53.687	69.163	43.872	55.959			14.2776	101.219	41.991	119.749	63.68			14.2776	67.348	100.277	47.062	51.8885	91.217	46.218	67.895	524.715	91.562	44.577
		14.3226	91.133	59.939	291.587	68.428	134.532	59.437	78.9533	67.159			14.3226	37.919	40.9028	47.9034	142.536	165.326			14.3226	95.0451	26.9895	168.237	53.298	69.277	42.388	58.415			14.3226	99.446	44.694	121.258	62.071			14.3226	72.279	107.298	49.971	50.8062	89.002	43.616	62.544	522.66	90.728	42.682
		14.3677	87.607	57.852	286.494	70.31	131.383	59.612	78.9387	62.07			14.3677	39.348	44.3268	48.1186	145.04	163.019			14.3677	93.312	26.4083	176.581	55.165	71.956	44.173	62.284			14.3677	99.64	42.281	121.077	63.572			14.3677	80.411	116.855	57.62	47.6139	79.391	46.715	64.648	520.393	88.106	39.297
		14.4127	84.672	58.837	282.788	68.403	139.696	62.34	76.4232	61.669			14.4127	36.955	44.2746	51.9703	147.151	165.579			14.4127	95.213	23.9125	176.746	54.109	73.312	43.332	64.893			14.4127	94.508	44.746	118.661	62.299			14.4127	87.55	120.887	62.305	51.2769	71.531	47.627	59.836	520.515	87.486	38.652
		14.4577	84.12	58.885	276.732	65.743	140.374	60.168	75.6727	60.449			14.4577	39.433	43.9456	54.0995	149.912	164.945			14.4577	92.6113	25.5903	178.41	55.128	77.695	42.273	66.193			14.4577	90.813	42.527	114.302	61.035			14.4577	96.167	119.879	70.429	51.8107	69.499	51.866	57.376	517.936	86.244	39.183
		14.5028	87.677	61.569	281.43	63.143	141.354	61.575	74.1149	57.341			14.5028	44.591	44.5626	55.8558	153.27	162.524			14.5028	90.6015	27.0916	177.736	55.855	80.884	42.361	64.332			14.5028	89.102	39.906	114.999	65.538			14.5028	102.221	119.933	75.392	53.5762	65.929	50.693	53.505	517.125	87.711	38.327
		14.5478	85.303	64.036	287.733	60.817	144.337	61.702	76.3317	56.903			14.5478	48.3	42.1816	62.3841	151.574	158.352			14.5478	87.7736	30.3586	166.516	56.239	74.539	40.815	67.55			14.5478	89.141	40.642	117.36	66.592			14.5478	106.488	115.755	86.125	52.6421	66.916	49.335	50.705	515.344	88.594	40.149
		14.5929	88.962	66.454	296.69	62.997	146.038	58.404	73.1575	60.241			14.5929	48.469	42.5454	68.0779	146.752	155.791			14.5929	86.4069	26.3645	156.437	60.13	77.966	40.195	71.249			14.5929	91.266	42.702	113.413	70.51			14.5929	107.302	125.298	88.698	55.7842	62.462	47.213	44.129	513.115	85.476	42.217
		14.6379	88.134	67.428	296.569	62.416	149.514	56.98	71.9143	61.51			14.6379	44.239	39.3476	76.6408	142.698	152.995			14.6379	86.3312	30.0378	140.425	62.95	79.23	40.961	68.38			14.6379	92.051	41.871	116.707	68.185			14.6379	105.627	129.689	95.935	54.4834	65.021	46.736	39.935	510.329	84.892	44.114
		14.6829	90.913	66.596	306.775	62.808	150.209	56.329	68.5235	61.737			14.6829	43.674	39.9933	83.6135	137.24	153.64			14.6829	86.2366	31.5522	126.763	63.623	78.454	41.129	65.273			14.6829	90.196	43.347	112.23	62.696			14.6829	97.43	131.992	95.141	60.5979	62.067	42.022	39.478	510.486	86.828	47.203
		14.728	90.609	67.34	327.745	63.862	148.978	54.213	63.9626	61.315			14.728	38.538	42.1319	83.2389	129.53	156.121			14.728	86.0574	32.6178	115.639	69.142	80.005	43.952	62.067			14.728	91.3	43.177	110.922	56.067			14.728	89.914	138.963	100.285	59.1095	55.048	39.161	41.072	510.457	87.695	49.491
		14.773	88.762	63.702	339.475	64.524	146.047	50.599	58.0454	60.544			14.773	35.79	42.3186	81.5293	124.341	154.742			14.773	85.2237	32.8558	108.057	71.548	74.95	48.335	61.235			14.773	93.651	43.616	107.87	49.949			14.773	83.188	140.095	104.231	58.5604	55.355	38.267	45.351	504.819	88.48	51.225
		14.8181	87.363	65.297	346.342	68.336	145.325	50.207	58.5442	59.751			14.8181	35.305	42.7455	78.6417	115.738	157.871			14.8181	86.2215	34.7032	97.68	75.552	73.305	50.446	61.53			14.8181	94.661	44.841	100.527	42.817			14.8181	79.997	142.342	105.947	57.8408	54.087	37.248	45.515	502.278	90.171	53.132
		14.8631	82.938	65.716	353.166	72.224	146.886	46.726	59.1494	59.363			14.8631	34.385	39.021	71.1771	110.23	159.706			14.8631	82.8822	35.2409	92.372	78.288	73.11	50.512	59.625			14.8631	96.751	41.709	104.543	42.662			14.8631	79.212	154.286	112.639	56.383	55.626	30.989	49.06	501.49	92.073	51.205
		14.9081	83.224	66.046	342.669	70.254	151.056	48.693	60.3922	59.767			14.9081	33.06	37.0186	70.6097	103.206	156.372			14.9081	82.5842	36.3259	82.281	73.539	69.186	53.172	60.239			14.9081	96.9	40.256	100.253	39.515			14.9081	78.158	154.299	124.735	57.999	54.257	28.868	54.526	503.355	95.467	56.368
		14.9532	84.586	67.623	336.382	70.674	151.392	52.968	61.5334	54.315			14.9532	35.558	34.8018	64.7001	100.856	151.856			14.9532	80.6362	35.7773	74.788	74.586	65.388	52.473	57.681			14.9532	102.318	39.571	102.197	37.307			14.9532	79.751	160.571	131.133	52.7482	52.238	28.287	55.439	502.055	97.633	57.659
		14.9982	86.56	68.278	331.017	71.749	155.107	49.737	61.2683	54.827			14.9982	35.482	36.2349	64.8831	103.819	151.365			14.9982	78.8513	34.7128	69.068	73.098	62.912	51.736	54.405			14.9982	106.551	39.071	105.618	37.866			14.9982	77.571	180.274	132.478	52.8813	52.036	26.217	59.132	502.283	101.574	55.842
		15.0433	85.166	69.609	325.095	72.592	156.379	49.365	61.0085	51.839			15.0433	35.244	33.7029	67.3874	99.824	151.8			15.0433	77.1649	33.7166	62.543	68.994	57.204	50.326	53.696			15.0433	109.74	34.526	105.596	43.969			15.0433	82.422	194.114	138.026	50.1341	48.006	27.458	56.737	505.623	98.983	54.793
		15.0883	83.913	71.216	314.776	72.174	157.617	50.168	63.0381	53.533			15.0883	35.107	38.9847	67.7361	99.41	146.686			15.0883	81.6809	32.9855	58.901	70.003	51.238	49.302	52.48			15.0883	115.723	34.337	101.786	42.247			15.0883	81.674	215.934	142.54	48.1617	48.631	31.261	55.932	507.536	98.984	57.137
		15.1333	82.212	71.135	310.764	75.206	159.484	54.516	58.9424	51.822			15.1333	34.69	41.016	67.3051	103.746	148.332			15.1333	86.9055	30.7454	57.089	73.587	48.987	48.558	55.112			15.1333	115.851	35.448	98.462	43.503			15.1333	86.403	236.808	148.336	46.3304	50.023	24.689	57.658	498.15	101.166	54.029
		15.1784	81.262	69.141	309.006	74.046	162.042	56.47	60.7058	46.244			15.1784	32.26	40.5973	64.7567	101.838	147.839			15.1784	91.8579	32.9568	54.525	66.413	47.47	44.932	56.959			15.1784	117.717	34.31	93.388	44.933			15.1784	89.504	255.834	149.551	49.4069	44.974	27.602	59.453	500.956	102.878	57.067
		15.2234	76.576	70.76	295.687	73.006	158.876	59.884	56.1271	43.262			15.2234	34.14	37.4376	63.8178	104.966	147.391			15.2234	92.6251	33.6931	52.408	67.079	46.789	46.121	54.908			15.2234	118.165	36.536	94.787	47.762			15.2234	98.825	268.009	152.61	51.3342	45.074	25.237	67.757	500.935	99.788	58.074
		15.2685	74.401	67.307	281.749	72.884	162.136	65.985	56.6849	41.712			15.2685	33.604	39.251	62.0751	103.587	145.748			15.2685	91.1078	32.5487	52.116	69.408	47.078	48.385	54.682			15.2685	120.06	36.832	91.248	47.363			15.2685	107.566	275.854	157.193	51.0458	44.946	27.215	72.387	507.477	104.342	60.353
		15.3135	69.255	68.158	276.255	70.702	162.332	65.44	55.7751	41.461			15.3135	37.183	38.3812	64.6533	101.345	144.206			15.3135	94.7467	32.6093	52.334	71.641	47.3	46.918	53.264			15.3135	124.327	35.165	83.859	49.209			15.3135	119.8	277.938	154.054	52.7029	48.82	25.694	78.823	512.711	103.119	57.89
		15.3585	66.363	67.453	267.231	71.17	157.86	59.457	52.7631	44.165			15.3585	36.057	40.5278	64.8191	100.432	144.886			15.3585	89.5828	29.0537	50.427	78.366	48.106	43.025	50.751			15.3585	123.335	40.463	79.087	43.782			15.3585	132.331	277.332	161.56	50.9434	39.18	26.586	82.082	514.199	99.642	59.359
		15.4036	66.533	65.333	261.015	73.034	156.398	58.069	55.3019	43.209			15.4036	37.213	42.2905	59.4536	96.982	146.87			15.4036	86.2854	30.1136	52.015	77.937	47.716	45.005	49.794			15.4036	125.266	38.861	72.114	42.586			15.4036	139.013	269.643	167.486	49.0405	39.69	27.052	84.371	517.466	98.241	58.148
		15.4486	63.816	66.547	256.606	75.264	146.646	55.833	56.7537	42.842			15.4486	39.824	41.476	66.6426	102.18	148.001			15.4486	83.0381	28.5997	53.288	77.81	47.776	43.102	52.783			15.4486	125.734	41.783	66.076	44.191			15.4486	150.764	260.544	170.967	45.8896	37.96	26.771	92.656	520.285	100.591	60.366
		15.4937	59.62	67.305	249.135	74.491	147.107	51.844	60.0583	45.35			15.4937	39.471	38.7356	69.1612	100.244	145.205			15.4937	79.7016	29.8336	54.593	75.498	49.831	43.298	50.976			15.4937	129.487	41.411	62.492	43.084			15.4937	150.092	254.288	180.011	46.9056	35.921	27.693	95.838	525.393	100.935	58.555
		15.5387	59.977	68.443	251.121	76.203	142.824	48.116	56.8411	50.338			15.5387	40.29	41.6255	69.3307	97.453	145.076			15.5387	70.1319	30.1888	53.542	71.73	52.04	40.807	50.046			15.5387	134.403	41.484	61.892	46.318			15.5387	148.945	245.763	181.029	45.2556	33.61	29.545	104.924	532.988	102.631	58.578
		15.5837	55.352	68.304	249.814	75.65	138.222	48.078	60.1684	47.76			15.5837	40.666	40.1487	71.6033	100.736	145.559			15.5837	65.895	29.8134	52.708	70.585	55.692	37.191	47.691			15.5837	139.236	44.701	56.202	44.163			15.5837	148.91	240.951	187.861	40.6656	33.535	30.982	111.804	535.045	102.618	59.961
		15.6288	54.088	65.865	246.888	69.053	136.592	52.271	58.8663	48.43			15.6288	40.779	39.9142	74.6091	99.611	148.039			15.6288	66.5916	28.2066	50.619	66.986	55.825	41.427	51.252			15.6288	143.439	45.138	55.119	43.038			15.6288	144.156	240.832	191.769	43.5839	37.43	28.479	123.102	537.446	105.507	63.08
		15.6738	51.97	67.039	247.137	68.404	140.386	47.737	59.0409	56.954			15.6738	41.92	39.4235	73.8003	101.661	145.948			15.6738	63.5788	27.0893	48.973	64.176	51.834	40.838	46.81			15.6738	150.248	46.516	53.604	40.219			15.6738	140.478	238.72	202.788	44.3443	41.165	30.77	130.809	537.577	102.907	63.148
		15.7188	51.403	65.272	247.811	66.54	141.675	51.339	55.8266	65.044			15.7188	42.152	42.1477	71.9008	105.044	145.882			15.7188	62.6578	30.369	50.221	58.895	54.649	39.379	47.794			15.7188	152.731	49.555	53.403	41.253			15.7188	134.798	230.295	199.914	49.2647	41.994	30	142.328	537.631	104.125	63.321
		15.7639	54.502	62.339	239.709	61.868	144.889	53.398	58.4659	69.662			15.7639	39.752	41.4031	68.5685	107.274	146.352			15.7639	61.49	31.0103	47.643	53.189	55.604	42.555	45.851			15.7639	153.208	48.792	59.446	40.205			15.7639	127.855	215.706	209.498	43.7909	43.341	27.611	155.348	534.557	109.658	61.968
		15.8089	55.259	60.135	236.802	62.718	145.555	54.928	57.6098	72.973			15.8089	37.231	39.4723	69.35	115.157	146.299			15.8089	62.5829	29.7371	47.943	52.309	57.002	45.333	45.872			15.8089	150.366	47.822	60.147	42.11			15.8089	117.431	204.996	211.696	43.5993	52.856	30.843	169.203	536.626	110.835	56.432
		15.854	58.84	57.804	237.794	64.242	151.751	58.458	61.6498	79.986			15.854	36.863	37.4614	68.2441	117.548	144.429			15.854	64.0392	31.3274	50.534	51.803	53.068	46.478	44.297			15.854	144.149	46.972	61.273	39.396			15.854	105.534	196.99	214.999	42.6437	53.87	29.619	183.422	539.606	112.64	58.087
		15.899	62.328	53.616	235.42	69.94	152.136	60.121	64.4248	88.587			15.899	37.415	35.1073	63.3311	124.944	145.613			15.899	62.1085	28.5799	45.915	50.76	53.274	48.795	45.563			15.899	136.476	51.688	61.307	37.606			15.899	93.521	190.553	221.689	46.9949	56.372	29.838	195.803	541.44	113.385	51.548
		15.944	65.352	49.357	230.248	71.12	149.655	64.999	70.9998	95.384			15.944	39.384	37.2726	62.0388	125.638	144.595			15.944	60.7604	25.4462	46.916	53.076	52.341	47.355	44.167			15.944	134.044	54.912	61.125	39.127			15.944	83.78	182.375	225.298	48.6725	62.857	31.141	205.203	542.261	113.993	51.777
		15.9891	67.663	46.343	229.165	70.848	144.344	65.453	70.54	107.061			15.9891	42.338	36.2311	64.2997	130.322	150.37			15.9891	60.2969	26.4721	44.958	53.678	50.976	47.193	41.266			15.9891	132.409	52.787	55.337	44.599			15.9891	69.096	181.304	236.484	47.2713	62.756	31.616	217.818	546.198	116.619	50.059
		16.0341	69.67	47.662	226.015	70.811	140.341	67.038	70.6338	111.381			16.0341	43.602	35.7831	67.6289	124.862	156.182			16.0341	58.295	26.6065	46.144	52.139	51.511	47.555	40.445			16.0341	137.003	53.319	64.825	45.861			16.0341	64.231	179.932	244.488	46.1608	60.419	34.345	230.39	545.518	111.945	50.847
		16.0792	68.968	46.983	218.803	68.992	138.829	62.812	73.4426	111.666			16.0792	44.696	38.8857	74.1968	121.762	158.002			16.0792	58.2326	26.2238	46.603	56.55	47.638	45.171	38.902			16.0792	137.576	52.277	66.651	44.519			16.0792	61.051	179.665	251.334	43.396	66.342	36.414	240.552	539.635	108.107	51.336
		16.1242	66.575	45.277	217.121	65.334	134.749	63.272	64.9736	108.267			16.1242	45.818	38.2763	76.2534	123.478	164.064			16.1242	55.3892	24.9696	45.054	58.354	46.288	45.188	40.645			16.1242	145.534	53.353	69.022	46.573			16.1242	56.965	178.206	256.434	49.0592	73.825	35.633	244.802	537.262	101.814	51.837
		16.1692	65.042	47.366	222.199	64.971	140.079	61.455	65.6388	102.531			16.1692	46.488	41.1371	80.5131	120.256	165.544			16.1692	58.1712	25.0505	44.588	58.355	44.919	49.923	37.375			16.1692	154.756	53.506	68.181	45.314			16.1692	56.919	178.326	262.909	53.517	78.764	37.732	246.488	535.058	99.764	49.973
		16.2143	61.274	51.08	226.369	61.967	134.743	54.018	64.8366	98.395			16.2143	46.174	43.9495	80.5775	115.164	166.207			16.2143	54.8073	26.8109	41.755	61.433	46.056	45.466	36.612			16.2143	158.342	55.735	72.345	47.311			16.2143	54.255	185.022	272.223	53.6572	72.888	39.015	242.263	527.169	101.797	54.116
		16.2593	59.65	50.787	225.762	67.059	134.518	50.234	69.3865	88.666			16.2593	47.111	44.0175	81.3531	115.168	164.251			16.2593	52.9949	30.2353	37.224	64.931	42.998	45.108	37.217			16.2593	156.148	54.825	69.638	48.56			16.2593	52.601	183.667	283.04	56.3872	73.696	43.423	241.689	523.673	99.467	52.264
		16.3044	59.952	50.597	224.533	68.646	130.662	49.031	66.5225	84.845			16.3044	49.006	43.1401	81.927	113.439	159.369			16.3044	49.5236	31.6287	32.721	63.199	42.508	45.461	37.73			16.3044	149.912	59.793	61.457	47.758			16.3044	52.778	185.424	290.808	55.1164	71.75	45.378	233.388	521.685	102.634	51.346
		16.3494	56.876	50.843	220.696	70.67	129.26	43.682	72.5213	78.359			16.3494	46.966	45.5539	86.0268	113.112	156.708			16.3494	49.8987	29.018	36.812	62.825	45.052	45.247	42.325			16.3494	144.061	59.83	58.511	48.752			16.3494	52.131	183.997	296.328	53.9866	65.527	41.645	231.294	516.763	107.629	52.98
		16.3944	59.841	51.024	218.974	73.435	130.992	41.34	73.0498	73.587			16.3944	52.527	44.3631	84.2377	109.254	153.015			16.3944	49.2621	31.1264	35.531	66.697	45.146	41.282	39.121			16.3944	129.944	64.124	58.087	46.465			16.3944	50.525	181.956	296.578	56.6243	65.418	42.612	229.956	513.673	111.871	55.685
		16.4395	67.656	49.28	223.672	77.655	135.414	43.927	76.9934	65.58			16.4395	54.618	45.4467	82.9132	111.865	153.104			16.4395	46.5996	31.5534	38.376	64.638	49.307	41.355	42.133			16.4395	117.494	62.492	56.113	47.075			16.4395	50.859	181.336	295.784	53.8258	67.497	40.485	218.559	511.595	111.497	57.237
		16.4845	76.73	46.021	231.536	81.118	134.446	44.099	84.3499	55.866			16.4845	54.585	46.5083	85.3545	112.136	152.259			16.4845	47.3041	30.9778	36.771	56.784	51.662	42.934	36.12			16.4845	108.734	58.072	55.28	47.459			16.4845	52.7	181.836	291.49	53.0566	65.186	40.131	210.068	503.777	111.939	56.986
		16.5296	83.648	46.269	228.27	78.97	135.118	46.697	84.0084	48.537			16.5296	53.74	48.0518	88.3588	109.716	155.462			16.5296	42.7003	31.6937	38.686	56.879	55.985	41.393	35.985			16.5296	104.436	56.051	56.681	47.008			16.5296	50.232	184.559	295.441	52.8136	67.061	39.277	203.71	503.966	108.801	64.05
		16.5746	89.337	48.337	234.811	74.197	134.88	50.039	76.5607	47.855			16.5746	51.977	46.8924	87.8195	111.462	157.337			16.5746	41.8458	33.972	45.336	54.39	56.039	44.141	38.155			16.5746	101.801	57.654	59.448	46.588			16.5746	50.919	192.214	297.089	53.1814	71.07	39.453	198.427	499.962	111.033	61.472
		16.6196	90.4	50.426	244.483	72.14	133.291	53.972	72.8104	48.069			16.6196	45.747	48.4313	90.187	110.378	154.496			16.6196	45.7666	33.9263	39.888	56.265	59.813	43.814	36.072			16.6196	96.695	55.068	57.473	51.974			16.6196	50.158	199.734	296.339	50.9865	64.048	42.561	195.013	501.315	113.357	62.012
		16.6647	89.533	51.503	249.045	71.993	129.462	50.972	66.2232	44.264			16.6647	44.761	45.1607	88.9805	112.143	156.928			16.6647	45.209	31.4484	39.939	60.622	57.481	43.192	37.389			16.6647	92.567	56.079	60.647	53.794			16.6647	50.35	201.334	304.202	48.6167	63.078	42.083	191.891	502.218	106.943	57.897
		16.7097	82.244	53.24	254.882	72.296	129.971	52.429	67.2118	43.52			16.7097	44.486	38.3699	85.4361	112.236	157.184			16.7097	44.4558	33.7245	35.684	65.317	53.558	42.249	34.713			16.7097	92.133	52.616	59.66	52.328			16.7097	54.469	198.653	308.718	48.0919	63.541	49.599	192.411	501.409	108.886	59.844
		16.7548	72.686	52.104	261.559	68.999	126.469	54.809	67.6401	43.292			16.7548	45.464	40.0265	84.8737	112.137	156.873			16.7548	45.0178	33.3193	33.154	63.789	48.444	42.207	34.342			16.7548	86.464	50.535	56.587	53.016			16.7548	58.295	198.3	315.872	47.4931	59.86	47.493	189.684	499.047	110.508	60.011
		16.7998	68.359	50.699	270.202	70.952	123.481	53.778	65.7365	43.333			16.7998	49.292	40.9726	81.8158	110.598	153.508			16.7998	47.4624	32.7096	30.162	60.342	43.987	43.565	35.251			16.7998	85.16	49.778	56.433	54.576			16.7998	66.722	192.333	314.326	46.6524	55.683	47.68	198.79	493.782	109.58	64.781
		16.8448	67.96	48.305	271.379	74.112	117.281	55.282	61.1802	41.396			16.8448	52.25	41.5091	79.2342	111.845	152.915			16.8448	46.0174	34.7367	29.064	59.199	40.03	44.696	34.511			16.8448	84.398	49.166	58.037	55.887			16.8448	76.277	191.853	309.335	48.2254	57.42	47.287	198.249	493.204	109.202	69.735
		16.8899	68.758	46.765	274.734	71.995	116.303	59.452	62.167	40.812			16.8899	52.648	41.0998	79.3874	109.064	147.833			16.8899	45.2788	37.3474	27.99	54.865	42.382	50.131	33.435			16.8899	85.975	49.147	52.9	55.221			16.8899	81.351	194.267	307.177	43.4793	57.938	47.772	203.631	494.348	110.347	70.791
		16.9349	70.895	44.774	278.429	72.04	118.592	57.676	64.3444	40.019			16.9349	50.473	40.6749	77.0502	110.942	152.186			16.9349	44.0679	35.3111	28.058	54.212	39.755	48.866	32.449			16.9349	84.768	46.734	52.539	58.332			16.9349	88.016	186.441	307.876	40.6992	56.695	48.217	206.363	494.048	109.516	70.163
		16.98	74.642	43.179	285.72	70.801	121.771	56.733	62.4433	37.401			16.98	49.491	39.4368	78.5699	116.812	156.32			16.98	44.4805	33.4806	27.489	53.802	37.168	54.358	31.25			16.98	84.611	50.766	52.984	64.082			16.98	94.125	185.305	299.05	42.0429	59.885	46.521	213.946	491.92	112.128	70.793
		17.025	73.49	41.567	282.495	71.497	117.385	55.648	67.1295	38.934			17.025	48.976	37.9325	77.1175	116.555	159.481			17.025	46.5058	32.1532	26.26	52.252	36.307	52.982	31.422			17.025	84.457	51.92	55.332	63.953			17.025	93.693	178.002	286.575	44.9623	57.884	46.451	232.522	493.23	110.681	69.933
		17.07	75.535	41.119	279.562	66.742	116.4	58.147	67.4265	43.115			17.07	47.53	36.6469	74.8999	117.529	166.347			17.07	47.0139	32.9573	26.871	56.552	37.314	50.983	32.519			17.07	82.45	53.009	57.899	63.369			17.07	86.984	173.965	274.175	39.4223	60.917	46.237	247.738	497.868	109.737	66.291
		17.1151	74.562	41.22	279.823	68.763	117.894	57.947	64.58	41.463			17.1151	45.13	36.8898	75.4981	123.49	171.271			17.1151	47.8625	31.0413	24.479	51.241	34.4	54.376	33.298			17.1151	83.16	55.576	57.782	64.514			17.1151	78.407	166.318	258.514	38.4969	63.447	51.56	253.476	497.339	108.163	59.559
		17.1601	76.118	42.37	276.312	68.759	116.779	60.591	67.6906	41.872			17.1601	44.727	34.5336	72.5516	125.424	171.484			17.1601	50.0162	31.3425	24.073	51.881	33.424	52.909	34.521			17.1601	83.123	56.936	60.285	62.317			17.1601	74.274	163.15	247.15	44.0222	68.554	49.794	263.022	496.302	110.594	62.599
		17.2052	77.654	44.656	269.39	64.245	115.49	59.458	69.0286	38.033			17.2052	43.384	33.0955	72.7005	124.315	172.806			17.2052	51.3348	33.5104	26.381	49.793	31.934	53.839	35.199			17.2052	80.519	56.625	62.092	59.633			17.2052	61.424	158.005	240.631	42.7853	72.415	47.508	268.065	499.805	115.462	60.577
		17.2502	83.936	43.414	267.815	64.863	120.338	62.603	63.1696	37.365			17.2502	41.783	34.8782	72.026	123.476	174.392			17.2502	52.3991	33.1264	25.742	53.029	36.789	53.068	33.116			17.2502	78.346	54.883	62.795	56.623			17.2502	55.739	158.561	237.257	43.2532	68.012	47.475	269.452	505.901	116.665	54.403
		17.2952	85.951	43.196	267.353	66.992	122.6	61.717	60.02	33.778			17.2952	42.176	33.8785	75.712	125.667	172.061			17.2952	52.0089	33.6592	29.315	49.346	35.596	50.212	34.614			17.2952	80.481	54.73	58.819	53.718			17.2952	50.709	160.654	232.97	48.3441	70.942	43.181	265.466	504.807	117.6	51.846
		17.3403	91.654	46.242	260.956	65.453	128.991	62.201	64.5022	30.804			17.3403	40.577	37.13	70.2658	124.252	171.717			17.3403	51.0659	34.8516	29.752	46.132	37.929	48.839	34.863			17.3403	77.791	55.011	60.079	55.308			17.3403	53.721	164.108	227.485	47.941	69.493	42.354	263.947	504.067	115.229	53.793
		17.3853	94.001	44.27	262.721	68.607	133.235	64.793	60.9205	28.282			17.3853	43.517	39.1422	65.0693	118.14	165.056			17.3853	51.4262	31.9434	29.021	44.244	37.324	48.348	37.737			17.3853	76.957	56.826	61.387	55.23			17.3853	61.924	162.903	225.575	47.3872	71.562	41.229	255.545	499.309	110.365	51.616
		17.4304	94.886	42.944	254.885	69.465	135.02	66.173	59.3536	30.516			17.4304	46.282	37.1581	65.8014	112.753	163.941			17.4304	51.4815	30.7433	36.355	45.715	38.361	49.165	39.177			17.4304	77.399	60.179	59.686	54.594			17.4304	68.085	160.488	223.64	48.1108	71.932	40.33	249.346	494.24	104.823	50.762
		17.4754	97.284	43.996	255.034	68.877	133.526	66.914	67.7053	30.275			17.4754	47.198	40.3968	58.7773	109.687	170.878			17.4754	51.0982	32.702	34.796	47.62	36.804	44.757	40.328			17.4754	72.965	58.061	60.874	55.736			17.4754	74.527	158.375	218.007	46.0161	71.695	41.998	247.898	494.92	99.447	48.084
		17.5204	98.862	45.847	252.092	68.682	132.259	68.49	69.3902	29.173			17.5204	47.632	38.0996	56.6443	107.642	179.674			17.5204	48.1102	30.8632	38.248	50.263	40.624	48.395	38.996			17.5204	70.812	59.105	60.843	56.822			17.5204	77.01	153.772	229.591	45.664	67.787	45.245	240.216	490.189	93.177	48.592
		17.5655	100.442	49.964	251.089	66.968	128.416	69.705	66.9092	29.377			17.5655	48.409	41.4301	57.7294	105.312	185.044			17.5655	45.7546	28.5563	44.415	49.862	40.131	48.497	39.11			17.5655	68.323	62.523	65.579	56.779			17.5655	78.512	154.527	229.734	43.8805	71.73	49.47	233.644	486.695	84.9	52.427
		17.6105	102.55	53.555	245.938	64.079	126.572	74.329	70.3102	28.391			17.6105	48.045	42.9293	55.4753	106.549	191.139			17.6105	44.8213	31.0495	47.304	49.79	47.458	45.322	35.921			17.6105	69.529	64.399	64.335	58.703			17.6105	85.858	139.937	229.581	45.2408	70.523	52.26	224.307	492.513	81.604	48.523
		17.6556	101.232	56.579	240.658	63.436	124.384	71.367	78.8212	28.149			17.6556	48.781	42.8746	54.0598	107.158	198.692			17.6556	47.1001	30.2161	49.457	47.227	49.649	48.09	34.722			17.6556	70.042	68.975	65.212	56.787			17.6556	83.613	136.386	243.772	42.5499	70.411	49.708	217.052	491.116	82.214	55.405
		17.7006	105.278	59.326	237.035	63.016	117.151	71.218	86.5782	30.527			17.7006	49.432	44.8455	55.5637	107.332	202.458			17.7006	44.4133	31.6121	47.715	43.942	53.708	47.241	36.789			17.7006	73.756	65.548	58.752	52.817			17.7006	82.126	129.017	240.964	41.8655	66.669	52.994	211.495	493.572	82.103	54.78
		17.7456	106.29	60.587	234.674	58.888	115.929	71.386	88.5935	29.438			17.7456	47.352	44.8787	52.221	109.226	201.092			17.7456	45.7538	31.0648	51.373	46.019	58.73	42.533	36.619			17.7456	71.937	62.721	54.406	55.788			17.7456	77.84	132.088	238.487	41.4666	59.298	51.563	210.628	490.879	80.369	55.256
		17.7907	104.141	60.472	241.154	56.663	114.324	73.333	84.5009	28.538			17.7907	48.334	46.8896	52.2019	109.375	200.381			17.7907	40.5494	31.6508	48.576	48.062	60.694	42.775	37.587			17.7907	77.832	63.761	53.836	52.606			17.7907	79.797	130.788	226.206	41.4141	58.198	51.02	198.559	491.525	79.26	56.718
		17.8357	99.013	59.321	242.161	54.78	114.76	70.878	85.6213	31.433			17.8357	46.997	49.2991	55.3092	108.993	196.01			17.8357	38.6044	30.9823	46.651	50.703	62.344	43.118	40.625			17.8357	80.641	60.483	48.645	53.643			17.8357	80.234	133.263	219.666	40.309	55.179	49.974	185.68	492.98	78.009	56.485
		17.8808	96.029	56.994	250.563	56.619	111.41	68.044	84.6773	30.344			17.8808	46.315	51.8571	54.5133	117.519	196.116			17.8808	38.5857	29.0188	45.997	56.777	68.394	41.483	42.804			17.8808	82.616	59.712	51.336	54.798			17.8808	84.071	135.476	208.383	39.6584	53.849	54.606	176.475	492.065	73.625	57.422
		17.9258	90.553	58.263	249.237	58.362	105.618	69.164	87.5912	33.784			17.9258	46.814	54.8646	53.804	119.071	198.836			17.9258	38.4546	28.8423	47.004	65.747	67.444	42.767	46.574			17.9258	81.353	61.055	50.647	56.07			17.9258	88.114	131.952	190.557	41.7112	52.458	50.476	168.014	490.941	70.211	56.637
		17.9708	87.3	56.692	245.293	57.595	99.803	66.215	89.1416	33.061			17.9708	45.397	57.5821	53.7951	122.96	202.649			17.9708	35.1103	28.7081	46.245	68.327	66.682	41.031	47.028			17.9708	86.418	58.96	49.871	55.686			17.9708	82.646	128.804	175.422	37.1421	57.076	47.261	159.125	494.478	68.212	53.88
		18.0159	84.932	54.221	247.194	59.249	100.587	62.297	90.3049	36.074			18.0159	44.44	57.2016	55.2539	126.574	208.941			18.0159	33.0115	29.4617	45.953	70.282	63.67	38.436	43.638			18.0159	87.519	60.177	49.159	59.657			18.0159	84.538	126.281	160.399	33.1421	60.553	42.917	145.97	493.526	65.651	51.629
		18.0609	84.021	56.527	251.254	58.01	101.063	57.39	94.9781	37.837			18.0609	42.313	57.7669	54.5345	130.806	209.208			18.0609	31.3306	29.2691	42.498	67.303	59.921	39.527	43.163			18.0609	91.947	63.156	49.995	60.399			18.0609	80.316	119.73	143.601	35.3899	62	43.62	132.782	498.682	75.112	49.991
		18.106	81.1	56.349	252.032	61.626	103.913	51.624	97.4183	36.864			18.106	39.285	61.8046	50.6054	134.487	211.167			18.106	30.0439	29.7235	44.483	62.018	57.547	40.214	43.341			18.106	95.166	65.772	49.803	63.853			18.106	77.838	120.483	125.045	36.8261	65.853	43.531	124.375	506.638	85.634	43.486
		18.151	82.526	63.347	254.874	64.117	103.861	51.062	103.177	33.424			18.151	38.794	63.714	50.7423	138.601	212.729			18.151	28.9337	28.4963	40.865	56.425	52.166	40.477	41.505			18.151	98.785	67.946	45.911	67.815			18.151	79.896	116.233	121.581	38.3736	71.939	42.457	114.393	508.869	89.06	44.225
		18.196	82.576	65.827	258.884	66.185	111.357	49.372	104.209	30.854			18.196	39.399	63.822	47.727	138.88	212.556			18.196	28.8363	26.8072	42.942	54.923	49.722	40.88	39.104			18.196	106.245	67.565	45.598	63.891			18.196	82.411	116.911	119.377	36.6972	76.717	42.577	108.563	510.659	90.127	43.168
		18.2411	83.969	71.213	258.721	66.316	115.102	47.582	105.533	31.246			18.2411	43.901	67.4983	48.6398	138.665	206.526			18.2411	25.2635	27.4453	42.129	50.935	49.666	43.469	39.683			18.2411	119.146	69.736	44.752	62.378			18.2411	84.705	117.916	112.178	39.1034	83.839	40.965	106.253	510.772	91.865	41.105
		18.2861	86.785	70.271	260.371	65.123	117.674	48.254	107.96	29.838			18.2861	46.533	64.3462	51.4965	138.539	206.82			18.2861	26.6444	25.5988	37.4	50.507	47.135	42.838	38.251			18.2861	128.641	65.779	45.417	57.696			18.2861	88.755	116.633	104.772	38.234	83.622	39.095	104.957	507.835	85.747	41.719
		18.3312	92.482	68.903	259.437	68.852	119.936	49.126	99.9875	28.847			18.3312	48.973	61.3173	48.9754	143.333	199.887			18.3312	28.519	24.2	36.909	47.388	44.833	44.464	38.535			18.3312	139.682	64.255	42.373	56.547			18.3312	93.754	107.23	104.709	42.471	84.623	42.966	101.572	504.074	81.67	43.121
		18.3762	92.638	64.983	260.451	68.308	124.536	50.086	97.9084	28.567			18.3762	52.874	66.2082	47.5811	145.862	194.925			18.3762	28.7067	25.896	32.098	51.665	45.78	45.423	39.721			18.3762	141.336	61.861	44.012	55.413			18.3762	91.071	97.145	104.313	42.436	83.574	42.445	98.592	500.821	80.096	44.082
		18.4212	87.581	62.808	256.311	68.068	123.879	54.458	97.7387	29.868			18.4212	58.096	66.9943	51.4132	143.311	192.363			18.4212	27.5575	26.0502	31.76	52.735	43.304	47.308	37.612			18.4212	145.264	59.558	44.136	49.536			18.4212	86.348	89.314	98.836	42.8782	86.672	46.113	100.862	495.428	76.399	41.114
		18.4663	82.629	62.894	258.922	72.097	126.472	54.973	96.8208	29.949			18.4663	58.586	64.9538	51.8909	138.778	182.49			18.4663	31.013	24.1747	29.525	53.079	44.328	48.785	40.193			18.4663	138.028	53.424	45.587	44.824			18.4663	87.758	79.353	100.955	46.5611	88.055	53.049	106.839	493.366	71.389	40.956
		18.5113	72.609	62.999	253.481	70.259	133.195	55.417	95.45	30.329			18.5113	57.825	63.0844	50.3733	134.819	179.265			18.5113	33.803	25.1908	32.364	54.871	44.486	49.121	41.224			18.5113	130.025	52.989	44.684	40.744			18.5113	83.601	74.917	101.862	52.479	83.606	53.026	112.325	493.679	74.805	40.425
		18.5563	67.312	62.307	251.38	73.14	136.99	58.82	93.1873	33.043			18.5563	56.569	67.6705	52.5506	129.736	179.125			18.5563	33.6638	25.3425	31.13	59.287	43.072	51.586	39.424			18.5563	116.562	54.806	44.579	38.956			18.5563	83.12	71.455	107.661	52.2323	78.174	55.247	115.632	493.637	73.1	44.546
		18.6014	58.227	59.666	248.03	73.91	137.262	58.56	90.3573	29.609			18.6014	55.448	67.015	56.2559	126.29	179.69			18.6014	33.845	25.5508	32.113	57.801	40.901	56.975	42.214			18.6014	104.981	55.852	48.029	36.338			18.6014	80.087	68.852	111.878	49.2469	80.669	57.307	128.283	499.108	71.008	42.625
		18.6464	53.714	58.317	244.246	72.973	142.425	59.944	91.6757	29.247			18.6464	52.826	70.5159	60.5155	123.772	174.653			18.6464	34.2749	24.8109	32.333	62.473	40.916	58.255	43.229			18.6464	98.807	51.278	48.051	35.356			18.6464	83.528	67.579	113.375	48.0207	71.497	52.437	130.278	498.187	72.401	46.303
		18.6915	49.257	58.43	245.866	74.366	144.734	58.651	89.3907	31.357			18.6915	50.236	68.9958	55.0678	125.43	179.366			18.6915	38.8742	24.4597	28.455	63.142	41.661	58.326	43.82			18.6915	94.861	53.413	46.786	35.476			18.6915	83.782	70.245	112.843	47.9684	68.512	47.706	136.239	499.624	73.595	47.465
		18.7365	47.608	58.04	245.924	72.047	141.622	57.64	90.3168	31.592			18.7365	49.684	70.4808	55.6303	122.032	182.018			18.7365	41.1663	27.0042	26.059	62.904	38.315	59.803	45.724			18.7365	91.934	55.817	45.701	35.062			18.7365	80.548	75.436	110.835	47.5794	61.7	42.252	139.154	503.17	72.406	50.72
		18.7815	43.533	59.818	250.961	67.453	142.086	59.168	87.8626	31.71			18.7815	51.599	71.2346	55.1789	117.979	183.896			18.7815	41.0343	26.9643	26.098	63.845	37.671	61.617	46.636			18.7815	90.836	55.903	44.186	34.679			18.7815	80.107	68.592	107.411	47.1912	63.653	38.143	140.548	501.7	72.1	48.057
		18.8266	42.046	61.953	251.923	65.698	145.754	58.571	91.1866	37.135			18.8266	54.519	72.9113	51.6966	117.704	183.504			18.8266	37.2383	29.5307	28.008	66.36	39.554	61.317	48.204			18.8266	94.698	54.99	41.126	31.36			18.8266	81.235	69.088	106.918	43.9107	59.079	37.927	137.756	504.114	74.022	49.303
		18.8716	42.387	62.663	259.432	64.742	149.675	59.035	87.469	43.755			18.8716	55.088	71.8447	49.6269	118.248	182.368			18.8716	37.957	28.8098	28.151	64.172	44.609	57.189	47.547			18.8716	94.78	53.076	38.889	29.942			18.8716	80.238	60.736	114.746	42.7798	55.25	38.587	138.357	500.895	70.977	44.735
		18.9167	44.763	66.265	263.988	64.054	146.056	60.824	86.1065	47.944			18.9167	54.461	71.6657	44.7765	119.718	177.708			18.9167	36.1563	26.0246	27.209	64.221	45.218	56.234	47.588			18.9167	94.072	53.694	37.689	27.478			18.9167	81.299	56.23	114.564	43.5298	55.659	39.055	139.048	500.011	72.354	43.412
		18.9617	43.912	69.117	268.076	63.455	143.321	61.954	89.3611	49.698			18.9617	51.787	73.9006	41.9796	120.267	181.288			18.9617	33.3965	26.3477	31.148	63.728	47.821	52.502	51.525			18.9617	88.87	52.292	35.658	29.556			18.9617	89.56	49.877	114.404	41.9136	56.292	38.059	139.97	495.117	70.732	43.075
		19.0067	40.145	67.259	273.701	60.179	145.033	64.907	88.4968	57.951			19.0067	52.759	69.8614	39.0588	119.262	180.218			19.0067	33.7972	26.5652	31.568	62.064	49.411	49.265	47.041			19.0067	85.598	53.568	34.898	29.379			19.0067	90.18	47.493	113.719	44.589	58.181	38.862	151.034	492.085	74.114	44.357
		19.0518	40.461	66.142	274.243	58.702	137.942	67.383	94.0416	56.203			19.0518	53.043	68.1671	36.9696	120.655	175.846			19.0518	31.9124	25.6007	35.785	60.373	49.463	50.909	48.173			19.0518	79.939	53.155	31.893	30.348			19.0518	91.311	42.556	103.591	46.0393	68.26	40.785	158.331	495.793	73.24	45.039
		19.0968	41.901	68.628	274.063	61.794	134.703	69.744	93.0926	60.092			19.0968	54.353	67.3224	35.8092	122.107	173.641			19.0968	30.3425	25.3374	37.371	59.739	51.081	48.867	53.196			19.0968	78.149	50.098	31.867	27.866			19.0968	94.831	42.038	100.428	46.6249	69.375	37.748	168.927	496.43	73.892	46.756
		19.1419	42.839	67.854	276.294	62.625	135.414	73.879	90.6926	60.366			19.1419	54.602	64.0196	32.7265	121.01	179.37			19.1419	27.3733	27.9959	39.829	54.393	50.972	49.791	54.511			19.1419	78.396	51.313	29.618	27.965			19.1419	97.158	43.211	104.397	42.5838	74.708	36.05	175.256	497.74	73.995	45.371
		19.1869	46.448	63.555	269.35	58.076	135.502	76.044	90.0487	65.361			19.1869	53.755	63.3507	32.6115	119.598	183.002			19.1869	28.8506	26.4153	37.147	53.864	47.195	52.841	60.422			19.1869	78.311	51.394	30.639	28.606			19.1869	91.551	42.188	106.089	41.6527	74.211	35.168	184.464	497.459	73.39	47.242
		19.2319	46.321	61.195	264.69	59.952	136.15	80.107	91.5804	73.019			19.2319	54.652	65.414	33.1403	118.547	191.256			19.2319	28.6923	27.3966	32.689	54.955	43.767	55.147	65.564			19.2319	77.53	51.3	28.36	28.774			19.2319	84.197	43.251	103.486	41.8167	74.97	37.923	185.692	501.633	76.83	50.534
		19.277	47.418	59.228	256.331	60.84	135.73	83.413	92.5673	85.416			19.277	50.511	67.9307	30.4517	117.556	199.934			19.277	29.9851	30.8101	31.843	49.741	42.367	60.217	67.199			19.277	78.624	54.981	29.304	30.249			19.277	78.828	45.798	104.848	39.3822	68.733	36.225	187.628	504.621	77.237	52.094
		19.322	45.818	60.057	249.168	61.415	136.517	83.694	98.2765	97.753			19.322	49.667	66.3565	32.0015	117.291	201.605			19.322	31.2123	28.752	31.611	46.911	38.783	62.99	70.073			19.322	71.065	57.341	28.807	31.956			19.322	66.413	51.411	98.658	42.6517	64.524	34.922	191.832	507.475	78.219	52.873
		19.3671	47.472	60.81	236.046	60.948	140.07	83.603	97.4601	108.845			19.3671	50.747	66.5272	31.8397	117.564	205.208			19.3671	30.7986	31.008	30.705	47.318	34.504	63.7	71.927			19.3671	74.61	62.967	27.339	30.158			19.3671	61.202	49.898	88.479	41.6909	64.185	33.428	197.263	506.868	84.262	55.474
		19.4121	47.051	58.888	230.982	56.588	141.14	85.845	102.728	116.089			19.4121	47.779	64.2792	32.6991	118.629	206.084			19.4121	30.2481	26.2416	31.925	45.282	35.278	58.843	70.327			19.4121	71.309	66.663	28.124	30.882			19.4121	61.149	60.549	82.318	41.5353	59.736	36.034	203.939	503.069	88.913	55.067
		19.4571	49.353	59.351	228.412	57.767	143.152	89.864	109.046	112.79			19.4571	49.505	63.8292	32.7444	118.866	205.406			19.4571	32.8046	26.068	38.573	44.651	31.761	57.09	62.655			19.4571	60.771	67.668	29.828	28.848			19.4571	60.037	61.223	77.918	40.056	61.741	37.209	209.559	500.632	90.648	59.976
		19.5022	50.694	59.321	224.85	58.222	142.75	85.478	110.848	109.892			19.5022	50.36	62.3907	35.2507	124.942	205.591			19.5022	30.3345	26.375	35.184	43.237	33.09	55.435	59.839			19.5022	58.584	67.15	31.032	31.059			19.5022	60.624	60.432	78.241	42.2078	64.82	42.104	212.42	498.196	92.304	60.056
		19.5472	50.355	56.553	220.631	58.504	140.979	85.787	113.334	104.404			19.5472	56.847	60.0146	33.5905	124.911	215.073			19.5472	30.0212	25.9903	36.39	40.268	34.167	51.85	60.168			19.5472	56.902	65.632	32.895	33.04			19.5472	59.99	62.535	78.81	42.2925	68.718	44.997	215.903	492.608	91.719	64.283
		19.5923	50.044	57.557	213.121	57.592	141.016	86.785	106.438	97.081			19.5923	57.725	58.7043	35.5272	122.101	215.458			19.5923	30.6418	24.6167	35.018	40.392	33.449	47.354	55.721			19.5923	58.478	63.549	33.276	34.304			19.5923	57.064	59.048	82.849	39.5718	74.024	47.097	214.466	488.91	87.896	67.494
		19.6373	50.389	56.125	212.229	56.56	136.475	82.112	104.257	91.691			19.6373	60.416	60.515	37.5125	124.405	214.955			19.6373	27.5076	25.989	36.372	40.979	31.347	43.889	57.286			19.6373	58.459	63.834	34.103	36.547			19.6373	48.688	62.867	84.195	41.6857	80.287	49.309	214.374	489.484	84.734	71.148
		19.6823	48.122	54.149	211.856	59.496	131.526	76.765	104.053	84.507			19.6823	65.806	64.6149	43.8829	122.853	218.062			19.6823	26.0266	25.935	36.932	38.271	30.59	42.46	61.275			19.6823	59.795	62.469	33.498	36.206			19.6823	46.605	65.664	76.439	38.8862	82.961	49.359	207.85	493.862	86.722	72.807
		19.7274	54.675	54.575	213.251	61.459	130.374	75.314	105.117	75.614			19.7274	65.37	68.3221	47.073	120.892	217.339			19.7274	27.3189	27.3079	33.88	39.997	36.117	42.491	62.736			19.7274	60.026	69.57	34.647	38.436			19.7274	44.462	64.733	75.321	37.4494	87.596	51.363	203.27	492.389	84.643	72.663
		19.7724	52.901	51.052	213.635	65.393	123.93	70.288	104.731	74.713			19.7724	65.765	69.6293	51.1011	122.178	215.171			19.7724	24.8616	28.0881	33.145	39.84	36.587	44.366	64.915			19.7724	63.951	69.538	32.538	41.292			19.7724	41.959	68.923	67.614	36.8975	89.029	53.292	197.815	493.095	83.204	67.066
		19.8175	53.537	53.424	216.831	70.255	122.773	69.82	105.229	67.549			19.8175	65.094	75.6842	52.1656	122.973	213.312			19.8175	26.7868	27.3458	32.596	36.141	38.682	43.083	70.309			19.8175	64.832	70.729	35.025	39.674			19.8175	43.632	69.801	62.298	33.5394	91.353	52.105	200.94	498.544	91.332	61.201
		19.8625	56.933	53.177	211.92	73.427	120.681	68.214	103.873	62.99			19.8625	63.719	80.3908	52.8745	124.76	213.264			19.8625	24.9136	27.6664	34.094	37.256	39.614	43.367	72.15			19.8625	68.071	66.762	32.95	38.387			19.8625	45.593	63.946	57.656	31.6228	97.414	52.993	197.458	499.603	88.565	58.255
		19.9075	60.615	53.575	209.537	80.525	118.017	68.871	105.127	59.041			19.9075	62.001	80.1892	49.735	124.616	210.828			19.9075	24.8401	30.0218	33.409	38.224	41.875	42.317	75.153			19.9075	69.913	66.211	31.485	38.878			19.9075	45.474	63.8	58.419	32.7398	95.805	52.562	195.852	500.239	87.35	57.741
		19.9526	62.299	52.986	210.487	82.893	117.786	64.027	102.755	58.258			19.9526	57.589	85.2316	47.2252	124.54	206.827			19.9526	24.4433	29.3776	37.457	36.228	40.916	41.995	72.992			19.9526	70.862	62.193	33.01	43.291			19.9526	45.724	58.846	57.726	31.9346	96.44	49.418	192.326	500.805	87.302	58.717
		19.9976	63.08	53.383	209.77	85.438	117.59	63.345	101.862	54.11			19.9976	55.655	88.6527	46.7393	120.966	208.402			19.9976	25.9496	26.5406	39.271	36.609	41.632	42.293	70.931			19.9976	64.842	55.416	35.049	44.8			19.9976	47.587	64.162	55.89	30.3915	92.789	49.631	190.436	502.342	91.794	59.536
		20.0427	62.772	52.963	204.664	85.627	121.487	62.803	97.9904	52.333			20.0427	53.91	91.8081	43.0957	122.936	209.314			20.0427	27.3414	30.2992	42.611	39.382	42.915	42.012	64.774			20.0427	59.528	50.684	30.632	45.736			20.0427	44.831	58.077	59.836	31.3155	95.63	45.551	187.097	498.258	93.134	61.074
		20.0877	64.481	48.027	203.379	83.795	120.983	60.613	94.7816	48.051			20.0877	52.319	96.672	42.9589	122.924	206.425			20.0877	25.1237	29.5236	46.562	39.186	41.892	40.201	64.968			20.0877	59.691	46.261	33.106	41.805			20.0877	46.516	55.378	56.613	31.2623	94.999	43.43	179.867	495.296	91.491	62.047
		20.1327	64.267	47.654	206.366	84.914	118.6	61.811	90.1604	46.805			20.1327	53.264	96.2329	40.923	118.617	200.392			20.1327	23.2409	28.0182	49.737	42.429	41.736	42.087	63.885			20.1327	59.148	47.434	32.597	43.967			20.1327	49.308	54.641	56.24	32.7548	86.693	45.38	176.211	496.953	94.703	61.965
		20.1778	63.456	48.262	206.337	85.067	117.806	60.812	86.7244	45.246			20.1778	51.857	98.5225	36.6578	116.738	196.555			20.1778	21.6576	28.5901	54.556	43.662	39.813	43.905	61.237			20.1778	60.422	46.193	29.142	42.621			20.1778	46.402	54.246	52.508	30.7377	82.141	43.306	173.824	495.069	94.882	57.18
		20.2228	64.393	45.985	207.413	83.485	115.35	64.423	87.3584	43.936			20.2228	51.679	95.9054	34.8485	120.36	191.954			20.2228	21.4846	32.8394	57.776	46.695	40.216	42.491	62.212			20.2228	61.181	50.446	31.322	43.081			20.2228	47.251	52.294	51.874	31.043	72.61	42.53	170.211	496.451	98.334	56.887
		20.2679	64.495	41.95	204.068	83.53	113.793	66.015	88.0665	41.231			20.2679	50.35	91.7473	36.9618	117.148	189.693			20.2679	19.1272	34.0709	58.155	44.933	41.681	45.225	63.983			20.2679	64.86	52.791	31.224	43.996			20.2679	46.631	56.215	50.414	32.3365	73.199	44.769	169.653	500.2	94.19	56.769
		20.3129	66.311	42.029	198.673	87.911	111.335	64.119	90.6366	38.663			20.3129	50.425	89.7456	36.9504	120.461	189.164			20.3129	18.8385	33.1636	61.23	46.48	40.37	46.669	62.306			20.3129	68.445	53.048	27.506	45.685			20.3129	42.152	60.566	50.094	30.2539	68.731	44.404	173.764	497.137	98.178	52.853
		20.3579	66.729	43.512	195.874	87.566	116.075	64.278	86.3382	39.435			20.3579	49.25	82.8905	37.4076	119.968	184.524			20.3579	18.1881	32.571	59.824	46.705	43.089	44.699	60.563			20.3579	66.506	54.592	27.226	47.279			20.3579	33.011	62.151	49.839	30.0698	60.061	41.578	168.943	499.641	99.264	54.074
		20.403	68.522	41.667	184.982	88.888	114.682	67.996	84.0447	40.904			20.403	51.772	79.7294	39.2338	121.956	182.429			20.403	19.0522	32.6569	63.933	49.592	42.762	46.901	59.999			20.403	66.942	56.72	27.885	49.932			20.403	30.215	61.018	50.042	30.4297	60.097	42.524	167.783	497.379	104.548	53.9
		20.448	69.671	39.752	182.382	95.634	112.807	65.239	88.9428	40.59			20.448	51.23	76.1141	37.7851	121.722	174.35			20.448	20.1958	29.2499	70.031	45.036	41.697	49.37	56.823			20.448	67.079	56.189	25.634	49.271			20.448	30.146	60.817	52.617	29.1532	57.806	41.036	170.667	497.808	99.341	57.844
		20.4931	68.843	42.441	181.675	100.621	113.219	67.627	90.39	39.519			20.4931	54.735	74.2757	37.6427	122.154	169.873			20.4931	18.6973	28.1085	69.841	47.406	37.326	52.315	55.843			20.4931	68.379	55.433	29.485	50.635			20.4931	28.017	57.158	51.867	31.643	55.559	38.686	165.36	494.492	97.177	57.916
		20.5381	72.255	39.552	181.827	104.861	115.436	71.804	88.9013	38.249			20.5381	52.942	70.0855	40.2542	119.061	165.207			20.5381	20.628	28.8151	72.278	43.941	36.745	48.208	57.333			20.5381	69.508	56.179	23.231	49.985			20.5381	26.526	52.962	50.296	30.4911	53.197	39.948	159.018	492.382	95.886	59.772
		20.5831	73.503	38.749	181.742	111.528	116.456	77.711	88.717	41.356			20.5831	50.003	71.8276	41.6967	114.13	154.697			20.5831	20.0543	29.4613	80.86	49.328	37.929	52.301	52.515			20.5831	69.702	52.111	23.886	47.831			20.5831	30.26	49.408	50.066	33.7744	53.684	34.603	149.618	490.785	96.083	56.857
		20.6282	75.636	42.294	179.992	116.785	115.813	79.045	91.7196	43.432			20.6282	46.878	72.821	44.8788	111.684	152.132			20.6282	20.2244	27.831	80.796	45.002	36.579	52.395	52.692			20.6282	68.701	51.597	26.832	41.548			20.6282	28.917	45.664	51.442	32.1624	58.288	38.935	149.73	489.13	96.644	57.521
		20.6732	73.451	43.965	182.755	118.989	120.297	83.607	88.8459	44.669			20.6732	42.973	74.2026	48.6292	109.362	145.015			20.6732	18.6289	26.7369	80.93	45.877	36.479	52.287	55.331			20.6732	66.808	51.285	26.679	40.159			20.6732	28.533	49.579	49.682	29.7816	65.17	35.741	141.757	485.573	98.472	60.934
		20.7183	70.472	45.679	179.94	125.594	116.799	86.092	86.4753	46.689			20.7183	38.609	77.4164	49.3843	103.868	139.796			20.7183	19.0055	28.9658	79.755	43.114	37.661	50.416	55.716			20.7183	64.592	50.451	25.696	39.446			20.7183	29.202	50.538	46.388	31.2728	71.848	33.528	131.12	482.432	99.251	56.64
		20.7633	69.541	48.767	184.276	129.95	114.504	88.075	83.2271	44.937			20.7633	38.556	78.9698	54.6455	100.778	136.601			20.7633	19.6547	29.2297	75.754	40.436	35.613	47.125	52.225			20.7633	62.509	53.171	23.986	44.122			20.7633	26.059	53.049	47.45	30.5381	69.142	32.805	121.398	477.606	104.527	55.269
		20.8083	65.858	53.641	192.101	133.105	108.243	85.72	80.3885	45.426			20.8083	40.971	83.2766	54.5807	97.616	129.316			20.8083	20.1881	29.8251	75.89	39.256	36.048	46.914	52.561			20.8083	61.009	49.571	24.379	43.936			20.8083	29.554	55.741	44.299	30.3669	73.084	35.901	112.506	479.733	106.844	52.287
		20.8534	65.533	56.484	195.771	133.818	111.384	91.041	79.9733	41.683			20.8534	42.476	86.0467	56.3134	95.869	123.947			20.8534	18.8846	31.5632	69.615	41.696	36.427	44.835	52.562			20.8534	59.394	48.937	25.135	43.484			20.8534	30.047	56.128	47.592	33.9642	75.032	36.284	104.594	479.451	104.129	48.902
		20.8984	66.563	61.08	196.554	134.278	108.228	93.733	80.9572	41.1			20.8984	44.794	89.2058	55.0492	94.613	119.613			20.8984	20.1169	31.233	69.134	43.385	35.692	41.617	47.203			20.8984	59.019	47.815	27.775	46.041			20.8984	30.838	56.451	50.02	27.4994	74.056	38.019	101.535	480.417	106.152	44.723
		20.9435	65.177	62.747	200.842	130.255	104.515	97.467	87.2949	39.926			20.9435	45.83	88.9384	53.8105	91.946	112.313			20.9435	20.8443	37.5344	68.554	42.918	37.48	41.326	47.545			20.9435	59.601	44.264	28.798	40.986			20.9435	35.22	58.23	49.349	29.7573	72.611	40.316	94.732	480.419	104.037	43.074
		20.9885	70.971	64.511	197.599	126.8	106.405	102.484	86.9401	38.125			20.9885	46.332	90.227	54.1439	89.481	102.318			20.9885	17.6715	35.9822	65.947	45.107	39.872	42.642	45.153			20.9885	58.273	47.431	30.415	37.333			20.9885	41.012	56.923	44.226	32.9559	74.375	41.93	91.774	477.541	95.164	39.244
		21.0335	71.678	66.416	194.73	122.24	109.758	101.948	87.7304	35.926			21.0335	47.295	92.7491	52.223	81.788	97.412			21.0335	18.5202	35.3367	63.401	46.563	40.852	44.366	45.122			21.0335	60.643	45.937	31.202	36.974			21.0335	45.401	57.116	49.238	33.6304	72.112	44.076	90.412	477.928	88.282	35.575
		21.0786	76.65	65.421	188.451	120.91	112.422	98.22	84.3621	34.819			21.0786	44.778	92.054	54.7171	83.268	87.83			21.0786	18.1736	32.3564	64.515	46.443	41.849	40.657	45.158			21.0786	61.472	43.837	30.847	34.699			21.0786	49.29	58.008	46.777	34.6815	71.626	44.874	82.839	475.457	81.976	40.135
		21.1236	80.006	62.433	181.4	114.857	116.471	99.914	81.8528	33.024			21.1236	43.811	93.8677	56.343	84.71	85.747			21.1236		30.6276	63.945	44.412	39.785	42.59	48.17			21.1236	63.235	46.721	30.468	35.87			21.1236	50.58	60.908	54.063	29.2778	68.234	45.537	74.478	481.09	76.278	38
		21.1687	83.201	61.171	175.93	107.793	121.706	95.131	79.87	33.285			21.1687	50.586	94.7819	55.8541	86.313	87.757			21.1687		34.1825	59.401	49.871	39.161	46.512	47.678			21.1687	62.745	47.919	33.743	35.959			21.1687	48.222	65.88	57.609	30.2674	62.503	45.933	69.631	476.755	77.984	38.982
		21.2137	84.196	57.204	175.354	101.698	117.933	93.295	71.2389	31.543			21.2137	56.466	93.1321	54.4958	86.982	85.663			21.2137		33.4898	60.984	50.059	40.701	50.209	48.052			21.2137	68.53	49.444	33.024	39.715			21.2137	47.805	72.357	60.866	31.5228	53.839	46.138	65.564	476.4	76.616	40.607
		21.2587	82.63	54.275	169.724	99.923	122.424	90.839	67.491	32.357			21.2587	67.391	95.6271	55.5972	90.299	83.002			21.2587		32.1907	63.516	53.066	37.147	53.853	43.044			21.2587	68.659	52.306	33.969	40.577			21.2587	49.888	81.746	62.939	35.0804	51.652	45.721	65.419	475.992	74.89	44.842
		21.3038	85.21	51.286	163.299	92.65	123.005	87.379	66.6473	33.814			21.3038	75.986	96.0576	54.363	88.272	77.071			21.3038		32.6511	65.367	52.659	39.922	53.088	39.263			21.3038	74.679	54.48	33.389	40.113			21.3038	49.588	85.673	59.605	33.8194	48.318	50.404	65.595	478.249	76.252	49.61
		21.3488	82.215	50.704	161.572	81.975	131.763	86.844	65.5984	35.865			21.3488	75.323	96.0565	52.9623	84.889	73.863			21.3488		30.4888	63.47	55.115	40.895	55.577	39.449			21.3488	78.269	54.37	33.048	42.643			21.3488	53.302	91.806	61.948	34.598	47.912	48.341	67.023	481.188	77.535	54.398
		21.3938	81.297	45.064	161.954	70.519	134.998	82.934	66.1498	37.217			21.3938	71.918	98.1229	51.9114	82.004	70.824			21.3938		29.5704	66.889	55.13	36.407	55.505	36.03			21.3938	83.762	60.46	32.403	42.117			21.3938	55.382	96.513	60.391	32.8026	45.788	50.435	72.208	482.37	79.626	58.705
		21.4389	82.333	45.466	163.064	65.219	139.051	79.893	74.3483	37.038			21.4389	68.219	97.6695	50.9021	80.336	69.866			21.4389		30.611	64.777	55.956	37.567	55.707	35.512			21.4389	86.588	60.801	33.437	45.201			21.4389	57.968	92.54	51.976	31.4988	45.522	50.498	68.831	479.778	80.378	62.987
		21.4839	81.026	44.926	165.955	59.191	145.024	83.858	81.1684	40.021			21.4839	63.941	95.9277	51.1117	74.536	64.168			21.4839		29.4192	69.255	54.302	33.489	53.003	32.61			21.4839	90.585	64.254	29.903	48.666			21.4839	61.726	94.246	43.803	32.1449	50.597	46.903	65.685	482.18	81.56	65.418
		21.529	81.139	43.331	164.658	53.862	142.613	84.201	82.5385	39.268			21.529	60.625	92.7946	48.6748	73.668	61.988			21.529		29.3427	70.749	55.402	30.233	49.678	32.729			21.529	92.91	64.063	28.851	53.725			21.529	67.423	89.906	40.894	29.8431	47.053	46.261	63.653	482.199	85.821	64.444
		21.574	80.83	45.862	163.454		140.475	85.026	93.0803	36.553			21.574	58.71	87.829	46.3647	72.729	60.807			21.574		30.3983	68.202	60.588	29.335	47.72	30.624			21.574	96.634	64.388	32.551	54.55			21.574	76.357	85.109	42.059	30.5031	49.959	42.997	62.926	484.996	89.349	63.052
		21.619	86.364	41.543	166.201		136.159	87.604	99.7064	32.946			21.619	54.381	84.7561	44.9764	78.224	54.727			21.619		29.4495	70.016	61.45	28.993	46.534	31.458			21.619	102.336	62.696	32.374	55.477			21.619	84.358	86.259	38.462	33.7718	49.309	44.171	59.619	478.147	88.446	63.861
		21.6641	85.251	42.718	165.921		137.304	88.043	105.452	31.673			21.6641	55.853	85.589	45.8094	76.909	54.44			21.6641		32.2342	60.542	61.334	26.302	46.887	32.113			21.6641	104.164	62.517	30.279	57.62			21.6641	100.985	87.094	36.954	31.5837	50.808	44.417	63.05	481.533	88.547	59.671
		21.7091	87.872	41.703	168.91		134.137	86.987	113.817	29.19			21.7091	56.49	84.7192	43.3164	81.623	55.328			21.7091		31.7351	60.344	60.15	26.851	47.105	31.595			21.7091	99.696	63.562	30.519	60.617			21.7091	111.417	87.137	38.242	33.8507	46.265	43.55	68.097	481.082	84.821	61.725
		21.7542	89.89	42.613	170.585		132.614	87.696	116.143	33.289			21.7542	59.848	83.1432	44.9751	81.037	51.648			21.7542		35.0367	60.368	60.198	30.812	52.613	30.449			21.7542	92.286	63.594	27.609	63.772			21.7542	116.719	88.936	34.62	34.2687	43.98	40.445	68.335	480.393	79.075	61.481
		21.7992	90.498	42.764	170.739		131.321	86.79	110.264	29.11			21.7992	65.224	81.6146	44.7315	81.426	45.237			21.7992		37.8569	62.006	57.928	31.084	51.767	33.008			21.7992	92.504	60.778	26.029	66.592			21.7992	119.249	92.812	34.626	31.4261	44.242	41.162	71.433	481.903	78.216	69.003
		21.8442	90.692	42.213	171.887		128.93	84.56	108.548	27.638			21.8442	68.789	80.5655	46.34	82.151	43.06			21.8442		38.8612	60.455	56.335	31.68	55.08	32.003			21.8442	94.913	57.666	28.191	69.294			21.8442	120.175	87.361	36.018	32.1359	43.928	46.211	81.312	480.651	77.813	66.065
		21.8893	82.612	45.492	174.171		128.907	82.091	108.483	27.249			21.8893	70.198	76.677	45.6637	83.748	45.117			21.8893		39.026	64.178	54.087	33.497	55.338	32.429			21.8893	94.757	63.284	28.3	73.762			21.8893	111.778	90.995	37.89	31.187	51.091	47.603	80.807	483.879	75.191	71.301
		21.9343	80.966	47.961	176.375		125.275	81.688	101.549	24.125			21.9343	70.364	71.7725	42.8213	84.134	42.06			21.9343		43.431	66.481	53.428	31.947	52.727	33.9			21.9343	91.938	62.546	29	79.068			21.9343	107.915	92.478	32.867	25.7364	50.369	47.959	78.612	483.519	72.69	73.06
		21.9794	79.052	50.07	186.768		119.763	79.754	94.2893	27.585			21.9794	66	69.1626	40.1884	79.012	40.698			21.9794		44.1454	68.689	55.277	32.905	53.293	31.108			21.9794	91.566	65.021	27.648	84.035			21.9794	105.116	98.19	39.286	28.663	53.38	46.303	77.213	482.064	80.074	76.398
		22.0244	76.912	49.191	187.795		119.137	80.331	90.1194	27.998			22.0244	62.247	69.6189	40.6853	77.689	40.269			22.0244		39.3354	71.785	55.538	30.71	48.291	35.59			22.0244	88.109	67.299	29.583	86.214			22.0244	97.296	102.547	35.801	28.3447	55.361	46.164	76.88	487.119	83.762	80.617
		22.0694	76.243	46.518	186.815		119.854	72.975	88.3217	27.836			22.0694	56.238	71.6973	38.5749	74.924	40.532			22.0694		38.0203	79.572	53.717	30.58	47.01	35.604			22.0694	88.35	66.064	29.948	87.054			22.0694	93.472	103.625	34.154	30.1112	50.957	47.678	73.058	483.963	87.144	85.494
		22.1145	74.859	48.544	190.595		121.198	76.464	83.4799	27.533			22.1145	51.23	71.1114	37.2887	76.303	39.586			22.1145		36.5037	85.239	53.039	31.644	47.219	38.379			22.1145	82.447	65.038	30.915	84.939			22.1145	89.357	102.827	28.237	30.3988	51.435	47.053	71.346	483.995	87.999	87.167
		22.1595	73.779	47.922	188.436		123.226	74.092	78.9524	31.464			22.1595	47.247	72.0333	37.3308	78.255	35.799			22.1595		34.2382	85.173	55.126	28.14	43.879	38.168			22.1595	79.296	74.151	32.377	87.762			22.1595	82.818	97.356	28.918	29.3101	47.173	42.645	65.114	486.88	90.184	88.035
		22.2046	73.126	50.017	190.13		123.815	68.69	79.7023	32.468			22.2046	47.804	73.1258	38.6518	82.025	32.263			22.2046		35.1859	88.735	54.524	28.689	43.156	37.979			22.2046	77.258	71.463	31.818	84.666			22.2046	78.939	93.729	26.84	27.7941	45.696	35.076	62.606	487.048	89.228	91.541
		22.2496	70.875	52.41	192.987		131.504	68.114	81.729	35.928			22.2496	49.815	69.9968	41.1311	86.239	31.16			22.2496		35.0904	92.461	50.127	29.893	41.785	39.315			22.2496	75.904	75.997	32.55	88.139			22.2496	79.397	91.295	27.892	29.5625	44.566	42.102	61.712	489.394	91.652	93.343
		22.2946	65.091	51.725	192.034		134.606	64.799	82.0548	34.515			22.2946	53.189	68.638	41.2447	91.251	34.034			22.2946		35.7299	100.668	55.538	30.441	44.332	38.715			22.2946	72.518	74.373	33.824	88.947			22.2946	76.878	87.827	26.327	28.8196	43.086	53.484	56.829	489.374	90.609	96.549
		22.3397	63.303	54.164	189.57		137.894	65.32	74.6515	35.46			22.3397	51.581	64.6636	43.805	95.129	32.268			22.3397		35.4423	103.468	58.076	32.351	43.383	40.542			22.3397	72.693	72.345	30.48	90.526			22.3397	79.774	76.399	29.495	29.2333	45.27	33.136	53.876	489.97	91.424	100.288
		22.3847	57.029	54.541	188.966		142.941	65.33	79.3719	37.626			22.3847	51.235	61.2972	43.2318	99.531	31.08			22.3847		32.599	108.41	57.08	30.085	47.286	42.942			22.3847	70.58	69.689	36.14	91.923			22.3847	75.819	72.525	32.181	30.9269	47.692	31.827	59.462	488.322	95.644	105.219
		22.4298	54.81	54.276	192.965		141.298	65.948	82.9423	36.682			22.4298	48.51	61.1639	42.405	101.06	31.47			22.4298		33.843	117.677	56.528	30.941	49.996	43.324			22.4298	67.64	68.189	35.962	94.323			22.4298	76.077	74.645	31.275	32.0974	49.156	33.412	59.688	488.754	94.956	105.292
		22.4748	55.27	55.956	192.052		141.854	71.073	83.3053	34.611			22.4748	47.476	59.8746	41.4185	105.991	31.281			22.4748		34.0895	121.16	54.451	31.18	51.488	44.614			22.4748	64.172	67.167	36.588	94.608			22.4748	71.925	72.294	33.144	32.8481	53.411	33.47	60.888	487.915	98.583	113.907
		22.5198	55.378	59.148	185.019		135.446	77.996	84.0217	35.124			22.5198	50.521	61.2066	39.8567	107.714	32.407			22.5198		33.732	117.144	54.896	31.117	53.381	41.834			22.5198	59.483	63.188	35.518	97.355			22.5198	75.565	72.855	32.097	28.4012	52.636	30.535	65.242	485.493	96.624	112.907
		22.5649	55.505	63.279	179.356		129.052	80.802	90.6456	36.152			22.5649	45.488	59.6458	39.91	108.202	30.717			22.5649		33.1804	120.448	50.426	34.162	53.952	46.138			22.5649	51.234	68.545	37.052	100.918			22.5649	79.973	68.94	33.03	28.5523	50.44	33.857	63.006	486.951	95.922	109.256
		22.6099	54.615	62.91	181.433		120.411	81.657	86.6025	35.311			22.6099	43.237	60.1931	36.8542	104.429	32.95			22.6099		32.2474	122.425	54.009	36.488	54.782	43.685			22.6099	51.55	68.041	35.93	105.873			22.6099	78.884	73.154	31.112	26.5645	50.658	38.484	55.383	487.331	95.802	101.815
		22.655	57.658	64.882	182.574		115.09	83.163	87.3955	36.389			22.655	38.957	63.7805	38.5056	103.493	34.111			22.655		32.0905	126.34	54.016	36.482	51.233	42.054			22.655	46.965	65.505	37.59	107.175			22.655	80.697	71.952	33.998	27.7163	51.371	34.742	50.098	486.56	93.057	94.417
		22.7	61.455	62.096	179.95		114.527	85.916	80.2049	35.414			22.7	35.872	64.5263	38.1768	94.809	33.468			22.7		31.768	129.161	52.194	34.706	52.202	41.669			22.7	44.31	61.484	36.978	110.06			22.7	78.252	75.441	40.738	29.3604	48.002	37.874	47.89	488.633	91.8	88.322
		22.745	65.588	61.437	179.204		111.884	87.722	78.9165	34.28			22.745	33.861	62.9169	36.2786	90.941	33.569			22.745		32.515	132.926	50.411	37.457	48.344	44.911			22.745	43.422	61.889	38.095	108.525			22.745	73.531	77.624	38.756	31.8111	47.629	37.491	43.044	488.71	90.79	83.801
		22.7901	71.828	61.794	182.343		111.641	82.876	80.04	29.851			22.7901	30.375	59.488	39.4661	89.889	30.825			22.7901		32.8724	135.96	48.311	35.946	45.882	46.168			22.7901	45.416	57.487	39.027	108.86			22.7901	68.984	74.953	40.129	29.2735	46.537	41.339	44.138	489.837	92.828	79.529
		22.8351	73.736	59.146	190.97		112.122	82.318	75.4329	31.117			22.8351	29.966	58.2533	38.9893	86.608	28.95			22.8351		30.8599	137.441	52.725	33.569	50.415	42.246			22.8351	44.767	60.987	41.552	113.366			22.8351	64.855	74.289	41.615	29.3806	44.383	38.954	48.39	494.499	95.37	79.065
		22.8802	72.853	58.245	198.992		111.601	78.261	74.1825	29.253			22.8802	31.357	58.126	40.5724	84.381	27.637			22.8802		34.3805	135.935	51.884	35.993	51.207	45.434			22.8802	51.027	66.272	41.047	118.15			22.8802	58.832	70.322	43.067	31.5943	39.224	37.759	46.857	488.328	91.562	80.683
		22.9252	75.168	57.906	200.865		114.851	76.645	71.173	27.477			22.9252	32.171	56.3202	41.6256	85.317	28.812			22.9252		33.4519	134.265	52.124	34.105	54.963	44.893			22.9252	50.834	65.171	38.298	117.269			22.9252	58.841	69.241	42.222	27.769	34.131	38.419	43.993	490.812	86.99	82.662
		22.9702	71.572	57.406	204.196		113.951	73.374	73.7316	30.513			22.9702	35.226	53.201	38.7181	87	26.199			22.9702		33.6048	131.993	52.288	32.899	55.317	40.814			22.9702	55.422	66.937	37.467	115.174			22.9702	55.709	66.681	43.829	29.7032	36.361	35.106	45.081	490.477	87.223	77.495
		23.0153	69.607	54.738	209.798		112.785	74.343	67.7735	30.487			23.0153	36.807	48.9474	39.7739	85.225	24.779			23.0153		34.1875	132.584	51.552	34.523	57.683	36.507			23.0153	56.304	63.236	35.963	114.071			23.0153	55.972	64.268	49.537	30.5491	36.225	35.756	42.858	483.901	85.991	78.922
		23.0603	62.876	56.245	207.777		118.704	75.627	65.7361	31.631			23.0603	39.363	45.7429	40.2299	84.9	25.295			23.0603		30.9141	132.159	49.675	32.667	62.485	37.812			23.0603	56.759	62.779	35.953	115.822			23.0603	58.879	67.632	49.147	33.4659	33.435	37.711	38.555	478.547	85.776	74.263
		23.1054	58.435	53.147	207.357		121.204	80.203	62.1628	30.666			23.1054	41.317	45.5139	42.0746	87.563	26.622			23.1054		32.0343	129.427	45.334	33.045	62.88	34.596			23.1054	62.106	62.819	35.06	116.704			23.1054	62.793	68.547	46.817	34.5557	33.797	37.812	36.978	479.512	87.229	74.555
		23.1504	52.884	50.814	211.3		125.32	76.306	66.3137	33.786			23.1504	40.927	47.2614	41.4423	86.319	30.003			23.1504		32.5458	124.215	45.082	32.512	65.849	33.546			23.1504	60.798	59.268	34.686	117.162			23.1504	62.067	67.961	45.757	30.461	38.014	40.09	32.964	482.513	86.095	73.881
		23.1954	50.218	51.087	209.791		127.693	77.233	60.423	35.763			23.1954	39.955	48.9137	40.5649	85.259	30.068			23.1954		31.1416	120.701	44.833	34.992	73.973	32.88			23.1954	59.571	55.911	33.818	115.478			23.1954	63.048	70.939	49.068	30.8106	41.936	39.835	27.905	482.885	87.847	68.77
		23.2405	47.911	51.226	201.785		128.041	75.64	59.7722	36.036			23.2405	41.479	51.1844	41.8623	82.3	30.352			23.2405		26.5262	109.298	45.798	36.991	71.094	29.042			23.2405	53.387	55.715	36.153	120.675			23.2405	60.1	69.399	51.675	32.8757	44.384	39.094	26.992	485.866	85.92	69.672
		23.2855	45.701	50.866	204.061		127.854	73.751	57.9007	36.159			23.2855	39.962	53.8723	41.3807	82.225				23.2855		26.131	101.741	47.888	36.848	65.36	31.376			23.2855	52.914	54.458	33.794	120.198			23.2855	59.109	64.681	47.351	33.3379	46.439	39.4	26.904	486.473	80.448	68.049
		23.3306	42.594	52.198	204.067		132.166	68.032	54.1323	33.894			23.3306	41.133	51.0518	43.6738	81.36				23.3306		28.2131	99.215	46.911	37.981	66.115	30.935			23.3306	47.491	56.251	33.269	113.952			23.3306	57.823	59.621	46.769	29.9237	46.207	37.684	26.067	489.332	83.29	72.688
		23.3756	40.913	55.555	201.917		133.044	65.23	54.3111	35.176			23.3756	43.955	51.3258	43.5159	79.66				23.3756		28.0778	100.338	46.758	37.635	61.428	32.937			23.3756	48.584	51.385	36.005	119.677			23.3756	54.781	59.805	46.478	29.3781	44.127	38.049	30.575	489.125	82.135	77.998
		23.4206	39.927	54.413	205.194		132.522	65.508	51.32	34.616			23.4206	45.939	49.7173	40.9501	76.967				23.4206		31.0725	97.589	44.798	38.997	58.172	32.43			23.4206	43.536	56.912	37.586	119.013			23.4206	51.438	62.167	42.276	28.9332	44.199	36.938	29.271	486.318	81.918	78.798
		23.4657	38.079	53.901	199.991		141.39	62.819	49.1786	33.944			23.4657	47.186	50.2959	41.6234	75.518				23.4657		30.5978	106.037	44.557	40.441	58.543	36.641			23.4657	41.393	57.564	36.763	122.77			23.4657	48.091	62.612	40.24	26.7016	47.809	39.622	30.851	488.328	86.251	77.23
		23.5107	36.9	54.459	195.736		145.832	64.229	48.6563	32.927			23.5107	43.114	51.5285	41.6864	77.462				23.5107		28.4341	108.015	40.617	40.659	54.797	40.887			23.5107	43.867	59.526	35.52	128.582			23.5107	47.724	56.409	36.956	29.346	49.369	38.689	26.448	488.274	86.98	78.328
		23.5558	38.504	57.908	189.819		143.86	59.807	51.3136	33.211			23.5558	44.163	51.5256	39.0384	79.445				23.5558		27.0575	107.576	42.798	42.525	54.863	41.179			23.5558	43.236	57.139	32.468	129.339			23.5558	50.009	56.28	35.904	28.3431	48.619	36.008	28.562	490.014	88.611	81.564
		23.6008	38.795	56.668	185.5		143.631	66.517	51.8031	34.33			23.6008	43.988	54.7854	38.2316	81.616				23.6008		24.864	107.311	41.272	38.637	52.749	43.321			23.6008	40.63	58.938	35.495	133.785			23.6008	50.318	52.809	38.401	27.7753	49.028	36.701	30.081	489.679	90.224	84.86
		23.6458	36.245	56.972	184.744		140.409	69.125	51.882	34.014			23.6458	42.951	57.3544	38.4942	84.663				23.6458		26.0912	103.783	45.865	35.067	51.25	44.47			23.6458	37.62	54.984	35.723	138.473			23.6458	49.353	50.624	36.402	29.5071	52.686	37.133	33.167	493.005	89.275	89.637
		23.6909	34.13	57.619	179.424		132.851	71.38	55.9676	34.759			23.6909	42.682	57.5187	36.695	80.484				23.6909		25.6963	105.774	45.973	36.231	51.424	47.533			23.6909	35.452	56.539	40.478	137.891			23.6909	51.725	52.612	38.533	25.9836	54.272	40.31	40.021	494.009	90.414	91.855
		23.7359	34.051	60.018	173.435		128.189	72.21	59.0245	34.028			23.7359	44.467	61.7281	37.1483	82.714				23.7359		29.8455	102.411	46.922	33.688	48.796	48.246			23.7359	34.379	57.905	38.529	139.277			23.7359	47.596	55.251	38.287	25.6961	56.504	39.238	36.297	492.504	90.513	94.487
		23.781	33.869	57.974	168.075		120.43	74.417	61.0196	32.239			23.781	44.843	59.3876	37.5052	82.647				23.781		29.9481	97.7	47.059	31.096	47.476	45.48			23.781	32.594	60.488	37.96	139.33			23.781	44.182	55.424	40.455	31.5011	55.097	38.187	43.341	496.634	85.448	95.445
		23.826	34.714	59.245	163.558		119.484	75.135	65.7081	35.998			23.826	40.919	60.9932	36.6106	81.597				23.826		28.6946	94.127	45.691	27.639	46.841	44.183			23.826	31.029	60.478	39.466	137.855			23.826	37.748	60.015	45.439	28.1489	55.879	41.012	39.477	497.11	83.407	96.646
		23.871	35.94	58.843	156.994		116.256	77.066	63.9857	32.703			23.871	40.437	61.3998	37.1669	83.157				23.871		28.8091	90.226	45.257	27.854	49.596	44.958			23.871	27.56	61.025	41.631	134.072			23.871	32.934	65.108	43.306	30.4484	59.404	41.472	43.506	503.496	79.484	91.907
		23.9161	34.801	62.198	149.127		119.787	75.556	64.2639	32.621			23.9161	41.123	62.8139	40.5292	81.934				23.9161		27.9401	79.895	46.225	27.514	47.737	42.9			23.9161	24.551	55.207	46.222	133.988			23.9161	32.972	73.491	46.72	33.2917	62.453	41.04	42.162	509.964	75.177	90.945
		23.9611	35.688	63.149	146.836		122.138	77.371	62.5463	33.717			23.9611	40.636	63.8268	43.4198	82.638				23.9611		29.0333	78.895	50.15	28.338	48.105	38.416			23.9611	24.106	54.342	46.188	130.057			23.9611	33.271	76.193	46.564	30.7528	58.661	39.691	39.864	512.127	75.671	91.562
		24.0062	37.275	62.431	145.463		126.622	76.646	61.7023	33.944			24.0062	37.382	59.7798	45.138	82.957				24.0062		29.9348	76.183	49.775	28.16	49.009	35.94			24.0062	24.27	49.021	45.862	126.639			24.0062	32.514	76.611	46.899	29.6327	60.763	39.676	43.999	513.699	75.414	90.061
		24.0512	34.045	64.785	138.714		127.265	80.859	66.5226	35.817			24.0512	37.611	60.838	49.7369	80.837				24.0512		28.3141	72.357	54.658	28.733	44.981	36.675			24.0512	24.327	48.547	48.137	126.046			24.0512	35.728	79.163	47.984	31.9708	64.215	38.712	46.06	511.744	82.878	87.44
		24.0962	35.563	67.181	136.375		125.608	79.041	68.7799	34.7			24.0962	37.959	62.8455	51.7324	81.543				24.0962		29.7903	70.718	58.143	27.291	42.503	39.059			24.0962	22.736	44.345	49.802	123.391			24.0962	39.369	81.478	44.455	29.7786	63.844	37.634	49.257	512.045	81.477	88.238
		24.1413	35.798	70.714	136.989		124.896	77.827	70.1964	35.476			24.1413	39.596	64.9699	52.9226	78.64				24.1413		28.0569	66.729	60.529	28.381	43.941	38.333			24.1413	18.077	44.345	50.474	124.49			24.1413	37.318	84.348	44.146	27.6939	62.441	37.724	46.196	512.43	73.406	87.756
		24.1863	33.628	75.75	138.828		121.549	76.443	71.7782	38.656			24.1863	36.376	65.5757	52.3417	77.259				24.1863		25.8845	65.634	59.726	27.351	43.919	34.863			24.1863	18.858	42.764	49.512	125.466			24.1863	37.76	82.183	38.389	28.4468	58.229	37.988	44.545	506.283	71.376	87.679
		24.2313	34.638	79.77	142.269		120.22	78.942	76.8486	39.04			24.2313	39.447	67.1375	51.1204	77.91				24.2313		27.7522	62.95	64.191	26.46	40.628	37.504			24.2313	20.102	43.004	48.304	116.914			24.2313	40.932	86.197	38.245	29.2616	54.369	39.306	43.037	504.584	61.74	85.93
		24.2764	34.425	81.406	147.092		114.773	78.677	71.8193	42.723			24.2764	41.916	67.9571	53.7514	78.544				24.2764		25.0989	61.084	61.639	25.871	40.653	34.778			24.2764	20.341	46.296	48.187	112.901			24.2764	38.454	88.705	36.494	28.2626	49.457	37.131	40.043	504.781	56.692	85.198
		24.3214	34.405	80.832	147.193		115.193	80.28	68.927	45.34			24.3214	44.944	70.8865	51.3532	75.772				24.3214		27.491	58.301	53.967	23.222	37.978	35.846			24.3214	22.871	45.207	46.593	112.072			24.3214	35.345	93.126	37.75	28.8749	46.013	36.323	39.433	503.12	60.459	77.869
		24.3665	32.683	77.79	145.339		117.044	79.711	69.0186	45.162			24.3665	44.788	73.1771	51.1794	75.559				24.3665		29.7977	53.333	51.531	21.965	38.445	35.529			24.3665	26.96	43.616	47.587	106.243			24.3665	33.056	101.933	32.963	31.7998	47.053	39.655	39.838	503.271	57.548	78.459
		24.4115	30.906	74.177	143.07		111.341	81.04	67.0686	41.033			24.4115	44.486	76.2012	53.5375	83.591				24.4115		29.8291	49.461	54.147	21.612	37.088	36.901			24.4115	28.647	44.36	48.504	98.454			24.4115	32.2	101.392	34.502	30.6898	43.941	37.079	41.567	510.952	59.161	75.77
		24.4565	30.057	66.422	140.329		115.58	79.91	66.1876	41.882			24.4565	42.719	75.2166	54.9371	82.377				24.4565		31.2481	43.947	54.548	21.643	37.759	38.391			24.4565	31.235	43.53	51.423	92.223			24.4565	34.742	100.603	35.743	30.8776	44.483	37.437	43.243	515.439	59.507	72.858
		24.5016	30.846	61.92	139.934		115.3	78.402	68.5231	38.78			24.5016	41.755	70.3629	51.2197	84.512				24.5016		31.4966	40.6	56.559	23.135	38.855	38.104			24.5016	30.741	42.514	46.91	88.318			24.5016	34.092	95.622	37.835	28.6392	44.634	35.544	39.824	523.276	55.43	65.688
		24.5466	32.61	58.434	136.288		111.073	78.96	75.2502	39.153			24.5466	39.969	66.6908	50.4201	83.737				24.5466		28.7151	38.482	55.888	25.122	39.127	37.919			24.5466	31.589	43.129	46.556	84.016			24.5466	36.686	90.014	35.572	31.6003	48.695	32.919	40.834	527.617	57.154	61.003
		24.5917	32.728	56.074	134.515		116.904	77.918	80.0117	36.133			24.5917	38.829	62.5027	50.2512	86.209				24.5917		28.4511	37.084	55.349	26.769	41.785	35.535			24.5917	35.098	43.763	51.494	81.65			24.5917	36.004	84.036	36.848	34.2514	50.463	33.269	40.414	526.54	57.189	56.755
		24.6367	31.664	58.119	137.383		118.971	77.403	82.8925	34.577			24.6367	37.947	59.4097	47.9855	88.77				24.6367		31.3905	34.688	55.118	27.483	41.343	39.394			24.6367	39.123	44.055	50.029	77.851			24.6367	34.428	79.194	33.705	34.4853	45.074	30.508	43.557	523.838	53.194	55.468
		24.6817	31.134	57.059	144.607		120.136	76.518	80.0233	34.963			24.6817	38.176	58.9291	44.0432	87.595				24.6817		32.9516	35.576	54.613	32.073	38.27	39.008			24.6817	41.141	43.096	51.208	77.076			24.6817	30.246	81.809	32.086	33.8619	41.988	32.13	45.402	518.715	47.652	50.602
		24.7268	31.924	54.77	150.514		126.687	75.498	79.9529	31.521			24.7268	39.528	58.0438	41.089	87.222				24.7268		30.1735	35.122	51.058	35.171	40.054	42.186			24.7268	43.282	46.534	51.276	78.714			24.7268	33.788	74.193	34.234	31.8984	38.743	33.931	44.986	510.984	39.602	47.776
		24.7718	30.46	54.065	157.818		131.243	76.35	78.6594	34.837			24.7718	36.913	57.2087	41.0433	90.45				24.7718		30.0238	32.569	51.489	37.138	42.038	39.615			24.7718	45.301	49.104	52.194	81.962			24.7718	34.227	68.497	32.337	29.1554	39.511	31.414	46.171	507.21	37.61	44.515
		24.8169	30.557	56.67	166.734		132.563	74.333	70.5724	33.141			24.8169	37.994	53.5819	41.9543	86.936				24.8169		28.3347	34.157	51.852	36.586	43.353	39.537			24.8169	43.688	46.662	54.418	82.725			24.8169	39.188	65.276	30.353	31.6548	37.469	31.046	45.687	503.898	35.379	41.316
		24.8619	27.77	57.239	177.45		133.201	75.214	67.8208	32.695			24.8619	39.588	50.0738	41.5563	83.34				24.8619		27.0582	34.391	49.187	37.852	45.395	37.239			24.8619	42.89	50.468	59.432	84.426			24.8619	45.471	56.976	29.992	31.672	38.243	29.952	46.153	503.901	36.796	43.198
		24.9069	30.131	58.231	180.687		132.322	75.892	66.0818	32.161			24.9069	36.649	48.9252	39.9606	82.238				24.9069		32.161	34.296	51.753	37.778	48.015	39.925			24.9069	47.298	52.512	63.169	79.533			24.9069	49.209	54.717	33.895	28.1253	36.673	31.308	38	506.613	29.056	46.52
		24.952	29.947	55.994	188.113		129.375	75.268	63.6202	33.24			24.952	37.026	45.8448	38.0969	80.645				24.952		30.7248	32.76	48.588	36.637	51.602	39.302			24.952	47.709	50.571	62.406	76.164			24.952	48.634	56.505	34.228	32.8565	35.189	31.037	36.082	508.078	30.231	44.982
		24.997	28.122	59.868	184.233		130.788	77.978	63.1325	33.202			24.997	37.447	44.1329	38.4839	76.258				24.997		33.2276	32.657	46.384	34.057	53.885	40.308			24.997	46.593	51.507	62.44	74.241			24.997	48.99	49.629	32.009	34.4969	34.686	31.392	36.11	510.961	28.671	44.746
		25.0421	28.218	61.876	179.838		131.176	77.124	64.957	35.883			25.0421	36.972	46.2921	40.9097	75.428				25.0421		32.1547	38.55	46.982	33.19	52.886	38.137			25.0421	43.669	50.743	64.474	70.132			25.0421	44.905	48.816	32.83	33.4992	37.686	31.679	33.128	513.313	32.696	48.872
		25.0871	27.643	62.234	172.101		134.903	71.951	64.2511	38.921			25.0871	36.233	47.0907	43.1875	72.84				25.0871		33.1586	38.921	45.975	35.362	55.633	41.858			25.0871	41.413	50.929	66.178	66.745			25.0871	40.289	43.152	30.118	35.4696	41.242	31.948	35.469	515.396	30.642	52.946
		25.1321	26.826	60.094	169.26		134.896	73.071	65.0699	40.139			25.1321	37.81	49.1855	38.239	73.79				25.1321		34.2809	36.685	45.487	33.016	60.019	42.329			25.1321	37.813	55.162	68.182	68.864			25.1321	40.655	37.504	33.293	36.5834	42.231	31.217	39.305	515.902	30.009	52.968
		25.1772	26.219	57.418	164.933		142.053	77.56	64.4748	41.467			25.1772	39.309	50.8939	39.2659	71.202				25.1772		32.7222	37.393	46.701	31.363	58.868	44.667			25.1772	38.936	55.495	72.433	69.992			25.1772	37.37	38.1	28.232	32.1948	43.128	30.873	38.513	517.675	29.853	57.222
		25.2222	24.982	55.823	167.346		146.474	80.279	70.1058	42.299			25.2222	40.038	53.7224	38.5706	69.639				25.2222		34.5642	35.986	47.019	31.904	60.916	47.678			25.2222	39.049	57.243	73.062	64.261			25.2222	37.935	33.458	30.109	33.8046	48.566	29.863	42.34	512.908	27.097	61.376
		25.2673	25.352	54.768	169.801		152.103	80.799	71.3746	41.388			25.2673	38.94	49.6027	38.6838	71.733				25.2673		31.6004	36.57	45.793	30.341	61.915	48.64			25.2673	38.441	56.81	75.181	61.513			25.2673	36.67	36.963	25.661	34.408	52.236	30.389	42.945	511.067	27.851	59.758
		25.3123		55.506	168.363		157.085	82.858	65.5491	40.195			25.3123	42.119	47.6221	40.2102	71.746				25.3123		31.6313	40.152	40.874	28.881	64.054	44.428			25.3123	41.744	60.446	80.741	60.244			25.3123	39.71	32.289	28.814	30.7674	56.922	32.232	42.935	507.627	27.707	60.443
		25.3573		51.245	169.526		160.447	85.318	62.5407	42.097			25.3573	43.567	45.2725	39.0188	68.633				25.3573		32.0233	38.534	39.233	29.152	64.496	42.64			25.3573	44.068	61.658	78.775	57.788			25.3573	39.507	32.133	27.626	32.9031	52.265	36.216	45.243	506.539	28.746	61.183
		25.4024		51.963	170.93		158.958	89.627	57.1614	45.792			25.4024	41.513	41.0345	39.376	67.349				25.4024		33.1283	42.201	41.271	28.418	63.338	45.326			25.4024	42.979	63.426	79.78	57.296			25.4024	40.003	33.312	32.584	32.6993	47.359	33.539	45.309	507.927	31.577	60.85
		25.4474		55.255	165.114		161.158	90.109	55.4634	47.689			25.4474	41.527	38.9318	40.5305	68.987				25.4474		31.8365	42.939	41.224	24.504	63.45	38.931			25.4474	42.501	62.667	78.841	53.51			25.4474	42.593	34.107	31.331	32.7518	46.754	33.838	44.457	509.14	29.728	65.243
		25.4925		56.118	163.65		160.897	88.295	55.295	48.336			25.4925	40.408	37.8505	40.9721	68.858				25.4925		32.8263	44.111	41.337	25.033	59.085	34.058			25.4925	40.86	65.667	75.257	50.574			25.4925	41.6	38.156	32.845	34.4061	44.143	35.89	51.964	512.744	32.727	74.18
		25.5375		57.021	161.868		158.863	83.955	53.9423	47.06			25.5375	39.937	37.3683	41.79	68.831				25.5375		34.9697	45.456	41.586	25.313	58.826	33.806			25.5375	38.565	73.146	73.669	45.354			25.5375	42.849	37.941	34.058	30.7298	43.544	36.834	52.963	509.028	32.576	79.504
		25.5825		60.791	157.67		160.136	82.959	53.1499	48.644			25.5825	39.914	39.2029	42.708	73.321				25.5825		34.0566	41.888	44.805	25.882	57.239	32.238			25.5825	39.609	79.945	68.688	41.563			25.5825	40.981	38.478	33.332	29.2665	40.062	37.887	54.797	510.759	25.328	85.862
		25.6276		60.999	154.881		159.087	82.632	51.3071	45.474			25.6276	41.066	43.7847	43.0503	72.764				25.6276		35.5068	41.368	46.355	25.53	51.172	35.444			25.6276	42.328	80.77	63.21	37.175			25.6276	40.673	39.428	33.843	32.3455	45.021	34.304	56.063	510.568	28.763	90.775
		25.6726		60.878	152.201		162.693	81	50.625	43.652			25.6726	41.865	46.0476	40.7339	74.749				25.6726		34.8465	40.339	48.55	26.374	46.02	34.06			25.6726	41.161	78.478	58.74	37.42			25.6726	39.094	37.968	35.697	29.9134	47.006	32.256	56.499	510.102	24.368	90.7
		25.7177		65.011	149.697		159.039	83.965	52.0461	44.597			25.7177	39.808	48.9735	39.6356	77.169				25.7177		34.7505	39.938	52.643	26.378	46.284	31.996			25.7177	43.669	81.258	56.135	35.994			25.7177	33.701	40.574	33.057	30.0257	42.304	31.177	54.49	509.646	26.9	86.399
		25.7627		66.092	149.189		160.806	82.28	51.513	39.696			25.7627	41.011	47.1297	35.2638	77.518				25.7627		38.1264	37.703	51.935	21.601	46.909	31.87			25.7627	46.854	79.782	57.57	33.973			25.7627	32.43	41.747	36.982	31.5511	38.99	31.167	51.999	505.7	31.934	79.406
		25.8077		67.567	150.162		161.393	75.907	54.1262	41.437			25.8077	41.175	43.1577	32.6475	78.343				25.8077		38.613	36.969	53.194	22.165	44.944	33.128			25.8077	49.38	76.052	55.364	31.195			25.8077	28.566	44.099	34.913	32.4969	36.345	30.787	43.008	509.756	32.745	78.28
		25.8528		69.719	149.225		159.539	81.458	57.9872	42.61			25.8528	41.441	42.2412	28.7152	78.176				25.8528		42.6434	35.689	55.158	23.318	49.998	36.777			25.8528	49.564	74.411	54.425	29.964			25.8528	30.501	43.256	40.673	29.5216	36.689	29.072	41.748	507.397	29.037	72.298
		25.8978		67.301	151.983		156.968	80.703	51.7404	42.318			25.8978	39.894	37.428	28.1034	79.146				25.8978		46.7077	38.972	61.517	23.05	50.496	37.455			25.8978	45.717	68.02	56.398	27.748			25.8978	27.549	41.934	38.867	31.2018	36.51	31.727	35.397	506.115	33.676	66.344
		25.9429		65.805	155.163		154.273	78.105	50.2611	39.812			25.9429	39.707	32.706	27.7711	75.71				25.9429		46.8454	42.357	67.387	24.443	48.027	40.209			25.9429	45.723	68.818	54.284	29.489			25.9429	31.428	40.665	36.73	29.7579	37.213	33.088	31.047	504.322	27.77	63.255
		25.9879		60.245	151.318		157.029	79.687	54.5565	37.428			25.9879	37.691	32.6545	25.4017	74.129				25.9879		48.5118	39.04	65.142	22.249	47.431	42.581			25.9879	45.522	70.065	52.039	27.826			25.9879	33.147	41.402	38.853		34.227	32.977	29.091	504.42	27.887	56.139
		26.0329		54.88	149.547		159.091	77	55.0723	39.257			26.0329	39.192	30.4988	27.7657	75.597				26.0329		43.5863	38.747	67.525	23.08	49.726	44.003			26.0329	39.075	66.625	54.333	26.021			26.0329	36.94	42.734	36.5		37.849	35.518	28.027	504.57	32.327	53.133
		26.078		51.78	147.782		157.916	75.77	56.9953	36.923			26.078	36.69	34.8998	27.5474	73.885				26.078		39.5589	39.576	68.984	20.792	50.298	42.882			26.078	38.295	68.162	50.921	26.868			26.078	37.234	41.589	36.698		34.555	38.557	29.577	500.001	33.947	51.913
		26.123		48.978	145.823		158.934	74.664	62.0707	35.847			26.123	38.535	36.6667	30.1387	71.836				26.123		36.0762	39.88	65.026		48.908	39.88			26.123	38.479	63.289	54.264	25.14			26.123	40.005	39.171	38.574		37.031	38.53	28.394	497.17	27.241	46.386
		26.1681		48.939	141.58		157.085	72.417	64.6347	31.699			26.1681	41.665	37.3359	35.9917	71.592				26.1681		32.2419	40.564	61.812		50.339	40.832			26.1681	37.853	61.604	52.757	24.109			26.1681	44.59	36.645	34.119		38.371	38.629	30.417	499.637	31.105	42.869
		26.2131		50.018	144.52		156.31	67.239	68.7485	28.553			26.2131	43.198	36.0024	42.5863	70.218				26.2131		29.7546	36.58	59.154		54.886	39.828			26.2131	37.188	62.412	50.496	23.836			26.2131	45.454	36.501	38.872		39.662	38.12	30.343	497.268	28.609	41.885
		26.2581		49.286	146.103		158.579	66.662	72.6417	28.128			26.2581	45.49	36.3984	46.5847	67.917				26.2581		30.6363	35.132	62.072		56.823	40.033			26.2581	34.726	61.143	49.353	22.647			26.2581	45.171	31.882	40.361		43.068	36.925	30.27	500.322	25.347	41.699
		26.3032		49.219	146.41		155.776	65.671	78.205	25.598			26.3032	49.06	32.465	50.9107	72.157				26.3032		31.806	41.124	62.135		54.376	44.691			26.3032	35.056	59.458	50.01	24.066			26.3032	47.197	31.204	39.44		37.444	38.208	32.085	503.163	24.665	38.601
		26.3482		48.511	144.133		153.451	66.5	80.1265	25.351			26.3482	47.242	32.4634	54.5516	74.065				26.3482		35.3484	40.08	60.271		53.81	44.507			26.3482	30.52	57.745	53.877	25.286			26.3482	51.982	26.755	44.314		36.702	38.174	32.38	505.151	27.932	35.657
		26.3933		49.721	147.609		155.1	70.293	80.7707	22.957			26.3933	49.176	31.8858	59.2844	77.309				26.3933		33.1255	40.251	59.587		53.343	47.513			26.3933	29.234	58.18	47.092	23.509			26.3933	50.421	26.47	46.511		37.307	35.842	29.385	505.155	25.661	33.099
		26.4383		51.067	151.342		151.367	75.004	86.7945	25.109			26.4383	48.587	33.2282	61.4666	81.187				26.4383		34.4219	39.355	57.769		51.709	49.276			26.4383	26.643	55.089	46.681	23.195			26.4383	53.538	24.517	53.701		38.131	36.322	29.29	508.064	27.137	29.238
		26.4833		52.772	157.345		146.604	78.066	89.4237	26.589			26.4833	47.883	34.5089	59.9839	85.531				26.4833		34.1542	40.277	53.279		49.604	47.567			26.4833	27.372	51.607	49.355	20.633			26.4833	56.656	28.635	53.703		38.73	35.732	29.892	500.007	27.036	28.857
		26.5284		54.088	159.617		145.773	83.393	87.5906	26.191			26.5284	50.96	35.7984	57.7336	89.388				26.5284		34.9772	42.512	45.099		50.283	44.979			26.5284	27.519	55.036	52.429	19.955			26.5284	60.869	34.341	54.199		41.016	35.76	32.729	499.224	25.494	22.23
		26.5734		54.965	160.398		144.786	83.794	79.9579	26.442			26.5734	52.665	36.8363	54.14	86.909				26.5734		35.0529	40.833	44.951		52.947	42.751			26.5734	27.742	51.529	52.251	21.503			26.5734	62.81	35.563	55.768		38.719	35.944	35.866	496.522	22.634	22.372
		26.6185		56.395	163.74		137.968	85.964	79.0996	26.105			26.6185	52.59	43.23	54.2858	85.283				26.6185		39.0251	44.738	42.977		57.199	39.904			26.6185	30.481	52.555	51.722	24.625			26.6185	68.245	37.943	48.299		43.737	36.782	39.141	493.636	21.998	22.757
		26.6635		56.572	166.474		135.978	85.125	71.7244	25.598			26.6635	53.885	45.6525	54.2307	86.654				26.6635		36.7411	42.49	45.835		57.562	43.257			26.6635	33.2	52.351	52.206	28.234			26.6635	66.213	38.665	45.858		40.849	34.624	40.014	494.692	24.928	19.522
		26.7085		55.025	168.977		137.253	82.797	71.5188	29.02			26.7085	53.394	46.5647	53.3703	82.035				26.7085		37.402	42.889	39.928		61.117	43.582			26.7085	33.788	57.097	48.724	30.743			26.7085	59.514	39.539	47.551		43.773	36.243	38.093	495.013		21.141
		26.7536		53.487	171.533		136.777	78.407	68.4022	30.237			26.7536	52.213	48.3358	47.8838	84.911				26.7536		36.2248	41.399	39.164		61.311	46.71			26.7536	33.297	58.237	47.088	34.002			26.7536	55.098	41.777	46.827		42.905	36.849	39.882	495.983		22.632
		26.7986		49.606	177.628		137.036	78.415	70.7508	32.564			26.7986	51.564	47.3847	45.8607	88.606				26.7986		32.365	40.411	37.363		59.297	50.727			26.7986	30.938	58.927	50.4	33.255			26.7986	52.578	47.395	44.39		37.924	34.622	39.04	492.023
		26.8437		58.543	177.955		139.046	75.667	72.9516	31.789			26.8437	51.035	44.0481	44.6039	87.114				26.8437		32.595	37.115	35.977		57.344	54.961			26.8437	30.763	61.024	47.349	30.777			26.8437	49.944	48.25	44.091		41.223	32.637	39.561	494.412
		26.8887		50.128	179.625		143.504	72.997	76.7561	33.271			26.8887	48.493	40.219	44.9294	90.88				26.8887		33.5582	40.468	33.468		52.138	63.179			26.8887	29.016	61.899	50.257	30.445			26.8887	43.453	52.732	41.314		39.927	34.568	36.823	500.747
		26.9337		51.127	181.305		142.751	70.763	73.8098	36.601			26.9337	45.542	40.7708	42.9124	85.745				26.9337		32.4811	37.583	30.299		48.889	66.054			26.9337	27.951	60.311	51.598	29.634			26.9337	44.194	56.795	41.492		40.571	33.413	36.086	503.398
		26.9788		51.675	182.069		148.181	71.586	76.4319	33.343			26.9788	46.936	41.6705	42.4403	83.625				26.9788		30.5288	38.379	31.641		50.707	70.976			26.9788	29.521	60.311	49.829	27.821			26.9788	46.832	57.221	40.676		46.274	32.607	35.967	503.341
		27.0238		51.467	183.155		148.591	70.184	75.4677	30.37			27.0238	47.534	41.4368	38.898	80.108				27.0238		31.3499	40.531	32.458		53.273	71.968			27.0238	29.692	59.279	48.042	24.125			27.0238	43.151	57.689	41.473		42.267	32.442	35.044	502.434
		27.0688		53.122	182.102		150.75	70.675	73.8566	34.836			27.0688	50.039	38.3287	38.1007	79.636				27.0688		31.3229	39.891	31.406		54.421	71.971			27.0688	29.883	60.497	48.182	23.259			27.0688	44.298	53.721	39.476		42.414	34.385	38.076	504.69
		27.1139		51.461	189.123		152.474	70.996	70.5772	37.054			27.1139	49.655	41.1946	39.565	76.647				27.1139		31.4557	40.89	33.142		53.688	69.89			27.1139	32.851	61.38	47.528	20.994			27.1139	47.084	49.586	39.158		40.61	33.665	36.892	499.715
		27.1589		51.578	192.362		156.563	69.127	66.3483	34.643			27.1589	50.528	41.9583	36.9775	74.928				27.1589		33.3003	39.203	34.077		51.333	68.011			27.1589	33.381	58.324	47.955	19.104			27.1589	44.168	48.342	38.588		38.017	34.731	34.53	502.284
		27.204		52.466	196.555		158.207	69.56	60.2972	33.691			27.204	53.34	44.8992	36.3794	72.772				27.204		31.8345	41.463	32.953		51.919	68.422			27.204	38.076	59.257	48.453	19.855			27.204	45.647	45.064	38.047		38.524	40.444	34.587	501.436
		27.249		54.959	199.5		160.052	70.853	63.5588	32.476			27.249	57.814	41.4453	32.7998	67.627				27.249		33.2093	45.43	36.24		48.831	63.994			27.249	40.555	58.028	48.192	19.144			27.249	53.201	37.822	39.828		36.73	40.478	35.3	498.726
		27.294		56.037	199.758		164.804	71.05	64.8717	34.103			27.294	60.979	43.2169	34.7986	66.818				27.294		39.2148	47.603	33.1		47.672	62.069			27.294	39.134	57.449	46.853	18.936			27.294	50.987	39.655	41.236		37.569	47.668	30.905	502.334
		27.3391		55.345	204.467		160.121	67.834	67.5874	32.188			27.3391	64.46	45.6343	29.8426	65.243				27.3391		39.3541	51.014	35.299		51.319	58.54			27.3391	40.874	56.134	46.938	19.127			27.3391	49.572	36.251	36.612		33.839	52.955	31.167	506.064
		27.3841		52.523	209.889		163.691	70.701	68.4288	35.65			27.3841	65.431	44.4039	29.5991	66.592				27.3841		38.2122	53.39	35.56		52.354	53.6			27.3841	42.01	54.919	48.294	19.407			27.3841	49.731	31.003	34.661		33.026	54.827	28.947	506.29
		27.4292		52.33	214.01		163.91	70.137	72.8734	32.953			27.4292	64.45	45.7831	30.06	64.892				27.4292		38.7365	62.469	33.275		59.748	48.158			27.4292	38.49	56.875	49.4	22.015			27.4292	44.594	35.58	37.13		37.459	59.473	29.636	504.586
		27.4742		52.322	221.694		161.097	69.505	76.0185	28.677			27.4742	67.859	46.4822	31.3856	62.942				27.4742		38.9857	65.243	36.524		68.288	43.558			27.4742	36.542	52.872	52.337	25.375			27.4742	40.805	31.314	38.238		36.968	57.56	31.054	504.338
		27.5192		54.134	219.507		158.292	69.941	83.4334	29.416			27.5192	65.971	47.8748	35.324	61.88				27.5192		37.1785	67.885	36.923		74.694	37.59			27.5192	35.467	52.671	53.627	26.341			27.5192	38.683	32.22	36.63		36.671	55.4	29.6	502.787
		27.5643		58.746	218.891		151.875	66.906	87.0441	30.911			27.5643	64.015	47.0515	37.8662	59.247				27.5643		36.4239	65.675	36.846		78.52	37.269			27.5643	37.607	52.336	54.609	26.813			27.5643	32.468	34.092	39.606		47.648	53.429	34.244	501.59
		27.6093		62.417	222.731		149.508	64.161	87.028	29.993			27.6093	60.372	47.309	39.5339	57.25				27.6093		34.1692	71.122	36.143		81.049	38.912			27.6093	39.831	50.81	57.382	29.268			27.6093	33.182	33.664	39.052		46.122	48.273	31.239	503.996
		27.6544		62.358	224.213		146.815	64.35	88.6962	27.64			27.6544	58.165	47.628	39.4601	53.442				27.6544		34.4729	69.626	37.337		78.965	33.708			27.6544	43.292	55.537	64.239	28.35			27.6544	34.465	34.212	35.378		43.781	50.735	33.208	503.498
		27.6994		66.824	224.362		139.387	59.206	87.6823	27.264			27.6994	58.132	46.0836	44.3875	47.166				27.6994		33.2897	69.984	36.18		77.799	37.621			27.6994	43.724	55.666	68.249	29.39			27.6994	31.975	35.807	33.563		42.294	51.479	33.786	506.757
		27.7444		65.399	218.574		135.906	58.217	88.5735	27.846			27.7444	58.107	46.894	46.5737	46.665				27.7444		33.4374	70.47	38.521		75.904	36.929			27.7444	49.516	54.573	68.666	26.486			27.7444	29.49	33.366	32.718		43.175	52.068	36.572	506.543
		27.7895		62.39	218.482		132.386	56.431	85.2135	30.112			27.7895	59.379	46.4129	50.0032	42.572				27.7895		30.4204	70.345	37.066		73.598	38.331			27.7895	52.194	54.84	73.92	25.452			27.7895	31.535	37.596	31.421		42.107	55.515	37.449	506.119
		27.8345		61.353	216.211		130.104	56.326	85.2653	29.452			27.8345	57.476	50.3189	50.4839	40.915				27.8345		29.3827	68.676	41.66		72.064	36.527			27.8345	54.014	56.453	76.357	26.664			27.8345	29.321	35.642	32.962		45.989	58.217	36.476	507.143
		27.8796		55.829	217.817		127.775	55.639	82.9838	30.623			27.8796	56.797	48.6138	49.3226	36.697				27.8796		29.2351	70.753	41.317		74.551	44.011			27.8796	57.752	57.781	77.103	26.579			27.8796	25.436	32.641	33.841		48.16	57.857	34.146	504.552
		27.9246		52.336	216.957		125.841	55.289	82.5569	32.168			27.9246	59.773	50.2322	46.1774	33.076				27.9246		31.7835	68.922	41.886		77.271	41.643			27.9246	55.143	56.491	77.212	23.387			27.9246	26.809	29.225	34.283		46.965	63.95	35.324	506.626
		27.9696		48.527	217.847		125.193	60.621	78.6193	34.812			27.9696	61.059	50.8481	42.4003	30.127				27.9696		29.8257	64.395	42.901		78.478	38.504			27.9696	52.974	55.921	77.098	22.158			27.9696	26.555	31.499	35.753		46.4	67.732	30.241	510.058
		28.0147		44.345	226.913		125.832	63.488	75.7975	36.181			28.0147	60.378	53.0678	41.0952	26.703				28.0147		30.595	63.412	44.993		75.963	38.766			28.0147	46.684	55.277	72.212	20.77			28.0147	24.271	31.78	33.354		44.196	66.041	28.295	510.835
		28.0597		42.029	230.803		129.779	59.863	74.5879	35.47			28.0597	60.558	51.5826	38.4754	26.094				28.0597		32.1211	60.267	44.503		76.061	37.071			28.0597	45.655	53.849	69.362	19.866			28.0597	28.235	28.022	35.88		44.565	70.931	30.907	510.393
		28.1048		44.854	227.607		132.558	58.929	75.5574	37.827			28.1048	58.314	48.3285	36.7108	22.941				28.1048		28.6034	64.31	44.484		72.602	33.313			28.1048	38.694	53.489	69.426	19.284			28.1048	27.521	27.884	35.555		43.089	72.459	29.856	513.854
		28.1498		42.725	223.91		134.669	55.268	72.0918	39.328			28.1498	55.236	46.555	34.2891	23.241				28.1498		30.6771	62.84	43.019		74.502	34.312			28.1498	35.747	55.974	68.847	19.514			28.1498	29.28	30.041	34.541		41.436	74.184	34.152	519.401
		28.1948		43.853	223.079		135.196	52.98	69.3921	39.94			28.1948	53.933	46.2068	33.3734	21.574				28.1948		28.8022	65.183	38.907		76.444	37.102			28.1948	34.951	54.996	68.358	19.751			28.1948	27.766	32.487	38.506		43.387	74.134	34.292	520.966
		28.2399		47.557	220.837		138.346	53.922	71.926	40.947			28.2399	55.856	44.9981	34.451	18.538				28.2399		28.6211	67.385	36.509		80.236	39.854			28.2399	30.524	53.68	67.343	17.768			28.2399	31.122	27.84	33.87		45.878	72.742	31.559	524.1
		28.2849		46.704	218.924		136.75	52.083	65.6127	48.508			28.2849	56.548	42.0485	35.3881	18.457				28.2849		28.3222	67.947	38.041		80.721	42.175			28.2849	31.355	53.379	63.482	19.194			28.2849	27.458	32.676	35.18		41.287	75.102	35.677	524.97
		28.33		47.5	211.951		131.614	49.536	65.3478	47.565			28.33	60.765	43.4482	37.085	20.325				28.33		31.3374	70.959	33.727		79.022	40.354			28.33	29.162	51.933	63.165	22.86			28.33	27.545	29.495	36.261		36.966	76.358	38.951	522.742
		28.375		48.093	206.8		134.834	48.632	60.0583	47.568			28.375	60.834	43.1997	34.7151					28.375		31.966	74.009	34.7		76.666	41.389			28.375	24.716	51.896	63.875	25.287			28.375	28.03	30.748	32.043		42.318	78.579	38.943	524.688
		28.42		50.814	193.763		135.162	46.869	57.07	49.935			28.42	58.379	42.8805	37.4275					28.42		29.9128	72.954	36.168		73.175	42.695			28.42	25.393	53.356	60.519	25.896			28.42	26.582	29.47	32.619		48.842	80.755	35.052	525.116
		28.4651		53.853	191.332		129.862	48.061	58.9965	48.098			28.4651	55.897	39.8277	36.4377					28.4651		30.0889	74.036	36.793		67.554	44.138			28.4651	20.603	50.362	52.795	26.461			28.4651	26.87	29.13	32.969		49.616	86.321	37.499	520.999
		28.5101		61.614	187.13		131.372	48.94	53.6405	44.439			28.5101	55.132	41.5007	36.9882					28.5101		27.8968	70.861	33.254		61.216	45.585			28.5101	22.347	50.683	52.809	24.969			28.5101	28.448	27.188	32.17		60.167	94.284	35.674	522.084
		28.5552		65.046	186.617		132.137	52.666	57.389	48.445			28.5552	54.724	45.1024	36.7167					28.5552		25.8918	65.308	31.142		56.199	45.182			28.5552	25.367	46.404	51.311	26.521			28.5552	25.441	30.714	29.507		64.158	93.28	34.983	517.508
		28.6002		67.759	183.398		136.698	57.123	56.2532	47.734			28.6002	52.56	45.9995	38.469					28.6002		27.1995	63.279	38.08		54.275	48.049			28.6002	23.536	48.721	52.108	25.948			28.6002	28.08	34.104	34.267		63.738	91.546	35.773	513.295
		28.6452		69.072	185.226		139.92	57.2	58.1166	46.231			28.6452	55.669	44.7681	41.1283					28.6452		29.7973	62.951	36.354		55.718	49.079			28.6452	19.53	49.476	54.412	28.026			28.6452	29.396	33.087	32.725		66.659	90.529	34.825	512.821
		28.6903		69.147	192.278		139.528	56.743	59.4376	46.003			28.6903	53.501	47.2401	39.9808					28.6903		29.3135	64.788	34.56		54.293	49.034			28.6903	20.626	50.693	57.356	27.431			28.6903	29.1	31.716	32.056		57.951	89.463	35.821	513.963
		28.7353		63.963	194.359		136.263	58.229	58.4569	44.841			28.7353	54.335	49.2589	47.0025					28.7353		28.2008	67.106	35.676		51.473	50.196			28.7353	22.87	51.504	54.787	30.89			28.7353	29.369	37.431	36.345		49.95	85.639	35.391	513.271
		28.7804		60.397	195.692		132.871	58.462	58.9922	38.494			28.7804	56.044	50.6547	52.0316					28.7804		30.7323	66.732	33.551		51.024	54.216			28.7804	23.95	51.118	56.312	31.856			28.7804	28.62	33.212	34.386		45.442	84.537	33.729	516.769
		28.8254		54.714	195.544		129.668	58.922	60.414	37.037			28.8254	55.328	51.559	57.0588					28.8254		30.5681	66.85	33.497		49.048	53.112			28.8254	23.447	52.809	56.207	36.771			28.8254	30.787	32.691	33.634		35.763	83.934	38.254	513.481
		28.8704		49.272	195.755		125.178	56.631	59.4797	35.884			28.8704	55.854	55.7536	59.6527					28.8704		30.0563	61.967	31.865		49.638	55.04			28.8704	26.468	52.836	55.833	35.379			28.8704	31.349	32.064	33.321		32.439	79.741	35.758	516.295
		28.9155		46.646	189.026		124.574	58.211	56.4264	34.504			28.9155	57.253	54.6576	60.0334					28.9155		31.4266	61.102	35.985		50.968	52.282			28.9155	25.244	50.441	56.597	36.051			28.9155	31.433	34.971	30.905		32.407	73.981	38.951	512.796
		28.9605		47.398	182.738		121.548	61.435	59.6726	31.219			28.9605	58.42	54.2847	62.7965					28.9605		31.9076	59.801	34.435		54.018	50.068			28.9605	25.655	51.969	57.485	34.115			28.9605	31.097	34.617	30.651		31.615	73.756	40.33	509.532
		29.0056		47.611	180.755		119.771	62.616	59.9246	27.933			29.0056	57.183	54.4051	61.9511					29.0056		36.1472	59.71	32.978		53.787	48.583			29.0056	23.633	53.384	55.567	34.411			29.0056	30.407	33.79	31.874		31.02	73.788	38.337	509.279
		29.0506		46.694	177.177		120.794	63.244	58.6844	27.345			29.0506	57.085	51.9545	59.9116					29.0506		34.7404	62.647	36.88		57.535	43.77			29.0506	24.72	57.342	57.51	31.986			29.0506	31.119	35.077	36.72		34.791	69.514	40.545	509.623
		29.0956		47.16	177.839		120.314	61.481	56.047	26.802			29.0956	60.967	52.4361	59.1357					29.0956		35.7284	63.384	36.629		59.302	42.16			29.0956	25.366	59.379	61.6	32.318			29.0956	30.817	33.644	34.686		36.513	64.095	45.248	505.13
		29.1407		51.491	180.585		119.305	58.498	55.0161	23.814			29.1407	56.238	54.5367	62.1707					29.1407		37.7038	62.57	38.952		58.574	39.046			29.1407	25.162	57.429	65.68	29.917			29.1407	34.852	32.807	30.199		38.855	62.658	41.399	503.068
		29.1857		53.826	187.331		116.706	51.093	57.5719	23.272			29.1857	56.937	54.4022	62.9937					29.1857		37.2816	60.864	41.856		57.077	39.1			29.1857	23.271	62.144	67.823	27.938			29.1857	33.979	36.275	34.26		38.853	60.005	41.526	501.653
		29.2308		54.763	188.66		114.984	52.793	59.6211	23.558			29.2308	58.511	57.158	63.6676					29.2308		38.261	59.903	40.237		56.099	38.654			29.2308	24.514	60.263	67.918	29.539			29.2308	31.191	34.264	33.477		38.096	57.859	40.532	494.72
		29.2758		55.942	192.748		111.399	54.507	64.3749	25.684			29.2758	59.579	60.7265	60.9947					29.2758		39.3295	58.184	40.438		53.256	40.898			29.2758	25.442	58.794	69.124	30.99			29.2758	32.613	34.648	32.642		38.83	55.463	40.98	496.451
		29.3208		56.83	194.112		110.991	53.601	67.1147	23.872			29.3208	59.991	59.791	62.6843					29.3208		37.0771	54.34	36.013		50.568	41.414			29.3208	24.698	58.878	65.565	33.169			29.3208	31.533	35.666	31.252		41.061	53.456	38.034	495.209
		29.3659		59.278	190.94		111.925	54.636	69.2487	24.151			29.3659	62.773	58.7427	57.9619					29.3659		37.216	55.655	37.255		49.802	39.217			29.3659	23.485	58.39	62.188	33.768			29.3659	33.735	32.999	28.693		38.726	54.121	39.259	493.373
		29.4109		57.87	192.319		106.626	56.75	65.5515	25.056			29.4109	60.377	58.4744	54.6337					29.4109		38.3118	52.843	35.826		47.732	41.968			29.4109	22.865	55.218	58.827	31.324			29.4109	31.637	34.771	29.992		39.491	53.83	41.133	495.43
		29.456		60.115	192.487		106.469	57.513	62.7857	27.937			29.456	59.618	60.482	53.1944					29.456		36.3976	47.8	32.854		45.807	40.243			29.456	24.318	54.383	61.895	33.563			29.456	30.09	33.383	25.811		37.739	54.011	40.102	495.888
		29.501		57.545	292.787		104.719	55.46	59.6358	30.796			29.501	61.338	58.6372	53.463					29.501		35.9669	50.317	30.181		50.869	42.475			29.501	24.898	55.069	58.415	32.89			29.501	30.118	34.851	31.296		38.629	53.484	38.751	493.19
		29.546		57.292	221.714		106.916	58.747	63.6978	30.871			29.546	61.611	60.7193	55.1736					29.546		33.6121	47.036	31.859		52.381	40.897			29.546	26.274	57.042	61.938	29.85			29.546	29.152	33.07	35.392		39.924	54.68	42.408	495.626
		29.5911		57.609	205.081		101.195	56.321	60.2009	32.35			29.5911	60.957	64.1488	56.8365					29.5911		33.3682	49.127	31.437		58.242	37.58			29.5911	26.426	53.897	68.321	30.26			29.5911	30.947	32.527	34.599		41.143	57.886	42.518	493.474
		29.6361		59.334	211.291		102.442	61.397	55.5656	33.475			29.6361	61.545	62.1451	57.7177					29.6361		32.9445	51.854	28.879		60.09	37.81			29.6361	22.903	54.543	67.911	26.415			29.6361	30.511	32.407	35.462		49.772	55.411	44.651	496.437
		29.6812		57.049	218.037		99.987	59.002	54.1118	37.316			29.6812	59.928	63.7577	58.1692					29.6812		31.8462	47.337	26.018		63.532	34.676			29.6812	24.904	54.561	69.404	26.811			29.6812	27.073	30.629	34.787		53.963	53.474	40.158	498.194
		29.7262		55.253	219.958		100.949	58.758	48.9255	35.744			29.7262	62.067	64.9228	59.7302					29.7262		28.8187	49.153	29.102		60.586	34.468			29.7262	24.256	52.309	68.057	30.323			29.7262	26.898	31.79	35.73		54.451	50.437	40.245	497.843
		29.7712		54.834	221.138		101.419	53.116	48.7036	35.811			29.7712	65.66	62.5754	62.0069					29.7712		28.1873	51.554	30.009		60.219	32.918			29.7712	24.21	47.503	70.288	31.518			29.7712	25.549	32.768	32.743		55.858	41.888	45.179	504.123
		29.8163		53.487	215.453		104.215	46.794	49.1412	36.869			29.8163	67.377	58.2463	63.4518					29.8163		30.4342	54.585	29.415		59.589	35.678			29.8163	22.628	49.193	70.061	31.805			29.8163	27.497	34.983	36.158		54.346	38.627	43.321	502.895
		29.8613		55.117	215.508		110.532	43.328	48.6616	38.811			29.8613	66.442	54.3442	63.1817					29.8613		28.5211	57.406	30.695		57.548	35.404			29.8613	22.194	46.596	71.688	32.24			29.8613	23.552	33.702	36.726		49.069	38.67	42.51	502.545
		29.9063		54.084	211.446		115.323	42.16	47.7464	37.995			29.9063	64.267	52.7496	63.4342					29.9063		27.9661	57.758	32.324		56.82	35.302			29.9063	21.518	47.645	73.119	31.262			29.9063	25.711	32.25	37.352		40.296	34.474	40.312	502.208
		29.9514		51.153	209.549		119.673	41.063	50.4031	40.901			29.9514	58.692	52.153	61.0087					29.9514		27.6085	58.709	30.456		53.591	34.368			29.9514	21.073	46.366	74.827	27.357			29.9514	25.301	31.776	38.84		39.519	34.055	40.092	507.847
		29.9964		53.531	201.949		124.368	39.06	54.9741	39.776			29.9964	55.083	50.3106	60.172					29.9964		24.4862	57.461	29.759		50.449	34.384			29.9964	21.73	42.077	75.472	28.527			29.9964	26.566	31.656	37.818		36.791	35.668	39.378	514.99
		30.0415		55.112	201.026		120.163	41.652	56.5915	39.904			30.0415	51.384	47.891	55.1797					30.0415		24.1956	63.375	29.574		51.687	33.667			30.0415	22.524	42.133	75.354	28.745			30.0415	27.992	32.706	37.955		33.4	31.303	36.684	521.108
		30.0865		56.528	205.377		113.733	41.168	60.6727	40.216			30.0865	46.551	47.6554	55.0371					30.0865		23.5722	62.928	31.641		49.885	35.214			30.0865	22.862	39.684	74.309	28.411			30.0865	28.25	32.393	42.139		34.949	29.842	36.252	526.835
		30.1315		57.314	202.466		107.724	43.176	61.3186	42.769			30.1315	41.908	51.2342	55.2846					30.1315		25.7909	64.779	34.001		48.208	38.801			30.1315	21.785	40.597	70.267	27.057			30.1315	26.979	29.708	44.204		34.526	27.139	36.005	531.583
		30.1766		58.392	203.641		103.329	43.289	64.6911	39.769			30.1766	44.16	54.643	56.6807					30.1766		24.5335	64.478	34.762		50.705	39.409			30.1766	19.175	37.786	70.176	28.773			30.1766	30.052	29.755	41.593		37.235	27.122	36.323	533.315
		30.2216		56.699	213.927		99.417	46.854	66.0746	39.467			30.2216	44.188	58.347	55.9022					30.2216		23.6525	62.209	39.652		47.918	40.386			30.2216	18.871	37.462	65.155	28.387			30.2216	29.476	28.309	41.271		41.732	30.713	35.971	538.084
		30.2667		56.71	217.927		100.638	47.765	70.775	38.315			30.2667	43.958	58.3436	56.8066					30.2667			67.652	36.365		47.64	38.289			30.2667		40.108	65.802	28.208			30.2667	31.943	29.956	41.985		42.101	32.179	33.865	539.082
		30.3117		55.102	225.487		101.474	52.275	68.9443	45.111			30.3117	43.937	62.4498	57.4621					30.3117			64.784	38.567		47.981	35.058			30.3117		36.78	63.908	27.655			30.3117	32.457	30.39	42.49		36.887	35.599	34.413	537.829
		30.3567		57.027	230.414		105.505	54.442	65.6525	42.992			30.3567	44.093	67.738	54.1906					30.3567			62.541	38.996		48.372	35.726			30.3567		36.801	59.64	27.705			30.3567	34.136	28.054	39.203		39.363	35.102	34.913	537.352
		30.4018		57.486	231.143		102.723	57.492	67.9364	43.508			30.4018	43.873	68.4637	52.6611					30.4018			66.22	36.054		48.383	35.394			30.4018		36.075	54.65	27.935			30.4018	35.486	29.482	42.494		43.572	34.081	34.921	528.895
		30.4468		56.027	236.083		108.109	58.508	72.0198	43.059			30.4468	47.963	69.45	47.633					30.4468			64.536	32.348		46.628	37.035			30.4468		34.306	56.657	25.715			30.4468	34.48	29.609	43.403		43.215	38.428	33.892	526.13
		30.4919		53.192	237.155		106.61	60.759	72.6916	41.866			30.4919	48.298	71.9852	44.659					30.4919			62.199	33.478		48.699	35.869			30.4919		35.512	56.608	27.18			30.4919	37.042	31.28	41.327		42.901	37.288	31.817	519.494
		30.5369		55.622	231.241		109.763	56.667	73.7416	42.928			30.5369	48.701	73.4763	48.3188					30.5369			58.867	33.213		48.993	35.422			30.5369		31.571	52.257	28.225			30.5369	36.294	29.147	43.68		47.956	35.94	28.808	512.021
		30.5819		59.941	227.567		108.246	55.987	76.6203	43.357			30.5819	49.922	73.2122	47.8189					30.5819			58.869	32.144		48.993	36.285			30.5819		30.894	51.449	30.593			30.5819	38.015	32.596	48.674		44.765	36.725	31.453	507.756
		30.627		60.898	216.198		108.216	57.707	78.1254	42.301			30.627	50.39	77.1199	48.6571					30.627			54.731	34.123		46.467	36.441			30.627		31.471	47.631	29.634			30.627	36.044	31.085	41.469		42.124	36.276	30.187	505.591
		30.672		53.993	210.607		111.261	56.734	76.5395	42.773			30.672	46.009	75.3003	44.3991					30.672			55.554	31.489		49.62	37.276			30.672		32.894	46.669	30.249			30.672		31.167	36.976		48.048	40.786	31.119	509.151
		30.7171		53.64	201.873		112.811	53.714	75.4908	38.286			30.7171	42.666	83.8188	43.1488					30.7171			59.529	28.848		50.779	36.915			30.7171		28.752	45.393	29.974			30.7171		31.914	38.261		51.861	40.099	29.881	509.062
		30.7621		52.101	193.431		110.457	52.258	67.2088	36.817			30.7621	41.474	89.4219	41.6164					30.7621			57.949	33.515		47.693	36.611			30.7621		30.432	42.621	31.916			30.7621		29.755	42.787		53.466	40.375	31.789	505.943
		30.8071		49.322	183.302		109.09	49.074	57.4282	35.889			30.8071	39.799	89.4602	42.0574					30.8071			59.017	31.03		51.781	36.768			30.8071		33.109	40.156	35.041			30.8071		33.314	46.853		62.749	40.936	34.021	506.743
		30.8522		47.964	178.421		108.93	50.664	55.5937	33.492			30.8522	35.345	91.9598	41.0529					30.8522			61.011	29.588		55.675	31.549			30.8522		32.183	41.814	33.967			30.8522			50.084		60.967	44.688	32.211	509.728
		30.8972		47.59	173.381		106.194	51.465	55.5722	33.817			30.8972	36.772	89.3674	43.2871					30.8972			57.799	29.605		55.354	33.411			30.8972		35.639	39.28	31.47			30.8972			44.333		63.533	43.975	32.019	510.728
		30.9423		48.074	165.937		104.16	56.106	52.2288	33.672			30.9423	35.2	89.3527	45.723					30.9423			54.306	28.734		51.913	32.501			30.9423		38.528	36.758	31.292			30.9423			48.327		66.453	42.626	31.678	511.447
		30.9873		48.162	162.866		101.505	61.181	49.2583	35.269			30.9873	35.072	87.2136	47.7589					30.9873			52.343	27.126		52.181	31.815			30.9873		35.266	33.187	31.477			30.9873			48.258		59.596	44.098	29.772	514.531
		31.0323		48.006	157.291		96.054	63.381	43.9081	31.418			31.0323	35.619	80.9581	47.6333					31.0323			54.139	29.008		56.941	31.991			31.0323		37.343	32.903	29.052			31.0323			44.011		60.753	43.392	32.188	512.207
		31.0774		51.124	150.898		94.318	67.447	44.4692	32.606			31.0774	37.753	80.251	44.8396					31.0774			55.82	30.763		54.856	35.145			31.0774		36.52	33.46	26.153			31.0774			43.79		57.44	47.911	28.392	517.202
		31.1224		52.665	149.423		93.643	69.877	42.7001	35.399			31.1224	35.851	79.0632	40.7618					31.1224			62.558	26.304		52.064	34.124			31.1224		36.139	32.078	24.295			31.1224			39.397		58.106	47.072	30.245	517.421
		31.1675		53.558	152.819		93.797	67.182	43.1488	32.737			31.1675	35.189	77.8614	38.2208					31.1675			66.661	28.074		49.832	33.216			31.1675		34.625	29.519	26.502			31.1675			41.248		55.006	49.363	28.613	519.077
		31.2125		55.693	154.716		97.559	65.545	43.1905	33.607			31.2125	32.849	74.2403	36.8973					31.2125			66.621	31.918		49.672	33.823			31.2125		31.616	30.434	23.235			31.2125			44.414		54.127	45.81	26.981	526.897
		31.2575		57.629	155.131		99.08	66.69	43.2686	34.469			31.2575	31.629	75.8982	35.6826					31.2575			70.844	32.37		46.516	31.387			31.2575		30.988	27.719	23.695			31.2575			48.372		54.87	42.429	25.62	527.21
		31.3026		61.36	159.934		101.316	58.626	40.2409	34.778			31.3026	32.651	79.0625	37.428					31.3026			72.648	33.864		46.205	32.375			31.3026		29.595	27.509	24.596			31.3026			42.893		59.469	43.991	26.854	532.237
		31.3476		66.758	211.215		105.732	57.133	42.2537	35.137			31.3476	31.846	78.4211	39.2564					31.3476			76.956	31.892		47.972	31.02			31.3476		30.902	29.016	21.343			31.3476			46.051		58.688	45.258	29.28	535.568
		31.3927		69.456	165.537		112.671	58.014	41.8468	35.69			31.3927	32.534	75.3739	38.6306					31.3927			74.444	31.464		47.535	30.393			31.3927		32.669	29.509	23.685			31.3927			47.891		59.253	39.46	27.575	537.107
		31.4377		76.618	158.611		112.409	56.012	44.8045	37.507			31.4377	32.803	76.2817	42.8796					31.4377			73.621	32.435		49.47	27.703			31.4377		33.325	29.074	24.59			31.4377			46.381		61.441	33.837	26.764	536.037
		31.4827		79.179	154.26		109.744	55.472	43.7856	39.216			31.4827	31.048	79.3347	43.2957					31.4827			70.453	31.431		50.237	28.129			31.4827		35.595	27.967	23.032			31.4827			40.627		58.731	31.797	26.981	537.254
		31.5278		77.575	152.328		106.362	54.737	48.8562	40.663			31.5278	31.063	79.7937	44.3989					31.5278			69.285	30.31		50.978	31.506			31.5278		33.766	27.605	28.364			31.5278			43.264		61.002	29.102	27.654	536.035
		31.5728		77.93	151.413		104.227	54.695	49.4185	44.209			31.5728	29.713	79.0352	43.3722					31.5728			66.362	27.05		50.524	31.924			31.5728		35.833	27.216	28.202			31.5728			44.171		58.996	27.082	26.153	531.171
		31.6179		73.86	154.374		101.977	55.817	48.4247	47.352			31.6179	32.303	81.4219	46.802					31.6179			64.595	25.601		47.636	33.03			31.6179		37.726	28.361	25.834			31.6179			44.925		59.3	23.656	24.418	526.13
		31.6629		69.671	152.304		103.288	53.12	53.8207	49.532			31.6629	34.873	82.3372	44.6956					31.6629			65.151	26.298		47.612	32.41			31.6629		36.256	28.84	25.254			31.6629			44.077		64.961	27.477	26.015	527.267
		31.7079		68.298	154.019		101.501	54.552	51.1976	56.307			31.7079	35.923	79.3138	38.6825					31.7079			67.972	26.59		47.274	33.165			31.7079		38.904	28.491	25.06			31.7079			43.823		68.253	24.598	25.402	523.797
		31.753		68.303	145.084		105.04	56.061	52.7555	62.392			31.753	36.781	80.1469	40.2679					31.753			67.186	29.198		45.855	33.616			31.753		40.053	27.47	27.391			31.753			38.203		79.68	25.493	25.896	521.75
		31.798		65.574	141.235		103.721	54.934	54.209	66.957			31.798	40.22	78.2469	40.8534					31.798			70.285	29.478		41.277	32.151			31.798		38.761	28.57	27.985			31.798			47.457		85.42	26.814	26.924	523.946
		31.8431		62.354	137.488		101.266	54.705	54.9918	71.297			31.8431	43.157	75.4639	42.4075					31.8431			72.682	28.217		42.714	32.571			31.8431		38.069	27.847	29.701			31.8431			48.75		84.41	30.877	25.885	522.74
		31.8881		62.445	126.749		96.134	51.082	54.1532	76.054			31.8881	43.748	76.1686	39.8992					31.8881			72.119	28.851		41.779	33.15			31.8881		37.761	27.883	32.301			31.8881			50.671		85.801	30.38	27.105	520.002
		31.9331		60.028	121.505		95.921	52.317	56.9062	78.693			31.9331	45.543	76.3939	43.5491					31.9331			75.968	30.613		45.022	29.796			31.9331		36.309	31.607	32.332			31.9331			47.586		79.652	33.747	28.308	518.907
		31.9782		56.009	120.956		91.169	53.155	63.0084	84.004			31.9782	49.165	73.4721	44.1077					31.9782			71.392	29.066		43.018	33.403			31.9782		37.598	29.14	32.176			31.9782			45.173		76.995	39.652	29.594	515.271
		32.0232		54.558	118.567		87.389	52.582	64.508	85.114			32.0232	49.67	75.5543	44.8825					32.0232			72.01	29.752		43.889	32.628			32.0232		37.579	29.666	32.703			32.0232			43.39		74.046	41.293	31.981	514.383
		32.0683		55.326	112.901		85.727	52.35	70.2726	87.595			32.0683	47.347	74.7006	43.7109					32.0683			70.248	31.28		43.81	32.627			32.0683		33.641	30.86	31.66			32.0683			46.438		78.404	41.619	32.893	517.016
		32.1133		53.462	110.028		85.767	50.404	73.4255	91.202			32.1133	47.479	77.7389	43.6092					32.1133			69.679	31.966		43.183	32.459			32.1133		31.31	31.244	33.324			32.1133			41.933		78.984	40.084	33.811	517.496
		32.1583		49.476	110.356		90.832	51.126	78.5418	90.53			32.1583	47.293	78.3516	42.7216					32.1583			60.429	30.661		44.566	29.793			32.1583		33.607	32.341	29.921			32.1583			38.56		86.882	38.84	31.771	521.061
		32.2034		46.956	111.517		89.233	51.318	86.0589	90.093			32.2034	43.528	80.6546	45.7362					32.2034			61.355	27.105		43.494	29.167			32.2034		31.595	29.74	27.341			32.2034			37.613		85.78	34.041	29.337	523.988
		32.2484		44.06	119.178		93.967	51.794	83.8863	88.194			32.2484	44.697	82.2229	45.9144					32.2484			62.912	30.237		45.231	29.034			32.2484		30.155	27.457	30.229			32.2484			38.066		86.408	30.071	29.631	520.924
		32.2935		46.698	122.972		96.527	51.268	82.8395	86.199			32.2935	47.144	84.4012	43.5433					32.2935			57.255	31.687		44.286	28.34			32.2935		29.257	30.1	28.453			32.2935			41.025		83.349	33.938	31.069	522.521
		32.3385		46.119	123.3		99.622	53.734	83.3342	86.411			32.3385	49.213	82.7703	46.9391					32.3385			59.482	34.067		46.429	25.616			32.3385		28.035	28.084	25.261			32.3385			35.295		84.332	32.194	29.055	521.729
		32.3835		43.244	123.598		103.261	53.015	84.8868	82.111			32.3835	51.137	81.3854	46.02					32.3835			59.209	34.431		49.532	24.818			32.3835		30.369	25.302	25.781			32.3835			33.852		88.426	36.935	29.72	514.829
		32.4286		43.62	118.244		101.369	55.831	89.4567	80.169			32.4286	50.784	80.7972	43.452					32.4286			59.928	33.223		47.875	23.684			32.4286		29.987	26.74	29.006			32.4286			35.212		86.003	38.438	26.108	512.588
		32.4736		46.087	119.511		103.841	56.965	88.7547	75.799			32.4736	50.037	79.1045	43.0688					32.4736			59.973	31.542		51.019	22.833			32.4736		32.081	27.8	25.338			32.4736			34.848		77.804	35.683	28.971	512.731
		32.5187		46.872	110.408		103.838	58.994	83.8827	70.885			32.5187	45.538	83.5366	37.2513					32.5187			60.552	31.626		51.096	22.708			32.5187		30.175	25.585	24.193			32.5187			35.299		78.485	37.319	30.596	514.143
		32.5637		50.11	105.755		105.536	62.934	79.7627	66.522			32.5637	42.393	84.2488	36.4704					32.5637			69.52	28.835		53.505	24.835			32.5637		25.814	23.903	23.178			32.5637			35.009		76.605	34.401	31.03	514.531
		32.6087		51.421	99.394		100.5	63.126	77.0596	62.975			32.6087	35.856	85.1337	34.7831					32.6087			66.669	29.718		54.783	24.003			32.6087		25.378	26.989	20.87			32.6087			30.993		76.489	33.432	28.883	522.752
		32.6538		53.077	93.456		100.443	64.655	67.5506	60.574			32.6538	32.169	86.1462	35.5026					32.6538			67.556	29.938		58.563	23.232			32.6538		25.093	24.551	23.983			32.6538			37.044		80.158	33.271	30.544	526.948
		32.6988		51.04	91.41		99.63	66.641	63.9643	60.272			32.6988	34.14	90.1183	32.6041					32.6988			68.926	29.425		56.417	23.942			32.6988		27.258	25.804	20.791			32.6988			30.809		83.073	31.868	30.671	530.42
		32.7439		50.009	87.363		101.805	65.973	62.3461	59.3			32.7439	32.509	90.3644	32.3671					32.7439			68.62	28.684		52.634	24.382			32.7439		25.581	24.836	21.34			32.7439			33.129		80.854	31.843	31.455	530.246
		32.7889		49.365	83.003		98.91	69.556	61.9356	56.925			32.7889	32.53	89.7678	33.4894					32.7889			68.567	29.472		48.501	24.342			32.7889		25.892	27.945	22.32			32.7889			31.349		85.682	34.839	30.616	532.696
		32.8339		50.498	80.822		95.926	68.003	57.496	54.966			32.8339	33.558	87.3307	32.9162					32.8339			64.391	28.685		45.434	24.053			32.8339		25.696	28.359	22.149			32.8339			33.098		84.924	36.941	30.279	535.57
		32.879		51.483	87.47		99.853	68.78	61.0059	54.009			32.879	34.996	86.839	34.384					32.879			65.135	30.161		38.92	25.974			32.879		24.666	28.256	24.203			32.879			32.128		85.274	40.549	29.544	532.603
		32.924		52.332	85.186		91.872	65.082	55.5583	52.464			32.924	38.859	84.0687	32.0146					32.924			63.163	30.051		35.882	27.125			32.924		25.679	26.163	23.205			32.924			31.718		84.148	44.293	33.358	529.837
		32.969		53.372	83.803		94.661	64.154	56.6206	50.898			32.969	40.679	83.2776	33.466					32.969			60.75	31.227		37.871	26.449			32.969		27.761	27.886	25.071			32.969			32.292		86.604	51.106	31.879	531.355
		33.0141		58.006	87.128		91.87	62.961	63.735	51.319			33.0141	42.168	82.0737	34.2281					33.0141			63.352	32.581		36.183	31.065			33.0141		27.366	26.789	23.637			33.0141			33.498		83.897	56.049	31.655	528.292
		33.0591		58.352	88.407		94.523	63.007	64.1995	47.919			33.0591	42.378	79.7188	35.501					33.0591			61.947	31.296		39.172	33.396			33.0591		28.443	25.066	25.287			33.0591			33.438		81.328	63.57	29.678	526.096
		33.1042		59.906	87.982		89.674	66.085	66.7056	45.77			33.1042	42.402	79.0832	36.7692					33.1042			63.066	36.497		34.648	29.617			33.1042		28.832	24.061	26.207			33.1042			34.172		76.167	71.318	30.544	526.3
		33.1492		60.147	92.17		92.846	66.721	69.2569	45.115			33.1492	40.462	77.8433	39.0371					33.1492			67.494	34.691		34.226	35.007			33.1492		24.9	26.655	30.792			33.1492			33.66		69.635	76.82	32.82	529.965
		33.1942		56.531	92.921		90.249	67.969	67.173	42.087			33.1942	39.107	76.1411	42.9202					33.1942			71.614	33.274		30.941	34.131			33.1942		27.511	25.792	29.665			33.1942			35.18		64.32	77.223	35.216	531.346
		33.2393		58.34	93.267		90.758	68.278	69.6197	41.603			33.2393	38.14	76.5531	44.6542					33.2393			72.12	35.509		32.538	37.68			33.2393		25.865	25.902	29.171			33.2393			34.457		57.607	80.884	34.315	535.48
		33.2843		54.752	92.689		84.211	66.826	61.9149	42.247			33.2843	39.736	79.705	46.7753					33.2843			72.355	32.573		35.145	38.424			33.2843		23.719	24.448	30.75			33.2843			36.582		52.573	75.417	37.89	536.853
		33.3294		55.778	93.996		84.373	69.233	60.314	38.145			33.3294	41.027	78.3582	51.5302					33.3294			74.523	33.481		37.873	39.068			33.3294		26.949	23.85	30.841			33.3294			40.217		51.379	72.063	38.666	537.458
		33.3744		56.325	90.767		77.78	69.678	59.711	39.962			33.3744	41.208	77.1157	52.2237					33.3744			70.091	28.997		36.037	34.813			33.3744		26.657	25.706	31.743			33.3744			39.855		46.442	69.944	36.978	529.59
		33.4194		53.512	91.658		74.172	69.958	59.8123	37.642			33.4194	39.747	75.7846	55.2625					33.4194			65.503	32.459		42.001	33.383			33.4194		25.813	22.26	34.841			33.4194			39.128		49.013	70.968	36.839	523.469
		33.4645		54.502	89.981		71.879	67.423	60.7113	35.373			33.4645	38.617	73.565	56.182					33.4645			62.9	32.925		46.016	33.445			33.4645		29.229	25.428	39.858			33.4645			35.896		47.302	75.444	36.804	516.283
		33.5095		55.761	89.117		69.323	66.946	59.0506	35.71			33.5095	36.881	71.4455	54.0899					33.5095			61.859	32.421		47.502	31.13			33.5095		26.402	23.103	41.629			33.5095			35.872		51.128	84.295	35.745	511.696
		33.5546		53.169	93.533		67.01	65.213	57.1549	33.595			33.5546	35.658	67.5705	51.1053					33.5546			59.535	31.79		45.29	31.85			33.5546		26.632	21.842	39.655			33.5546			33.186		49.076	84.789	37.176	507.001
		33.5996		55.883	98.885		66.332	65.014	58.2387	35.722			33.5996	34.671	67.6356	50.9615					33.5996			59.177	33.031		48.118	36.296			33.5996		27.171	23.453	38.819			33.5996			32.143		47.943	88.804	40.192	506.845
		33.6446		59.024	101.902		68.13	64.937	58.0228	36.291			33.6446	33.102	66.1298	48.2336					33.6446			59.181	35.707		50.739	35.679			33.6446		27.136	20.886	38.984			33.6446			28.035		43.977	86.899	38.95	502.908
		33.6897		61.137	99.115		66.959	68.59	59.706	40.478			33.6897	33.465	64.4876	44.5438					33.6897			60.248	35.858		49.411	36.647			33.6897		25.498	22.965	36.1			33.6897			31.41		44.642	87.667	41.783	502.145
		33.7347		63.173	105.815		67.067	69.667	56.6325	38.732			33.7347	33.507	64.7508	41.988					33.7347			60.701	33.747		46.2	41.358			33.7347		26.657	23.895	31.264			33.7347			33.456		45.323	87.673	40.717	499.93
		33.7798		66.23	105.948		66.811	70.14	58.0606	35.735			33.7798	35.069	63.4845	40.1324					33.7798			60.525	34.832		43.349	44.436			33.7798		30.954	21.165	27.663			33.7798			29.502		43.003	82.852	39.516	498.61
		33.8248		70.727	110.708		66.006	75.096	59.182	37.581			33.8248	35	64.6171	37.9601					33.8248			59.107	35.303		45.707	46.526			33.8248		32.635	22.177	25.12			33.8248			25.381		41.476	80.815	39.418	492.992
		33.8698		72.612	110.52		66.544	76.673	61.1946	34.225			33.8698	34.007	64.2644	36.8375					33.8698			58.955	35.506		42.574	46.195			33.8698		31.894	23.663	25.727			33.8698			22.431		41.662	80.927	39.911	489.11
		33.9149		77.702	107.441		65.745	80.06	62.8319	34.034			33.9149	34.548	64.8886	35.8184					33.9149			60.868	37.586		43.767	47.219			33.9149		31.708	24.947	27.151			33.9149			29.852		40.7	81.126	40.344	489.088
		33.9599		79.302	107.001		68.096	80.698	59.7652	33.867			33.9599	37.01	66.8077	38.8004					33.9599			62.603	35.948		41.96	48.957			33.9599		30.223	23.439	24.09			33.9599			28.139		42.265	78.078	40.211	488.16
		34.005		78.708	104.138		71.207	76.523	60.6663	31.575			34.005	38.715	64.7075	39.4091					34.005			58.226	34.596		43.051	53.099			34.005		30.367	24.598	26.23			34.005			26.923		41.285	80.384	43.638	486.822
		34.05		75.417	104.039		72.413	75.325	65.4615	30.42			34.05	38.427	70.1812	40.422					34.05			54.927	34.128		41.038	52.366			34.05		28.466	25.867	24.565			34.05			29.26		43.675	78.81	42.974	482.402
		34.095		74.708	101.738		78.901	74.778	64.2715	29.01			34.095	40.621	67.6435	40.0048					34.095			54.934	32.823		42.243	55.954			34.095		24.881	27.1	23.741			34.095			30.078		42.471	82.302	40.104	481.745
		34.1401		73.431	102.926		77.369	71.466	64.3359	28.899			34.1401	41.241	64.6641	41.8853					34.1401			56.565	29.599		43.085	55.057			34.1401		25.116	27.026	23.333			34.1401			32.501		44.378	85.775	35.124	482.024
		34.1851		77.641	107.05		75.505	71.621	63.8226	27.187			34.1851	41.014	67.4694	42.6959					34.1851			52.483	31.445		42.983	55.526			34.1851		26.299	26.332	22.701			34.1851			33.108		46.231	85.602	36.803	475.81
		34.2302		77.835	110.226		74.694	70.562	60.6163	25.337			34.2302	43.167	68.4589	44.5889					34.2302			49.513	28.207		44.995	54.65			34.2302		24.279	25.219	21.799			34.2302			31.611		46.724	87.267	38.975	474.921
		34.2752		82.892	117.766		74.92	69.869	60.138	23.91			34.2752	42.977	71.069	45.5834					34.2752			50.5	28.161		44.62	51.088			34.2752		25.006	25.697	24.818			34.2752			35.41		52.828	87.563	37.628	473.344
		34.3202		84.682	119.618		72.227	71.881	62.7429	21.507			34.3202	45.236	72.0594	42.8102					34.3202			48.207	28.165		42.617	47.544			34.3202		24.189	25.376	23.751			34.3202			30.784		57.526	87.228	41.337	469.145
		34.3653		85.679	120.897		71.844	73.751	61.1232	23.193			34.3653	48.273	74.3689	45.4173					34.3653			50.004	25.716		44.017	39.166			34.3653		25.537	25.781	24.038			34.3653			32.644		61.417	87.266	42.069	471.362
		34.4103		86.804	119.122		74.329	76.361	62.103	20.601			34.4103	48.723	75.5309	40.7229					34.4103			45.665	30.694		45.667	42.445			34.4103		28.426	25.101	25.822			34.4103			32.566		63.655	86.815	42.369	473.022
		34.4554		91.123	115.142		75.575	78.273	64.9914	19.103			34.4554	49.797	77.1036	37.3089					34.4554			47.057	28.743		43.739	40.743			34.4554		28.739	26.732	27.061			34.4554			34.079		64.657	86.387	39.182	467.948
		34.5004		91.769	113.702		74.258	81.174	65.6688	18.78			34.5004	50.552	77.8511	35.702					34.5004			46.722	27.561		46.381	40.407			34.5004		28.367	28.733	24.695			34.5004			29.446		64.722	82.026	36.219	466.919
		34.5454		93.21	115.689		75.19	81.333	64.6546	20.094			34.5454	52.237	81.8259	32.2076					34.5454			45.107	29.402		47.017	38.865			34.5454		28.118	26.602	26.028			34.5454			30.896		59.96	77.989	36.328	471.226
		34.5905		94.641	113.012		73.747	80.643	63.9586	22.977			34.5905	52.428	82.1686	31.0598					34.5905			46.69	25.935		45.704	38.637			34.5905		29.735	28.001	28.557			34.5905			29.212		57.222	76.128	41.135	472.489
		34.6355		92.722	114.903		76.501	80.632	65.9697	19.807			34.6355	52.076	81.3082	33.3776					34.6355			43.909	28.158		48.662	41.429			34.6355		30.973	25.964	29.533			34.6355			29.36		58.278	78.475	40.336	468.541
		34.6806		87.698	117.739		74.321	75.573	66.1077	20.946			34.6806	52.784	84.068	38.8244					34.6806			43.907	27.505		50.092	43.8			34.6806		28.665	26.619	33.074			34.6806			29.03		57.156	76.177	44.33	468.722
		34.7256		82.085	115.966		72.054	73.53	63.4851	18.999			34.7256	54.625	83.5123	41.6034					34.7256			46.048	27.535		52.716	38.516			34.7256		27.874	28.008	32.074			34.7256			24.543		56.367	73.582	46.822	467.522
		34.7706		78.912	115.125		70.213	67.195	61.6975	20.654			34.7706	55.026	81.5191	44.307					34.7706			43.69	30.38		49.79	42.33			34.7706		30.148	30.03	30.404			34.7706			30.599		55.118	73.849	44.309	467.678
		34.8157		72.818	121.15		70.913	63.828	64.3783	21.55			34.8157	57.013	79.7898	45.5833					34.8157			40.505	30.377		50.931	41.583			34.8157		30.912	25.788	32.633			34.8157			33.56		58.33	73.59	44.388	468.568
		34.8607		69.736	122.543		69.973	64.274	63.6342	19.925			34.8607	57.11	75.6199	42.7555					34.8607			38.867	31.143		48.291	42.201			34.8607		31.769	26.551	31.845			34.8607			32.209		58.414	76.195	46.878	468.965
		34.9058		66.783	125.91		69.229	64.091	62.0494	19.149			34.9058	56.208	71.5922	43.1001					34.9058			39.502	29.892		46.237	48.532			34.9058		33.96	26.943	31.027			34.9058			32.701		61.708	74.74	49.048	466.727
		34.9508		64.756	125.364		72.314	62.719	56.0213	20.987			34.9508	59.53	68.7162	39.7117					34.9508			39.575	30.729		43.101	50.422			34.9508		30.463	26.757	32.003			34.9508			27.793		64.134	75.792	46.821	465.266
		34.9958		60.693	130.852		73.762	62.097	53.6838	21.006			34.9958	63.063	66.8119	34.5411					34.9958			36.977	30.318		40.59	49.212			34.9958		29.722	26.919	33.787			34.9958			30.927		64.16	79.073	45.533	464.244
		35.0409		58.353	131.867		75.982	59.701	47.7631	20.063			35.0409	63.476	66.4328	31.3156					35.0409			38.391	28.34		41.938	48.25			35.0409		33.429	30.674	29.474			35.0409			34.533		60.746	78.676	45.926	465.933
		35.0859		55.275	129.01		74.245	62.272	48.8951	18.763			35.0859	66.071	65.9833	29.0224					35.0859			38.282	31.348		40.055	49.86			35.0859		30.486	30.099	29.908			35.0859			35.697		62.136	73.286	44.711	465.668
		35.131		51.587	133.804		72.46	62.313	44.9325	19.881			35.131	68.765	64.4788	27.2124					35.131			37.115	27.723		38.121	48.464			35.131		33.438	29.011	30.331			35.131			37.229		59.781	65.007	42.838	460.28
		35.176		48.385	133.538		68.525	62.296	48.4804	22.55			35.176	67.179	62.6069	29.0805					35.176			37.755	26.731		37.503	42.533			35.176		34.03	28.471	26.516			35.176			36.732		54.962	59.978	42.502	464.899
		35.221		49.402	134.925		64.615	64.715	51.0189	20.228			35.221	64.735	61.6435	26.2687					35.221			38.002	30.99		38.192	36.593			35.221		31.541	28.857	25.632			35.221			35.443		52.387	52.395	42.542	464.22
		35.2661		45.917	132.276		65.105	64.539	53.6576	21.559			35.2661	60.878	59.9294	25.3894					35.2661			41.334	28.579		42.08	35.171			35.2661		32.072	29.087	24.815			35.2661			39.568		52.636	47.115	44.108	463.289
		35.3111		45.546	130.836		60.014	66.348	56.3336	20.854			35.3111	55.818	58.9841	25.561					35.3111			39.592	28.187		42.683	35.378			35.3111		30.365	28.249	25.141			35.3111			39.569		53.922	40.175	43.58	462.413
		35.3562		44.354	132.432		57.893	66.373	58.7846	20.876			35.3562	52.648	56.9359	25.8523					35.3562			40.497	27.188		43.263	35.424			35.3562		30.43	30.49	25.75			35.3562			36.632		54.891	37.731	38.133	459.527
		35.4012		44.871	138.17		58.503	66.011	59.4711	21.442			35.4012	49.002	55.3001	25.6579					35.4012			40.722	27.591		37.433	33.205			35.4012		31.035	29.364	25.52			35.4012			38.732		56.337	32.658	41.591
		35.4462		42.614	128.937		55.687	66.274	62.9767	21.842			35.4462	48.033	52.3614	29.2676					35.4462			42.865	24.393		37.959	32.785			35.4462		33.554	27.2	24.51			35.4462			40.712		60.436	29.789	42.415
		35.4913		42.514	128.899		56.495	66.25	65.3175	23.128			35.4913	46.866	51.0198	30.5483					35.4913			44.407	25.915		35.289	31.571			35.4913		33.185	27.616	26.408			35.4913			41.556		63.026	26.239	42.248
		35.5363		43.24	129.919		57.04	62.48	70.0586	21.721			35.5363	46.887	51.1441	33.0727					35.5363			48.577	28.06		32.296	37.043			35.5363		31.549	26.896	26.917			35.5363			42.984		68.086	23.268	41.805
		35.5813		44.205	128.366		57.692	63.073	74.5557	20.767			35.5813	48.073	48.5671	30.5066					35.5813			52.488	27.245		32.803	36.295			35.5813		32.691	27.881	28.962			35.5813			41.38		65.592	20.376	41.79
		35.6264		43.384	129.558		56.333	60.82	77.1192	20.077			35.6264	48.412	47.5516	29.2264					35.6264			55.215	25.605		34.095	40.398			35.6264		32.777	32.278	31			35.6264			38.929		66.535	19.981	43.942
		35.6714		40.898	124.754		52.685	62.063	81.2393	20.444			35.6714	50.178	45.0501	32.8691					35.6714			59.445	25.248		37.541	40.969			35.6714		32.204	27.917	31.108			35.6714			33.239		69.411	30.071	44.22
		35.7165		41.258	120.76		54.17	58.893	84.4517	20.927			35.7165	52.771	42.6987	30.9108					35.7165			56.129	27.819		39.884	42.85			35.7165		34.429	27.986	29.813			35.7165			34.648		63.148	19.833	46.267
		35.7615		39.067	124.254		53.293	59.084	81.1443	20.583			35.7615	55.661		29.5828					35.7615			58.307	26.19		36.697	42.265			35.7615		34.276	28.99				35.7615			31.238		62.486	19.791	48.93
		35.8065		38.992	122.506		53.811	57.276	76.575	20.414			35.8065	55.781		28.0935					35.8065			62.749	27.068		33.86	40.128			35.8065		32.864	27.153				35.8065			35.602		57.912	20.081	48.709
		35.8516		40.162	126.019		51.801	56.787	68.5191	21.721			35.8516	55.812		25.0007					35.8516			69.945	26.033		35.644	38.329			35.8516		36.844	25.955				35.8516			35.937		53.765	23.151	44.451
		35.8966		38.543	124.118		49.875	60.021	64.3167	23.949			35.8966	51.695		23.3196					35.8966			69.57	26.141		39.203	36.545			35.8966		41.859	23.458				35.8966			34.402		50.651	23.339	41.756
		35.9417		40.347	124.239		49.355	61.939	61.0642	23.491			35.9417	49.527		22.2273					35.9417			72.035	27.552		35.701	34.695			35.9417		39.445	23.951				35.9417			38.408		53.235	23.125	40.239
		35.9867		38.955	121.146		51.791	61.669	55.1025	22.814			35.9867	47.281		22.3632					35.9867			78.635	29.041		37.468	38.857			35.9867		39.796	23.519				35.9867			36.591		57.5	20.935	41.115
		36.0317		40.918	118.354		49.722	62.663	51.5498	23.969			36.0317	45.995		22.2527					36.0317			78.182	24.199		30.603	38.843			36.0317		39.24	24.98				36.0317			32.962		56.069		39.241
		36.0768		41.548	110.519		48.108	62.565	44.6661	25.181			36.0768	41.355		25.2326					36.0768			76.52	23.343		33.755	40.862			36.0768		42.995	24.297				36.0768			34.346		57.369		37.717
		36.1218		40.3	107.127		48.664	62.183	48.983	24.835			36.1218	41.475		25.3638					36.1218			77.508	25.192		33.563	40.239			36.1218		43.81	22.328				36.1218			29.356		58.822		33.897
		36.1669		41.42	104.744		52.162	58.502	50.7095	25.728			36.1669	42.655		24.3578					36.1669			75.171	30.304		33.819	46.028			36.1669		41.112	21.997				36.1669			33.974		58.464		33.429
		36.2119		41.608	102.075		56.215	57.956	55.094	24.743			36.2119	41.682		23.0785					36.2119			72.225	25.907		32.042	45.713			36.2119		40.475	21.213				36.2119			32.226		53.142		31.077
		36.2569		42.21	101.342		59.964	58.735	60.3221	27.528			36.2569	42.663		22.8247					36.2569			73.074	28.582		35.228	45.819			36.2569		40.505	21.958				36.2569			30.576		53.93		31.979
		36.302		38.497	101.517		57.494	58.767	60.0032	25.926			36.302	42.103		23.1782					36.302			69.299	30.415		38.027	52.12			36.302		38.7	21.554				36.302			28.774		56.355		33.347
		36.347		36.924	100.784		56.436	59.019	61.474	25.849			36.347	40.59		24.7992					36.347			70.733	30.707		39	51.576			36.347		39.416	24.201				36.347			29.174		59.243		33.23
		36.3921		35.592	104.267		54.215	64.333	59.2039	25.449			36.3921	38.957		27.7289					36.3921			71.088	31.06		38.497	55.85			36.3921		34.894	24.506				36.3921			32.829		54.501		37.024
		36.4371		35.671	104.655		57.794	64.921	56.9542	26.101			36.4371	39.395		27.4625					36.4371			72.143	32.15		41.217	56.146			36.4371		33.374	25.724				36.4371			28.622		61.832		38.058
		36.4821		33.322	104.057		58.819	70.347	59.5349	27.561			36.4821	38.048		27.2309					36.4821			64.844	32.077		40.308	55.652			36.4821		34.612	21.706				36.4821			29.163		68.27		37.25
		36.5272		32.212	102.993		59.62	73.4	58.4643	26.67			36.5272	35.99		25.8352					36.5272			65.309	31.626		40.905	53.216			36.5272		36.054	22.111				36.5272			27.737		70.929		36.157
		36.5722		34.718	100.54		55.798	76.827	55.7146	26.893			36.5722	36.417		24.3961					36.5722			66.914	33.449		41.63	51.498			36.5722		37.709	18.672				36.5722			26.875		71.089		36.961
		36.6173		37.864	99.202		58.541	77.753	58.0414	29.669			36.6173	34.182		25.0325					36.6173			64	33.549		42.149	52.694			36.6173		35.013	22.418				36.6173			26.69		72.398		38.082
		36.6623		36.142	100.969		56.09	79.324	50.9106	28.222			36.6623	32.418		23.6369					36.6623			63.576	34.224		36.634	55.212			36.6623		36.1	20.877				36.6623			30.555		70.793		33.908
		36.7073		38.018	99.897		53.624	85.016	54.6652	29.937			36.7073	28.612		23.5744					36.7073			65.462	34.268		33.888	54.789			36.7073		38.671	20.408				36.7073			29.284		66.669		35.847
		36.7524		40.376	95.781		52.14	85.25	53.9882	27.35			36.7524	25.708		22.765					36.7524			64.844	35.062		33.514	53.748			36.7524		37.575	20.802				36.7524			28.742		59.619		34.671
		36.7974		37.861	99.546		58.158	81.112	57.3802	26.56			36.7974	24.071		21.5052					36.7974			64.164	32.71		33.227	53.005			36.7974		39.201	21.521				36.7974			29.104		54.787		31.702
		36.8425		38.106	98.604		61.631	78.861	53.0192	28.785			36.8425	22.854		21.9301					36.8425			66.034	29.075		35.165	58.115			36.8425		35.327	21.299				36.8425			31.893		55.993		33.186
		36.8875		35.47	99.303		59.872	71.756	51.7672	24.878			36.8875	22.741		22.3362					36.8875			66.216	30.226		31.167	60.105			36.8875		33.258	18.335				36.8875			34.062		58.39		31.241
		36.9325		37.912	100.335		60.027	66.918	48.1151	27.975			36.9325	21.298		23.1979					36.9325			68.035	31.397		31.347	56.335			36.9325		37.618	19.092				36.9325			33.038		59.285		31.985
		36.9776		41.47	105.856		57.918	62.971	47.8694	26.517			36.9776	22.113		23.9547					36.9776			72.598	27.738		31.69	62.527			36.9776		34.308	19.936				36.9776			34.505		57.103		29.374
		37.0226		39.587	110.546		58.036	59.82	47.03	27.639			37.0226	21.584		22.5002					37.0226			76.394	30.047		30.314	64.514			37.0226		35.949	20.864				37.0226			34.473		60.968		31.131
		37.0677		39.707	112.863		55.323	57.958	49.4664	28.614			37.0677	19.438		22.7558					37.0677			77.816	31.593		28.46	64.969			37.0677		33.661	21.984				37.0677			33.714		61.992		32.011
		37.1127		41.381	117.281		50.302	57.419	53.5178	28.871			37.1127	22.009		23.757					37.1127			74.44	31.043		30.999	67.647			37.1127		34.515	24.183				37.1127			34.025		60.535		30.849
		37.1577		39.446	118.662		49.193	59.484	51.5474	31.13			37.1577	22.709		26.519					37.1577			73.029	33.401		29.105	70.802			37.1577		37.555	21.905				37.1577			33.93		61.458		31.183
		37.2028		41.593	119.715		46.586	63.352	50.3013	29.402			37.2028	22.363		31.9133					37.2028			73.927	33.138		29.814	70.552			37.2028		39.059	20.568				37.2028			31.428		61.721		30.123
		37.2478		40.811	115.947		43.891	64.77	48.5838	28.682			37.2478	20.506		29.4758					37.2478			75.503	38.094		27.852	70.147			37.2478		43.351	21.649				37.2478			31.738		63.871		30.152
		37.2929		40.678	112.485		41.581	65.697	48.8634	28.784			37.2929	20.509		30.5671					37.2929			72.742	43.333		28.741	71.86			37.2929		48.503	22.424				37.2929			29.233		63.799		34.664
		37.3379		41.497	114.238		44.784	64.489	48.9579	32.155			37.3379	20.773		32.835					37.3379			72.251	44.903		27.934	71.076			37.3379		48.774	22.272				37.3379			31.037		63.022		36.501
		37.3829		42.975	112.205		40.949	62.119	44.723	32.072			37.3829	20.625		32.9637					37.3829			72.373	53.749		29.517	70.131			37.3829		53.265	24.371				37.3829			26.997		56.957		35.184
		37.428		47.414	110.099		43.198	59.741	47.5498	33.781			37.428	21.65		30.6105					37.428			77.187	58.466		30.688	73.161			37.428		55.693	24.992				37.428			29.959		54.463		35.744
		37.473		43.498	106.239		43.094	53.385	46.6847	32.361			37.473	23.12		28.7481					37.473			77.298	56.62		30.933	71.233			37.473		54.336	24.069				37.473			29.772		52.877		38.129
		37.5181		42.844	108.05		42.691	53.534	46.6238	34.492			37.5181	23.988		26.195					37.5181			74.179	55.438		28.162	76.022			37.5181		49.714	24.457				37.5181			30.224		44.953		41.355
		37.5631		43.592	108.701		44.329	54.418	47.6363	36.572			37.5631	24.702		24.812					37.5631			74.987	49.218		27.154	75.462			37.5631		52.337	23.364				37.5631			32.124		45.288		41.055
		37.6081		42.352	108.558		47.19	56.152	54.6307	41.01			37.6081	23.473		25.0501					37.6081			76.104	43.778		27.281	79.585			37.6081		41.409	22.686				37.6081			28.393		43.177		43.592
		37.6532		46.009	111.831		47.452	57.033	57.0471	44.404			37.6532	24.492		25.7014					37.6532			80.394	40.68		29.058	77.31			37.6532		42.304	22.363				37.6532			30.859		41.46		44.082
		37.6982		47.684	108.576		49.372	56.561	59.4425	44.49			37.6982	27.979		26.1073					37.6982			76.95	39.508		31.25	75.139			37.6982		40.195	23.465				37.6982			32.042		39.059		44.439
		37.7433		47.484	110.188		46.546	59.021	61.2667	46.081			37.7433	25.775		25.8721					37.7433			74.517	32.618		29.527	71.903			37.7433		37.735	23.857				37.7433			30.971		38.809		51.038
		37.7883		50.827	112.767		45.96	58.713	60.9518	43.377			37.7883	26.89		30.8873					37.7883			75.811	31.077		34.061	70.296			37.7883		36.96	20.742				37.7883			27.046		34.56		54.39
		37.8333		53.435	109.256		45.456	55.799	66.4233	46.085			37.8333	28.146		29.2266					37.8333			74.781	31.522		39.113	67.407			37.8333		34.744	22.607				37.8333			28.824		33.569		53.976
		37.8784		52.466	108.402		43.364	57.4	61.306	44.593			37.8784	29.238		28.9593					37.8784			72.751	30.029		39.011	66.234			37.8784		34.494	24.204				37.8784			30.493		33.595		54.341
		37.9234		53.058	107.384		44.243	56.387	64.395	43.448			37.9234	28.375		29.5934					37.9234			69.336	28.094		38.951	65.729			37.9234		35.89	22.632				37.9234			28.223		33.332		59.935
		37.9685		51.601	105.473		45.387	54.938	67.9562	40.568			37.9685	26.683		31.8694					37.9685			68.865	24.223		38.679	66.473			37.9685		34.892	20.561				37.9685			30.013		37.404		63.035
		38.0135		49.673	99.265		42.592	53.333	67.341	41.685			38.0135	27.442		31.8631					38.0135			63.536	26.902		35.869	67.259			38.0135		36.369	19.626				38.0135			27.514		37.296		59.645
		38.0585		48.454	101.227		43.818	52.228	67.0323	39.616			38.0585	28.712		31.672					38.0585			65.915	23.477		36.482	63.583			38.0585		31.928	20.435				38.0585			30.17		36.151		61.119
		38.1036		49.437	102.737		41.971	53.805	69.9044	37.095			38.1036	26.406		32.6092					38.1036			61.168	20.946		36.375	66.259			38.1036		32.679	19.488				38.1036			28.182		37.763		63.048
		38.1486		51.901	105.353		42.452	51.097	73.4416	36.706			38.1486	25.172		29.7723					38.1486			64.064	24.201		34.614	68.643			38.1486		33.309	20.393				38.1486			27.61		40.56		61.956
		38.1936		51.866	107.105		42.203	53.032	71.531	35.078			38.1936	22.811		30.6293					38.1936			64.149	23.193		37.509	70.09			38.1936		33.375	21.94				38.1936			30.151		49.655		66.074
		38.2387		51.755	108.271		41.141	49.982	64.6535	36.316			38.2387	22.097		30.0193					38.2387			64.09	23.318		37.796	74.072			38.2387		32.376	23.882				38.2387			31.379		55.104		70.642
		38.2837		50.428	115.767		35.976	51.711	66.1973	34.551			38.2837	18.85		30.5948					38.2837			66.371	23.623		37.402	74.767			38.2837		36.188	19.516				38.2837			32.934		57.962		71.36
		38.3288		50.337	115.126		37.868	51.545	64.5915	32.332			38.3288	18.959		27.2256					38.3288			63.434	24.36		40.555	76.845			38.3288		35.791	19.203				38.3288			32.835		65.413		72.677
		38.3738		47.774	122.682		37.586	53.046	59.0615	33.174			38.3738	17.928		28.4148					38.3738			61.833	28.426		40.011	72.967			38.3738		38.312	23.39				38.3738			31.837		70.902		69.132
		38.4188		45.583	125.212		40.219	51.422	59.9511	35.834			38.4188	17.362		23.9318					38.4188			64.541	26.651		35.232	77.863			38.4188		36.304	21.367				38.4188			34.018		68.396		68.014
		38.4639		41.572	128.714		42.133	51.358	61.9811	31.239			38.4639	16.467		25.7202					38.4639			62.491	25.493		33.291	76.005			38.4639		34.11	19.051				38.4639			33.237		66.26		69.371
		38.5089		38.883	127.493		41.352	52.174	61.5615	32.188			38.5089	16.671		25.4877					38.5089			62.104	26.822		34.043	77.906			38.5089		34.896	20.89				38.5089			32.509		63.218		71.458
		38.554		37.708	126.111		41.035	49.979	64.5425	32.582			38.554	16.685		25.3937					38.554			60.077	24.171		31.788	72.709			38.554		31.898	22.818				38.554			30.922		61.14		69.9
		38.599		33.849	122.119		41.335	46.77	64.8968	31.492			38.599	17.114		28.3356					38.599			62.531	24.838		28.953	70.563			38.599		32.488	22.599				38.599			29.925		62.704		69.391
		38.644		31.628	124.396		38.871	46.247	63.5519	28.802			38.644	19.152		27.9164					38.644			61.592	23.183		25.841	72.883			38.644		32.259	19.977				38.644			30.922		61.577		70.058
		38.6891		32.334	119.943		37.742	45.05	64.1033	29.223			38.6891	19.522		31.1667					38.6891			62.946	23.162		27.728	73.986			38.6891		35.075	21.115				38.6891					70.565		70.082
		38.7341		33.326	116.796		32.587	46.305	64.9044	30.16			38.7341	19.673		31.918					38.7341			65.525	24.271		27.667	76.669			38.7341		34.596	21.6				38.7341					80.197		71.008
		38.7792		35.456	117.171		31.95	44.769	66.1228	29.4			38.7792	21.187		32.0228					38.7792			64.249	25.468		26.959	76.2			38.7792		37.301	22.451				38.7792					95.366		69.616
		38.8242		37.389	111.439		30.599	45.628	61.7987	29.254			38.8242	20.401		35.2845					38.8242			65.302	26.02		26.791	78.406			38.8242		33.945	22.295				38.8242					104.57		78.078
		38.8692		38.303	108.823		31.43	45.4	64.3572	27.601			38.8692	20.589		36.265					38.8692			66.306	25.228		27.057	81.064			38.8692		32.451	24.47				38.8692					109.676		81.34
		38.9143		40.971	109.997		27.27	45.851	62.9866	25.476			38.9143	21.533		34.01					38.9143			68.439	25.766		28.516	81.374			38.9143		32.616	24.537				38.9143					101.645		82.098
		38.9593		41.658	104.493		27.369	47.195	61.6557	24.47			38.9593	20.134		32.5655					38.9593			69.041	30.547		28.524	82.964			38.9593		29.026	24.592				38.9593					92.723		80.501
		39.0044		42.075	100.327		28.664	48.38	58.8004	25.64			39.0044	22.432		32.3909					39.0044			64.162	26.698		26.204	82.419			39.0044		27.699	24.153				39.0044					78.658		84.245
		39.0494		45.129	95.473		28.228	47.55	54.8918	25.804			39.0494	22.131		29.7284					39.0494			63.784	27.31		29.821	87.372			39.0494		30.529	25.766				39.0494					64.807		81.578
		39.0944		50.934	91.489		26.671	46.791	54.2561	25.397			39.0944	20.654		26.327					39.0944			63.201	26.639		28.946	91.345			39.0944		28.354	26.389				39.0944					59.372		83.27
		39.1395		50.311	86.806		24.972	44.646	56.7577	24.342			39.1395	22.345		27.7223					39.1395			65.257	26.084		30.31	95.748			39.1395		28.657	26.432				39.1395					53.405		84.806
		39.1845		52.562	86.685		25.368	45.164	56.5008	24.537			39.1845	22.225		27.4599					39.1845			65.527	27.46		28.608	93.844			39.1845		28.219	25.898				39.1845					53.14		86.65
		39.2296		55.92	84.371		24.573	46.458	57.0765	23.042			39.2296	21.708		31.048					39.2296			64.305	26.527		28.907	95.827			39.2296		29.912	25.24				39.2296					56.949		86.02
		39.2746		57.333	80.767		25.91	47.813	62.014	22.524			39.2746	21.793		31.5137					39.2746			62.192	25.314		30.173	91.006			39.2746		30.237	25.319				39.2746					47.609		84.285
		39.3196		59.015	78.642		28.375	49.523	61.0572	23.891			39.3196	22.24		31.4917					39.3196			63.077	25.847		30.798	91.584			39.3196		27.467	24.62				39.3196					44.436		81.798
		39.3647		58.379	74.948		29.619	54.431	59.9762	24.073			39.3647	23.86		32.6022					39.3647			64.056	25.522		27.081	86.581			39.3647		31.059	22.856				39.3647					43.274		76.589
		39.4097		59.818	71.99		35.274	59.965	58.7022	22.601			39.4097	22.136		36.177					39.4097			66.026	27.433		26.501	87.03			39.4097		29.288	21.872				39.4097					42.988		66.777
		39.4548		60.45	69.809		34.781	63.543	54.4145	22.333			39.4548	23.497		41.8419					39.4548			64.151	28.349		28.499	88.626			39.4548		31.276	25.848				39.4548					42.868		57.051
		39.4998		60.397	68.847		31.045	62.822	56.1019	24.887			39.4998	23.203		39.567					39.4998			68.41	26.088		29.946	87.872			39.4998		31.527	24.152				39.4998					42.042		49.414
		39.5448		56.535	62.823		29.842	64.667	55.4192	22.85			39.5448	23.219		38.977					39.5448			68.986	26.278		29.99	85.081			39.5448		31.735	20.984				39.5448					45.67		43.262
		39.5899		54.902	61.594		28.604	61.69	54.6963	26.795			39.5899	22.875		38.1115					39.5899			71.93	28.289		31.387	86.161			39.5899		29.879	25.642				39.5899					47.911		39.311
		39.6349		54.472	62.913		28.321	60.824	51.3877	24.1			39.6349	23.595		36.3583					39.6349			71.112	28.96		29.169	84.195			39.6349		29.913	23.8				39.6349					49.491		39.614
		39.68		48.583	60.307		29.816	52.998	52.8007	23.638			39.68	21.373		40.41					39.68			68.734	27.585		32.349	82.203			39.68		29.614	23.595				39.68					48.919		39.941
		39.725		44.776	56.696		32.172	51.169	52.2953	24.006			39.725	18.426		41.7659					39.725			70.722	25.704		28.88	76.206			39.725		32.341	22.07				39.725					50.017		41.023
		39.77		40.515	59.098		31.16	46.647	56.0905	24.897			39.77	19.213		44.0028					39.77			70.028	24.099		29.783	69.055			39.77		32.882	24.368				39.77					51.164		38.513
		39.8151		41.081	56.864		26.949	45.324	53.5238	26.182			39.8151	18.556		45.1019					39.8151			67.864	25.494		28.918	63.407			39.8151		31.173	24.304				39.8151					53.3		40.883
		39.8601		43.239	60.244		26.735	45.274	52.5228	23.697			39.8601	18.028		43.303					39.8601			68.685	25.499		28.506	59.295			39.8601		29.654	26.09				39.8601					55.284		41.751
		39.9052		43.896	56.567		27.72	47.468	52.6358	26.014			39.9052	18.732		41.5511					39.9052			63.734	26.61		25.064	57.356			39.9052		26.526	28.393				39.9052					62.217		45.86
		39.9502		44.905	56.769		28.512	48.565	54.6344	25.478			39.9502	16.718		38.9058					39.9502			65.98	25.253		28.336	56.486			39.9502		29.576	23.229				39.9502					66.234		51.318
		39.9952		44.907	59.254		29.43	47.93	52.4218	25.185			39.9952	19.3		37.0175					39.9952			63.099	24.607		28.62	55.095			39.9952		26.082	25.089				39.9952					64.96		58.359
		40.0403		44.03	55.856		28.345	48.641	49.8907	24.547			40.0403	18.017		32.3322					40.0403			62.601	25.998		30.694	50.65			40.0403		30.353	23.848				40.0403					67.256		69.761
		40.0853		42.139	58.089		26.887	47.252	49.809	25.821			40.0853	17.897		35.7214					40.0853			62.808	26.988		30.878	51.05			40.0853		31.767	23.469				40.0853					61.566		84.033
		40.1304		41.76	56.314		28.464	48.977	51.4344	28.163			40.1304	16.058		37.0503					40.1304			61.131	28.052		29.73	52.227			40.1304		32.297	24.102				40.1304					63.342		94.747
		40.1754		44.691	60.63		29.674	47.287	48.5175	25.04			40.1754	16.144		36.8042					40.1754			60.625	30.503		28.288	48.117			40.1754		37.847	25.199				40.1754					62.286		106.718
		40.2204		48.147	61.296		31.543	47.651	46.4257	24.736			40.2204	17.766		41.1786					40.2204			60.507	26.108		25.759	48.607			40.2204		37.785	23.532				40.2204					62.948		112.738
		40.2655		49.08	61.312		31.134	44.576	46.7393	25.611			40.2655	18.402		46.5416					40.2655			61.604	27.034		30.128	47.496			40.2655		36.889	23.385				40.2655					56.796		117.997
		40.3105		49.45	63.486		32.524	45.492	52.3329	24.641			40.3105	17.423		47.1153					40.3105			63.973	27.384		32.266	43.987			40.3105		38.394	21.115				40.3105					61.36		119.58
		40.3556		49.13	65.485		30.494	44.115	56.8197	24.713			40.3556	18.389		47.3022					40.3556			66.261	25.405		29.784	42.605			40.3556		36.698	24.52				40.3556					54.374		122.615
		40.4006		45.594	66.84		27.811	46.519	60.4881	25.321			40.4006	20.399		49.9841					40.4006			61.922	26.195		29.137	40.779			40.4006		34.811	24.862				40.4006					57.583		125.305
		40.4456		43.148	67.915		27.407	46.153	62.9791	22.647			40.4456	23.77		46.9612					40.4456			66.031	26.978		30.317	38.196			40.4456		31.791	24.523				40.4456					60.08		117.83
		40.4907		41.722	70.001		28.871	42.734	62.5735	23.204			40.4907	24.776		41.9451					40.4907			65.148	26.801		31.997	37.796			40.4907			25.946				40.4907					66.616		123.157
		40.5357		39.909	73.805		28.017	42.41	61.1344	23.938			40.5357	21.561		38.3279					40.5357			60.13	27.186		29.899	33.913			40.5357			26.759				40.5357					68.798		122.77
		40.5808		42.103	76.12		25.628	40.739	63.2531	23.379			40.5808	21.448		36.4012					40.5808			54.491	28.429		27.569	36.545			40.5808			25.623				40.5808					69.451		122.524
		40.6258		43.051	75.261		27.086	40.9	61.9283	25.286			40.6258	22.289		34.0832					40.6258			55.431	26.966		28.333	37.428			40.6258			26.923				40.6258					74.029		121.962
		40.6708		46.034	79.356		26.875	37.472	66.5103	24.157			40.6708	20.959		32.6027					40.6708			53.735	25.523		27.678	36.319			40.6708			27.887				40.6708					77.974		123.693
		40.7159		48.59	82.298		24.763	36.81	67.0813	23.25			40.7159	19.24		31.5187					40.7159			51.278	27.087		27.963	35.065			40.7159			26.78				40.7159					74.705		123.291
		40.7609		57.437	80.816		23.006	36.421	65.7351	22.649			40.7609	17.882		30.8994					40.7609			54.738	28.961		30.105	31.267			40.7609			30.452				40.7609					70.133		126.314
		40.806		59.512	80.006		21.939	39.805	66.6939	25.469			40.806	16.883		29.6555					40.806			53.891	31.098		28.393	29.637			40.806			29.411				40.806					66.987		134.388
		40.851		56	80.087		23.759	39.923	66.0752	24.914			40.851	18.588		27.1641					40.851			58.164	29.084		26.511	31.592			40.851			28.318				40.851					61.668		129.762
		40.896		57.949	75.953		24.312	39.424	60.0214	23.857			40.896	17.188		29.2259					40.896			54.547	29.37		26.184	30.34			40.896			29.086				40.896					59.241		121.588
		40.9411		51.308	71.51		25.083	36.653	63.9535	24.561			40.9411	18.025		31.0058					40.9411			55.501	28.723		26.771	28.15			40.9411			28.547				40.9411					62.75		105.812
		40.9861		44.083	73.215		24.914	36.868	60.879	24.504			40.9861	16.725		29.5999					40.9861			55.99	27.675		29.834	29.972			40.9861			27.081				40.9861					63.669		94.585
		41.0312		39.803	69.988		25.183	38.972	62.0775	26.027			41.0312	16.655		30.2614					41.0312			55.477	27.788		32.965	30.507			41.0312			25.411				41.0312					66.786		81.732
		41.0762		37.518	69.607		28.284	36.755	59.2436	25.501			41.0762	20.312		32.7571					41.0762			55.37	25.801		31.952	30.287			41.0762			28.434				41.0762					70.155		64.364
		41.1212		37.778	71.005		27.619	36.85	59.4641	25.804			41.1212	20.601		31.5102					41.1212			53.623	29.215		32.354	31.097			41.1212			27.691				41.1212					70.83		49.783
		41.1663		38.274	69.443		25.475	37.155	61.327	25.872			41.1663	18.427		36.152					41.1663			53.452	28.791		32.856	31.962			41.1663			27.294				41.1663					69.892		41.268
		41.2113		38.938	65.678		26.395	37.118	58.1359	27.116			41.2113	18.454		36.0891					41.2113			52.927	29.33		33.167	30.666			41.2113			25.48				41.2113					72.721		34.129
		41.2563		38.162	62.222		26.531	35.486	54.8908	26.568			41.2563	17.574		40.8903					41.2563			57.673	33.058		36.939	28.838			41.2563			23.646				41.2563					76.393		32.303
		41.3014		37.336	60.691		25.037	37.928	53.0034	30.195			41.3014	16.32		45.8554					41.3014			56.332	33.808		34.143	30.538			41.3014			24.588				41.3014					83.409		33.172
		41.3464		34.42	56.968		25.184	35.436	51.848	31.894			41.3464	19.093		49.3997					41.3464			59.52	29.637		37.44	27.264			41.3464			24.7				41.3464					84.332		28.919
		41.3915		34.152	55.995		24.116	36.544	49.0006	34.497			41.3915	19.295		52.8421					41.3915			61.607	29.373		37.383	26.146			41.3915			20.644				41.3915					86.657		28.626
		41.4365		32.034	56.84		26.236	36.163	51.7761	33.902			41.4365	20.317		49.9435					41.4365			58.828	29.289		35.427	27.479			41.4365			20.262				41.4365					89.557		24.472
		41.4815		32.628	55.714		25.999	37.966	51.9348	34.122			41.4815	19.716		46.6473					41.4815			59.908	28.348		37.236	28.132			41.4815			19.118				41.4815					83.332		24.021
		41.5266		34.392	57.199		22.122	39.75	52.5169	34.666			41.5266	22.495		40.8989					41.5266			61.105	24.359		36.622	28.762			41.5266			23.162				41.5266					75.23		25.275
		41.5716		37.528	55.561		23.314	42.54	55.7479	35.071			41.5716	18.002		38.2082					41.5716			60.092	22.737		34.176	30.751			41.5716			22.337				41.5716					66.941		24.995
		41.6167		36.201	56.616		25.128	43.231	52.9761	37.13			41.6167	20.013		31.4852					41.6167			61.697	22.813		32.616	31.698			41.6167			20.336				41.6167					55.187		21.775
		41.6617		37.184	60.089		21.472	44.067	51.0788	36.68			41.6617	19.266		28.7242					41.6617			60.169	23.126		29.838	31.4			41.6617			19.976				41.6617					55.234		22.428
		41.7067		36.171	55.778		24.499	49.957	54.0676	38.36			41.7067	20.672		25.7922					41.7067			62.627	23.88		30.273	33.032			41.7067			21.267				41.7067					53.831		19.851
		41.7518		36.501	53.415		22.762	52.217	53.8875	39.065			41.7518	20.423		24.4846					41.7518			61.718	23.479		32.793	31.258			41.7518			20.989				41.7518					52.194		21.872
		41.7968		39.038	51.103		22.677	52.528	53.5335	39.06			41.7968	21.412		23.8924					41.7968			60.824	24.985		28.98	30.583			41.7968			22.046				41.7968					52.067		23.396
		41.8419		39.496	51.331		22.337	53.468	55.5913	38.51			41.8419	21.678		22.9608					41.8419			60.187	23.484		27.938	30.752			41.8419			18.111				41.8419					53.119		24.814
		41.8869		41.815	52.85		21.487	51.564	53.936	38.749			41.8869	21.023		27.9455					41.8869			57.723	21.248		27.068	30.438			41.8869			22.914				41.8869					46.625		22.824
		41.9319		43.565	53.418		22.185	47.828	55.3866	37.263			41.9319	22.329		29.7046					41.9319			58.019	26.162		27.399	28.166			41.9319			23.542				41.9319					41.037		20.751
		41.977		46.889	52.335		23.003	47.198	51.2869	37.01			41.977	21.943		27.6779					41.977			56.708	24.976		29.601	27.503			41.977			19.988				41.977					39.189		20.598
		42.022		44.691	58.092		22.095	44.161	56.3224	36.523			42.022	21.069		27.6162					42.022			51.865	22.608		29.498				42.022			23.219				42.022					37.354		21.803
		42.0671		45.63	61.693		21.191	42.058	61.3351	33.362			42.0671	20.95		27.511					42.0671			49.439	23.182		27.482				42.0671			19.148				42.0671					41.594		22.566
		42.1121		45.728	58.156		21.995	42.014	63.7642	33.801			42.1121	19.484		27.6283					42.1121			50.335	23.174		28.464				42.1121			19.987				42.1121					40.114		20.177
		42.1571		44.457	60.858		25.855	39.877	72.0222	29.834			42.1571	19.529		26.213					42.1571			48.539	21.916		29.217				42.1571			20.894				42.1571					41.476		21.926
		42.2022		45.673	61.592		25.213	38.64	71.1639	30.123			42.2022	19.224		26.719					42.2022			45.858	21.838		31.025				42.2022			20.84				42.2022					35.396		21.789
		42.2472		44.59	63.467		24.611	39.388	68.9117	30.722			42.2472	19.134		26.6278					42.2472			49.647	21.995		33.784				42.2472			21.997				42.2472					34.783		19.891
		42.2923		44.62	68.217		25.903	41.145	71.5272	31.131			42.2923	19.328		25.2378					42.2923			49.876	24.685		30.182				42.2923			21.996				42.2923					29.465		21.295
		42.3373		39.842	68.367		26.225	39.985	68.7525	28.837			42.3373	19.771		24.6457					42.3373			52.53	21.689		30.188				42.3373			22.913				42.3373					29.812		21.73
		42.3823		39.9	74.223		24.777	44.517	68.6009	28.545			42.3823	20.03		24.9905					42.3823			53.615	24.553		30.84				42.3823			21.636				42.3823					28.761		20.835
		42.4274		39.589	74.431		26.122	44.421	65.2591	25.924			42.4274	21.787		23.2688					42.4274			55.096	25.833		27.512				42.4274			21.091				42.4274					33.943		18.873
		42.4724		39.945	80.322		23.611	48.138	68.4759	25.352			42.4724	22.977		22.0658					42.4724			55.349	26.318		28.985				42.4724			24.458				42.4724					34.605		23.468
		42.5175		38.97	85.127		26.005	50.858	66.2031	27.182			42.5175	22.879		20.2					42.5175			54.378	23.521		26.745				42.5175			22.632				42.5175					37.506
		42.5625		41.022	81.815		23.377	53.175	64.9702	25.987			42.5625	23.068		19.5586					42.5625			55.49	26.281		25.43				42.5625			23.066				42.5625					40.212
		42.6075		41.933	80.95		23.98	53.9	67.5221	25.576			42.6075	22.507		19.2889					42.6075			57.775	26.086		29.268				42.6075			22.517				42.6075					40.658
		42.6526		43.26	81.313		25.393	55.932	65.9369	25.823			42.6526	20.913		20.4429					42.6526			61.271	24.773		29.37				42.6526			25.721				42.6526					39.11
		42.6976		44.372	80.932		26.731	56.692	64.8097	24.263			42.6976	22.875		20.5472					42.6976			64.758	24.61		24.747				42.6976			21.581				42.6976					40.892
		42.7427		46.208	75.881		27.049	60.997	68.0891	22.457			42.7427	21.665		21.7644					42.7427			63.182	23.17		23.395				42.7427			22.932				42.7427					43.168
		42.7877		45.669	73.957		27.699	56.757	66.521	26.573			42.7877	21.913		18.8557					42.7877			61.896	24.211		25.88				42.7877			25.394				42.7877					39.714
		42.8327		44.067	73.08		28.356	53.873	66.6386	25.9			42.8327	18.947		20.9323					42.8327			59.516	23.468		27.981				42.8327			23.8				42.8327					41.207
		42.8778		44.851	73.311		30.343	55.093	61.1479	23.629			42.8778	19.611		20.3521					42.8778			61.475	24.267		32.424				42.8778			22.446				42.8778					44.988
		42.9228		46.313	69.365		30.583	53.573	54.9632	25.552			42.9228	21.121		18.9614					42.9228			62.492	28.014		29.692				42.9228			21.88				42.9228					52.375
		42.9679		47.038	67.113		34.494	50.931	50.8649	25.166			42.9679	21.91							42.9679			63.831	25.625		33.795				42.9679			21.801				42.9679					50.678
		43.0129		46.186	68.251		34.19	49.345	48.0263	24.865			43.0129	22.454							43.0129			59.914	23.733		33.397				43.0129			20.407				43.0129					49.356
		43.0579		43.267	69.082		36.791	47.101	52.4878	24.821			43.0579	22.585							43.0579			61.265	22.746		36.139				43.0579			21.596				43.0579					51.51
		43.103		41.074	65.757		36.166	49.129	54.8288	25.638			43.103	23.34							43.103			66.04	25.257		38.636				43.103			21.852				43.103					51.379
		43.148		41.147	66.267		37.56	51.123	55.3544	26.204			43.148	22.063							43.148			63.645	24.374		39.655				43.148			23.782				43.148					51.649
		43.1931		43.063	66.255		35.942	54.288	53.0218	29.105			43.1931	22.796							43.1931			63.7	22.34		38.235				43.1931			20.359				43.1931					49.472
		43.2381		47.07	66.817		34.986	52.993	55.5355	27.152			43.2381	23.013							43.2381			67.724	22.897		31.821				43.2381			21.571				43.2381					49.142
		43.2831		48.898	62.42		34.931	49.337	56.3974	26.017			43.2831	22.844							43.2831			68.689	20.645		26.711				43.2831			22.828				43.2831					52.407
		43.3282		53.631	65.854		30.663	48.706	59.0647	25.345			43.3282	22.479							43.3282			70.821	23.709		29.648				43.3282			21.154				43.3282					53.14
		43.3732		61.819	62.828		32.312	46.538	59.3138	23.329			43.3732	23.037							43.3732			67.566	22.648		28.917				43.3732			21.238				43.3732					51.63
		43.4183		70.343	64.425		33.886	47.033	59.0602	22.1			43.4183	22.717							43.4183			64.353	23.957		31.145				43.4183			20.508				43.4183					52.765
		43.4633		75.328	63.924		33.355	43.565	59.3461	23.814			43.4633	21.704							43.4633			67.074	21.745		31.313				43.4633			19.757				43.4633					51.574
		43.5083		82.41	63.664		31.934	46.329	59.9277	24.043			43.5083	21.29							43.5083			71.807	25.438		34.289				43.5083			22.25				43.5083					49.128
		43.5534		92.1	67.76		31.861	45.562	60.7938	23.317			43.5534	23.577							43.5534			70.794	26.103		32.611				43.5534			24.146				43.5534					46.299
		43.5984		98.279	63.18		33.155	48.108	57.0025	21.694			43.5984	24.634							43.5984			70.115	28.215		31.667				43.5984			24.068				43.5984					42.09
		43.6435		95.873	62.586		28.955	52.941	55.0364	24.336			43.6435	25.32							43.6435			70.748	25.327		30.283				43.6435			25.495				43.6435					37.355
		43.6885		95.483	59.074		29.91	50.422	54.2925	24.082			43.6885	27.14							43.6885			75.958	28.327		30.619				43.6885			25.345				43.6885					34.728
		43.7335		94.404	62.164		26.378	51.837	55.9064	22.823			43.7335	30.122							43.7335			78.681	27.953		31.456				43.7335			24.632				43.7335					36.685
		43.7786		91.64	63.653		28.417	50.141	56.4917	23.128			43.7786	32.595							43.7786			81.397	26.226		33.81				43.7786			22.905				43.7786					34.771
		43.8236		87.58	60.144		28.603	48.34	55.4842	23.317			43.8236	38.164							43.8236			82.954	25.551		36.633				43.8236			22.367				43.8236					35.394
		43.8687		85.833	61.027		28.403	48.41	49.9221	24.523			43.8687	44.993							43.8687			84.37	28.533		34.246				43.8687			21.737				43.8687					35.981
		43.9137		83.276	60.776		27.07	48.542	46.6105	23.464			43.9137	47.505							43.9137			89.26	28.412		31.234				43.9137			19.787				43.9137					33.182
		43.9587		85.082	62.616		27.677	51.239	46.9374	24.728			43.9587	49.707							43.9587			87.899	27.202		31.071				43.9587			21.164				43.9587					34.581
		44.0038		80.48	59.903		28.723	51.779	44.7482	23.741			44.0038	50.131							44.0038			85.304	26.392		29.232				44.0038			23.38				44.0038					34.586
		44.0488		77.329	59.614		30.972	55.097	46.2016	27.162			44.0488	47.822							44.0488			83.796	27.9		27.462				44.0488			23.011				44.0488					38.254
		44.0938		73.895	56.994		33.357	57.082	47.0821	26.259			44.0938	45.722							44.0938			86.321	26.759		29.619				44.0938			22.155				44.0938					35.662
		44.1389		73.387	54.213		33.773	59.085	46.3136	24.608			44.1389	42.211							44.1389			88.663	31.129		29.858				44.1389			20.603				44.1389					35.284
		44.1839		70.76	52.343		32.898	56.601	43.306	23.538			44.1839	42.05							44.1839			87.694	29.699		26.429				44.1839			20.647				44.1839					38.132
		44.229		66.293	53.77		30.487	55.656	48.4386	24.496			44.229	43.107							44.229			88.783	29.31		26.45				44.229			21.919				44.229					41.311
		44.274		67.567	50.577		30.14	55.541	49.3254	25.025			44.274	44.061							44.274			87.424	23.826		27.174				44.274							44.274					39.925
		44.319		68.102	47.678		30.797	51.565	52.3108	26.154			44.319	48.996							44.319			82.087	28.982		25.115				44.319							44.319					36.35
		44.3641		69.801	50.536		27.395	47.605	52.4197	27.137			44.3641	49.403							44.3641			77.861	31.863		25.481				44.3641							44.3641					33.075
		44.4091		71.517	52.016		28.129	47.306	52.9961	28.255			44.4091	51.934							44.4091			74.147	35.404		26.912				44.4091							44.4091					34.733
		44.4542		69.828	48.602		28.872	44.588	52.2885	28.531			44.4542	50.979							44.4542			73.514	37.774		30.598				44.4542							44.4542					31.123
		44.4992		74.987	48.09		26.546	50.118	51.7027	28.01			44.4992	49.2							44.4992			77.255	44.65		36.633				44.4992							44.4992					32.28
		44.5442		75.091	47.54		25.346	49.742	54.3141	25.841			44.5442	45.382							44.5442			76.259	43.136		34.036				44.5442							44.5442					32.914
		44.5893		75.93	46.586		25.679	48.488	54.9209	28.029			44.5893	41.883							44.5893			78.505	41.852		33.88				44.5893							44.5893					36.608
		44.6343		80.274	47.648		27.27	50.953	58.4552	26.12			44.6343	38.865							44.6343			79.911	41.85		37.714				44.6343							44.6343					35.702
		44.6794		84.799	47.992		26.838	47.744	61.4277	24.513			44.6794	36.237							44.6794			86.659	43.574		37.843				44.6794							44.6794					36.686
		44.7244		90.456	50.268		27.105	49.653	62.8291	22.401			44.7244	32.191							44.7244			89.41	47.51		35.623				44.7244							44.7244					40.198
		44.7694		92.065	51.076		27.834	50.232	64.3246	21.279			44.7694	28.691							44.7694			95.04	51.653		34.707				44.7694							44.7694					38.192
		44.8145		93.608	60.37		30.788	53.41	67.0169	21.211			44.8145	26.295							44.8145			96.404	59.265		35.732				44.8145							44.8145					37.843
		44.8595		91.383	55.172		33.014	49.645	64.4629	20.355			44.8595	25.975							44.8595			105.731	57.163		36.731				44.8595							44.8595					37.997
		44.9046		84.172	61.52		37.415	52.326	65.8022	24.16			44.9046	26.955							44.9046			105.521	55.921		34.764				44.9046							44.9046					30.394
		44.9496		80.372	65.343		37.137	56.248	61.102	21.814			44.9496	28.63							44.9496			107.667	51.275		32.655				44.9496							44.9496					29.161
		44.9946		77.024	65.382		36.391	57.543	63.222	18.454			44.9946	29.024							44.9946			112.148	47.584		34.143				44.9946							44.9946					28.841
		45.0397		73.242	70.56		36.304	57.179	65.438	19.729			45.0397	28.284							45.0397			113.427	41.74		35.37				45.0397							45.0397					27.785
		45.0847		73.568	73.32		33.287	60.409	58.1785	19.304			45.0847	30.912							45.0847			113.072	38.878		37.428				45.0847							45.0847					28.871
		45.1298		75.512	73.05		32.806	63.487	54.8323	17.823			45.1298	34.7							45.1298			111.799	37.06		37.68				45.1298							45.1298					30.8
		45.1748		75.545	77.172		33.116	67.287	54.147	20.86			45.1748	38.227							45.1748			112.256	35.663		38.694				45.1748							45.1748					32.192
		45.2198		72.778	74.627		32.65	69.95	48.0051	21.032			45.2198	42.507							45.2198			115.643	34.001		40.654				45.2198							45.2198					32.966
		45.2649		73.141	78.451		30.153	71.678	48.2447	19.635			45.2649	44.771							45.2649			119.168	33.551		47.173				45.2649							45.2649					33.771
		45.3099		69.59	82.606		34.63	73.855	48.3546	19.086			45.3099	44.812							45.3099			118.388	30.453		42.348				45.3099							45.3099					31.378
		45.355		69.178	87.141		37.444	74.142	49.6458	21.153			45.355	44.349							45.355			118.506	25.251		41.465				45.355							45.355					33.102
		45.4		69.322	85.227		41.248	79.397	51.2107	22.232			45.4	42.82							45.4			111.214	26.764		44.079				45.4							45.4					34.759
		45.445		72.862	85.517		45.605	78.928	53.441	21.893			45.445	41.46							45.445			105.835	25.316		43.722				45.445							45.445					31.373
		45.4901		72.745	88.129		46.649	75.605	50.8595	21.26			45.4901	38.441							45.4901			93.531	23.835		43.859				45.4901							45.4901					34.357
		45.5351		74.307	88.598		46.764	75.844	52.3644	23.739			45.5351	36.225							45.5351			84.967	28.512		45.184				45.5351							45.5351					31.133
		45.5802		76.109	89.317		48.213	76.166	53.2509	22.503			45.5802	34.974							45.5802			80.793	25.39		45.246				45.5802							45.5802					32.499
		45.6252		78.757	91.971		49.368	78.319	54.6285	25.1			45.6252	37.668							45.6252			70.675	26.288		45.927				45.6252							45.6252					33.029
		45.6702		80.527	100.147		46.169	80.988	55.9889	22.634			45.6702	37.074							45.6702			64.299	24.002		46.576				45.6702							45.6702					30.83
		45.7153		83.021	104.331		48.12	84.858	54.0277	24.111			45.7153	39.241							45.7153			62.238	25.067		43.274				45.7153							45.7153					29.725
		45.7603		83.237	108.158		46.619	83.413	54.0264	24.009			45.7603	41.965							45.7603			56.776	26.763		44.171				45.7603							45.7603					34.664
		45.8054		82.044	109.706		49.008	85.753	53.9452	25.329			45.8054	41.52							45.8054			59.378	26.148		42.045				45.8054							45.8054					37.174
		45.8504		83.932	107.93		47.258	87.509	52.7069	26.777			45.8504	38.299							45.8504			57.297	25.572		39.323				45.8504							45.8504					36.277
		45.8954		84.244	108.139		46.018	87.622	51.5852	27.555			45.8954	34.811							45.8954			54.136	23.832		36.701				45.8954							45.8954					33.973
		45.9405		85.489	108.82		43.879	86.372	55.0693	28.092			45.9405	34.868							45.9405			60.251	26.614		33.557				45.9405							45.9405					34.249
		45.9855		89.727	111.593		38.389	85.214	54.2419	26.473			45.9855	35.828							45.9855			61.011	27.625		32.068				45.9855							45.9855					34.51
		46.0306		91.997	110.284		33.335	84.087	58.3634	27.72			46.0306	36.575							46.0306			66.716	23.619		32.842				46.0306							46.0306					34.044
		46.0756		97.538	109.258		32.378	85.412	59.8	27.251			46.0756	38.13							46.0756			72.922	24.607		32.437				46.0756							46.0756					32.543
		46.1206		100.225	113.613		32.898	84.898	62.4085	23.613			46.1206	39.946							46.1206			73.574	23.475		29.268				46.1206							46.1206					34.913
		46.1657		98.213	117.237		34.297	90.951	62.5872	24.547			46.1657	42.019							46.1657			79.156	25.729		32.227				46.1657							46.1657					38.647
		46.2107		91.218	113.3		35.406	93.805	61.5308	22.837			46.2107	43.536							46.2107			77.823	24.602		28.823				46.2107							46.2107					36.929
		46.2558		85.597	117.837		36.142	93.324	58.6206	24.452			46.2558	42.287							46.2558			81.856	21.377		30.272				46.2558							46.2558					38.114
		46.3008		80.779	116.956		38.577	93.216	59.6643	23.437			46.3008	38.307							46.3008			78.604	21.308		29.263				46.3008							46.3008					40.492
		46.3458		74.217	128.702		40.603	90.6	61.7849	23.328			46.3458	37.012							46.3458			70.2	25.958		28.207				46.3458							46.3458					39.681
		46.3909		71.265	140.001		40.863	91.176	62.6966	22.617			46.3909	32.145							46.3909			65.988	22.851		30.048				46.3909							46.3909					36.516
		46.4359		70.059	146.097		39.104	94.68	63.7069	22.704			46.4359	30.403							46.4359			62.262	23.652		32.038				46.4359							46.4359					40.962
		46.481		70.898	150.886		38.588	97.287	61.5624	25.232			46.481	29.923							46.481			57.226	25.581		32.485				46.481							46.481					37.675
		46.526		70.316	151.11		42.085	103.449	60.1643	23.615			46.526	29.739							46.526			52.195	26.338		33.802				46.526							46.526					38.262
		46.571		70.061	151.872		38.852	106.899	60.3241	25.235			46.571	27.506							46.571			53.98	25.849		40.775				46.571							46.571					40.249
		46.6161		70.994	153.284		39.064	104.296	63.4892	23.119			46.6161	31.42							46.6161			50.71	24.523		37.004				46.6161							46.6161					38.496
		46.6611		73.021	150.254		41.888	103.673	62.2332	22.625			46.6611	31.466							46.6611			52.62	23.042		32.946				46.6611							46.6611					36.805
		46.7062		72.556	143.305		43.334	99.226	60.8442	22.455			46.7062	31.445							46.7062			55.177	25.537		35.239				46.7062							46.7062					35.089
		46.7512		74.139	133.109		42.025	95.937	58.837	22.714			46.7512	31.79							46.7512			55.502	25.069		34.537				46.7512							46.7512					35.646
		46.7962		75.529	131.643		43.21	89.161	63.5379	21.384			46.7962	32.084							46.7962			54.959	26.641		31.172				46.7962							46.7962					32.252
		46.8413		80.961	127.3		44.943	80.9	63.6099	23.53			46.8413	32.212							46.8413			55.803	27.122		30.913				46.8413							46.8413					30.365
		46.8863		83.127	122.113		48.041	80.113	61.1825	24.1			46.8863	33.782							46.8863			55.586	27.144		29.966				46.8863							46.8863					28.869
		46.9314		86.577	121.728		51.792	78.678	61.3346	24.285			46.9314	31.185							46.9314			59.027	25.054		25.896				46.9314							46.9314					27.838
		46.9764		89.665	121.758		48.649	80.414	62.4765	23.054			46.9764	30.86							46.9764			60.306	26.874		29.093				46.9764							46.9764					32.505
		47.0214		89.387	127.937		51.095	85.034	68.6223	24.844			47.0214	29.767							47.0214			60.135	28.559		29.527				47.0214							47.0214					29.562
		47.0665		91.066	128.582		47.36	89.596	66.7286	23.529			47.0665	30.341							47.0665			59.365	28.161		30.985				47.0665							47.0665					27.823
		47.1115		86.915	138.184		51.409	98.798	70.0827	24.188			47.1115	29.156							47.1115			56.962	24.464		33.093				47.1115							47.1115					30.404
		47.1565		84.484	143.749		51.133	107.753	71.4256	25.879			47.1565	27.784							47.1565			53.559	27.468		28.75				47.1565							47.1565					28.875
		47.2016		78.134	148.944		50.755	112.285	76.616	23.376			47.2016	26.561							47.2016			50.869	28.365		29.049				47.2016							47.2016					30.2
		47.2466		78.123	155.417		47.037	117.252	74.7687	23.033			47.2466	28.486							47.2466			48.912	25.28		29.138				47.2466							47.2466					26.821
		47.2917		79.731	162.934		45.17	116.302	78.487	23.965			47.2917	26.78							47.2917			51.751	26.725		30.425				47.2917							47.2917					24.947
		47.3367		82.688	169.509		47.08	107.948	75.2663	23.063			47.3367	28.928							47.3367			49.708	25.457		29.358				47.3367							47.3367					27.53
		47.3817		84.264	175.974		46.276	105.037	76.615	25.754			47.3817	31.261							47.3817			50.654	23.802		29.155				47.3817							47.3817					29.626
		47.4268		89.955	189.455		43.468	103.854	72.1001	25.556			47.4268	31.073							47.4268			47.117	23.865		29.624				47.4268							47.4268					29.768
		47.4718		93.85	199.793		45.992	107.507	71.7049	27.841			47.4718	31.881							47.4718			48.164	24.215		29.72				47.4718							47.4718					28.54
		47.5169		94.599	203.979		47.551	105.317	74.3428	26.43			47.5169	33.952							47.5169			43.807	23.244		28.119				47.5169							47.5169					27.047
		47.5619		90.223	214.082		54.238	113.098	74.928	26.326			47.5619	35.88							47.5619			40.841	23.028		30.58				47.5619							47.5619					30.819
		47.6069		89.015	226.801		56.704	121.33	74.8823	27.889			47.6069	36.352							47.6069			40.349	23.625		33.018				47.6069							47.6069					30.932
		47.652		86.19	236.105		56.826	128.645	73.2899	26.707			47.652	38.413							47.652			38.234	21.963		33.273				47.652							47.652					27.988
		47.697		87.808	243.345		56.358	132.013	73.012	26.757			47.697	39.196							47.697			40.007	23.831		32.114				47.697							47.697					31.621
		47.7421		88.808	243.331		52.765	130.159	67.9695	27.104			47.7421	38.873							47.7421			38.877	25.368		30.164				47.7421							47.7421					29.153
		47.7871		92.559	251.515		54.416	124.705	66.1935	27.178			47.7871	39.822							47.7871			42.038	24.239		30.56				47.7871							47.7871					28.437
		47.8321		93.495	251.644		51.528	122.146	63.0511	27.919			47.8321	36.412							47.8321			46.861	23.787		29.203				47.8321							47.8321					29.184
		47.8772		92.698	249.765		52.29	123.447	62.3496	27.233			47.8772	37.996							47.8772			50.296	24.573		28.456				47.8772							47.8772					28.504
		47.9222		88.729	248.22		52.207	123.067	60.0136	29.696			47.9222	34.255							47.9222			48.943	26.212		30.566				47.9222							47.9222					30.847
		47.9673		86.974	252.839		48.306	125.414	57.7517	28.964			47.9673	36.712							47.9673			48.712	25.98		32.179				47.9673							47.9673					27.899
		48.0123		87.636	251.064		47.814	125.737	51.3236	27.149			48.0123	36.283							48.0123			49.884	25.407		31.409				48.0123							48.0123					29.404
		48.0573		84.955	250.424		47.111	127.756	47.9984	29.19			48.0573	37.841							48.0573			55.313	25.13		31.997				48.0573							48.0573					29.535
		48.1024		86.019	259.312		46.223	134.235	49.9086	27.792			48.1024	39.281							48.1024			59.09	28.991		31.63				48.1024							48.1024					32.451
		48.1474		85.948	262.757		44.889	137.427	48.1279	28.527			48.1474	40.64							48.1474			63.118	30.337		31.503				48.1474							48.1474					36.138
		48.1925		90.163	262.749		47.587	142.079	46.2616	28.286			48.1925	40.625							48.1925			56.958	29.603		29.884				48.1925							48.1925					33.26
		48.2375		94.93	266.708		47.944	141.448	39.1606	27.481			48.2375	41.571							48.2375			53.595	28.394		29.071				48.2375							48.2375					28.906
		48.2825		101.552	260.516		46.547	144.466	37.6006	26.228			48.2825	39.268							48.2825			49.234	27.802		31.704				48.2825							48.2825					30.456
		48.3276		108.504	254.559		48.295	148.384	37.5852	27.1			48.3276	40.198							48.3276			49.737	28.935		36.75				48.3276							48.3276					30.616
		48.3726		111.704	250.132		47.594	150.627	38.1779	26.169			48.3726	38.853							48.3726			49.049	24.656		37.257				48.3726							48.3726					26.884
		48.4177		111.155	246.168		46.513	153.257	34.3498	23.671			48.4177	40.016							48.4177			53.783	26.626		33.06				48.4177							48.4177					31.138
		48.4627		111.359	239.273		48.759	155.993	35.4209	24.907			48.4627	39.024							48.4627			48.773	26.873		36.975				48.4627							48.4627					29.085
		48.5077		109.488	234.383		50.15	162.349	38.2172	24.278			48.5077	40.103							48.5077			48.154	26.359		39.991				48.5077							48.5077					25.497
		48.5528		107.261	230.423		51.505	173.335		24.763			48.5528	39.867							48.5528			48.388	25.657		40.972				48.5528							48.5528					29.696
		48.5978		101.488	235.67		54.673	175.389		24.959			48.5978	39.281							48.5978			47.353	26.243		40.529				48.5978							48.5978					26.05
		48.6429		101.205	243.656		55.234	173.939		25.255			48.6429	41.062							48.6429			45.28	26.199		39.8				48.6429							48.6429					27.345
		48.6879		104.165	247.233		56.495	170.175		26.634			48.6879	42.297							48.6879			48.615	27.276		40.287				48.6879							48.6879					28.476
		48.7329		108.297	254.283		56.596	171.304		26.694			48.7329	43.346							48.7329			51.992	27.295		43.606				48.7329							48.7329					32.24
		48.778		108.722	260.111		58.19	169.418		26.451			48.778	42.903							48.778			53.703	27.213		44.18				48.778							48.778					29.18
		48.823		108.412	260.74		59.827	167.135		24.281			48.823	40.714							48.823			54.497	26.821		49.268				48.823							48.823					31.143
		48.8681		112.261	263.202		61.194	168.97		22.538			48.8681	38.783							48.8681			51.987	27.246		52.418				48.8681							48.8681					33.939
		48.9131		111.433	260.966		57.927	167.533		24.899			48.9131	37.245							48.9131			53.005	28.073		48.403				48.9131							48.9131					30.9
		48.9581		111.268	260.314		59.53	169		26.766			48.9581	32.642							48.9581			52.578	27.668		45.423				48.9581							48.9581					30.481
		49.0032		109.426	261.562		59.029	170.464		26.02			49.0032	31.364							49.0032			53.791	29.096		44.81				49.0032							49.0032					34.816
		49.0482		110.319	259.936		59.593	178.225		27.379			49.0482	30.865							49.0482			55.238	27.418		44.572				49.0482							49.0482					31.639
		49.0933		115.062	257.549		54.815	181.825		27.136			49.0933	32.647							49.0933			50.024	28.415		40.711				49.0933							49.0933					34.48
		49.1383		118.131	256.709		53.675	184.151		30.846			49.1383	32.57							49.1383			48.686	24.801		40.153				49.1383							49.1383					37.414
		49.1833		119.432	259.35		52.186	181.987		30.069			49.1833	29.859							49.1833			52.744	24.237		37.248				49.1833							49.1833					31.212
		49.2284		121.543	256.877		50.963	183.485		27.615			49.2284	28.948							49.2284			51.975	27.701		36.544				49.2284							49.2284					34.217
		49.2734		121.343	262.951		52.973	187.267		28.336			49.2734	30.47							49.2734			52.976	28.929		38.314				49.2734							49.2734					31.807
		49.3185		118.093	265.968		50.532	181.267		28.241			49.3185	31.102							49.3185			51.567	28.776		39.633				49.3185							49.3185
		49.3635		120.574	274.102		50.811	182.477		31.18			49.3635	32.31							49.3635			51.436	30.365		40.998				49.3635							49.3635
		49.4085		118.558	269.901		48.707	178.892		34.833			49.4085	35.207							49.4085			52.664	31.999		40.94				49.4085							49.4085
		49.4536		117.825	271.997		52.179	180.409		34.638			49.4536	36.914							49.4536			49.963	29.599		42.953				49.4536							49.4536
		49.4986		116.652	270.723		49.623	180.558		35.521			49.4986	35.573							49.4986			52.119	28.393		45.435				49.4986							49.4986
		49.5437		110.597	268.07		52.515	180.209		36.935			49.5437	34.657							49.5437			50.237	30.631		48.483				49.5437							49.5437
		49.5887		106.745	267.713		51.775	183.854		38.997			49.5887	31.76							49.5887			52.866	27.711		46.381				49.5887							49.5887
		49.6337		103.669	264.718		50.28	189.181		40.262			49.6337	30.183							49.6337			57.937	28.455		49.597				49.6337							49.6337
		49.6788		102.577	263.179		50.869	189.451		39.504			49.6788	29.245							49.6788			56.297	27.752		49.641				49.6788							49.6788
		49.7238		104.625	259.913		51.164	193.233		40.693			49.7238	28.479							49.7238			55.085	26.729		49.243				49.7238							49.7238
		49.7688		106.969	258.775		54.198	199.026		44.053			49.7688	27.273							49.7688			59.004	29.015		49.145				49.7688							49.7688
		49.8139		111.048	251.535		56.446	195.02		45.892			49.8139	27.72							49.8139			56.302	24.075		48.676				49.8139							49.8139
		49.8589		116.497	241.15		56.826	192.025		46.344			49.8589	26.088							49.8589			55.563	24.931		44.62				49.8589							49.8589
		49.904		115.487	234.419		57.352	185.714		46.128			49.904	27.31							49.904			60.175	25.405		42.001				49.904							49.904
		49.949		119.165	228.631		54.738	183.533		45.861			49.949	27.404							49.949			60.131	26.056		41.974				49.949							49.949
		49.994		116.333	226.6		53.309	183.249		44.789			49.994	26.818							49.994			65.807	27.236		37.364				49.994							49.994
		50.0391		118.474	212.873		50.077	180.339		44.558			50.0391	25.867							50.0391			67.321	25.898		36.988				50.0391							50.0391
		50.0841		120.487	205.052		52.699	182.238		44.755			50.0841	27.247							50.0841			64.272	23.13		39.782				50.0841							50.0841
		50.1292		119.68	198.554		54.832	179.329		45.949			50.1292	27.374							50.1292			68.389	23.976		37.463				50.1292							50.1292
		50.1742		122.229	193.522		55.554	176.756		44.862			50.1742	28.331							50.1742			73.897	23.42		36.393				50.1742							50.1742
		50.2192		122.094	185.84		54.456	177.297		44.172			50.2192	30.499							50.2192			76.024	23.457		39.181				50.2192							50.2192
		50.2643		120.147	176.333		53.33	174.373		45.628			50.2643	30.903							50.2643			74.657	23.097		39.632				50.2643							50.2643
		50.3093		119.229	172.196		52.499	175.596		46.631			50.3093	33.824							50.3093			74.987	25.269		38.88				50.3093							50.3093
		50.3544		121.781	163.618		52.017	171.047		44.727			50.3544	33.591							50.3544			76.652	25.588		37.748				50.3544							50.3544
		50.3994		119.327	160.436		52.72	173.371		45.078			50.3994	33.915							50.3994			76.819	28.509		35.874				50.3994							50.3994
		50.4444		123.119	154.852		53.143	167.825		50.876			50.4444	34.658							50.4444			76.307	24.723		33.344				50.4444							50.4444
		50.4895		126.808	147.029		50.733	164.883		56.878			50.4895	35.701							50.4895			75.124	24.975		35.862				50.4895							50.4895
		50.5345		129.519	139.493		46.624	153.896		54.121			50.5345	32.562							50.5345			71.602	26.901		41.049				50.5345							50.5345
		50.5796		130.299	133.741		46.458	148.191		54.477			50.5796	30.277							50.5796			67.721	26.678		43.555				50.5796							50.5796
		50.6246		135.406	129.951			145.08		54.997			50.6246	31.577							50.6246			61.042	24.994		49.908				50.6246							50.6246
		50.6696		137.641	115.709			140.193		53.431			50.6696	28.793							50.6696			59.729	25.107		51.584				50.6696							50.6696
		50.7147		138.506	112.593			133.651		51.935			50.7147	26.816							50.7147			65.51	25.02		51.629				50.7147							50.7147
		50.7597		138.191	112.192			132.617		51.044			50.7597	24.071							50.7597			67.377	26.16		47.521				50.7597							50.7597
		50.8048		136.03	114.294			127.09		51.133			50.8048	25.411							50.8048			75.152	22.559		47.593				50.8048							50.8048
		50.8498		133.179	111.911			124.36		48.467			50.8498	27.869							50.8498			82.33	20.609		49.578				50.8498							50.8498
		50.8948		129.409	111.543			119.786		48.702			50.8948	26.597							50.8948			88.016	23.219		50.348				50.8948							50.8948
		50.9399		127.521	110.26			117.723		50.743			50.9399	26.105							50.9399			87.879	26.708		54.912				50.9399							50.9399
		50.9849		126.9	113.18			112.188		48.199			50.9849	25.802							50.9849			78.768	26.345		55.517				50.9849							50.9849
		51.03		125.476	116.226			107.417		49.226			51.03	27.042							51.03			72.365	27.052		58.787				51.03							51.03
		51.075		123.421	117.326			104.272		49.319			51.075	25.602							51.075			62.652	25.699		57.865				51.075							51.075
		51.12		122.269	120.427			96.975		48.159			51.12	25.755							51.12			57.825	23.055		57.542				51.12							51.12
		51.1651		119.126	120.186			93.731		47.453			51.1651	27.26							51.1651			55.572	24.289		56.903				51.1651							51.1651
		51.2101		115.575	120.649			88.397		45.809			51.2101	26.14							51.2101			57.948	21.302		52.777				51.2101							51.2101
		51.2552		110.165	117.055			85.195		44.387			51.2552	25.123							51.2552			62.008	22.739		52.506				51.2552							51.2552
		51.3002		104.536	112.942			82.752		43.408			51.3002	25.087							51.3002			64.493	22.731		54.744				51.3002							51.3002
		51.3452		102.358	110.753			81.195		43.041			51.3452	28.595							51.3452			64.654	23.247		54.267				51.3452							51.3452
		51.3903		99.728	103.607			81.879		42.112			51.3903	32.261							51.3903			65.654	24.524		57.124				51.3903							51.3903
		51.4353		99.875	97.346			77.239		40.794			51.4353	33.868							51.4353			69.835	26.242		59.536				51.4353							51.4353
		51.4804		96.451	90.647			77.828		39.492			51.4804	34.922							51.4804			73.279	24.359		63.881				51.4804							51.4804
		51.5254		91.463	85.737			74.122		38.915			51.5254	33.619							51.5254			75.557	24.779		66.661				51.5254							51.5254
		51.5704		87.416	83.079			75.448		37.07			51.5704	32.99							51.5704			78.421	24.069		60.701				51.5704							51.5704
		51.6155		79.455	74.436			72.769		37.147			51.6155	32.004							51.6155			82.345	27.003		58.996				51.6155							51.6155
		51.6605		76.015	73.48			72.74		37.087			51.6605	29.994							51.6605			87.38	25.816		57.032				51.6605							51.6605
		51.7056		74.968	70.575			71.134		35.993			51.7056	29.757							51.7056			88.255	28.694		51.347				51.7056							51.7056
		51.7506		75.321	67.451			71.294		31.232			51.7506	28.071							51.7506			92.062	29.373		48.051				51.7506							51.7506
		51.7956		78.299	63.636			71.806		31.133			51.7956	27.701							51.7956			93.284	30.511		44.413				51.7956							51.7956
		51.8407		84.044	64.035			66.773		32.579			51.8407	27.326							51.8407			92.735	29.427		44.533				51.8407							51.8407
		51.8857		88.348	66.175			65.939		30.739			51.8857	28.945							51.8857			90.339	27.788		47.593				51.8857							51.8857
		51.9308		94.039	63.569			63.504		32.253			51.9308	28.72							51.9308			85.686	30.487		46.276				51.9308							51.9308
		51.9758		96.42	61.757			58.244		33.171			51.9758	28.44							51.9758			83.056	32.666		44.513				51.9758							51.9758
		52.0208		96.388	60.261			57.729		31.741			52.0208	30.692							52.0208			82.596	32.422		44.131				52.0208							52.0208
		52.0659		95.537	58.268			59.984		32.716			52.0659	33.067							52.0659			81.991	35.515		43.494				52.0659							52.0659
		52.1109		96.174	57.972			58.396		33.957			52.1109	32.836							52.1109			83.328	34.325		41.534				52.1109							52.1109
		52.156		96.472	58.428			55.214		35.282			52.156	34.583							52.156			84.357	35.153		41.226				52.156							52.156
		52.201		89.376	56.721			54.348		39.742			52.201	35.451							52.201			84.164	32.35		41.281				52.201							52.201
		52.246		83.707	59.024			52.434		40.695			52.246	31.489							52.246			82.041	30.415		43.604				52.246							52.246
		52.2911		76.191	57.954			50.972		41.121			52.2911	29.344							52.2911			76.268	29.447		44.199				52.2911							52.2911
		52.3361		73.007	58.489			48.466		42.065			52.3361	27.45							52.3361			73.69	28.385		47.251				52.3361							52.3361
		52.3811		69.169	56.481			46.05		43.441			52.3811	26.555							52.3811			74.195	26.682		46.551				52.3811							52.3811
		52.4262		67.188	55.066			46.261		45.916			52.4262	24.535							52.4262			71.007	26.533		47.5				52.4262							52.4262
		52.4712		70.039	56.538			43.214		51.891			52.4712	28.197							52.4712			71.473	30.18		48.459				52.4712							52.4712
		52.5163		70.109	54.492			41.837		53.892			52.5163	29.728							52.5163			74.637	32.969		52.069				52.5163							52.5163
		52.5613		69.512	49.564			41.229		53.241			52.5613	31.362							52.5613			79.336	31.94		50.371				52.5613							52.5613
		52.6063		67.735	46.771			40.722		54.871			52.6063	34.026							52.6063			81.179	31.624		53.333				52.6063							52.6063
		52.6514		64.035	49.279			42.24		55.069			52.6514	35.803							52.6514			80.684	31.132		52.448				52.6514							52.6514
		52.6964		59.569	44.2			44.382		54.196			52.6964	38.494							52.6964			79.962	34.581		50.887				52.6964							52.6964
		52.7415		51.603	42.828			46.736		53.622			52.7415	38.501							52.7415			77.079	31.438		46.573				52.7415							52.7415
		52.7865		47.575	39.231			46.134		56.324			52.7865	37.861							52.7865			77.944	35.549		45.404				52.7865							52.7865
		52.8315		47.059	37.486			47.829		57.073			52.8315	37.753							52.8315			79.089	33.416		42.813				52.8315							52.8315
		52.8766		44.697	36.482			47.753		57.124			52.8766	33.831							52.8766			79.411	31.125		43.7				52.8766							52.8766
		52.9216		42.746	30.636			50.275		53.977			52.9216	33.994							52.9216			81.143	34.415		45.431				52.9216							52.9216
		52.9667		42.523				48.211		54.144			52.9667	33.027							52.9667			85.041	35.644		47.358				52.9667							52.9667
		53.0117		42.274				50.223		54.268			53.0117	32.63							53.0117			90.384	32.477		45.718				53.0117							53.0117
		53.0567		46.156				44.2		53.665			53.0567	32.332							53.0567			94.654	33.043		45.981				53.0567							53.0567
		53.1018		47.268				41.674		53.069			53.1018	30.781							53.1018			95.524	30.08		43.227				53.1018							53.1018
		53.1468		50.166				40.134		54.895			53.1468	31.099							53.1468			94.44	30.063		41.285				53.1468							53.1468
		53.1919		51.117				34.238		51.995			53.1919	30.607							53.1919			94.487	29.548		41.034				53.1919							53.1919
		53.2369		49.827				34.91		52.852			53.2369	28.566							53.2369			94.696	26.26		41.618				53.2369							53.2369
		53.2819		51.109				32.789		51.75			53.2819	26.693							53.2819			90.767	28.263		41.762				53.2819							53.2819
		53.327		49.674				31.623		49.468			53.327	24.366							53.327			92.831	27.451		40.819				53.327							53.327
		53.372		46.95				31.59		51.412			53.372	23.616							53.372			89.139	25.959		40.312				53.372							53.372
		53.4171		45.242				30.908		49.561			53.4171	23.678							53.4171			91.743	23.226		36.992				53.4171							53.4171
		53.4621		43.283				31.873		47.471			53.4621	21.495							53.4621			92.68	26.849		35.455				53.4621							53.4621
		53.5071		42.616				34.581		49.838			53.5071	23.047							53.5071			89.947	24.212		37.72				53.5071							53.5071
		53.5522		41.655				33.548		46.323			53.5522	21.381							53.5522			91.713	27.432		35.408				53.5522							53.5522
		53.5972		39.096				34.551		45.321			53.5972	20.464							53.5972			94.548	26.372		35.248				53.5972							53.5972
		53.6423		39.771				35.163		42.572			53.6423	19.838							53.6423			93.584	28.949		33.006				53.6423							53.6423
		53.6873		37.804				38.666		42.59			53.6873	19.595							53.6873			94.294	31.148		34.001				53.6873							53.6873
		53.7323		35.009				40.911		42.678			53.7323	20.026							53.7323			97.124	30.285		34.467				53.7323							53.7323
		53.7774		33.358				42.1		39.66			53.7774	17.363							53.7774			95.268	29.614		34.031				53.7774							53.7774
		53.8224		27.946				42.332		41.219			53.8224	18.011							53.8224			91.579	27.515		33.446				53.8224							53.8224
		53.8675		23.337				40.611		37.209			53.8675	17.755							53.8675			87.901	28.755		34.01				53.8675							53.8675
		53.9125		23.079				37.44		37.408			53.9125	15.976							53.9125			86.446	29.158		34.994				53.9125							53.9125
		53.9575		20.991				34.145		36.528			53.9575	14.648							53.9575			84.453	29.282		35.758				53.9575							53.9575
		54.0026		19.581				31.33		33.904			54.0026	15.707							54.0026			81.857	29.956		34.264				54.0026							54.0026
		54.0476						28.962		34.36			54.0476	14.695							54.0476			80.671	28.616		33.45				54.0476							54.0476
		54.0927						24.774		31.807			54.0927	16.161							54.0927			78.02	29.194		34.55				54.0927							54.0927
		54.1377						24.89		32.28			54.1377	14.421							54.1377			77.701	29.153		35.793				54.1377							54.1377
		54.1827						23.395		33.305			54.1827	14.726							54.1827			75.628	30.379		37.781				54.1827							54.1827
		54.2278						19.36		31.453			54.2278	15.064							54.2278			73.137	29.404		38.556				54.2278							54.2278
		54.2728						17.895		33.123			54.2728	14.649							54.2728			68.511	25.962		37.368				54.2728							54.2728
		54.3179						18.061		31.825			54.3179	16.21							54.3179			66.544	23.808		37.281				54.3179							54.3179
		54.3629						21.125		30.828			54.3629	13.409							54.3629			67.537	24.299		36.899				54.3629							54.3629
		54.4079						23.155		32.402			54.4079	14.24							54.4079			69.57	25.523		33.464				54.4079							54.4079
		54.453						21.177		31.324			54.453	13.212							54.453			68.644	23.76		34.66				54.453							54.453
		54.498						22.503		32.733			54.498	14.17							54.498			65.91	23.789		31.134				54.498							54.498
		54.5431						22.086		30.774			54.5431	14.828							54.5431			65.829	25.599		26.401				54.5431							54.5431
		54.5881						20.07		30.246			54.5881	15.708							54.5881			65.587	22.415		26.764				54.5881							54.5881
		54.6331						18.519		30.077			54.6331	15.177							54.6331			66.705	24.142		26.775				54.6331							54.6331
		54.6782						18.963		29.293			54.6782	14.664							54.6782			68.512	23.512		27.006				54.6782							54.6782
		54.7232								28.042			54.7232	14.287							54.7232			68.541	23.944		25.919				54.7232							54.7232
		54.7683								27.62			54.7683	14.314							54.7683			69.93	26.605		24.906				54.7683							54.7683
		54.8133								28.105			54.8133	14.822							54.8133			67.772	26.354		24.193				54.8133							54.8133
		54.8583								27.599			54.8583	15.862							54.8583			66.976	25.982		24.561				54.8583							54.8583
		54.9034								28.129			54.9034	15.324							54.9034			66.605	28.698		23.638				54.9034							54.9034
		54.9484								29.094			54.9484	16.33							54.9484			62.234	24.056		24.24				54.9484							54.9484
		54.9935								29.479			54.9935	18.343							54.9935			59.066	23.006		25.081				54.9935							54.9935
		55.0385								28.21			55.0385	20.058							55.0385			54.827	25.645		20.853				55.0385							55.0385
		55.0835								29.546			55.0835	18.882							55.0835			46.981	28.224		24.557				55.0835							55.0835
		55.1286								28.44			55.1286	20.77							55.1286			46.604	28.942		26.853				55.1286							55.1286
		55.1736								29.388			55.1736	21.229							55.1736			47.576	23.863		25.528				55.1736							55.1736
		55.2187								29.383			55.2187	19.478							55.2187			44.372	24.941		22.171				55.2187							55.2187
		55.2637								29.254			55.2637	21.138							55.2637			45.107	26.616		22.617				55.2637							55.2637
		55.3087								31.775			55.3087	23.248							55.3087			44.283	27.9		23.229				55.3087							55.3087
		55.3538								27.951			55.3538	21.812							55.3538			47.539	28.524		22.955				55.3538							55.3538
		55.3988								28.684			55.3988	21.736							55.3988			45.761	26.09		23.684				55.3988							55.3988
		55.4438								29.11			55.4438	23.857							55.4438			43.714	26.806						55.4438							55.4438
		55.4889								28.923			55.4889	23.927							55.4889			41.919	26.785						55.4889							55.4889
		55.5339								29.861			55.5339	22.778							55.5339			42.113	26.823						55.5339							55.5339
		55.579								31.077			55.579	23.576							55.579			40.727	25.083						55.579							55.579
		55.624								29.211			55.624	25.207							55.624			41.957	28.945						55.624							55.624
		55.669								27.462			55.669	29.108							55.669			41.517	29.584						55.669							55.669
		55.7141								28.106			55.7141	28.844							55.7141			40.702	28.75						55.7141							55.7141
		55.7591								30.292			55.7591	28.681							55.7591			42.581	25.085						55.7591							55.7591
		55.8042								27.82			55.8042	28.356							55.8042			43.948	26.585						55.8042							55.8042
		55.8492								29.754			55.8492	22.776							55.8492			43.869	29.698						55.8492							55.8492
		55.8942								31.722			55.8942	22.292							55.8942			46.315	27.118						55.8942							55.8942
		55.9393								30.178			55.9393	21.304							55.9393			51.245	26.429						55.9393							55.9393
		55.9843								30.601			55.9843	18.619							55.9843			56.991	29.342						55.9843							55.9843
		56.0294								30.809			56.0294	19.085							56.0294			54.16	28.78						56.0294							56.0294
		56.0744								27.412			56.0744	21.044							56.0744			52.678	26.695						56.0744							56.0744
		56.1194								27.999			56.1194	18.715							56.1194			56.908	27.302						56.1194							56.1194
		56.1645								27.174			56.1645	20.225							56.1645			56.291	25.604						56.1645							56.1645
		56.2095								27.563			56.2095	23.42							56.2095			52.31	25.77						56.2095							56.2095
		56.2546								28.277			56.2546	22.857							56.2546			54.034	26.778						56.2546							56.2546
		56.2996								25.582			56.2996	21.892							56.2996			49.411	23.217						56.2996							56.2996
		56.3446								26.032			56.3446	23.021							56.3446			49.706	24.686						56.3446							56.3446
		56.3897								27.03			56.3897	21.674							56.3897			48.677	27.211						56.3897							56.3897
		56.4347								26.611			56.4347	19.924							56.4347			46.569	25.129						56.4347							56.4347
		56.4798								24.694			56.4798	17.49							56.4798			43.948	25.34						56.4798							56.4798
		56.5248								23.567			56.5248	18.744							56.5248				24.744						56.5248							56.5248
		56.5698								23.133			56.5698	16.155							56.5698				24.555						56.5698							56.5698
		56.6149								24.325			56.6149	16.712							56.6149				26.063						56.6149							56.6149
		56.6599								23.828			56.6599	16.681							56.6599				21.128						56.6599							56.6599
		56.705								25.642			56.705	16.475							56.705				25.122						56.705							56.705
		56.75								22.351			56.75	17.057							56.75				25.119						56.75							56.75
		56.795								22.614			56.795	16.291							56.795				24.03						56.795							56.795
		56.8401								23.702			56.8401	18.425							56.8401				25.491						56.8401							56.8401
		56.8851								22.625			56.8851	14.635							56.8851				24.369						56.8851							56.8851
		56.9302								21.675			56.9302	14.895							56.9302				24.141						56.9302							56.9302
		56.9752								24.639			56.9752	16.149							56.9752				22.509						56.9752							56.9752
		57.0202								27.517			57.0202	15.211							57.0202				24.636						57.0202							57.0202
		57.0653								28.545			57.0653	16.393							57.0653				23.063						57.0653							57.0653
		57.1103								29.223			57.1103	17.665							57.1103				28.837						57.1103							57.1103
		57.1554								28.742			57.1554	19.027							57.1554				27.821						57.1554							57.1554
		57.2004								29.425			57.2004	18.95							57.2004				26.58						57.2004							57.2004
		57.2454								33.424			57.2454	20.188							57.2454				23.955						57.2454							57.2454
		57.2905								31.673			57.2905	23.22							57.2905				22.868						57.2905							57.2905
		57.3355								30.916			57.3355	22.487							57.3355				26.404						57.3355							57.3355
		57.3806								31.088			57.3806	23.758							57.3806				25.55						57.3806							57.3806
		57.4256								34.167			57.4256	23.99							57.4256				26.406						57.4256							57.4256
		57.4706								31.991			57.4706	24.738							57.4706				24.243						57.4706							57.4706
		57.5157								32.582			57.5157	26.298							57.5157				26.615						57.5157							57.5157
		57.5607								29.8			57.5607	25.977							57.5607				29.653						57.5607							57.5607
		57.6058								30.538			57.6058	27.717							57.6058				27.541						57.6058							57.6058
		57.6508								29.714			57.6508	28.971							57.6508				25.92						57.6508							57.6508
		57.6958								29.998			57.6958	31.833							57.6958				23.568						57.6958							57.6958
		57.7409								28.162			57.7409	31.125							57.7409				24.522						57.7409							57.7409
		57.7859								27.519			57.7859	30.868							57.7859				25.406						57.7859							57.7859
		57.831								28.709			57.831	28.644							57.831				25.283						57.831							57.831
		57.876								27.388			57.876	30.073							57.876				27.316						57.876							57.876
		57.921								24.893			57.921	26.945							57.921				27.356						57.921							57.921
		57.9661								25.661			57.9661	28.204							57.9661				28.113						57.9661							57.9661
		58.0111								25.913			58.0111	24.996							58.0111				28.51						58.0111							58.0111
		58.0562								25.823			58.0562	25.903							58.0562				27.592						58.0562							58.0562
		58.1012								29.596			58.1012	25.959							58.1012				25.141						58.1012							58.1012
		58.1462								27.161			58.1462	26.292							58.1462				24.939						58.1462							58.1462
		58.1913								28.225			58.1913	26.892							58.1913				25.931						58.1913							58.1913
		58.2363								31.084			58.2363	26.759							58.2363				25.86						58.2363							58.2363
		58.2813								29.253			58.2813	25.208							58.2813				25.163						58.2813							58.2813
		58.3264								30.783			58.3264	31.223							58.3264				24.978						58.3264							58.3264
		58.3714								32.21			58.3714	32.287							58.3714				27.813						58.3714							58.3714
		58.4165								34.17			58.4165	35.614							58.4165				27.831						58.4165							58.4165
		58.4615								34.131			58.4615	38.047							58.4615				26.651						58.4615							58.4615
		58.5065								36.23			58.5065	38.764							58.5065				28.329						58.5065							58.5065
		58.5516								37.996			58.5516	42.845							58.5516				27.404						58.5516							58.5516
		58.5966								37.185			58.5966	44.757							58.5966				25.953						58.5966							58.5966
		58.6417								36.512			58.6417	46.787							58.6417				27.096						58.6417							58.6417
		58.6867								38.377			58.6867	48.029							58.6867				25.447						58.6867							58.6867
		58.7317								40.262			58.7317	46.535							58.7317				28.048						58.7317							58.7317
		58.7768								37.546			58.7768	47.439							58.7768				27.957						58.7768							58.7768
		58.8218								36.755			58.8218	48.716							58.8218				29.249						58.8218							58.8218
		58.8669								40.948			58.8669	49.277							58.8669				27.694						58.8669							58.8669
		58.9119								39.166			58.9119	50.789							58.9119				29.042						58.9119							58.9119
		58.9569								39.828			58.9569	52.655							58.9569				28.761						58.9569							58.9569
		59.002								40.031			59.002	53.094							59.002				28.87						59.002							59.002
		59.047								37.543			59.047	53.132							59.047				31.6						59.047							59.047
		59.0921								34.922			59.0921	55.754							59.0921				32.29						59.0921							59.0921
		59.1371								36.741			59.1371	59.904							59.1371				30.296						59.1371							59.1371
		59.1821								33.041			59.1821	61.405							59.1821				28.573						59.1821							59.1821
		59.2272								31.494			59.2272	64.089							59.2272				29.14						59.2272							59.2272
		59.2722								32.73			59.2722	63.887							59.2722				28.525						59.2722							59.2722
		59.3173								33.163			59.3173	66.335							59.3173				27.59						59.3173							59.3173
		59.3623								30.321			59.3623	68.041							59.3623				31.131						59.3623							59.3623
		59.4073								30.066			59.4073	69.859							59.4073				30.432						59.4073							59.4073
		59.4524								29.281			59.4524	69.765							59.4524				27.751						59.4524							59.4524
		59.4974								27.291			59.4974	69.984							59.4974				27.619						59.4974							59.4974
		59.5425								28.204			59.5425	69.128							59.5425				28.542						59.5425							59.5425
		59.5875								28.791			59.5875	73.419							59.5875				26.904						59.5875							59.5875
		59.6325								25.951			59.6325	75.651							59.6325				25.255						59.6325							59.6325
		59.6776								24.955			59.6776	75.605							59.6776				24.475						59.6776							59.6776
		59.7226								25.717			59.7226	77.5							59.7226				25.049						59.7226							59.7226
		59.7677								25.039			59.7677	78.314							59.7677				24.22						59.7677							59.7677
		59.8127								23.931			59.8127	83.238							59.8127				28.259						59.8127							59.8127
		59.8577								25.545			59.8577	89.416							59.8577				26.632						59.8577							59.8577
		59.9028								22.165			59.9028	102.389							59.9028				25.472						59.9028							59.9028
		59.9478								21.198			59.9478	118.138							59.9478				26.165						59.9478							59.9478
		59.9929								25.099			59.9929	137.592							59.9929				26.258						59.9929							59.9929
		60.0379								23.168			60.0379	152.429							60.0379				27.885						60.0379							60.0379
[truncated: 58 more columns]

## Sheet: Bi Imp1 KD
			Exp 1 - Imp1 KD PBS												Exp 1 - Imp1 KD LPS									Exp 2 - Imp1 KD PBS													Exp 2 - Imp1 KD LPS												Exp 3 - Imp1 KD PBS
			Actb mean pixel intentisy												Actb mean pixel intentisy									Actb mean pixel intentisy													Actb mean pixel intentisy												Actb mean pixel intentisy
		Distance	Cell 1	Cell 2	Cell 3	Cell 4	Cell 5	Cell 6	Cell 7	Cell 8	Cell 9			Distance	Cell 1	Cell 2	Cell 3	Cell 4	Cell 5	Cell 6			Distance	Cell 1	Cell 2	Cell 3	Cell 4	Cell 5	Cell 6	Cell 7	Cell 8	Cell 9	Cell 10			Distance	Cell 1	Cell 2	Cell 3	Cell 4	Cell 5	Cell 6	Cell 7	Cell 8	Cell 9			Distance	Cell 1
	Nucleus	0	50.3258	58.261	37.269	48.753	44.944	66.772	38.8022	62.247	40.289		Nucleus	0	49.076	49.1123	29.4999	50.7771	51.697	71.622		Nucleus	0	89.141	86.913	29.786	27.268	79.44	26.085	27.871	36.838	58.22	35.908		Nucleus	0	40.344	30.289	72.109	35.385	41.94	60.538	21.881	32.083	44.636		Nucleus	0	30.851
		0.045	54.7267	53.734	40.986	50.563	47.458	63.873	36.5541	65.786	40.816			0.045	53.402	48.6425	27.4675	55.9293	56.2994	77.313			0.045	89.546	87.147	29.312	26.471	77.977	24.42	24.698	37.827	57.923	37.348			0.045	38.164	27.705	65.614	33.795	41.776	55.966	19.447	30.77	42.106			0.045	31.341
		0.0901	56.0541	55.885	43.396	48.646	47.873	65.902	36.1136	69.085	41.006			0.0901	55.75	46.8303	30.51	61.1257	61.6574	79.941			0.0901	88.18	86.418	25.352	24.878	72.622	23.202	27.513	36.223	55.135	35.448			0.0901	38.138	26.991	62.017	32.673	43.679	52.361	21.317	28.891	40.891			0.0901	32.948
		0.1351	57.7731	53.951	48.715	47.876	48.079	61.469	35.8282	77.417	42.804			0.1351	52.945	39.2607	28.5668	65.6777	63.4529	82.074			0.1351	85.013	92.38	21.96	29.677	73.338	22.841	26.965	35.693	53.427	33.562			0.1351	39.059	25.509	56.947	30.803	43.788	47.814	22.047	32.568	40.071			0.1351	32.008
		0.1802	58.9459	48.706	47.166	46.938	48.514	59.785	37.4095	80.768	45.422			0.1802	51.607	43.9342	27.8128	68.0418	63.1372	81.492			0.1802	90.319	85.454	22.431	27.256	69.599	21.243	26.267	39.881	46.716	32.019			0.1802	38.321	24.865	53.546	29.237	45.055	47.953	23.346	30.529	38.387			0.1802	30.321
		0.2252	61.6075	50.385	47.418	46.015	48.759	63.053	35.1679	84.335	36.982			0.2252	49.335	44.0069	27.9894	66.2727	58.9595	81.259			0.2252	94.822	87.528	25.707	32.943	69.313	22.906	26.71	40.336	45.39	32.723			0.2252	40.52	26.156	46.241	26.014	41.864	47.829	21.641	31.139	32.562			0.2252	29.338
		0.2702	66.3802	49.383	46.966	48.571	45.259	66.744	39.4723	78.607	35.506			0.2702	49.589	41.7352	25.6715	66.2968	56.5384	79.895			0.2702	97.747	84.87	26.706	35.723	64.888	26.115	28.981	41.348	42.376	34.683			0.2702	38.593	26.031	45.71	28.975	44.308	44.345	23.519	37.522	29.603			0.2702	30.668
		0.3153	70.9549	45.707	49.513	46.2	43.089	63.888	43.9144	73.172	35.885			0.3153	49.516	40.0946	26.0136	63.0276	49.1183	82.015			0.3153	101.014	81.76	26.193	35.857	67.859	28.27	30.336	40.894	41.41	35.231			0.3153	34.481	25.663	46.585	25.903	43.591	47.567	24.441	37.405	28.495			0.3153	33.673
		0.3603	79.1948	47.616	49.983	44.638	44.491	64.422	45.5507	72.036	38.477			0.3603	48.341	39.5305	28.9188	59.5304	49.4494	83.364			0.3603	104.232	78.174	24.198	37.664	75.342	28.517	31	40.333	37.759	36.036			0.3603	36.358	26.522	45.27	26.225	41.742	43.806	20.101	44.108	27.642			0.3603	40.685
		0.4054	84.6384	47.23	50.424	38.583	45.736	64.938	43.843	67.093	39.413			0.4054	48.17	35.6899	27.8861	59.124	48.7427	84.33			0.4054	102.543	81.086	29.215	37.235	78.84	32.989	29.064	42.163	39.326	37.226			0.4054	36.001	30.012	46.391	24.504	43.438	42.925	19.74	46.291	26.976			0.4054	45.73
		0.4504	93.9794	44.05	50.965	34.991	41.366	62.839	44.1401	68.101	41.654			0.4504	45.896	34.5814	26.6007	52.1801	45.4482	83.76			0.4504	105.089	86.173	27.89	40.298	85.289	35.32	32.701	39.564	34.766	35.567			0.4504	32.325	32.706	48.693	27.15	43.302	45.658	21.685	53.264	24.129			0.4504	52.22
		0.4954	98.2688	45.937	46.691	33.227	41.339	64.99	42.6558	65.717	38.409			0.4954	43.261	35.4925	25.4196	52.7893	108.305	85.723			0.4954	102.784	88.347	26.483	39.407	93.118	37.103	35.225	36.662	37.678	34.38			0.4954	30.408	35.135	56.725	25.597	45.07	42.8	21.305	51.293	21.773			0.4954	54.2
		0.5405	91.5513	48.62	49.012	31.759	42.487	66.472	42.2515	68.057	36.978			0.5405	40.708	37.6215	28.0836	51.8276	96.6336	85.504			0.5405	105.757	90.294	30.304	38.853	94.801	38.603	34.456	37.538	33.238	36.086			0.5405	27.98	41.147	59.449	26.826	47.183	45.538	22.594	53.967	24.943			0.5405	54.755
		0.5855	88.4499	45.333	51.254	31.313	44.135	60.528	42.9638	67.804	40.912			0.5855	39.213	33.4005	28.0631	52.8323	46.4553	82.487			0.5855	111.13	93.757	30.145	38.98	100.032	37.464	36.875	40.418	35.309	36.059			0.5855	26.749	43.452	59.022	23.315	51.159	48.293	25.766	59.412	24.945			0.5855	55.863
		0.6306	80.6301	45.061	50.57	39.843	43.813	57.95	39.8635	63.565	41.874			0.6306	35.017	32.1075	26.8534	50.5584	50.5639	81.299			0.6306	115.534	89.567	31.941	44.797	101.211	38.672	38.235	38.634	35.485	37.912			0.6306	24.761	42.687	59.345	26.131	52.384	50.445	25.94	54.839	21.164			0.6306	57.332
		0.6756	75.7675	47.682	48.808	37.719	44.515	59.923	41.195	63.547	45.304			0.6756	30.087	30.6988	30.4804	45.3209	45.2438	83.525			0.6756	122.647	92.689	31.951	46.544	102.169	35.432	34.73	38.247	36.832	37.825			0.6756	23.107	42.434	56.832	26.451	49.305	53	28.398	54.863	24.166			0.6756	51.927
		0.7206	69.1843	44.332	44.345	39.451	45.607	60.327	39.7986	58.458	46.491			0.7206	29.225	25.6843	28.2489	47.5884	46.3044	86.312			0.7206	131.248	86.58	33.592	46.868	103.868	36.859	33.461	40.59	34.473	40.417			0.7206	24.132	43.172	52.512	26.073	50.303	50.732	28.687	55.941	26.943			0.7206	51.775
		0.7657	63.5861	48.014	44.544	39.654	48.934	60.075	39.3353	61.942	46.474			0.7657	31.027	26.4478	28.758	45.2355	50.0119	92.106			0.7657	136.785	87.13	31.544	46.569	105.062	37.251	34.536	43.231	35.16	43.053			0.7657	20.894	45.195	40.3	23.53	54.503	53.172	31.37	58.312	25.401			0.7657	50.409
		0.8107	64.6167	46.977	40.616	41.028	53.141	56.94	37.8577	64.963	46.069			0.8107	32.085	27.7761	30.1236	44.6459	48.1364	92.263			0.8107	136.372	82.634	31.037	46.755	109.074	39.247	33.972	41.068	36.081	40.305			0.8107	20.92	48.326	38.825	22.217	61.644	50.47	28.048	61.477	24.888			0.8107	47.773
		0.8558	69.7668	44.801	40.746	42.229	56.57	56.215	37.1842	65.106	42.357			0.8558	31.799	27.6904	27.8628	40.9854	49.8807	95.027			0.8558	139.843	83.261	30.101	43.849	112.507	41.019	33.323	42.582	37.035	44.152			0.8558	21.084	49.695	39.332	24.433	78.621	48.783	27.566	67.379	23.877			0.8558	50.006
		0.9008	65.7458	42.4	43.307	44.871	60.227	56.821	33.9199	66.176	39.143			0.9008	34.124	28.5193	28.3021	39.0279	56.1666	89.469			0.9008	136.131	87.28	28.938	46.136	105.76	42.67	34.864	44.006	37.205	42.569			0.9008	21.543	45.936	37.921	24.756	97.003	43.592	27.105	63.077	22.754			0.9008	50.552
		0.9458	71.6872	38.803	42.58	49.713	63.802	58.238	32.3402	66.733	39.794			0.9458	34.79	28.8255	30.5133	41.8322	58.8597	83.03			0.9458	135.274	86.366	26.756	44.137	101.748	42.373	39.121	42.715	38.927	40.712			0.9458	21.823	45.229	47.331	23.588	115.016	41.943	25.766	65.803	23.065			0.9458	49.756
		0.9909	72.7271	36.195	51.068	45.57	64.118	58.403	33.5131	66.312	37.064			0.9909	40.441	29.0414	31.1438	42.818	61.4294	80.317			0.9909	132.134	89.488	27.873	43.696	95.148	42.257	39.202	42.793	39.483	36.509			0.9909	25.001	43.69	53.596	22.429	118.47	39.727	26.794	64.01	26.711			0.9909	50.018
		1.0359	75.2757	35.136	53.843	47.686	65.736	55.382	31.8429	68.436	39.302			1.0359	40.759	28.4954	30.4066	41.1231	58.8416	78.119			1.0359	131.666	89.655	23.664	40.265	89.441	38.514	44.374	42.574	38.604	41.939			1.0359	23.514	42.952	64.406	23.834	118.075	38.744	29.748	63.841	24.515			1.0359	46.754
		1.081	78.1734	37.481	55.258	49.537	61.566	59.075	30.6605	69.838	37.902			1.081	42.158	30.1147	33.8666	41.9619	57.8657	73.737			1.081	128.329	89.396	27.04	42.131	87.491	31.744	45.653	39.287	41.759	45.419			1.081	24.998	47.572	71.585	21.65	106.109	38.04	29.432	63.349	26.135			1.081	44.623
		1.126	77.5125	37.043	54.945	50.343	62.295	62.014	31.9622	70.013	40.347			1.126	41.993	34.2503	31.9105	41.4002	57.9521	70.053			1.126	131.521	85.514	27.656	41.663	80.525	28.64	45.936	39.965	41.314	47.485			1.126	25.092	47.574	78.617	23.093	90.815	40.018	31.749	62.253	27.272			1.126	42.161
		1.171	73.9747	39.995	55.442	49.61	64.005	61.648	35.952	62.814	39.422			1.171	44.718	33.7266	34.3648	42.136	55.9753	72.234			1.171	134.865	84.219	26.786	43.941	80.254	26.872	48.837	33.584	40.024	50.206			1.171	29.946	48.701	84.316	23.556	71.398	46.304	30.877	56.061	29.348			1.171	41.925
		1.2161	79.5869	42.412	52.399	49.864	67.753	62.055	32.0361	57.25	41.736			1.2161	43.099	33.3972	33.225	40.5209	54.0859	77.466			1.2161	139.675	84.848	24.227	46.684	79.251	27.421	47.188	31.484	41.8	57.09			1.2161	29.308	42.208	82.675	24.299	62.304	48.401	28.652	51.857	29.525			1.2161	36.799
		1.2611	86.3068	42.959	51.748	60.724	70.454	60.762	35.4419	49.808	39.949			1.2611	39.185	36.3437	34.4481	39.7007	54.7581	76.026			1.2611	138.404	86.117	25.304	48.283	72.332	29.194	46.67	32.05	40.552	59.955			1.2611	34.433	38.936	84.985	23.488	53.889	49.956	26.605	52.9	29.401			1.2611	37.134
		1.3062	83.0935	43.687	50.394	58.504	71.712	58.769	38.6827	48.685	38.708			1.3062	40.455	35.991	32.5025	39.2141	49.9451	75.574			1.3062	140.54	83.901	25.945	56.109	67.532	30.574	46.202	33.193	42.088	64.552			1.3062	39.609	35.111	80.002	22.223	50.598	52.433	25.965	55.609	33.196			1.3062	36.15
		1.3512	83.3236	47.855	52.379	64.062	70.962	54.814	34.6903	52.12	40.619			1.3512	41.212	35.3088	33.1792	39.9999	50.1287	77.757			1.3512	136.513	84.783	30.487	56.779	67.109	27.666	48.037	40.652	42.677	69.675			1.3512	38.967	33.44	79.531	25.842	55.275	46.979	21.755	50.76	33.795			1.3512	41.414
		1.3962	83.374	53.65	58.051	66.93	68.098	56.57	37.3657	50.144	38.885			1.3962	40.835	36.6836	33.1928	42.479	49.273	77.043			1.3962	139.149	85.587	30.985	58.28	61.783	25.437	44.968	40.1	43.14	71.588			1.3962	47.08	32.827	79.796	27.03	56.682	42.708	19.786	52.971	33.157			1.3962	43.795
		1.4413	79.9344	55.228	61.323	65.117	69.941	55.609	32.0001	53.262	36.082			1.4413	37.451	41.392	29.474	42.4646	47.5951	79.282			1.4413	138.412	90.566	29.351	57.46	61.681	24.393	40.571	41.408	44.483	69.963			1.4413	48.169	37.06	78.908	26.269	52.939	42.741	16.818	53.73	34.305			1.4413	39.692
		1.4863	76.484	60.252	63.553	58.781	71.596	57.776	31.466	51.533	37.683			1.4863	37.284	42.6228	26.7584	42.1909	47.1118	78.65			1.4863	133.679	95.566	33.111	54.375	60.569	25.709	38.773	40.026	46.18	68.547			1.4863	47.606	34.839	76.061	25.043	51.834	40.701	17.641	53.544	39.99			1.4863	41.124
		1.5313	76.8056	62.677	59.934	58.078	71.959	61.029	30.4554	48.062	36.387			1.5313	38.68	45.868	27.1221	44.7894	45.8536	80.833			1.5313	134.337	101.125	33.945	50.764	59.856	26.638	35.49	42.594	41.38	65.496			1.5313	47.003	35.184	77.369	25.424	56.619	42.302	17.047	54.084	39.287			1.5313	38.185
		1.5764	76.3242	63.092	61.795	54.917	69.349	59.3	31.5312	51.065	40.554			1.5764	38.032	45.496	27.3255	47.1799	43.3992	85.823			1.5764	135.102	99.343	31.379	48.273	57.035	23.612	31.51	40.069	38.948	61.974			1.5764	44.623	32.66	82.926	25.439	53.475	41.182	21.117	54.8	43.898			1.5764	38.077
		1.6214	75.0355	66.924	60.53	53.878	69.545	61.192	33.2077	51.185	41.185			1.6214	35.9	47.0108	30.3127	48.8608	46.6454	85.394			1.6214	132.579	98.107	29.476	44.323	51.605	26.919	31.275	36.94	45.949	57.647			1.6214	44.499	32.205	85.173	26.365	55.416	41.569	23.499	51.926	45.802			1.6214	42.92
		1.6665	77.969	68.245	56.227	56.886	67.729	60.341	35.6713	51.059	40.709			1.6665	35.59	42.922	28.3876	50.0091	44.6601	80.941			1.6665	132.07	93.178	27.9	49.643	53.891	28.744	27.352	38.496	46.993	58.781			1.6665	45.516	29.773	80.514	26.46	59.684	44.577	20.29	51.218	47.802			1.6665	46.606
		1.7115	75.3739	65.118	50.465	58.343	61.347	63.693	34.6413	54.131	36.079			1.7115	26.259	39.9579	27.281	50.5045	46.0213	74.739			1.7115	128.555	89.014	27.994	45.825	54.077	25.604	25.599	38.024	50.502	53.192			1.7115	45.673	28.131	80.82	29.233	59.561	44.262	19.995	48.828	51.603			1.7115	51.413
		1.7565	73.9357	61.026	42.66	56.373	55.35	63.346	33.377	58.846	38.459			1.7565	27.929	42.0151	27.4361	52.1537	46.5882	66.378			1.7565	120.913	88.614	25.461	45.442	55.567	27.042	23.771	36.46	48.607	53.398			1.7565	46.393	29.499	78.694	28.617	61.291	46.186	20.881	46.922	52.387			1.7565	59.207
		1.8016	65.676	55.324	40.862	57.992	54.296	66.136	36.2437	56.099	37.187			1.8016	29.254	44.6101	27.9581	54.9174	45.3674	63.76			1.8016	116.59	94.986	26.829	46.334	60.647	28.031	24.393	38.879	47.916	54.226			1.8016	43.68	28.055	74.157	29.743	64.573	43.506	23.839	49.989	53.242			1.8016	66.929
		1.8466	63.1204	57.229	42.042	59.331	47.064	63.504	33.6535	62.784	31.476			1.8466	25.529	44.4784	28.7851	57.9593	46.9946	59.807			1.8466	121.397	96.316	26.177	43.56	59.681	29.79	20.09	40.565	49.98	55.348			1.8466	44.48	30.452	66.879	30.256	69.116	46.639	19.864	48.27	53.126			1.8466	78.119
		1.8917	58.7141	58.394	46.817	52.11	46.536	61.618	31.4973	69.479	33.324			1.8917	24.319	40.9691	30.154	58.6563	48.4403	61.424			1.8917	115.702	100.426	28.264	41.911	65.978	32.621	22.794	40.106	54.255	55.939			1.8917	42.418	31.943	68.541	32.635	71.218	47.601	21.951	51.981	53.837			1.8917	88.418
		1.9367	54.7383	59.804	47.94	52.629	45.567	58.627	31.0155	69.739	30.794			1.9367	24.662	38.9647	30.5412	59.8804	50.8885	62.461			1.9367	117.584	101.496	26.224	34.782	64.455	32.76	22.093	42.335	58.37	54.893			1.9367	38.607	33.882	62.97	29.992	71.097	45.19	20.315	51.75	52.917			1.9367	89.504
		1.9817	57.373	66.066	50.113	52.926	51.8	62.991	33.9315	67.451	30.959			1.9817	26.209	43.7725	31.7635	58.3854	54.8952	67.473			1.9817	122.35	101.401	27.104	35.808	61.125	30.619	22.503	44.425	61.714	56.275			1.9817	40.392	33.414	58.421	25.699	73.951	48.033	20.224	52.987	49.659			1.9817	94.305
		2.0268	54.8636	67.762	48.459	54.517	52.895	57.344	34.6307	71.518	31.957			2.0268	24.498	44.9401	34.6378	55.9231	57.211	71.848			2.0268	126.549	103.749	31.162	33.369	59.477	30.479	24.28	43.78	68.887	58.742			2.0268	36.892	27.285	63.318	26.562	68.29	40.797	19.874	56.574	51.867			2.0268	95.642
		2.0718	58.1121	71.958	49.463	52.753	59.47	54.995	37.0411	78.22	30.042			2.0718	26.548	50.1174	41.4208	51.4767	57.9141	74.235			2.0718	128.771	109.025	29.132	36.696	57.147	31.648	25.146	41.884	74.316	66.437			2.0718	36.719	29.854	60.523	28.593	63.71	38.542	20.876	54.465	52.08			2.0718	93.835
		2.1169	60.243	77.728	53.274	57.666	69.037	56.523	39.6115	76.189	29.202			2.1169	29.386	54.1005	43.8285	49.2765	65.5819	73.024			2.1169	134.33	109.737	27.441	36.639	53.317	33.599	25.952	42.179	71.562	70.718			2.1169	35.821	32.488	61.249	28.848	58.487	35.507	18.531	54.448	53.663			2.1169	90.061
		2.1619	61.8323	74.848	52.793	61.621	72.497	61.025	38.4422	83.402	28.118			2.1619	29.021	52.8138	47.1639	48.9389	67.4999	74.632			2.1619	135.734	112.623	29.013	35.23	54.2	32.289	22.607	41.522	70.067	72.955			2.1619	35.426	28.886	64.295	25.178	58.481	32.574	21.69	54.163	55.279			2.1619	81.664
		2.2069	64.2604	78.96	50.712	62.218	75.717	62.001	39.3603	89.069	28.805			2.2069	27.488	58.939	50.7474	44.4737	66.7929	75.316			2.2069	140.78	122.656	28.438	31.874	49.937	38.502	22.936	39.779	69.488	68.325			2.2069	37.176	34.411	62.949	28.775	59.526	34.588	24.446	54.537	58.105			2.2069	76.459
		2.252	60.6857	76.962	50.218	54.981	70.123	62.8	38.6669	97.322	31.184			2.252	30.204	58.8187	54.0587	46.3146	70.0717	77.324			2.252	141.22	127.198	30.479	31.585	48.162	40.676	22.415	40.471	69.706	64.566			2.252	33.685	35.357	61.696	27.111	53.531	36.377	20.891	51.077	60.087			2.252	68.948
		2.297	61.968	72.181	49.764	49.646	67.825	66.935	38.6373	108.971	28.656			2.297	28.338	55.6747	53.0171	51.0231	70.5016	75.221			2.297	140.532	130.356	29.113	35.211	49.218	45.457	22.583	41.652	67.081	57.671			2.297	27.742	44.037	59.151	25.835	60.75	40.303	25.119	44.133	64.991			2.297	66.994
		2.3421	53.0447	69.137	49.07	47.29	66.081	66.672	36.8679	113.875	25.481			2.3421	30.587	56.6611	46.3482	49.9711	72.8201	75.432			2.3421	139.757	130.234	25.674	32.09	43.831	47.126	18.869	41.559	70.724	54.858			2.3421	27.741	48.85	60.753	24.452	60.594	43.4	26.1	47.406	62.631			2.3421	65.699
		2.3871	50.6102	67.542	48.959	45.556	64.44	66.143	29.8666	120.757	30.364			2.3871	32.897	53.0914	48.4725	54.8552	74.0195	71.651			2.3871	137.728	121.093	26.993	34.543	48.061	49.766	20.755	40.396	67.402	50.302			2.3871	29.098	50.13	60.679	21.329	57.785	43.461	30.966	47.628	61.571			2.3871	61.899
		2.4321	56.3247	61.964	53.41	43.094	62.888	66.881	30.6102	125.957	28.794			2.4321	32.062	54.3554	48.6865	55.4266	73.6124	62.178			2.4321	133.308	116.247	28.108	37.766	47.623	49.555	22.596	38.706	63.432	45.2			2.4321	25.411	51.625	60.326	23.716	61.558	46.392	30.034	45.917	60.009			2.4321	63.458
		2.4772	58.6954	62.445	53.683	46.72	67.634	64.499	29.9601	121.73	29.714			2.4772	32.848	57.0213	50.1331	60.9514	74.1186	57.005			2.4772	124.188	103.817	26.307	36.608	52.108	47.467	23.396	35.71	63.754	41.076			2.4772	23.729	47.244	61.259	24.836	66.948	46.181	32.818	44.242	59.661			2.4772	68.323
		2.5222	63.3058	57.51	58.331	47.412	69.8	63.525	29.5327	120.984	28.31			2.5222	35.968	55.6055	49.6082	61.7881	72.1401	56.084			2.5222	111.756	89.687	28.889	36.666	61.174	45.012	23.276	34.084	62.07	40.551			2.5222	26.768	43.155	62.993	22.467	71.842	45.127	37.428	42.41	60.082			2.5222	68.114
		2.5673	55.6208	48.522	61.109	46.216	75.055	58.905	29.509	116.295	30.171			2.5673	35.943	61.1645	51.5103	58.3333	70.7639	53.244			2.5673	112.483	87.781	27.735	33.208	64.556	39.175	24.077	36.486	59.002	41.713			2.5673	30.516	38.436	64.209	20.584	69.322	48.604	36.933	43.794	61.54			2.5673	66.936
		2.6123	56.3698	50.549	59.443	53.472	82.8	58.412	28.3577	107.961	31.848			2.6123	38.333	59.5853	49.6462	60.137	70.4033	55.218			2.6123	104.133	90.393	27.036	34.035	68.418	36.841	26.177	34.283	59.509	44.406			2.6123	32.089	37.834	66.333	21.985	66.793	50.07	38.323	46.035	62.008			2.6123	64.673
		2.6573	57.2758	52.38	60.294	58.004	89.402	58.07	25.199	108.631	31.887			2.6573	42.58	57.9223	46.4449	58.5819	69.6552	61.177			2.6573	100.466	89.112	26.972	30.233	68.936	34.856	22.768	31.593	58.852	44.276			2.6573	33.784	40.823	67.226	20.809	64.326	47.092	34.975	45.142	61.32			2.6573	63.122
		2.7024	56.8889	51.764	61.65	58.506	94.394	57.617	29.4891	111.807	34.763			2.7024	44.866	54.8334	50.5944	57.0323	66.8973	64.583			2.7024	97.661	93.028	28.353	31.268	72.452	32.78	17.626	33.915	57.913	46.074			2.7024	33.648	45.19	68.591	22.4	65.032	45.465	35.835	53.268	59.975			2.7024	58.923
		2.7474	59.2721	48.642	67.384	59.916	99.194	57.837	32.0664	112.327	34.449			2.7474	48.347	45.9092	47.2196	54.5203	67.5893	65.944			2.7474	98.471	93.372	32.531	26.21	68.224	29.968	19.505	35.015	57.41	45.319			2.7474	34.845	43.142	69.859	23.294	63.483	41.984	38.86	52.842	61.934			2.7474	57.181
		2.7925	60.7198	47.193	67.414	62.778	102.18	57.338	29.1075	113.027	38.299			2.7925	53.762	41.0954	46.1821	57.4939	68.7738	63.196			2.7925	99.867	99.313	29.744	26.066	64.204	33.169	24.747	35.68	56.132	45.214			2.7925	35.04	43.308	73.51	21.815	63.402	40.228	38.13	61.162	58.176			2.7925	56.63
		2.8375	55.2419	43.923	70.303	61.106	110.652	59.468	29.1116	118.828	43.853			2.8375	60.558	40.6623	42.4601	59.5289	69.0401	68.106			2.8375	93.589	106.558	30.396	27.765	60.209	31.345	24.68	36.913	55.05	43.709			2.8375	33.418	44.285	79.139	21.687	60.253	42.875	38.371	59.942	56.022			2.8375	53.322
		2.8825	55.476	39.958	73.956	57.059	110.659	57.369	31.0533	117.244	47.02			2.8825	63.507	36.0954	39.1187	57.481	65.2589	66.778			2.8825	94.235	110.796	31.13	24.795	57.015	29.859	23.179	39.753	53.944	45.084			2.8825	36.406	37.654	86.159	21.222	58.83	41.467	40.251	59.173	55.805			2.8825	52.886
		2.9276	59.0452	36.513	77.567	54.799	104.461	55.852	29.6979	119.796	47.11			2.9276	65.578	36.3988	40.8145	55.4253	65.1391	66.599			2.9276	91.391	116.198	29.922	30.57	48.035	28.025	26.314	36.941	53.152	46.501			2.9276	40.936	35.448	93.326	23.163	56.832	40.028	38.593	66.137	60.657			2.9276	55.847
		2.9726	59.9575	36.228	80.489	45.621	104.765	54.366	28.6863	116.463	50.635			2.9726	67.751	36.9326	35.3867	61.8903	67.1986	67.073			2.9726	87.53	117.492	27.223	31.645	44.54	26.033	31.548	37.192	46.854	45.655			2.9726	39.11	36.215	95.496	21.547	54.337	44.57	34.42	66.659	63.968			2.9726	59.035
		3.0177	59.3068	35.624	83.673	41.37	106.252	50.859	28.722	119.361	50.774			3.0177	63.186	36.1741	34.7579	60.3481	66.3891	62.042			3.0177	85.247	122.804	26.038	39.033	43.352	23.124	37.75	41.071	47.414	51.791			3.0177	41.092	34.767	99.18	24.168	51.701	37.691	35.395	72.235	63.637			3.0177	60.73
		3.0627	59.4898	35.693	82.69	37.274	99.818	46.835	30.7728	111.15	55.55			3.0627	64.434	34.5732	36.9993	55.7381	68.4882	63.958			3.0627	85.691	117.323	25.52	41.073	45.589	23.299	44.878	44.12	44.966	50.191			3.0627	41.022	38.397	99.261	24.745	55.466	35.155	38.215	78.064	65.565			3.0627	64.695
		3.1077	64.3869	40.198	80.268	34.795	94.884	47.096	36.537	108.631	54.104			3.1077	66.508	32.7449	39.2391	57.8746	66.8912	62.551			3.1077	90.581	119.919	25.85	44.708	49.492	27.329	43.999	43.321	42.674	52.208			3.1077	44.261	39.487	96.846	21.86	59.496	35.694	37.788	82.839	63.031			3.1077	69.129
		3.1528	60.3325	41.242	80.555	35.231	91.919	44.154	34.2285	108.716	52.528			3.1528	63.385	33.7288	37.4843	59.2885	67.922	61.067			3.1528	94.987	112.158	27.155	47.472	57.905	26.158	48.257	45.852	35.069	55.204			3.1528	45.547	38.611	93.1	24.953	59.427	36.302	38.346	85.921	63.114			3.1528	78.058
		3.1978	64.5697	44.339	79.329	35.85	92.5	43.245	34.3323	108.273	55.242			3.1978	67.82	30.7122	40.552	56.1487	67.1955	52.246			3.1978	105.88	114.766	28.171	46.686	60.349	23.927	48.388	54.72	34.591	56.09			3.1978	48.089	43.577	90.261	24.962	62.278	39.122	42.803	88.989	70.315			3.1978	78.213
		3.2429	67.0194	45.696	78.303	37.068	93.274	43.623	37.6986	112.517	54.833			3.2429	66.023	32.7721	40.3965	55.5863	68.6382	47.138			3.2429	114.833	109.355	27.137	48.381	67.307	25.92	44.925	60.897	33.002	55.284			3.2429	49.103	44.738	84.069	29.09	66.135	40.88	40.169	90.525	76.122			3.2429	81.268
		3.2879	66.2387	47.698	75.782	40.16	93.447	43.369	40.8879	111.228	51.361			3.2879	69.859	31.3682	42.2963	52.3508	72.2432	41.138			3.2879	126.183	101.51	28.133	48.515	71.06	26.901	47.966	59.73	35.491	55.885			3.2879	58.248	46.576	76.646	38.186	67.653	40.272	41.28	93.377	75.994			3.2879	82.288
		3.3329	62.7091	50.592	76.539	42.172	94.944	43.397	42.2935	109.306	49.005			3.3329	70.84	35.3833	39.9667	52.2267	74.9688	40.317			3.3329	141.226	102.34	28.674	45.266	76.652	25.928	53.994	62.5	33.985	51.912			3.3329	63.878	53.738	70.809	32.951	66.23	45.117	42.87	96.706	82.872			3.3329	84.364
		3.378	59.6962	52.612	76.381	47.003	95.114	45.652	43.0389	108.376	48.13			3.378	75.231	38.2711	38.2536	47.7123	74.3265	39.027			3.378	152.536	101.007	26.093	43.504	85.051	24.717	58.426	62.007	30.655	48.248			3.378	67.481	56.255	68.935	34.827	63.613	44.342	40.549	102.878	85.345			3.378	87.621
		3.423	58.4285	56.455	71.4	52.125	94.261	49.985	43.1569	104.502	49.66			3.423	83.456	38.5623	38.6243	44.1857	79.1933	44.123			3.423	166.973	102.241	27.755	45.982	89.138	28.942	62.311	66.024	31.018	49.179			3.423	65.91	62.267	65.083	29.401	62.126	38.192	36.489	102.902	81.467			3.423	83.726
		3.4681	58.7036	58.445	69.112	52.068	98.616	49.97	43.1712	96.887	49.694			3.4681	87.435	41.7126	43.2484	49.5473	81.294	46.253			3.4681	180.407	107.679	29.263	46.041	92.696	28.91	66.288	67.607	31.771	47.348			3.4681	62.304	58.963	62.566	30.435	56.758	40.901	34.159	112.481	84.465			3.4681	84.37
		3.5131	59.4041	58.902	67.985	53.425	97.686	55.456	40.3864	93.879	51.738			3.5131	88.621	44.6423	48.5595	49.9804	80.7598	49.121			3.5131	186.992	104.763	29.978	46.055	94.63	35.506	76.626	67.114	29.756	45.239			3.5131	58.716	59.832	57.841	34.756	56.91	39.795	30.322	119.317	82.264			3.5131	84.419
		3.5581	60.06	59.651	64.723	49.898	99.679	58.671	37.9908	93.281	50.426			3.5581	89.919	45.1374	49.701	52.2418	79.8539	50.192			3.5581	189.953	107.311	26.885	45.639	91.034	32.766	82.377	63.629	32.102	41.842			3.5581	55.069	60.314	58.762	33.898	58.977	40.864	24.685	119.416	84.633			3.5581	85
		3.6032	65.397	58.433	65.074	54.148	96.803	60.184	35.2556	92.008	56.427			3.6032	94.994	54.41	52.3924	50.2982	86.0664	50.958			3.6032	187.592	111.708	28.788	50.174	90.832	32.444	87.385	63.284	33.518	42.821			3.6032	52.93	62.676	62.029	34.047	50.921	44.995	21.547	127.339	86.478			3.6032	84.081
		3.6482	63.2725	58.526	61.324	52.679	94.085	61.931	30.9057	92.434	57.905			3.6482	105.216	60.6656	52.322	50.9887	85.062	51.358			3.6482	186.829	120.559	28.136	48.925	84.076	34.071	87.836	61.891	36.349	38.333			3.6482	50.056	65.854	60.281	31.099	47.39	44.98	24.739	128.661	92.279			3.6482	91.085
		3.6933	62.6581	61.56	64.935	53.233	92.834	67.841	30.2374	94.856	63.79			3.6933	118.763	60.0715	50.277	52.7064	88.2248	49.185			3.6933	189.362	131.006	27.198	51.522	84.333	31.437	88.698	62.785	44.479	35.171			3.6933	49.948	69.57	57.988	29.728	45.056	49.187	26.97	123.367	91.689			3.6933	92.468
		3.7383	63.2937	64.07	67.633	51.571	90.51	69.016	30.449	100.255	64.386			3.7383	130.975	62.386	51.6016	54.6548	91.8717	47.875			3.7383	181.307	133.61	28.228	51.792	81.975	30.981	87.552	62.881	42.892	34.771			3.7383	47.887	72.597	55.831	31.22	40.304	53.1	30.17	130.2	90.436			3.7383	95.522
		3.7833	66.8938	65.032	65.96	51.49	87.332	71.453	28.6318	103.33	63.15			3.7833	143.448	63.6359	54.7037	54.1462	93.9333	54.627			3.7833	175.286	132.851	26.223	53.155	85.445	29.473	88.892	60.853	47.839	32.711			3.7833	44.663	75.169	60.756	32.171	39.129	58.913	32.213	124.325	94.075			3.7833	101.127
		3.8284	74.0345	67.127	70.022	53.166	86.702	72.713	25.2712	106.973	59.851			3.8284	149.368	55.3618	52.4941	56.5512	90.7496	56.258			3.8284	165.744	131.128	23.059	51.985	84.223	25.639	83.811	58.383	51.13	36.572			3.8284	42.018	79.125	65.179	32.126	36.441	59.703	36.219	121.195	96.966			3.8284	100.865
		3.8734	76.934	72.521	75.421	53.64	87.185	77.258	29.4609	112.639	56.784			3.8734	148.514	53.1422	55.1792	53.3005	88.5767	58.71			3.8734	162.798	127.084	27.875	52.189	91.134	25.325	82.414	51.247	58.464	41.918			3.8734	42.235	92.624	66.844	31.364	39.518	55.861	42.657	123.909	95.413			3.8734	100.776
		3.9185	79.4338	71.567	78.809	50.652	85.885	80.252	31.7005	112.437	49.434			3.9185	138.688	55.7899	52.4399	55.175	90.3631	63.414			3.9185	154.483	125.741	25.66	54.391	101.571	24.812	75.647	51.17	61.356	44.331			3.9185	37.226	89.998	70.068	33.223	42.328	51.866	49.994	126.286	101.049			3.9185	103.349
		3.9635	83.8122	73.19	84.308	51.96	88.476	89.041	38.4159	117.598	48.259			3.9635	124.514	55.4045	52.5614	58.0187	94.8737	67.458			3.9635	149.867	123.565	23.245	54.081	105.625	26.584	73.03	55.456	64.727	48.728			3.9635	38.352	94.356	76.397	33.394	46.44	48.637	56.929	122.215	105.437			3.9635	102.546
		4.0085	84.4622	70.672	86.13	54.343	88.672	85.988	36.8425	118.022	47.509			4.0085	109.992	58.1663	49.8077	53.8209	98.373	69.167			4.0085	142.864	119.284	22.645	57.718	105.943	24.691	72.576	58.982	74.834	50.853			4.0085	40.061	91.103	76.559	37.06	49.044	45.264	60.192	126.602	109.003			4.0085	103.918
		4.0536	90.199	74.967	84.625	54.284	92.987	85.4	40.7748	111.378	53.046			4.0536	95.817	59.5189	49.6176	51.7298	105.447	70.17			4.0536	139.527	111.167	20.093	57.259	108.441	29.902	71.947	65.828	74.394	55.274			4.0536	38.449	98.559	75.538	40.533	49.099	44.584	68.055	128.26	114.329			4.0536	108.459
		4.0986	90.1945	72.233	82.165	54.272	89.653	90.9	41.7469	114.104	49.582			4.0986	85.359	59.2065	46.8963	49.2944	103.539	72.176			4.0986	141.901	105.945	20.993	57.514	99.432	38.865	71.834	64.407	77.808	51.631			4.0986	35.331	109.638	79.304	41.207	48.622	42.006	70.082	129.045	119.03			4.0986	116.613
		4.1437	86.566	71.162	82.882	55.727	93.936	96.204	43.2982	110.488	53.467			4.1437	76.283	65.4875	46.922	50.4677	103.501	68.667			4.1437	137.577	100.535	21.829	79.296	95.198	42.606	69.082	59.224	76.409	50.079			4.1437	31.836	122.837	83.456	36.021	47.387	38.601	72.21	130.184	120.164			4.1437	121.701
		4.1887	84.6972	71.387	78.703	59.964	94.364	99.992	42.7402	109.689	58.811			4.1887	67.433	65.7736	52.6795	46.1128	103.075	69.017			4.1887	137.607	96.816	23.206	161.117	83.851	50.217	63.759	55.319	80.712	47.629			4.1887	30.018	139.605	90.374	37.31	50.249	37.447	72.35	131.344	120.826			4.1887	116.464
		4.2337	75.3285	74.178	76.746	58.445	88.262	104.034	44.6602	106.221	57.465			4.2337	63.729	69.4565	54.7718	44.6348	101.888	69.837			4.2337	135.978	99.516	19.623	61.54	79.06	55.895	63.255	56.498	81.959	44.166			4.2337	26.511	153.694	97.056	34.79	50.369	38.975	71.805	131.743	115.901			4.2337	119.779
		4.2788	73.4055	74.737	77.846	62.585	87.563	106.229	45.8999	108.284	61.34			4.2788	56.737	68.0668	53.7537	45.5319	97.6558	72.748			4.2788	138.322	95.923	22.657	69.561	75.643	56.273	61.759	56.459	87.992	44.231			4.2788	31.388	163.319	101.364	33.153	55.65	36.524	70.423	131.575	105.369			4.2788	119.657
		4.3238	67.3483	76.148	80.718	69.249	80.416	111.844	48.8316	104.725	63.998			4.3238	49.93	66.6819	57.9188	46.4674	94.0751	80.3			4.3238	138.152	99.712	22.097	66.81	75.874	59.957	58.44	61.452	89.708	41.787			4.3238	30.346	173.515	104.942	28.55	51.302	36.777	66.321	131.323	101.011			4.3238	117.196
		4.3688	62.3623	76.689	81.201	69.96	81.93	110.345	54.1101	103.039	63.2			4.3688	47.35	63.7956	57.351	48.9588	95.208	80.674			4.3688	137.552	94.739	22.872	65.852	77.586	58.851	59.512	60.432	92.283	41.615			4.3688	28.094	182.065	115.162	25.468	53.694	42.464	64.741	128.04	93.275			4.3688	116.358
		4.4139	62.4054	74.976	81.701	73.655	79.97	117.092	53.9026	101.147	66.017			4.4139	48.098	57.4361	58.4834	50.7064	92.6129	82.566			4.4139	138.898	100.152	22.745	67.339	78.591	63.246	63.67	66.174	93.364	43.898			4.4139	33.638	183.14	122.299	25.13	56.205	45.758	61.572	124.604	83.518			4.4139	116.479
		4.4589	66.5356	78.23	82.523	74.897	79.588	119.566	60.2055	102.681	68.894			4.4589	44.321	60.5307	61.2849	53.5333	92.2539	78.991			4.4589	135.669	93.491	20.595	70.059	81.606	70.348	69.892	68.188	91.669	48.745			4.4589	32.087	181.551	132.857	25.079	55.362	45.339	57.475	121.195	77.803			4.4589	122.538
		4.504	69.6145	79.255	77.008	72.602	80.716	122.642	61.9861	103.272	73.403			4.504	43.335	60.8606	63.2399	48.613	91.0558	77.139			4.504	134.284	96.798	24.321	67.589	87.856	74.427	76.311	73.362	91.508	48.261			4.504	31.495	176.235	137.575	28.663	57.409	49.105	57.956	120.124	74.067			4.504	123.917
		4.549	68.6889	79.711	79.06	72.815	78.291	122.34	69.625	100.81	76.533			4.549	44.873	60.1851	66.173	53.9167	94.2109	80.037			4.549	136.742	106.459	22.56	65.328	96.827	81.052	82.247	73.346	92.4	52.587			4.549	32.026	175.472	150.268	27.534	58.589	48.949	55.806	114.689	75.2			4.549	127.159
		4.594	67.5545	79.056	77.804	71.107	74.349	120.01	74.271	108.373	82.655			4.594	46.313	66.6431	70.5363	53.8636	91.6557	75.596			4.594	136.976	116.177	21.38	65.122	103.369	81.968	86.775	71.899	93.824	52.093			4.594	34.605	177.478	156.045	27.853	54.672	52.4	57.044	114.384	75.042			4.594	127.42
		4.6391	69.5496	77.701	72.693	72.509	75.519	118.245	76.5443	111.853	93.366			4.6391	49.659	65.2429	80.4662	56.1436	89.4488	72.315			4.6391	140.215	123.321	21.65	59.992	109.107	88.525	84.99	69.381	97.93	50.622			4.6391	36.397	185.603	161.505	27.371	52.802	54.499	57.597	118.641	74.247			4.6391	129.051
		4.6841	74.0027	76.014	66.915	73.685	76.541	113.448	72.8449	106.034	99.653			4.6841	49.657	65.1782	85.3631	61.0872	89.1496	68.476			4.6841	145.121	131.925	20.701	51.276	117.028	89.817	83.871	71.061	99.736	48.997			4.6841	32.862	193.138	165.004	26.281	52.872	53.575	61.893	116.114	72.17			4.6841	128.299
		4.7292	73.4123	68.185	70.276	73.986	78.761	107.824	72.1653	108.917	105.207			4.7292	55.173	61.0957	86.7879	63.6083	89.7531	67.367			4.7292	146.195	138.498	23.606	46.469	121.026	88.18	84.271	71.545	103.492	50.838			4.7292	31.62	197.194	163.755	25.87	47.712	53.021	68.281	114.457	77.137			4.7292	125.721
		4.7742	67.8989	67.272	68.101	77.131	81.347	105.175	73.7862	113.895	106.549			4.7742	57.891	59.3848	91.7641	57.3094	89.3498	70.167			4.7742	148.37	151.382	24.673	36.222	118.75	89.647	81.666	76.503	101.194	45.23			4.7742	30.786	203.985	157.009	27.704	48.142	50.447	69.889	110.626	81.685			4.7742	121.079
		4.8192	65.6567	62.121	68.639	74.96	84.358	104.925	71.8889	119.393	104.401			4.8192	63.59	56.6509	93.0476	60.2307	89.7998	69.476			4.8192	151.831	163.302	22.148	35.986	124.559	88.801	85.746	73.219	96.972	49.181			4.8192	27.992	219.675	152.251	28.81	51.581	47.028	69.076	104.861	84.389			4.8192	123.391
		4.8643	59.915	64.327	70.58	77.005	90.108	98.583	65.4699	112.945	103.611			4.8643	70.562	57.4416	91.5887	53.4482	92.4131	69.071			4.8643	153.649	172.971	22.381	38.224	129.053	89.055	85.056	77.035	99.655	47.559			4.8643	22.79	222.642	155.526	30.647	48.435	44.098	66.738	106.076	85.119			4.8643	130.784
		4.9093	56.7939	70.741	79.437	76.798	104.75	99.464	68.6932	114.362	98.985			4.9093	76.328	57.2093	88.7756	50.1542	91.587	70.356			4.9093	153.28	186.213	24.206	36.422	125.469	89.295	85.59	82.408	100.148	49.211			4.9093	25.325	215.204	158.869	33.829	45.4	42.87	66.266	106.461	90.138			4.9093	140.064
		4.9544	55.8501	70.162	83.628	82.311	109.354	99.182	71.2388	122.481	94.39			4.9544	82.798	55.6226	88.2211	46.7898	88.9609	79.872			4.9544	160.299	195.765	23.978	35.075	125.837	91.014	94.517	83.441	102.811	53.477			4.9544	29.511	214.477	157.205	38.208	43.277	47.803	67.722	103.972	94.126			4.9544	152.201
		4.9994	50.643	76.663	86.796	80.439	110.199	99.322	72.1215	127.754	85.371			4.9994	89.769	61.9646	89.013	48.0558	90.8138	85.019			4.9994	163.245	210.672	23.721	40.137	132.869	91.308	100.507	86.757	105.281	53.944			4.9994	29.281	214.628	154.395	41.116	40.907	48.208	71.361	108.013	93.777			4.9994	156.735
		5.0444	51.6778	83.686	93.377	80.923	107.503	100.239	75.1555	130.867	81.218			5.0444	101.083	63.4037	82.7766	46.1893	92.3285	90.662			5.0444	160.722	221.917	22.06	42.488	138.79	98.54	101.703	91.126	111.77	54.245			5.0444	31.541	218.282	157.946	38.6	37.646	54.016	78.287	107.545	94.778			5.0444	157.1
		5.0895	50.4297	90.934	95.691	84.242	97.245	96.258	74.0275	134.888	75.138			5.0895	105.718	59.8117	79.7446	46.7797	93.3937	91.893			5.0895	161.915	225.576	24.281	41.875	154.518	109.352	110.434	95.888	119.543	53.4			5.0895	37.719	224.134	161.413	39.359	37.83	51.655	86.086	111.615	86.508			5.0895	150.341
		5.1345	48.6039	89.203	95.245	84.246	92.863	94.974	74.6844	142.584	68.502			5.1345	109.811	60.8977	82.3297	49.8175	94.4292	90.97			5.1345	154.873	231.126	25.852	44.567	169.819	120.598	118.43	93.877	122.229	53.204			5.1345	39.919	226.762	159.575	39.913	34.814	55.122	93.702	115.729	84.544			5.1345	135.673
		5.1796	48.6311	89.749	94.726	83.723	85.324	98.339	73.7995	150.21	65.054			5.1796	115.755	67.8797	76.3731	51.9273	95.7483	90.71			5.1796	147.093	251.026	20.131	40.273	178.812	134.322	127.72	95.502	122.887	45.088			5.1796	42.574	231.039	159.158	45.157	31.785	55.064	101.499	113.584	82.146			5.1796	120.781
		5.2246	45.9162	87.618	98.961	90.612	80.02	96.412	77.7439	152.7	59.468			5.2246	118.876	69.4329	71.3953	56.8278	99.7066	86.441			5.2246	136.051	262.276	21.731	44.856	195.302	145.728	135.809	90.033	122.589	39.683			5.2246	44.242	238.965	163.241	44.667	26.009	60.035	111.083	111.92	84.234			5.2246	112.293
		5.2696	43.1614	87.351	102.719	94.758	82.061	96.207	79.7176	154.019	58.457			5.2696	120.683	73.009	76.652	57.5339	98.1479	86.672			5.2696	129.197	279.478	23.904	43.844	201.422	146.257	146.13	94.129	130.85	40.209			5.2696	39.047	247.611	154.742	43.442	27.355	69.246	116.217	113.376	79.404			5.2696	103.581
		5.3147	46.7181	82.552	104.297	93.304	81.108	97.807	82.5595	161.655	52.964			5.3147	119.956	77.6306	73.5769	52.6173	97.5634	83.929			5.3147	117.597	299.647	27.095	43.384	202.169	141.412	148.845	93.552	130.698	41.482			5.3147	33.943	250.591	152.01	44.296	24.569	77.615	116.419	113.655	78.817			5.3147	99.025
		5.3597	52.4829	80.434	104.641	91.849	83.171	101.543	82.2069	159.321	53.114			5.3597	121.642	76.6511	69.5642	56.7914	98.5741	84.585			5.3597	111.623	312.669	29.757	50.777	205.854	139.126	152.819	97.359	133.399	47.122			5.3597	31.093	255.156	152.124	47.732	23.888	78.217	113.892	116.533	75.366			5.3597	99.04
		5.4048	55.8097	81.182	102.769	96.803	81.46	102.596	76.2193	150.935	56.603			5.4048	125.318	75.8522	73.7442	53.3852	100.021	82.835			5.4048	102.997	330.323	28.375	48.23	203.86	139.507	168.364	90.816	131.756	50.332			5.4048	27.816	256.361	147.95	51.347	23.386	83.298	109.482	109.484	76.887			5.4048	100.035
		5.4498	65.0546	76.537	101.346	92.297	79.7	106.375	74.5848	141.886	58.902			5.4498	123.875	80.3336	73.9997	56.3591	104.103	81.152			5.4498	96.666	341.904	36.234	46.073	201.859	137.406	168.122	97.069	127.131	54.47			5.4498	29.301	256.441	140.928	49.225	24.643	87.493	104.508	108.7	78.998			5.4498	102.589
		5.4948	72.3302	75.326	98.923	90.038	79.014	111.702	79.5796	137.307	66.114			5.4948	123.143	79.2112	71.5378	55.39	107.862	79.68			5.4948	91.907	355.905	36.944	50.651	200.701	142.631	166.431	111.401	124.782	60.562			5.4948	27.261	247.941	142.103	54.42	27.28	83.26	94.171	107.1	74.132			5.4948	102.366
		5.5399	75.3036	72.287	98.019	92.325	81.373	118.266	84.4414	131.006	66.985			5.5399	123.577	87.2415	71.2091	56.0563	109.252	81.727			5.5399	81.593	367.475	35.076	52.373	201.072	147.364	169.072	122.341	119.506	60.693			5.5399	28.43	247.069	138.241	55.429	34.292	82.119	88.179	110.779	77.157			5.5399	101.035
		5.5849	78.1743	66.86	101.34	95.491	86.511	118.303	87.4284	126.262	74.187			5.5849	121.358	88.7142	76.0336	55.2106	115.028	81.774			5.5849	78.339	381.13	36.024	50.018	207.366	155.395	172.222	133.321	111.407	59.771			5.5849	33.387	241.076	134.947	53.392	37.16	77.412	86.212	109.312	76.526			5.5849	99.768
		5.63	71.6689	58.292	99.761	102.233	87.669	119.021	87.7251	120.37	79.656			5.63	121.938	89.6494	77.7751	61.965	111.705	85.148			5.63	79.044	396.265	37.188	48.358	219.203	161.72	180.958	142.144	110.044	60.941			5.63	33.069	237.61	131.263	47.971	38.004	76.18	81.309	111.259	75.397			5.63	101.463
		5.675	69.4728	55.736	101.24	105.457	87.528	114.446	87.5265	120.755	85.966			5.675	121.198	86.9525	79.1591	63.6921	112.338	91.971			5.675	82.767	408.258	32.621	46.248	228.306	168.851	176.499	149.676	105.059	54.481			5.675	31.592	241.379	123.499	44.797	46.322	74.978	81.667	109.013	73.741			5.675	94.572
		5.72	65.0221	52.848	102.093	105.83	92.186	114.277	91.7144	113.772	87.393			5.72	123.511	83.3904	83.0689	63.8157	111.659	96.642			5.72	83.004	419.329	32.767	40.719	236.14	179.405	170.831	155.099	101.898	53.42			5.72	31.528	242.458	118.555	42.489	51.539	75.245	84.779	105.702	75.974			5.72	91.958
		5.7651	61.0564	47.667	103.206	106.793	96.118	115.46	86.0544	115.258	85.992			5.7651	127.611	78.0707	81.3467	63.7827	108.676	100.221			5.7651	86.591	429.728	36.51	40.071	243.267	191.415	176.605	158.318	99.339	49.522			5.7651	33.657	237.161	118.257	37.188	52.811	81.029	90.279	103.804	76.343			5.7651	88.46
		5.8101	59.31	48.014	104.47	107.314	92.845	112.484	87.2682	111.097	90.682			5.8101	130.947	72.2285	76.2708	65.7266	114.165	97.493			5.8101	88.182	445.784	37.737	41.464	251.205	193.396	176.765	161.98	103.379	47.038			5.8101	35.724	241.935	121.416	37.037	61.952	86.97	94.636	96.924	79.841			5.8101	81.614
		5.8552	60.7769	42.753	108.798	108.472	92.39	110.376	90.4938	117.069	91.269			5.8552	134.461	66.1216	73.1764	67.704	114.764	96.619			5.8552	89.222	449.438	38.323	43.849	249.115	188.338	186.445	163.739	110.839	47.069			5.8552	40.026	240.221	127.15	34.543	52.897	96.824	99.933	95.871	81.537			5.8552	78.214
		5.9002	55.2272	41.924	110.315	108.347	88.347	110.521	88.5478	111.18	99.155			5.9002	140.617	62.7172	70.8723	67.3182	113.567	90.01			5.9002	96.768	450.098	40.041	38.498	253.109	188.588	196.309	164.285	121.951	49.43			5.9002	39.615	226.294	135.259	33.774	57.905	100.442	109.024	95.848	88.718			5.9002	71.805
		5.9452	58.183	38.716	110.018	107.105	87.079	116.067	85.8421	110.666	110.247			5.9452	139.109	62.3851	73.3481	63.4076	114.289	87.364			5.9452	102.34	461.718	43.701	40.677	246.884	185.216	207.836	167.235	133.191	53.738			5.9452	40.069	222.464	149.738	32.827	61.086	107.487	118.275	97.356	92.359			5.9452	73.759
		5.9903	57.8253	40.328	107.854	102.864	82.381	119.451	91.398	108.603	117.932			5.9903	139.99	61.3534	74.3105	60.3397	113.096	83.383			5.9903	100.389	463.67	46.392	41.969	252.16	179.327	217.076	173.653	138.141	53.67			5.9903	39.629	220.87	157.223	37.922	64.471	106.413	123.272	99.353	99.282			5.9903	74.864
		6.0353	58.058	45.895	105.037	101.654	79.397	119.947	94.7314	106.572	118.127			6.0353	143.445	57.1061	73.4087	57.5861	111.557	83.558			6.0353	105.154	462.769	48.845	43.395	258.418	176.017	226.232	176.212	144.946	52.719			6.0353	43.037	212.315	164.282	34.69	63.688	101.831	132.418	101.61	102.519			6.0353	69.379
		6.0804	58.2528	48.14	102.254	107.773	79.362	121.923	98.1373	102.571	119.299			6.0804	150.427	55.3598	72.1561	57.3196	113.018	88.318			6.0804	108.849	470.377	55.228	41.532	259.879	172.13	226.849	173.049	147.218	56.453			6.0804	44.686	214.844	165.889	32.965	69.064	100.938	141.737	104.42	105.574			6.0804	69.101
		6.1254	58.4196	49.777	94.818	109.477	77.242	122.105	98.753	99.45	131.589			6.1254	175.264	55.9546	73.5227	56.2568	111.021	94.231			6.1254	117.11	474.996	58.717	41.875	265.834	170.792	222.872	178.953	159.31	60.86			6.1254	45.702	212.941	166.257	32.706	67.702	93.328	154.347	100.897	106.9			6.1254	66.298
		6.1704	64.2885	51.274	93.871	108.731	74.036	122.141	100.217	93.416	140.693			6.1704	198.264	53.6394	73.7974	56.1642	110.311	101.464			6.1704	118.875	479.211	54.696	42.898	266.188	173.297	219.134	186.119	160.263	59.776			6.1704	41.115	209.436	164.025	30.482	64.505	94.62	166.669	102.922	111.357			6.1704	59.704
		6.2155	65.4876	52.013	92.25	104.646	75.584	120.292	101.88	95.205	146.094			6.2155	213.033	52.0382	72.5521	59.2483	106.878	107.964			6.2155	119.404	493.438	55.864	41.159	271.867	175.898	212.676	187.15	161.606	66.912			6.2155	38.628	203.04	156.554	27.537	60.281	95.142	180.126	100.567	116.826			6.2155	58.157
		6.2605	68.8161	53.058	93.634	105.087	70.836	119.947	104.543	92.814	151.889			6.2605	220.602	51.8075	74.1793	57.7153	106.538	117.171			6.2605	123.509	493.138	55.313	41.184	271.862	179.316	215.538	195.572	163.192	65.422			6.2605	40.024	190.527	148.344	22.754	59.264	90.619	188.946	103.865	116.213			6.2605	52.283
		6.3056	72.5464	51.418	91.731	105.362	68.806	117.143	106.266	96.088	157.562			6.3056	210.48	51.2975	73.5462	49.8435	103.898	121.402			6.3056	120.098	500.461	51.656	43.459	270.985	179.081	216.102	204.215	161.532	68.292			6.3056	34.894	191.311	136.649	25.465	62.774	94.1	195.665	107.199	116.444			6.3056	50.072
		6.3506	72.4154	49.337	94.081	108.503	68.324	113.037	101.633	93.208	165.008			6.3506	197.703	51.213	74.7099	48.3577	101.878	125.891			6.3506	116.08	504.447	53.764	44.983	273.496	175.317	224.59	206.642	155.752	73.745			6.3506	33.135	186.014	128.43	27.031	60.283	91.07	201.523	113.619	118.222			6.3506	55.365
		6.3956	77.4461	50.166	92.26	106.383	69.476	108.575	108.799	88.822	165.231			6.3956	185.815	52.6781	74.0843	50.1527	101.057	131.19			6.3956	114.177	503.163	60.626	43.201	273.689	172.358	220.473	208.523	148.369	76.994			6.3956	39.673	185.582	127.092	24.455	62.535	96.798	204.127	115.409	114.562			6.3956	56.287
		6.4407	80.69	50.927	96.329	115.967	64.362	111.147	109.787	83.985	168.314			6.4407	170.871	49.5651	79.0841	48.0537	105.225	139.46			6.4407	114.211	482.418	67.72	43.966	275.279	178.208	220.798	212.384	147.219	80.315			6.4407	45.577	179.975	124.538	28.368	64.186	100.246	201.592	112.548	108.899			6.4407	60.483
		6.4857	77.8242	52.309	100.086	119.871	62.839	113.661	108.426	76.714	177.072			6.4857	169.765	46.4681	82.8969	47.1702	109.018	144.369			6.4857	117.262	467.5	76.608	51.645	282.249	188.353	217.923	216.316	144.794	88.56			6.4857	46.459	170.067	124.985	30.338	61.713	102.054	203.357	112.58	110.333			6.4857	62.773
		6.5308	78.7877	53.851	97.997	117.927	64.821	111.963	110.532	72.79	181.597			6.5308	167.033	44.4374	79.708	39.533	111.088	150.059			6.5308	117.723	446.206	85.194	51.457	284.577	191.577	215.223	218.611	150.105	97.371			6.5308	49.351	168.744	127.008	31.317	65.251	99.278	207.349	106.074	109.645			6.5308	63.499
		6.5758	81.307	53.232	93.939	116.866	60.84	113.118	108.297	73.716	184.218			6.5758	165.015	41.7794	79.2167	38.6532	115.622	155.773			6.5758	118.531	435.03	91.793	55.168	284.167	189.762	203.166	225.877	149.01	111.691			6.5758	56.566	172.519	127.435	34.453	69.37	106.465	209.848	107.401	115.54			6.5758	64.786
		6.6208	86.2834	51.847	96.857	116.924	57.444	121.139	111.14	71.838	190.314			6.6208	157.07	37.9221	78.1981	39.4372	114.623	160.158			6.6208	120.02	434.039	97.703	56.863	281.291	187.797	195.612	225.708	148.238	120.609			6.6208	56.906	166.146	126.904	31.47	70.291	110.995	206.319	105.652	119.366			6.6208	64.98
		6.6659	85.4711	48.063	97.585	114.308	56.342	119.702	112.978	72.384	194.845			6.6659	146.821	35.9456	74.839	40.876	110.833	164.443			6.6659	124.765	428.015	95.799	62.808	274.723	186.407	193.475	230.602	140.307	121.887			6.6659	57.363	159.088	122.845	30.723	78.888	115.972	198.561	102.07	123.662			6.6659	62.705
		6.7109	89.5393	45.262	95.682	107.565	56.101	123.166	109.297	75.751	202.658			6.7109	133.595	38.0417	76.3051	47.4856	105.878	170.624			6.7109	121.138	419.697	90.611	63.952	268.426	176.867	196.395	237.081	147.94	123.622			6.7109	63.213	159.835	117.923	29.784	81.699	116.007	194.237	104.293	127.009			6.7109	57.08
		6.756	90.7104	42.678	98.794	108.586	55.61	122.893	109.073	75.875	207.606			6.756	114.455	42.5684	73.3383	52.5395	104.15	171.105			6.756	115.79	409.087	80.774	62.515	258.957	168.301	207.319	237.393	148.907	130.003			6.756	70.179	162.578	112.319	35.377	85.982	113.59	188.014	105.848	131.754			6.756	59.913
		6.801	93.2782	37.912	92.771	106.721	58.381	123.102	104.653	74.823	210.707			6.801	98.719	46.8567	67.3787	54.8334	100.295	173.921			6.801	107.351	393.924	78.486	62.506	246.111	162.964	214.312	240.82	149.568	129.253			6.801	81.411	167.542	109.089	37.857	92.767	112.724	184.302	111.184	129.156			6.801	60.299
		6.846	97.3571	38.622	92.43	105.131	61.034	122.229	103.213	78.079	211.042			6.846	92.209	51.2679	65.7927	58.2174	99.8996	175.081			6.846	102.386	374.651	75.331	58.352	233.921	159.954	225.701	249.8	152.967	123.856			6.846	81.907	166.458	105.6	42.873	95.17	108.568	183.757	113.936	125.208			6.846	56.089
		6.8911	96.9065	38.478	91.011	104.744	65.807	123.652	104.467	79.601	218.981			6.8911	85.722	59.2819	63.0402	63.0554	98.9274	175.899			6.8911	98.792	361.636	74.648	56.009	217.03	151.639	236.037	263.006	153.955	127.775			6.8911	79.643	165.587	100.082	44.146	102.143	106.786	180.187	117.147	122.659			6.8911	52.148
		6.9361	93.0035	39.455	86.477	110.323	72.75	120.831	104.079	85.965	224.049			6.9361	77.3	62.9618	64.9281	63.5887	101.86	176.02			6.9361	94.448	338.631	74.88	60.391	217.69	143.454	233.468	273.957	157.301	122.055			6.9361	75.126	174.232	97.175	47.946	108.716	100.535	175.25	122.038	122.285			6.9361	53.355
		6.9812	90.1263	40.394	83.634	107.16	75.412	126.197	96.9774	90.964	224.48			6.9812	71.178	70.6385	62.2168	66.6997	101.794	178.001			6.9812	94.484	333.223	76.926	60.748	206.301	141.937	225.551	282.001	164.948	123.242			6.9812	69.636	181.452	95.855	54.843	112.237	96.676	174.987	123.18	122.94			6.9812	51.408
		7.0262	86.1218	41.532	85.789	107.107	76.971	127.299	94.9013	94.659	223.309			7.0262	67.456	69.7553	63.3822	67.6965	103.202	178.425			7.0262	90.825	323.652	83.753	56.318	198.788	137.03	219.499	292.361	174.062	121.159			7.0262	64.487	181.87	94.052	58.871	117.945	99.866	169.986	121.996	121.559			7.0262	47.913
		7.0712	84.8298	41.174	81.534	105.597	79.32	128.863	92.0454	100.608	222.435			7.0712	64.403	65.8649	60.6893	67.9341	102.811	177.894			7.0712	87.095	321.995	89.227	56.626	194.674	141.363	212.476	295.778	188.674	119.052			7.0712	62.015	192.424	95.253	58.969	120.907	99.596	167.592	123.964	124.025			7.0712	41.95
		7.1163	79.2153	45.949	77.241	100.669	83.138	130.464	93.3825	110.167	222.316			7.1163	64.017	66.7429	64.808	68.7142	100.822	180.525			7.1163	89.997	322.179	95.338	59.683	191.146	140.015	207.636	291.075	204.104	126.215			7.1163	64.606	201.289	89.089	58.576	119.691	107.443	169.009	125.315	120.715			7.1163	41.974
		7.1613	78.6252	47.929	83.11	94.044	85.75	131.198	89.9556	114.751	219.544			7.1613	62.109	60.9465	66.1285	68.1906	99.6976	189.284			7.1613	88.874	326.582	97.332	64.193	186.639	144.254	208.537	280.667	217.092	133.421			7.1613	72.806	206.102	87.229	63.17	114.798	110.579	169.958	125.853	125.267			7.1613	40.679
		7.2063	79.0524	49.211	85.499	91.611	81.162	132.463	89.9309	115.282	224.062			7.2063	62.914	58.3141	69.3381	62.8585	97.2401	196.435			7.2063	87.45	331.566	99.851	67.892	179.406	150.285	213.369	276.293	224.843	143.281			7.2063	78.218	210.395	86.556	67.165	112.053	120.797	165.44	129.803	129.887			7.2063	40.573
		7.2514	79.7021	51.823	87.842	89.726	81.241	129.869	88.2698	116.542	222.608			7.2514	63.498	50.2211	67.1105	62.1772	95.8963	203.114			7.2514	92.325	334.488	97.971	69.886	174.885	161.22	225.655	268.131	225.136	151.18			7.2514	83.121	212.782	87.749	67.053	105.58	120.538	160.484	124.687	133.221			7.2514	36.53
		7.2964	81.8206	56.611	98.853	84.412	79.535	131.625	80.3359	108.563	221.879			7.2964	63.795	48.5045	67.6016	56.4783	94.9853	218.694			7.2964	94.974	338.35	96.915	68.598	169.191	168.044	233.411	260.191	221.811	156.91			7.2964	83.64	207.376	82.523	64.408	100.753	130.673	160.46	131.27	139.334			7.2964	37.057
		7.3415	79.7828	57.617	110.496	78.608	77.413	133.053	77.6006	103.728	225.44			7.3415	66.384	44.768	70.877	51.6469	93.9148	229.055			7.3415	98.689	336.257	98.815	68.6	162.624	172.96	241.265	259.56	220.67	156.891			7.3415	80.888	203.44	88.002	66.525	98.242	141.568	156.789	134.22	149.92			7.3415	37.425
		7.3865	80.7937	54.671	119.341	75.658	79.51	130.144	73.7636	107.487	221.393			7.3865	66.23	44.2968	72.4358	50.865	93.6998	236.835			7.3865	96.806	334.353	95.399	62.664	157.146	171.651	244.855	256.193	214.519	159.263			7.3865	80.037	201.602	87.827	65.449	106.288	142.175	155.268	132.005	163.068			7.3865	37.461
		7.4315	74.6026	47.372	130.737	75.332	78.906	131.45	74.035	103.516	225.331			7.4315	69.916	40.3194	70.9259	49.3405	97.8176	248.134			7.4315	95.814	328.031	86.274	61.403	149.865	167.191	240.753	247.628	209.019	155.019			7.4315	76.575	195.853	85.156	69.82	111.588	136.451	150.807	134.333	174.412			7.4315	37.81
		7.4766	82.7019	49.771	136.109	72.758	74.963	132.903	71.9789	105.335	235.153			7.4766	73.423	38.0018	70.0931	51.519	100.591	247.793			7.4766	95.507	328.061	84.262	64.846	148.524	156.927	231.383	237.301	214.534	150.497			7.4766	74.186	192.627	87.823	70.519	120.314	140.085	143.475	131.764	183.441			7.4766	40.433
		7.5216	79.1076	45.934	136.496	68.486	78.102	139.083	71.1788	107.362	240.915			7.5216	74.986	36.9304	72.4947	50.1907	104.021	245.71			7.5216	96.619	328.756	82.824	66.332	145.743	153.143	227.982	230.598	216.258	150.778			7.5216	71.79	185.142	90.102	74.851	126.574	137.711	139.445	132.997	190.592			7.5216	41.45
		7.5667	78.0265	43.202	131.329	64.775	78.771	137.158	70.7178	104.747	242.26			7.5667	77.221	38.8937	68.5398	49.7458	101.121	243.186			7.5667	93.805	326.093	77.984	68.831	132.287	153.02	223.274	228.11	218.496	150.981			7.5667	68.077	194.323	87.782	79.789	134.508	142.766	134.969	137.087	197.756			7.5667	47.058
		7.6117	78.6517	44.471	121.146	61.517	82.2	139.593	72.7094	104.859	246.759			7.6117	79.396	45.1403	69.0155	48.875	99.56	238.403			7.6117	100.175	321.106	73.997	69.998	132.956	158.014	217.358	216.322	224.474	151.921			7.6117	72.86	206.513	88.617	82.346	134.727	144.812	131.885	146.841	201.683			7.6117	51.373
		7.6567	82.0294	47.632	120.583	61.07	82.357	138.484	72.3352	110.388	247.635			7.6567	76.324	42.1965	67.7924	47.2655	97.6938	233.103			7.6567	100.501	317.852	72.557	69.614	126.455	158.186	215.455	206.358	225.982	156.252			7.6567	76.284	220.907	91.233	85.82	138.423	146.464	130.098	149.953	206.626			7.6567	55.554
		7.7018	80.2092	46.005	116.186	55.471	77.301	138.673	70.6322	112.974	244.059			7.7018	68.233	42.9427	70.266	44.999	98.3133	230.717			7.7018	107.213	303.898	71.48	73.177	122.807	162.401	214.682	201.734	230.489	164.781			7.7018	78.964	227.341	89.289	91.938	137.954	150.818	121.574	159.378	211.378			7.7018	58.142
		7.7468	81.6897	47.835	111.157	53.04	77.266	141.85	69.4249	123.684	239.537			7.7468	61.445	42.8322	74.2178	43.735	94.1008	231.842			7.7468	103.451	291.226	78.218	77.728	118.376	162.902	210.381	203.818	231.746	169.454			7.7468	84.141	239.699	91.281	95.22	138.369	142.797	115.333	158.818	211.447			7.7468	60.157
		7.7919	77.8744	47.917	115.634	51.619	77.42	145.02	68.4938	125.517	232.858			7.7919	54.289	41.0657	73.7029	44.046	93.1171	227.721			7.7919	101.242	285.267	80.741	79.267	115.404	164.22	205.045	206.019	230.174	176.104			7.7919	84.684	243.368	99.164	101.606	138.923	141.978	108.623	156.013	214.039			7.7919	62.649
		7.8369	70.1989	43.773	118.097	55.093	79.163	149.246	62.0762	129.385	219.293			7.8369	45.03	40.5301	75.6304	38.7653	90.3595	225.513			7.8369	102.463	279.057	85.562	79.207	113.913	159.589	205.158	206.234	229.172	173.028			7.8369	85.557	245.56	97.727	107.309	140.606	144.967	105.528	156.342	216.163			7.8369	61.858
		7.8819	72.4684	42.21	115.39	56.977	80.061	145.291	58.1725	130.219	214.7			7.8819	39.452	39.2775	78.1687	35.7642	92.669	218.731			7.8819	109.395	266.215	89.796	83.681	115.327	159.683	194.177	210.786	231.695	173.578			7.8819	81.61	238.006	97.689	113.011	146.463	140.546	99.655	155.244	215.097			7.8819	65.387
		7.927	74.3765	42.73	118.025	54.586	82.25	143.111	56.618	127.667	212.105			7.927	37.639	40.6127	75.9507	37.9466	92.4634	213.816			7.927	106.136	266.286	90.182	83.603	113.829	153.384	188.41	208.364	238.304	173.048			7.927	79.826	227.086	102.573	111.242	145.609	136.417	102.652	153.038	209.525			7.927	64.216
		7.972	71.8637	40.665	119.597	53.448	81.221	140.252	57.1486	127.064	213.289			7.972	35.574	44.8496	72.1363	35.404	91.9052	206.858			7.972	114.457	258.009	90.557	79.022	121.262	148.036	175.745	209.591	232.962	166.537			7.972	81.786	208.906	98.119	106.672	142.637	143.854	98.241	156.92	201.473			7.972	66.28
		8.0171	73.3322	42.397	115.72	54	84.16	132.555	57.8177	121.506	209.625			8.0171	37.235	45.8731	71.1495	33.6585	89.1874	199.956			8.0171	126.372	244.397	92.314	77.251	121.127	142.492	165.023	205.139	226.286	160.835			8.0171	80.524	187.837	105.689	104.761	138.521	142.292	95.224	160.321	191.43			8.0171	62.131
		8.0621	74.1549	42.149	114.612	56.401	85.745	127.261	61.7124	121.903	206.328			8.0621	33.515	48.8638	62.7397	34.8786	93.2323	190.192			8.0621	131.988	242.822	97.169	78.868	121.321	139.667	154.516	194.25	229.845	160.679			8.0621	77.883	181.168	104.891	102.578	137.023	140.755	97.057	164.361	182.007			8.0621	58.712
		8.1071	75.3134	43.51	112.338	54.281	86.505	127.2	63.3163	121.461	207.239			8.1071	34.534	54.4331	62.3735	37.3719	95.3269	178.561			8.1071	144.411	236.454	96.514	81.409	127.804	134.612	154.433	186.421	229.446	153.982			8.1071	79.445	176.013	104.718	101.639	130.882	142.868	99.925	166.634	173.215			8.1071	58.878
		8.1522	81.875	41.919	107.429	56.188	88.895	122.731	64.5883	118.157	208.694			8.1522	34.335	60.7571	64.0183	39.3893	93.1702	168.508			8.1522	162.212	225.974	101.253	77.33	126.444	128.636	157.538	189.512	230.967	152.037			8.1522	80.037	167.522	108.992	103.841	123.45	143.247	100.442	170.211	164.625			8.1522	59.533
		8.1972	81.429	44.069	106.776	55.766	87.033	110.817	59.9645	120.891	205.82			8.1972	41.019	63.2281	63.2974	43.6056	98.3183	162.474			8.1972	172.224	222.459	103.854	73.119	126.846	121.504	150.152	182.192	237.732	149.179			8.1972	80.87	175.041	104.696	104.204	120.325	135.307	99.703	165.432	161.524			8.1972	60.153
		8.2423	80.7507	41.463	109.22	54.129	91.117	106.942	61.8752	125.154	205.96			8.2423	44.374	61.8646	61.9448	45.4972	95.5862	155.074			8.2423	182.798	221.465	108.844	66.582	116.798	114.181	154.761	172.737	243.837	149.688			8.2423	72.741	177.561	107.727	106.37	119.026	133.178	100.967	167.005	155.235			8.2423	61.101
		8.2873	74.2142	38.194	106.303	54.047	92.986	103.48	59.7639	122.291	206.194			8.2873	45.124	65.3352	63.2732	46.9656	93.6747	147.667			8.2873	186.929	219.622	111.099	64.967	106.991	107.599	147.399	162.207	250.612	143.444			8.2873	66.973	179.884	111.031	113.465	122.346	136.966	104.901	163.077	148.044			8.2873	70.231
		8.3323	72.4797	37.036	101.884	55.722	96.718	94.482	56.4021	122.112	205.92			8.3323	49.913	59.2761	62.0433	48.7295	90.8139	141.162			8.3323	178.295	219.019	106.207	67.991	97.655	107.409	146.227	157.992	255.579	138.164			8.3323	67.753	185.241	111.545	122.469	121.474	135.222	100.8	160.244	142.717			8.3323	73.314
		8.3774	75.6969	36.852	104.347	53.752	100.948	93.149	54.7533	120.07	204.847			8.3774	52.287	56.7499	61.3247	51.5004	92.2552	133.048			8.3774	177.1	228.798	100.193	61.4	80.122	103.021	138.835	151.043	261.628	131.902			8.3774	69.323	186.18	110.096	129.099	121.321	134.811	100.994	164.64	141.373			8.3774	79.863
		8.4224	71.5514	37.189	103.588	53.3	106.225	90.988	53.3868	107.351	205.725			8.4224	53.656	55.657	69.5914	52.6307	87.4773	123.64			8.4224	167.647	231.218	92.251	58.649	71.788	107.997	133.792	153.583	251.576	125.986			8.4224	73.688	182.824	103.054	131.731	126.145	136.607	97.386	168.493	133.615			8.4224	82.229
		8.4675	73.4302	37.027	102.831	51.965	109.576	91.343	51.7145	108.275	205.591			8.4675	56.605	51.6869	72.4239	51.2159	80.9702	121.013			8.4675	161.305	230.313	86.985	58.455	59.669	107.058	129.952	153.869	249.359	128.886			8.4675	78.007	180.109	100.686	137.963	123.309	131.164	98.912	171.142	127.32			8.4675	80.864
		8.5125	74.8786	37.691	106.154	50.32	111.581	85.453	52.5046	101.269	201.004			8.5125	62.526	47.302	78.4461	53.9327	77.1558	116.65			8.5125	155.437	229.313	84.702	59.042	51.067	106.359	124.974	154.247	240.126	124.707			8.5125	84.909	185.054	96.704	143.286	125.06	122.651	93.506	170.931	118.545			8.5125	79.927
		8.5575	71.9651	37.434	109.789	50.048	111.697	81.868	51.3965	95.772	202.605			8.5575	68.666	46.8583	81.3323	55.0838	70.2667	111.328			8.5575	149.435	222.125	82.842	67.052	48.407	105.812	124.273	150.607	239.434	120.271			8.5575	87.604	184.55	90.18	143.11	125.953	112.654	98.873	173.659	108.399			8.5575	79.089
		8.6026	74.4398	38.588	114.367	46.208	105.354	80.896	59.4081	87.091	202.267			8.6026	73.465	50.3935	78.3551	56.8724	71.2613	110.327			8.6026	145.963	211.514	81.301	63.142	49.525	106.772	121.36	148.059	232.026	116.074			8.6026	94.331	181.303	85.812	142.041	128.394	106.022	105.128	171.173	100.22			8.6026	74.778
		8.6476	76.7122	40.289	116.034	44.669	101.416	80.506	54.7384	83.942	199.75			8.6476	80.076	57.4338	77.5033	59.1798	71.339	101.321			8.6476	140.946	196.259	79.132	61.284	52.479	99.409	117.293	152.009	222.294	111.854			8.6476	104.134	180.482	78.343	135.75	129.17	101.75	111.714	176.534	90.448			8.6476	67.471
		8.6927	77.9389	40.261	120.907	46.961	96.761	79.906	57.7786	75.387	198.155			8.6927	84.032	61.207	77.0582	62.2454	68.2047	92.791			8.6927	142.397	175.806	83.13	58.795	57.332	96.493	114.892	145.122	209.351	103.822			8.6927	98.539	173.402	77.865	136.215	134.064	95.981	115.135	177.234	96.635			8.6927	72.853
		8.7377	84.8234	38.985	124.348	48.893	91.662	83.906	57.2286	70.215	198.394			8.7377	83.301	68.1868	78.2818	61.9993	71.5868	87.656			8.7377	137.373	164.636	82.897	57.888	55.257	91.486	114.83	143.996	206.513	100.489			8.7377	97.926	171.555	69.054	128.221	137.366	101.418	118.419	180.04	194.209			8.7377	74.26
		8.7827	90.3877	38.731	121.307	45.735	92.791	83.624	58.0272	66.978	192.723			8.7827	80.55	69.1228	73.4706	65.3379	73.8699	81.463			8.7827	134.062	161.779	83.744	53.045	59.258	86.24	111.205	150.336	201.54	91.487			8.7827	104.877	163.35	63.78	127.461	140.413	102.043	123.486	181.921	77.965			8.7827	76.744
		8.8278	96.1599	40.47	123.506	46.159	95.041	82.419	56.4023	68.214	188.315			8.8278	74.015	68.7384	70.5503	61.1788	76.2649	80.28			8.8278	142.887	154.157	78.296	50.648	62.572	90.554	114.188	152.942	197.369	86.73			8.8278	106.485	153.007	56.534	126.726	145.496	95.254	126.436	190.906	72.014			8.8278	76.899
		8.8728	101.252	38.249	124.716	46.576	86.429	83.824	55.8293	67.76	187.042			8.8728	75.795	68.7579	69.1833	61.6547	80.9394	79.309			8.8728	149.055	157.118	75.525	48.287	66.532	86.235	119.073	156.24	188.996	82.181			8.8728	115.018	141.922	49.648	122.847	149.286	90.713	125.612	189.685	74.243			8.8728	77.646
		8.9179	104.974	41.956	130.511	51.647	87.041	82.525	52.1059	68.544	186.814			8.9179	74.487	66.1738	68.2294	59.9699	82.4368	85.715			8.9179	153.902	162.119	75.624	47.777	72.872	89.267	126.833	159.388	177.588	85.078			8.9179	122.168	141.906	46.538	118.43	155.947	83.459	124.203	194.541	78.721			8.9179	81.965
		8.9629	112.898	40.848	134.265	55.503	85.228	82.809	51.7793	70.086	179.256			8.9629	78.997	59.7538	68.9413	57.0435	82.5581	89.758			8.9629	155.419	161.333	78.233	45.003	76.534	89.104	137.359	157.423	172.438	82.947			8.9629	127.752	141.103	44.14	120.583	163.051	84.106	117.516	195.992	78.708			8.9629	85.046
		9.0079	112.739	39.863	132.865	58.371	82.604	81.987	49.1562	67.213	178.623			9.0079	83.557	54.3882	65.0834	56.6374	82.8941	93.294			9.0079	160.075	164.22	85.263	43.061	80.574	96.661	147.33	160.625	168.087	81.988			9.0079	134.656	140.966	44.533	121.607	169.921	84.279	111.376	193.896	81.309			9.0079	86.939
		9.053	113.853	39.624	133.16	59.357	84.797	79.42	52.6334	64.05	179.457			9.053	91.121	50.2577	64.0183	55.5388	81.3905	92.205			9.053	158.86	166.252	91.04	44.693	90.461	97.391	163.291	160.63	166.157	83.221			9.053	134.038	137.856	46.398	120.15	178.549	79.921	101.992	190.56	77.958			9.053	93.726
		9.098	108.606	38.424	131.238	63.378	86.172	78.272	54.227	61.696	172.771			9.098	94.292	50.6803	60.6322	49.9003	79.7242	90.851			9.098	153.996	164.783	97.269	46.725	102.026	96.116	168.797	164.331	166.261	80.826			9.098	134.015	135.53	45.517	108.339	181.512	84.961	90.341	189.572	74.095			9.098	97.641
		9.1431	106.83	37.317	129.752	62.884	84.301	79.214	55.6338	58.756	169.172			9.1431	94.87	52.1565	58.0264	51.2511	77.5174	90.786			9.1431	146.275	168.509	102.271	43.13	103.551	94.87	175.117	168.534	171.383	83.46			9.1431	134.549	138.576	45.825	105.496	184.759	94.765	81.496	189.078	74.799			9.1431	101.396
		9.1881	104.385	39.471	127.983	60.871	86.762	81.795	54.7624	58.008	167.56			9.1881	89.729	57.4647	55.8227	49.0446	75.0541	92.05			9.1881	147.29	173.562	104.518	44.088	95.461	92.718	172.583	170.627	177.179	81.728			9.1881	132.718	135.323	54.602	101.943	182.554	105.735	75.567	195.027	74.211			9.1881	98.257
		9.2331	101.517	39.692	126.358	59.85	89.001	80.817	54.5679	65.658	162.434			9.2331	84.377	62.7418	53.7657	50.3689	75.7299	96.115			9.2331	147.561	170.897	104.27	48.795	88.17	89.494	172.049	171.681	187.864	76.182			9.2331	130.893	139.736	58.561	99.92	181.755	116.409	69.415	196.264	69.492			9.2331	95.001
		9.2782	100.737	43.949	127.852	56.623	90.126	84.241	56.9914	64.638	161.913			9.2782	79.327	63.0157	49.1333	51.6492	74.0926	101.984			9.2782	150.535	175.059	97.62	52.191	83.715	85.261	168.313	169.777	193.532	72.515			9.2782	128.707	135.173	63.76	101.758	179.712	120.779	58.816	198.989	71.529			9.2782	86.112
		9.3232	101.153	45.264	127.307	59.746	90.455	82.022	64.4771	65.648	158.135			9.3232	78.671	60.7275	48.76	47.7412	75.6815	110.743			9.3232	160.346	178.327	94.035	54.503	72.534	85.107	165.734	165.019	205.883	71.408			9.3232	126.559	138.839	65.281	102.957	177.613	119.442	55.675	201.537	72.388			9.3232	77.663
		9.3683	102.526	40.342	130.391	66.747	91.214	86.094	78.2898	64.709	157.454			9.3683	75.392	58.2412	46.1884	44.5089	80.1371	110.576			9.3683	159.44	181.677	89.681	54.9	63.857	85.053	173.86	166.983	208.569	70.18			9.3683	124.773	143.594	69.192	104.496	182.066	115.39	59.344	203.32	72.868			9.3683	74.119
		9.4133	100.19	41.417	137.692	72.176	95.454	86.926	89.6728	65.442	158.689			9.4133	76.535	51.0867	39.8534	41.396	79.5393	109.359			9.4133	162.794	183.838	83.559	58.403	61.437	83.317	174.401	164.518	210.67	68.427			9.4133	121.386	146.433	72.072	105.744	172.608	119.96	58.131	205.751	68.284			9.4133	67.166
		9.4583	102.931	40.68	143.456	83.81	92.615	83.3	94.7242	65.549	155.235			9.4583	73.341	50.1884	40.7215	37.6445	77.7015	109.484			9.4583	172.406	185.928	77.216	57.415	60.852	84.587	171.847	160.488	219.775	71.443			9.4583	119.199	153.809	65.918	101.902	164.9	118.848	55.143	206.945	71.088			9.4583	67.367
		9.5034	103.719	36.56	144.21	90.156	90.069	83.153	93.3139	63.217	153.026			9.5034	76.71	50.7095	38.222	30.7708	78.0006	108.451			9.5034	172.895	197.604	75.554	55.891	55.363	86.457	171.895	156.44	219.368	75.154			9.5034	108.413	161.49	67.328	101.658	153.645	126.508	53.463	210.075	72.817			9.5034	70.849
		9.5484	100.969	31.301	150.979	90.298	84.98	81.759	86.8247	66.635	154.936			9.5484	77.813	48.9207	39.4549	31.2566	73.0979	108.834			9.5484	176.853	198.386	73.506	53.21	51.854	80.882	168.225	149.342	223.789	78.09			9.5484	100.578	162.888	63.23	104.009	138.619	126.887	61.604	211.954	73.804			9.5484	71.073
		9.5935	103.999	31.138	155.675	88.545	81.315	84.424	77.4587	68.71	151.254			9.5935	74.341	49.2383	36.1169	32.6975	73.1746	110.878			9.5935	173.745	207.402	71.486	54.211	51.426	76.84	154.487	154.445	226.139	83.732			9.5935	97.85	168.83	60.595	108.048	134.405	135.538	68.142	207.992	79.876			9.5935	67.444
		9.6385	112.483	28.758	158.305	91.36	78.905	82.657	63.1469	70.348	144.376			9.6385	74.764	48.0908	38.5757	33.08	77.1992	118.069			9.6385	177.369	206.394	74.244	58.271	43.544	73.813	149.161	148.438	220.662	85.648			9.6385	99.833	164.356	59.232	106.111	128.367	141.222	75.24	199.281	79.058			9.6385	66.539
		9.6835	113.309	27.36	153.767	90.242	81.12	86.524	53.7965	74.668	139.334			9.6835	73	49.4881	37.4198	36.0803	76.4406	120.263			9.6835	170.926	210.418	79.244	62.63	39.694	68.075	145.87	139.899	216.517	81.657			9.6835	100.775	163.068	65.048	108.403	124.144	142.082	78.183	197.847	82.599			9.6835	68.526
		9.7286	114.9	26.644	154.337	87.966	79.97	78.073	51.6308	82.425	133.893			9.7286	72.553	47.5958	34.1199	36.6578	74.8211	119.721			9.7286	166.986	206.405	77.857	65.055	48.129	60.515	145.289	136.08	215.617	87.917			9.7286	101.607	159.296	64.126	110.233	126.169	151.858	84.421	186.857	82.21			9.7286	65.527
		9.7736	113.886	26.321	158.816	85.707	80.617	74.656	44.9639	84.769	132.891			9.7736	71.431	45.8768	29.1612	37.0904	75.1875	120.129			9.7736	163.424	204.424	74.427	68.235	51.368	54.455	143.185	127.155	223.769	86.541			9.7736	104.349	157.022	67.217	104.152	117.441	161.388	86.805	183.938	88.125			9.7736	65.988
		9.8187	111.623	24.945	164.727	85.462	82.503	74.167	47.9034	84.595	130.743			9.8187	71.857	45.2905	29.4503	39.7598	75.3548	119.047			9.8187	151.265	210.238	71.434	72.611	52.985	51.06	149.574	119.709	240.629	88.615			9.8187	105.798	149.207	63.886	99.817	119.969	167.425	87.617	183.105	89.389			9.8187	68.013
		9.8637	109.302	28.357	167.209	84.442	82.627	71.177	49.4893	85.926	129.818			9.8637	81.478	46.8593	27.8898	45.5371	73.5141	117.717			9.8637	145.172	208.256	69.874	73.039	56.064	48.992	154.668	109.849	254.81	88.337			9.8637	110.007	152.237	61.277	102.191	115.297	166.511	83.295	186.773	95.451			9.8637	68.722
		9.9087	107.612	26.276	173.496	80.62	82.204	68.834	47.4469	89.392	134.367			9.9087	95.117	48.5215	25.2679	45.2713	72.7937	109.407			9.9087	142.393	204.84	67.305	72.601	59.47	45.453	153.117	103.905	262.096	88.219			9.9087	115.954	153.747	62.676	104.899	114.048	165.436	76.878	182.37	99.312			9.9087	70.459
		9.9538	106.939	25.149	171.474	79.343	83.65	69.483	44.0886	95.617	132.7			9.9538	115.154	49.0736	27.9638	49.512	72.0054	107.031			9.9538	134.194	200.086	66.045	68.486	56.464	45.703	154.535	101.019	278.97	87.374			9.9538	123.594	161.261	57.977	107.028	106.708	164.725	74.426	176.855	118.666			9.9538	70.522
		9.9988	106.203	25.794	176.552	79.206	84.095	68.979	41.8555	99.797	132.186			9.9988	129.966	49.3117	31.6706	52.9971	70.3188	106.999			9.9988	128.597	199.662	71.866	71.877	58.375	46.962	152.778	99.26	282.652	87.082			9.9988	125.319	174.455	50.385	108.25	98.131	159.461	70.534	173.04	144.333			9.9988	68.461
	Soma	10.0438	105.846	25.004	179.979	79.359	82.801	65.358	47.9405	106.987	131.724		Soma	10.0438	145.583	48.7729	34.0598	55.2523	67.67	102.88		Soma	10.0438	126.332	196.015	79.114	69.829	60.79	45.878	140.654	99.022	288.741	85.752		Soma	10.0438	131.603	182.949	50.888	96.687	94.643	147.943	66.953	171.626	102.671		Soma	10.0438	64.306
		10.0889	105.647	24.179	181.655	77.235	80.483	64.028	51.2655	116.782	126.418			10.0889	153.293	48.6432	38.8919	62.1828	68.6647	99.676			10.0889	121.617	189.775	82.853	68.042	61.166	46.007	136.487	94.514	297.943	87.861			10.0889	127.393	190.288	47.676	91.569	87.725	140.539	64.225	166.515	99.748			10.0889	60.004
		10.1339	107.196	28.927	184.694	76.952	78.647	67.516	54.2101	128.767	122.281			10.1339	150.424	46.3964	38.3899	69.0337	67.7414	96.485			10.1339	118.313	198.601	81.862	63.296	55.854	47.601	127.496	91.297	298.853	86.203			10.1339	122.238	193.748	49.807	91.129	87.16	138.545	59.463	163.091	94.335			10.1339	60.513
		10.179	109.206	30.603	180.698	70.297	80.024	67.726	54.8566	130.899	119.625			10.179	136.297	44.3528	44.4715	71.264	69.323	91.656			10.179	112.115	203.459	79.334	65.733	51.961	47.042	121.501	90.78	301.852	91.43			10.179	118.501	193.027	51.304	89.138	87.868	138.659	59.188	162.718	90.506			10.179	60.764
		10.224	111.787	28.295	172.011	63.068	78.944	66.088	55.9066	136.308	118.898			10.224	120.943	41.5019	48.089	75.7568	70.4656	83.061			10.224	108.751	204.217	68.634	67.95	48.675	49.892	117.649	85.984	303.138	95.302			10.224	116.36	185.964	57.118	85.478	90.659	139.782	56.225	160.063	84.679			10.224	59.043
		10.269	113.831	28.952	166.12	61.514	79.089	66.48	54.9888	139.394	116.796			10.269	107.772	43.1056	48.7145	83.9581	71.595	75.659			10.269	111.777	207.355	56.596	68.652	50.633	53.674	105.51	82.133	294.085	94.596			10.269	113.146	180.743	62.986	82.556	96.962	146.804	56.123	157.877	81.686			10.269	60.27
		10.3141	115.812	25.813	162.947	58.995	78.501	65.315	51.38	142.069	110.807			10.3141	96.661	46.0531	55.0106	90.9752	69.5528	73.078			10.3141	112.692	204.189	50.857	76.285	45.075	52.082	99.66	82.719	283.826	94.997			10.3141	115.839	173.588	62.756	80.197	104.649	151.072	59.126	157.965	79.252			10.3141	56.939
		10.3591	111.942	24.569	159.904	58.375	79.041	66.244	46.5745	140.979	107.69			10.3591	90.115	48.6346	53.3643	94.6861	66.4319	69.679			10.3591	118.58	201.016	44.686	82.861	43.321	49.42	93.226	81.919	273.678	92.193			10.3591	111.24	162.378	59.502	83.573	107.496	153.574	60.196	158.802	77.018			10.3591	57.047
		10.4042	112.769	25.311	157.726	58.753	77.243	66.03	44.65	142.513	109.934			10.4042	94.463	49.1966	49.9674	95.6505	65.2474	66.049			10.4042	116.079	191.878	41.139	85.905	43.656	53.653	82.268	80.786	274.651	92.239			10.4042	106.689	154.803	55.576	85.947	108.758	150.993	64.159	164.995	74.006			10.4042	59.124
		10.4492	110.702	25.07	159.758	60.665	76.109	66.064	45.4929	145.159	112.935			10.4492	95.197	47.9555	47.7052	97.3967	67.0256	65.696			10.4492	118.828	183.967	41.376	86.041	45.928	49.13	74.455	78.271	266.459	97.478			10.4492	104.155	151.739	51.302	88.073	115.73	150.823	68	168.959	77.935			10.4492	58.402
		10.4942	109.069	22.698	157.955	61.172	72.325	63.435	46.7637	148.253	112.153			10.4942	98.731	49.6806	45.0954	99.7793	65.65	64.175			10.4942	121.391	177.113	44.984	89.502	50.062	50.777	74.091	74.312	262.908	93.156			10.4942	91.194	147.635	53.987	94.047	120.891	149.574	70.334	177.505	76.05			10.4942	55.077
		10.5393	106.225	26.114	158.659	64.246	71.388	60.893	47.79	156.174	113.581			10.5393	99.877	50.679	45.845	95.9263	63.0956	65.668			10.5393	123.067	172.84	48.129	89.277	55.687	48.298	72.686	72.612	253.537	87.066			10.5393	89.85	144.237	59.919	98.25	125.091	152.673	72.064	179.265	72.245			10.5393	57.624
		10.5843	103.189	26.628	160.285	64.875	65.2	60.763	49.3944	153.642	113.348			10.5843	99.887	48.1527	45.2118	88.9439	62.9938	69.896			10.5843	120.054	173.412	47.426	88.774	58.235	49.001	68.486	69.245	242.115	80.416			10.5843	88.212	148.746	59.076	94.937	125.15	147.455	76.261	181.659	68.412			10.5843	55.992
		10.6294	103.96	26.401	158.759	61.861	63.168	63.751	47.6201	160.383	111.081			10.6294	102.731	46.0135	45.5042	90.0786	66.2	70.933			10.6294	116.16	175.335	45.854	85.352	61.833	50.242	67.863	68.768	226.203	76.31			10.6294	87.534	148.362	61.278	97.175	131.437	150.694	76.627	183.716	69.308			10.6294	57.978
		10.6744	104.16	27.366	155.245	60.486	60.114	68.588	54.0975	162.156	110.954			10.6744	100.299	44.9783	44.482	89.625	64.9257	74.12			10.6744	115.503	167.031	43.875	85.41	62.747	51.079	61.129	69.717	210.217	74.727			10.6744	88.051	146.613	60.663	103.061	134.995	150.308	79.758	188.055	69.283			10.6744	51.821
		10.7194	105.094	28.992	145.856	60.216	55.614	70.677	56.808	160.298	111.934			10.7194	96.726	42.9587	46.3825	85.9367	67.1498	68.901			10.7194	111.95	173.839	44.183	83.972	67.967	49.43	56.985	68.319	195.113	73.141			10.7194	87.035	142.939	64.613	105.976	139.664	156.41	82.68	184.944	73.892			10.7194	48.325
		10.7645	108.277	27.227	141.46	59.039	51.928	71.431	57.1711	155.84	115.395			10.7645	93.244	42.9344	53.8205	81.9617	67.1431	63.939			10.7645	112.752	177.532	38.888	81.599	68.37	48.188	49.081	64.582	189.338	65.525			10.7645	88.438	142.599	68.946	110.187	138.631	159.262	85.341	182.626	76.668			10.7645	50.109
		10.8095	107.16	28.11	133.266	62.395	47.186	76.995	64.4579	153.089	111.149			10.8095	96.683	44.9076	63.0251	76.5722	69.551	59.936			10.8095	111.635	178.267	37.27	84.576	74.13	44.594	50.127	63.971	187.75	68.89			10.8095	89.372	140.225	70.906	115.809	139.615	162.328	84.603	182.885	73.073			10.8095	47.001
		10.8546	109.984	27.588	126.953	67.28	46.35	77.913	62.951	149.547	115.828			10.8546	96.725	45.6529	68.0524	66.3155	70.3605	56.695			10.8546	106.424	175.603	37.361	93.762	79.264	43.342	48.407	59.734	178.842	73.745			10.8546	87.24	137.512	73.134	115.679	144.934	159.844	86.71	178.874	71.887			10.8546	45.946
		10.8996	109.915	23.204	122.077	74.25	45.339	79.523	63.4222	144.534	117.523			10.8996	101.364	48.5795	72.2353	55.7291	71.2732	54.278			10.8996	109.206	175.216	39.411	100.272	86.382	42.749	44.519	61.637	175.501	74.057			10.8996	91.141	130.963	72.219	113.354	144.258	170.482	86.406	175.942	69.134			10.8996	49.931
		10.9446	107.06	21.769	122.593	81.555	46.608	78.251	58.6321	129.755	122.267			10.9446	103.402	46.2979	74.1411	54.0429	74.0587	52.328			10.9446	106.552	174.505	37.913	102.298	84.964	41.059	49.419	63.384	178.67	78.651			10.9446	94.95	129.081	73.642	106.903	150.422	169.258	86.787	175.117	68.846			10.9446	46.926
		10.9897	106.889	23.058	122.044	87.594	46.11	80.25	58.392	120.997	124.686			10.9897	103.381	47.6831	71.3678	51.1966	70.1261	55.517			10.9897	98.431	169.533	36.814	106.245	90.139	42.899	49.748	63.584	180.662	80.789			10.9897	103.397	129.422	72.928	109.865	145.95	168.867	84.756	172.47	67.875			10.9897	45.597
		11.0347	105.854	23.185	116.973	86.015	45.209	83.94	56.1505	121.027	127.8			11.0347	104.182	48.3747	62.7546	48.5953	74.2262	53.489			11.0347	95.83	169.785	37.826	111.769	97.218	47.21	52.16	58.717	186.898	80.609			11.0347	108.811	131.408	71.617	101.219	139.205	163.264	85.758	168.547	66.576			11.0347	46.752
		11.0798	102.49	23.461	115.697	89.819	46.951	91.549	59.4226	110.372	135.006			11.0798	103.602	48.2892	57.0196	50.432	72.3777	57.037			11.0798	86.184	168.9	39.365	116.167	102.228	52.088	52.157	61.754	189.749	77.076			11.0798	102.758	133.79	70.935	98.615	140.787	154.803	87.148	163.263	66.507			11.0798	45.861
		11.1248	97.4358	23.891	114.718	91.369	45.153	96.623	57.2139	101.908	140.387			11.1248	96.733	50.42	53.6278	49.232	72.6746	64.635			11.1248	82.414	175.319	40.635	114.27	102.521	58.399	52.938	62.388	193.599	72.394			11.1248	100.467	140.454	72.657	93.601	131.298	150.107	88.773	162.059	64.282			11.1248	46.46
		11.1698	99.0695	23.137	112.861	89.892	45.357	101.783	59.0145	95.547	146.536			11.1698	91.23	50.6221	47.5121	54.4932	74.9697	68.276			11.1698	76.673	191.685	41.342	117.254	103.219	61.252	52.58	65.667	202.477	74.037			11.1698	100.093	138.286	71.74	90.534	126.049	141.109	88.892	162.731	64.248			11.1698	46.841
		11.2149	97.7743	24.774	108.881	88.126	48.357	107.422	55.6721	96.166	156.662			11.2149	86.218	49.8644	50.162	60.0096	76.0924	68.219			11.2149	78.801	202.809	39.972	118.843	108.16	67.772	55.795	64.793	203.907	72.719			11.2149	107.31	136.433	69.055	89.343	118.348	132.38	85.798	162.658	59.976			11.2149	46.786
		11.2599	97.836	25.772	109.382	88.807	53.402	105.837	56.8457	92.412	161.059			11.2599	81.595	48.6726	51.8719	61.3672	76.0401	71.469			11.2599	75.734	216.074	42.017	121.553	111.553	69.161	55.962	57.047	205.228	74.595			11.2599	108.579	140.954	66.798	92.71	117.077	131.712	84.844	156.285	58.603			11.2599	46.207
		11.305	96.9877	25.351	109.005	88.478	57.452	107.195	53.6681	90.688	161.897			11.305	81.406	47.9138	53.6737	61.9263	78.0597	70.761			11.305	77.194	218.504	39.975	126.347	108.783	73.427	56.649	55.457	199.393	74.502			11.305	110.146	136.422	66.366	92.125	113.121	135.771	87.989	158.198	57.161			11.305	42.892
		11.35	98.5258	26.593	108.235	86.225	60.015	107.182	55.2977	92.792	169.776			11.35	83.255	46.9198	51.7511	59.3822	77.9594	68.396			11.35	76.99	222.495	39.852	125.763	108.472	76.115	56.544	53.959	185.763	82.85			11.35	112.197	139.078	65.149	91.326	101.995	135.488	82.657	157.896	54.878			11.35	44.76
		11.395	100.414	27.774	108.652	84.582	61.775	109.968	56.7522	96.319	175.681			11.395	82.404	46.6107	46.988	62.3984	78.5759	67.335			11.395	78.52	227.887	40.053	128.388	112.746	73.674	56.13	58.628	166.273	83.72			11.395	117.991	138.689	63.614	88.149	104.288	148.592	77.28	154.864	57.06			11.395	42.469
		11.4401	102.596	27.581	106.336	78.396	58.522	112.083	56.3803	104.81	177.356			11.4401	81.631	48.4841	44.5257	58.4342	77.9873	67.956			11.4401	82.819	229.517	44.657	126.684	110.611	74.21	56.061	62.879	147.871	92.853			11.4401	119.35	133.491	63.63	92.425	101.444	156.784	75.216	156.096	56.809			11.4401	42.828
		11.4851	100.445	27.475	103.697	76.928	55.529	115.601	59.9913	108.776	181.631			11.4851	78.84	49.8386	43.2823	55.1163	77.117	67.807			11.4851	87.868	234.765	45.6	121.153	105.784	75.082	59.285	69.473	131.399	98.744			11.4851	123.523	127.933	65.29	89.13	93.739	167.326	71.332	154.862	59.631			11.4851	41.472
		11.5302	100.186	29.926	101.336	71.943	53.048	117.328	57.1459	113.111	191.945			11.5302	75.279	55.7645	42.5427	54.5325	74.024	73.575			11.5302	89.523	236.051	46.398	120.831	99.053	73.741	65.078	72.645	122.887	101.631			11.5302	110.598	124.338	69.665	88.384	93.743	178.66	66.134	151.54	61.853			11.5302	40
		11.5752	99.2677	27.773	104.501	73.355	48.212	118.317	61.0035	110.267	198.299			11.5752	72.26	61.0985	44.7442	51.0979	73.9434	74.757			11.5752	91.834	234.144	50.204	113.83	99.815	74.058	65.76	76.849	114.993	105.344			11.5752	107.281	122.309	69.282	85.697	91.935	187.903	60.919	146.474	62.14			11.5752	43.084
		11.6202	96.9633	25.115	104.704	71.887	44.088	121.181	58.314	103.04	207.147			11.6202	72.025	67.4611	43.4407	52.9054	73.8823	75.059			11.6202	96.713	234.265	50.18	110.678	96.272	78.408	74.863	73.792	116.009	99.646			11.6202	98.957	119.767	72.805	83.218	82.876	200.326	54.801	147.896	61.01			11.6202	44.653
		11.6653	95.6278	28.27	103.937	75.093	44.933	125.408	58.3209	103.688	225.89			11.6653	70.623	71.9561	45.5309	53.4413	74.5711	71.885			11.6653	96.013	236.12	50.199	108.656	96.119	77.072	84.381	66.566	119.163	95.373			11.6653	96.732	116.916	68.624	83.822	80.355	202.55	51.449	142.658	59.42			11.6653	50.775
		11.7103	95.7083	27.097	109.94	72.92	42.331	133.194	56.5191	98.531	239.069			11.7103	71.414	71.622	46.635	52.9231	74.7335	70.42			11.7103	94.55	230.76	47.888	101.885	97.276	81.839	90.445	61.786	123.561	95.232			11.7103	92.472	113.092	70.231	90.259	77.414	202.219	49.131	138.959	57.678			11.7103	54.396
		11.7554	91.5417	28.196	110.629	73.39	40.87	136.407	55.4776	91.962	258.386			11.7554	69.637	79.0298	48.3968	53.6981	78.4649	67.593			11.7554	97.536	229.305	51.011	101.583	99.263	83.908	100.723	55.066	129.08	96.493			11.7554	85.243	111.091	67.797	98.275	73.651	196.664	49.449	135.312	55.672			11.7554	55.441
		11.8004	89.4377	28.861	110.695	73.761	38.434	139.472	56.8428	91.372	271.799			11.8004	64.833	78.7973	52.5458	56.4688	79.2939	65.277			11.8004	92.639	230.406	50.199	99.722	98.607	86.433	106.214	49.207	136.735	98.439			11.8004	83.753	105.145	68.873	105.236	73.893	196.221	47.141	134.086	56.805			11.8004	59.419
		11.8454	88.4418	28.664	113.902	78.643	37.087	142.767	52.4192	91.751	289.65			11.8454	63.975	77.5938	49.3953	58.3749	78.5472	61.729			11.8454	91.134	224.436	50.241	100.958	100.982	88.676	108.423	42.197	128.632	103.762			11.8454	80.954	102.178	70.544	107.622	71.006	202.651	47.239	125.64	53.715			11.8454	59.32
		11.8905	84.5125	29.952	115.683	76.836	34.574	139.432	54.5814	88.471	304.668			11.8905	62.08	76.0358	51.8092	58.9244	81.3274	61.414			11.8905	97.787	213.202	53.286	97.025	98.816	91.091	106.683	44.148	125.458	101.776			11.8905	75.995	103.154	73.209	110.134	68.95	210.922	43.061	124.256	54.676			11.8905	63.114
		11.9355	84.1334	29.542	111.39	76.712	35.259	139.4	53.3906	89.915	318.393			11.9355	56.843	73.9898	54.1767	62.8658	82.8707	60.97			11.9355	96.98	211.078	50.58	97.34	99.678	93.707	107.749	42.369	127.883	98.883			11.9355	75.769	97.668	74.426	118.252	68.845	220.443	38.994	123.166	55.886			11.9355	66.11
		11.9806	80.6953	28.545	107.58	78.928	38.186	136.257	51.2077	88.697	335.083			11.9806	52.153	68.1381	56.9563	64.1764	82.9947	62.276			11.9806	91.905	208.618	48.135	93.934	99.014	93.404	103.552	45.404	122.405	96.165			11.9806	71.412	99.022	78.604	122.235	69.829	230.994	40.995	124.921	54.837			11.9806	67.914
		12.0256	82.9486	32.46	101.982	77.267	39.864	138.926	51.6253	96.332	346.367			12.0256	50.29	66.2482	55.1761	64.2131	79.8389	65.809			12.0256	91.61	206.272	54.111	95.225	95.319	93.092	104.338	43.606	128.111	94.834			12.0256	74.757	105.51	76.93	123.043	68.678	238.709	37.798	120.909	59.705			12.0256	66.378
		12.0706	83.1901	34.303	100.303	77.231	37.825	140.657	52.8451	102.449	349.936			12.0706	49.571	64.7253	54.2656	65.4011	79.2133	68.715			12.0706	92.83	199.989	56.648	96.555	98.901	83.956	102.203	42.769	133.555	93.068			12.0706	72.746	111.041	73.057	120.889	64.255	243.947	36.161	121.092	58.545			12.0706	66.033
		12.1157	81.3018	35.789	97.881	83.361	39.116	141.245	56.7642	104.187	358.496			12.1157	48.935	61.868	53.8941	67.6281	77.5945	72.925			12.1157	87.963	204.459	58.69	101.967	94.851	83.141	103.637	42.107	140.805	88.702			12.1157	74.946	119.167	73.445	120.732	63.219	242.983	36.471	121.19	57.501			12.1157	64.02
		12.1607	80.1402	37.489	93.881	82.86	36.046	139.885	58.8667	107.22	354.136			12.1607	48.368	58.9613	52.1986	66.0195	76.6039	75.468			12.1607	91.776	206.466	60.976	111.025	95.48	82.072	107.758	43.724	151.977	85.977			12.1607	78.714	121.184	67.845	117.272	61.024	240.12	36.985	125.05	56.05			12.1607	61.216
		12.2058	79.7177	38.675	91.791	81.847	33.397	137.481	57.7211	106.149	354.965			12.2058	50.153	56.3672	49.3187	65.5135	75.3166	82.388			12.2058	97.684	210.176	62.258	111.652	95.853	80.509	109.056	44.693	160.778	86.482			12.2058	79.13	121.6	63.566	109.925	60.76	235.474	36.801	120.754	55.707			12.2058	53.009
		12.2508	76.3747	35.448	88.929	85.258	36.894	132.925	60.6406	108.699	343.824			12.2508	52.123	54.058	48.8389	62.8905	74.3147	88.306			12.2508	96.511	214.639	63.04	115.754	90.491	76.269	107.636	41.396	166.923	88.753			12.2508	83.948	122.807	61.424	105.222	60.416	226.406	37.224	118.158	51.39			12.2508	50.504
		12.2958	76.9445	34.529	88.906	87.31	37.52	127.043	65.7649	106.202	337.455			12.2958	51.436	52.258	51.5326	60.5987	73.9318	96.859			12.2958	97.69	215.669	64.678	111.956	87.334	78.605	110.921	42.264	165.237	92.866			12.2958	92.564	118.416	58.792	104.795	61.584	219.409	41.075	118.541	49.009			12.2958	46.297
		12.3409	76.2682	32.467	89.994	93.663	36.319	130.222	70.335	104.588	326.263			12.3409	50.215	48.9115	51.5918	57.7412	70.4058	106.883			12.3409	104.4	213.31	66.662	113.384	85.402	79.052	110.321	47.818	160.254	91.137			12.3409	94.622	125.538	61.915	104.243	62.632	210.795	39.515	117.835	45.505			12.3409	43.678
		12.3859	72.3041	32.366	90.255	94.345	38.207	126.631	71.6598	104.837	312.68			12.3859	52.404	46.6699	54.7929	54.9695	67.1453	114.281			12.3859	100.091	217.306	67.272	120.135	81.192	81.779	108.284	52.388	156.796	96.549			12.3859	95.356	125.987	58.405	104.143	64.159	204.524	40.892	114.908	44.543			12.3859	43.515
		12.431	69.2433	30.366	92.095	97.554	39.602	123.225	76.4107	101.037	303.102			12.431	51.372	47.6243	54.7135	53.0396	67.7784	120.935			12.431	100.484	216.711	61.836	117.57	76.947	80.206	104.386	53.276	158.015	99.21			12.431	95.629	132.503	60.051	104.741	64.358	199.149	46.114	111.6	47.102			12.431	40.572
		12.476	65.904	30.07	91.079	99.979	39.573	119.28	77.1874	99.938	282.151			12.476	50.381	47.4177	57.2804	51.1945	64.0723	124.728			12.476	101.874	214.407	58.378	117.794	79.605	80.784	100.172	53.964	156.871	99.986			12.476	96.38	139.753	60.695	111.967	66.192	193.076	50.375	110.303	49.761			12.476	39.789
		12.521	64.9548	32.127	91.242	100.908	37.901	118.108	76.6684	100.137	268.133			12.521	53.064	50.8526	63.1244	50.548	64.7912	128.868			12.521	108.279	215.646	55.381	113.484	81.036	83.482	98.882	56.377	168.61	94.2			12.521	96.229	141.463	59.759	111.719	64.156	183.052	56.792	115.47	49.691			12.521	39.562
		12.5661	64.1233	34.852	92.391	101.102	37.728	120.363	75.8626	99.26	249.659			12.5661	55.838	48.0786	62.1219	51.8368	61.3869	128.98			12.5661	115.666	226.426	50.36	112.425	80.948	84.87	93.259	64.946	174.736	89.531			12.5661	99.231	150.893	63.34	115.961	66.219	173.246	57.53	114.184	47.816			12.5661	41.013
		12.6111	59.6207	35.134	93.496	104.203	37.423	120.457	74.4107	103.818	235.732			12.6111	57.849	46.5219	60.1744	50.3378	59.1463	131.185			12.6111	116.959	230.076	44.587	115.206	76.11	87.101	91.245	66.449	185.745	88.667			12.6111	98.308	154.404	62.437	114.037	60.309	166.138	59.871	112.66	49.347			12.6111	42.369
		12.6562	57.7221	39.448	90.23	104.977	36.603	117.033	69.7339	106.991	219.664			12.6562	59.779	44.5801	56.2892	49.7326	61.9656	133.967			12.6562	122.655	236.898	44.104	105.04	75.51	85.267	91.698	69.602	187.392	81.612			12.6562	101.032	155.079	67.28	112.112	61.904	164.271	63.622	112.981	47.451			12.6562	42.483
		12.7012	54.4172	38.165	86.905	109.232	34.486	114.221	68.2432	111.816	210.239			12.7012	56.044	43.0456	51.5687	48.7488	61.1062	136.532			12.7012	125.571	237.936	41.402	104.516	73.981	87.255	93.684	72.275	191.161	81.852			12.7012	102.845	149.736	66.393	107.167	67.402	152.165	68.183	111.91	47.89			12.7012	42.555
		12.7462	56.8363	39.509	85.292	113.701	35.384	116.722	71.6323	114.138	199.951			12.7462	55.102	40.8246	49.0177	49.2732	59.7019	134.794			12.7462	125.699	245.553	40.114	110.638	65.279	85.221	98.639	71.018	184.309	78.485			12.7462	106.99	156.884	65.018	100.487	70.056	144.13	71.2	108.579	49.706			12.7462	43.155
		12.7913	58.787	36.922	86.119	118.042	31.912	117.48	71.143	117.07	191.905			12.7913	55.053	39.5189	45.6686	52.1049	63.4023	126.992			12.7913	127.455	245.66	38.573	117.907	62.144	85.947	101.71	71.259	180.181	78.666			12.7913	110.124	149.079	66.761	91.937	68.104	146.207	72.888	106.847	53.261			12.7913	44.935
		12.8363	61.1522	39.131	86.678	119.126	33.758	114.049	75.4029	119.041	185.698			12.8363	54.674	40.8878	45.2066	49.8905	63.3139	115.917			12.8363	123.536	248.555	38.766	129.314	59.286	82.831	105.365	69.767	166.038	77.643			12.8363	108.444	143.451	64.754	87.651	68.762	138.206	77.414	106.773	56.065			12.8363	46.093
		12.8813	62.9895	36.303	89.993	125.437	30.669	120.786	71.4804	117.876	182.779			12.8813	53.832	43.3802	43.721	51.5025	65.5709	107.588			12.8813	117.926	254.104	41.745	136.087	59.987	73.986	110.658	68.557	165.602	73.688			12.8813	103.791	136.219	63.103	80.012	69.932	133.473	78.284	103.227	60.526			12.8813	44.099
		12.9264	65.7105	33.556	89.739	120.227	29.2	117.943	69.965	118.721	170.882			12.9264	49.459	45.9245	46.5725	45.7157	67.644	96.167			12.9264	118.267	255.874	40.707	146.704	55.475	73.946	104.286	66.403	163.309	77.708			12.9264	104.342	128.909	65.506	81.645	69.469	130.184	79.685	99.076	63.745			12.9264	45.842
		12.9714	59.7764	33.006	90.296	115.278	29.471	119.214	68.4858	121.49	164.109			12.9714	45.899	44.757	46.7998	42.5675	66.3367	91.418			12.9714	118.646	259.158	42.716	150.033	53.808	68.282	103.321	66.922	163.078	85.097			12.9714	106.882	124.748	63.082	80.447	69.563	127.972	77.789	103.078	66.664			12.9714	43.982
		13.0165	64.4274	34.161	91.25	110.881	28.139	117.862	69.1359	125.197	159.432			13.0165	45.649	48.139	48.9066	40.7863	65.8251	93.093			13.0165	122.369	258.52	42.44	147.668	56.321	69.219	97.034	70.405	158.459	90.32			13.0165	102.862	124.684	63.162	78.932	66.3	122.937	76.619	103.46	64.028			13.0165	42.095
		13.0615	60.5835	37.4	94.359	100.435	28.384	113.878	69.5561	132.386	149.044			13.0615	47.267	49.6037	48.0201	39.7814	67.0701	90.007			13.0615	126.617	256.098	43.206	140.552	60.756	66.562	92.205	68.017	159.311	88.882			13.0615	105.345	118.217	68.783	82.796	65.423	117.879	75.192	101.551	65.123			13.0615	40.938
		13.1065	59.3855	36.266	95.278	100.482	28.572	110.396	68.2223	128.642	140.193			13.1065	48.616	48.396	48.6419	41.6962	64.4891	93.523			13.1065	127.152	252.469	43.742	124.803	59.616	64.42	86.677	67.136	152.829	89.306			13.1065	104.514	120.58	67.955	86.712	63.612	126.209	78.305	104.167	62.235			13.1065	36.765
		13.1516	54.9613	36.714	97.333	95.35	29.779	108.107	65.3382	131.369	133.046			13.1516	51.612	46.6352	44.8367	40.3655	62.1644	97.232			13.1516	130.105	245.66	45.122	118.895	55.305	65.011	77.161	71.179	151.489	94.445			13.1516	105.021	125.388	68.355	83.368	66.64	134.626	80.396	104.309	66.811			13.1516	36.446
		13.1966	52.7171	36.732	96.907	91.439	28.692	99.351	65.4394	131.951	131.406			13.1966	49.032	43.498	47.6773	40.7201	59.315	97.094			13.1966	133.643	243.733	47.675	114.54	56.747	64.858	76.897	72.019	144.785	89.146			13.1966	111.522	126.051	67.709	84.98	64.89	141.968	78.759	103.244	64.752			13.1966	39.711
		13.2417	48.2075	37.182	97.964	89.712	26.876	99.646	64.942	130.725	125.909			13.2417	51.498	41.9515	48.4531	43.9767	56.4182	95.362			13.2417	138.831	238.142	46.136	111.292	57.782	63.73	75.63	73.893	138.874	89.906			13.2417	115.822	120.466	65.441	81.222	70.05	148.486	77.282	103.679	66.851			13.2417	40.737
		13.2867	46.346	36.265	99.62	89.382	26.614	93.696	66.5363	127.623	124.12			13.2867	54.118	39.2946	51.5843	48.0471	56.6039	94.363			13.2867	138.891	230.973	47.284	115.371	55.088	63.369	71.652	70.743	135.888	92.51			13.2867	114.699	124.706	67.512	80.15	67.321	156.953	79.082	106.791	69.56			13.2867	43.358
		13.3317	45.4823	36.126	106.414	88.06	28.136	83.434	66.7745	130.787	124.411			13.3317	54.477	37.1204	54.0649	51.0155	58.1195	94.991			13.3317	140.793	228.831	50.651	109.523	53.867	66.24	69.76	71.991	124.823	97.622			13.3317	114.696	126.562	62.516	76.647	68.231	152.763	79.506	107.931	71.249			13.3317	44.576
		13.3768	49.0865	37.64	112.342	86.737	26.515	78.729	67.7902	126.81	121.084			13.3768	58.516	35.3506	51.2685	52.0041	55.5848	96.567			13.3768	136.694	220.781	49.9	109.855	56.687	64.949	63.66	70.287	121.262	100.729			13.3768	119.539	127.124	62.087	71.998	62.788	160.798	79.317	107.321	67.768			13.3768	43.74
		13.4218	48.1382	37.322	116.973	88.01	28.092	74.496	66.0549	132.076	121.023			13.4218	59.81	32.4909	50.5726	53.7145	58.6544	96.164			13.4218	130.358	213.074	53.797	111.507	60.216	66.471	60.822	70.644	117.918	106.781			13.4218	121.896	128.018	60.338	68.551	56.293	153.306	80.177	110.816	68.922			13.4218	38.242
		13.4669	50.5872	35.597	118.927	84.731	30.129	69.807	64.3876	132.608	118.198			13.4669	64.078	28.5379	49.4422	55.0835	59.0043	98.875			13.4669	121.629	218.631	55.138	116.768	62.258	65.267	64.563	70.26	111.785	101.776			13.4669	121.402	129.367	63.499	68.379	52.135	146.94	78.536	108.583	70.131			13.4669	39.208
		13.5119	51.9381	35.64	120.438	85.303	29.723	63.154	66.3052	132.658	112.079			13.5119	65.994	28.5472	47.9975	53.6769	59.208	98.073			13.5119	128.283	217.397	58.909	117.29	67.449	65.303	62.02	70.319	106.379	107.084			13.5119	126.348	128.835	62.396	68.435	44.801	138.454	78.677	113.265	67.506			13.5119	37.346
		13.5569	52.2592	33.113	114.763	84.974	28.358	65.054	67.1683	132.803	106.34			13.5569	68.336	25.9783	43.2359	55.1038	57.731	95.748			13.5569	129.768	218.719	59.101	115.975	75.496	65.473	61.011	72.473	105.973	108.393			13.5569	126.786	125.287	59.797	72.344	42.925	135.094	78.347	114.354	68.148			13.5569	36.2
		13.602	52.0743	33.985	112.713	86.629	28.283	63.166	68.5187	130.618	107.393			13.602	75.96	26.4324	39.9698	54.4924	57.3694	89.289			13.602	132.641	221.22	59.651	112.989	79.368	69.501	58.408	77.852	106.59	101.565			13.602	130.304	125.848	58.73	76.684	38.624	133.323	77.711	114.09	63.817			13.602	33.499
		13.647	49.5789	30.961	104.622	83.398	25.753	60.91	72.853	126.244	102.818			13.647	76.036	27.0479	42.3436	54.9279	57.0207	84.049			13.647	129.887	226.34	55.084	112.551	84.772	70.966	58.305	77.557	106.717	97.415			13.647	136.738	128.094	58.548	77.714	35.674	131.394	80.367	112.314	63.558			13.647	31.709
		13.6921	47.114	27.184	96.48	82.861	24.525	60.588	71.5985	126.217	100.975			13.6921	80.596	32.9464	45.7894	55.9676	58.5038	80.211			13.6921	129.026	223.944	47.788	106.783	81.39	71.381	58.343	74.546	102.736	95.986			13.6921	133.8	125.939	56.773	75.042	32.523	128.587	81.281	114.992	65.476			13.6921	33.391
		13.7371	45.8454	31.101	94.273	83.291	23.154	61.04	70.8215	119.607	100.932			13.7371	82.919	40.1556	43.8608	62.2339	56.918	74.836			13.7371	121.879	221.247	51.516	105.127	82.315	74.289	63.918	70.93	105.603	93.939			13.7371	135.812	125.88	53.8	81.167	35.042	128.098	82.07	114.265	67.77			13.7371	33.841
		13.7821	47.035	28.75	98.214	82.167	26.203	61.321	72.1569	112.463	104.948			13.7821	87.031	49.6048	44.012	64.5998	58.4506	73.876			13.7821	108.497	216.167	50.928	106.546	80.793	73.043	72.758	73.824	104.275	94.411			13.7821	132.425	128.021	54.906	78.984	35.767	126.34	83.103	113.116	70.466			13.7821	37.102
		13.8272	48.3292	28.455	96.86	83.892	24.925	58.171	73.5017	109.922	105.922			13.8272	85.447	58.1193	47.7268	67.0017	62.4152	74.97			13.8272	105.253	207.306	53.58	109.565	80.28	72.462	77.342	75.391	105.061	93.677			13.8272	123.942	136.816	57.486	81.067	32.779	128.192	80.631	113.499	68.538			13.8272	38.776
		13.8722	47.3245	28.05	96.16	86.347	24.119	56.141	71.8911	102.144	105.61			13.8722	82.833	64.9737	48.0795	71.1379	60.0882	73.715			13.8722	103.664	208.324	47.799	109.794	73.16	72.025	86.701	74.367	103.98	95.411			13.8722	120.456	134.733	59.375	76.287	32.069	122.598	80.714	107.305	69.363			13.8722	39.29
		13.9173	49.3176	25.265	99.576	93.363	24.686	54.212	69.4844	102.514	101.213			13.9173	80.803	66.2906	49.7916	73.7438	58.6704	71.239			13.9173	102.32	206.498	52.249	111.187	70.945	66.384	91.57	73.344	104.267	89.656			13.9173	113.74	136.748	57.035	71.563	32.025	114.751	80.627	104.422	69.42			13.9173	37.9
		13.9623	49.8246	25.025	101.799	96.787	23.562	50.423	70.4451	104.333	99.833			13.9623	76.381	63.6957	51.8342	68.8891	62.9262	69.981			13.9623	105.978	204.654	50.569	116.081	74.481	66.494	95.147	73.507	105.55	85.705			13.9623	101.524	136.43	57.34	64.574	32.563	112.4	83.35	101.818	71.328			13.9623	39.34
	PeMP	14.0073	50.7087	24.065	101.208	100.013	25.317	50.727	64.8164	99.293	100.04		PeMP	14.0073	72.544	56.8192	55	71.9297	60.6929	64.625		PeMP	14.0073	108.037	204.999	51.565	121.061	71.419	65.449	101.341	72.018	106.481	76.725		PeMP	14.0073	89.028	138.515	62.037	62.365	30.47	113.249	81.087	93.087	66.874		PeMP	14.0073	41.387
		14.0524	51.4889	23.373	100.577	104.041	22.824	52.318	64.9558	100.001	95.688			14.0524	67.431	46.9983	52.2315	74.8749	61.6772	59.175			14.0524	116.213	202.179	49.401	121.377	71.315	69.239	105.352	72.419	103.499	71.786			14.0524	83.787	143.347	62.013	53.794	33.514	104.784	79.591	94.635	69.645			14.0524	39.919
		14.0974	53.1992	22.072	100.371	106.752	24.941	50.023	67.6148	95.619	99.309			14.0974	63.75	37.9133	50.1807	72.722	61.8924	58.412			14.0974	110.11	200.22	46.05	118.573	69.19	68.068	102.146	75.351	107.359	69.937			14.0974	83.172	146.665	67.452	46.15	35.736	104.025	79.492	98.94	68.795			14.0974	40.672
		14.1425	53.3716	23.288	101.538	108.72	25.979	51.15	67.327	93.046	98.729			14.1425	58.396	32.8312	45.8656	70.1235	65.6928	53.299			14.1425	110.63	202.886	45.764	118.95	71.155	70.324	99.621	78.311	117.513	64.813			14.1425	85.548	149.931	67.142	46.507	34.239	107.984	76.178	100.067	69.411			14.1425	38.187
		14.1875	55.8231	28.944	102.01	111.066	23.988	50.923	71.2796	88.201	96.363			14.1875	54.01	31.288	39.8101	74.8027	71.1834	49.783			14.1875	116.171	198.106	44.156	118.184	70.665	72.066	100.193	84.025	121.774	65.464			14.1875	83.411	150.88	64.079	39.509	35.279	102.008	75.626	108.156	65.91			14.1875	36.991
		14.2325	53.6873	28.012	101.828	112.589	25.552	52.952	72.4987	84.234	96.365			14.2325	53.434	31.7001	41.713	76.2141	72.9182	47.895			14.2325	110.365	198.22	47.517	109.566	67.061	74.974	98.929	88.41	121.667	64.45			14.2325	82.824	153.974	63.404	36.833	33.379	100.707	68.239	111.758	63.276			14.2325	37.055
		14.2776	52.1324	28.37	97.845	110.524	27.589	53.297	74.5877	81.579	93.503			14.2776	48.594	32.9051	39.1573	74.6922	76.0898	44.385			14.2776	106.144	198.351	50.302	106.926	67.48	78.405	97.684	92.498	125.468	63.793			14.2776	83.614	156.54	63.8	37.425	35.522	97.626	59.296	110.736	62.287			14.2776	36.319
		14.3226	53.2862	26.813	96.318	115.903	29.467	55.295	72.9434	81.911	92.731			14.3226	53.606	37.3059	40.7851	70.8871	75.707	44.346			14.3226	96.035	196.63	50.791	99.842	68.141	76.202	92.683	93.463	125.747	63.542			14.3226	81.937	153.776	62.352	43.026	34.49	90.132	55.837	112.237	59.937			14.3226	36.505
		14.3677	52.2323	25.382	95.19	114.708	32.455	58.788	73.7394	80.317	94.008			14.3677	52.574	39.093	42.3819	67.1427	76.8095	48.496			14.3677	91.72	195.195	52.545	98.073	67.291	82.751	91.006	93.468	125.304	65.487			14.3677	79.544	153.105	61.921	49.281	32.085	84.153	53.751	111.809	55.82			14.3677	34.173
		14.4127	52.2704	25.649	93.014	117.881	31.322	62.205	75.1056	80.943	92.524			14.4127	57.494	43.644	43.3488	66.0227	72.0636	53.704			14.4127	89.784	192.72	59.174	102.581	64.947	83.109	89.935	92.335	128.425	70.381			14.4127	82.975	145.029	59.167	55.711	32.654	82.063	48.534	110.482	50.396			14.4127	35.773
		14.4577	51.6672	24.951	95.478	118.499	30.676	64.305	76.2265	85.82	89.228			14.4577	60.276	43.8661	43.3295	62.5345	67.4549	61.394			14.4577	86.291	188.914	60.203	99.96	68.76	83.871	86.709	91.256	128.918	74.581			14.4577	81.103	139.105	56.087	58.96	36.09	74.417	48.795	111.054	49.028			14.4577	36.512
		14.5028	52.0071	25.809	100.43	117.168	28.969	66.493	75.4125	86.859	93.385			14.5028	59.373	43.879	44.653	59.0965	67.7987	70.216			14.5028	91.664	181.699	61.857	98.725	70.758	92.537	88.144	92.496	128.835	74.746			14.5028	78.737	135.341	56.67	58.8	37.632	75.006	47.078	116.162	48.886			14.5028	38.512
		14.5478	50.1514	26.986	99.09	121.236	28.751	64.005	74.8662	89.254	89.298			14.5478	63.241	39.9038	40.9544	57.2187	64.823	75.112			14.5478	97.704	177.119	60.449	99.356	79.134	93.598	87.098	91.911	139.937	78.761			14.5478	74.12	129.745	58.404	59.455	36.5	77.087	47.149	114.815	46.734			14.5478	38.803
		14.5929	50.7849	25.196	99.123	122.923	29.625	65.782	75.3965	85.385	88.768			14.5929	66.127	37.6994	39.2377	56.1313	63.9127	81.802			14.5929	102.819	170.663	59.554	94.627	83.116	95.997	87.769	86.392	142.91	83.278			14.5929	69.143	125.535	58.189	56.82	35.478	81.571	45.134	111.23	44.084			14.5929	40.627
		14.6379	48.1827	26.235	99.15	121.521	28.064	66.433	75.489	82.332	87.333			14.6379	69.653	39.8944	39.0033	52.4235	64.2573	85.14			14.6379	105.238	171.735	58.839	93.961	88.214	96.018	88.023	80.785	146.312	83.929			14.6379	70.817	122.453	59.051	56.797	32.78	94.181	44.435	113.631	41.887			14.6379	41.856
		14.6829	46.3464	25.319	99.165	119.273	29.883	71.589	77.0546	78.572	88.233			14.6829	73.312	36.7495	40.4157	51.999	63.0775	89.863			14.6829	107.007	170.233	58.296	92.335	96.068	97.02	89.499	76.576	149.712	84.961			14.6829	70.072	122.853	61.728	58.259	35.354	103.821	43.245	111.95	42.443			14.6829	43.797
		14.728	46.2624	24.308	96.941	120.375	31.773	70.503	75.0287	80.437	83.073			14.728	77.117	34.5071	37.9879	51.6655	62.4208	95.251			14.728	104.483	164.89	60.491	89.859	97.332	91.489	95.646	70.764	147.246	86.384			14.728	78.954	123.228	64.041	65.642	30.312	106.529	47.845	112.596	42.326			14.728	43.84
		14.773	44.0865	24.02	96.71	119.397	32.003	71.032	75.7119	78.05	81.616			14.773	77.274	33.7116	36.3223	50.5228	59.1909	99.702			14.773	96.769	167.728	61.752	90.064	94.943	85.872	102.791	64.424	152.598	90.353			14.773	82.155	116.212	64.874	72.454	30.451	116.542	51.34	113.262	41.871			14.773	43.398
		14.8181	44.6201	25.242	99.377	118.46	32.54	73.933	75.4652	80.875	79.669			14.8181	76.3	34.9162	37.941	49.4573	55.5574	102.083			14.8181	88.712	167.75	60.532	92.516	92.497	79.019	109.334	61.636	152.97	95.048			14.8181	88.072	118.774	71.565	74.339	27.53	117.713	55.752	112.318	37.535			14.8181	43.956
		14.8631	44.634	24.081	95.245	122.532	32.584	75.315	73.5075	80.246	76.499			14.8631	84.292	32.916	39.7743	47.4912	53.4441	98.99			14.8631	82.993	167.824	60.027	93.631	87.257	76.986	121.301	57.596	153.041	96.104			14.8631	92.11	118.935	81.016	74.017	31.247	114.402	56.458	115.439	39.618			14.8631	42.96
		14.9081	43.6218	22.389	91.365	123.045	28.969	72.5	76.3271	80.963	74.542			14.9081	99.022	33.0734	41.3597	47.4165	51.2107	92.349			14.9081	79.549	168.731	51.163	96.726	83.134	73.421	129.773	55.057	151.726	91.152			14.9081	94.848	117.121	86.986	75.389	34.542	104.966	56.798	108.739	40.53			14.9081	46.545
		14.9532	42.1621	22.135	92.213	126.699	27.661	74.959	74.1698	83.651	75.126			14.9532	120.983	30.3965	41.9955	47.4611	49.5686	89.727			14.9532	77.912	170.298	49.311	92.949	84.268	73.073	136.517	53.133	150.879	88.18			14.9532	95.031	115.434	95.026	77.168	28.543	100.836	57.463	108.731	40.127			14.9532	43.336
		14.9982	42.8341	21.726	91.142	132.862	27.693	76.164	77.309	83.391	74.181			14.9982	150.925	32.2561	41.1761	44.0524	50.6152	82.698			14.9982	78.948	169.104	45.985	101.841	76.645	68.174	137.248	51.881	139.35	87.31			14.9982	92.642	112.265	100.503	78.97	29.686	98.864	55.325	104.593	38.601			14.9982	46.344
		15.0433	40.528	21.635	88.396	137.925	23.918	77.84	79.5394	82.131	74.815			15.0433	182.027	30.7809	42.235	40.8073	48.5864	78.766			15.0433	83.42	176.338	37.503	103.511	70.597	65.544	135.368	51.653	132.216	86.068			15.0433	85.811	112.877	99.817	74.894	30.11	98.2	53.214	102.512	36.148			15.0433	44.015
		15.0883	42.5607	23.41	86.813	139.023	23.083	76.63	76.5959	77.092	73.748			15.0883	206.464	30.4119	39.1667	38.1767	47.4748	74.029			15.0883	82.555	174.962	39.514	104.358	64.565	61.294	128.366	55.543	121.73	86.013			15.0883	81.194	109.389	95.424	74.021	29.331	96.84	55.675	103.272	35.737			15.0883	44.564
		15.1333	42.1309	24.844	85.504	144.972	23.113	78.778	77.5481	75.881	77.045			15.1333	218.204	33.7299	40.8948	39.1336	47.7507	71.843			15.1333	79.043	177.626	38.373	106.707	65.29	57.926	114.732	56.236	112.544	90.249			15.1333	74.975	109.862	91.179	75.8	28.382	100.518	58.16	104.506	35.137			15.1333	46.028
[truncated: 997 more rows]
[truncated: 63 more columns]

## Sheet: Bii
	Actb mean pixel intensity (relative to PBS ctrl KD)
[truncated: 7 more rows]

## Sheet: Cii
	Actb FISH foci frequency
[truncated: 7 more rows]

[truncated: 1 more sheets: Dii]
