# Supplementary material for: RNA-binding protein IMP1/ZBP1 directs local translation in microglial processes to regulate motility and phagocytosis during inflammation
Source: PLoS Biol. 2025 Nov 10;23(11):e3003463. doi: 10.1371/journal.pbio.3003463 (PMC12599960; doi:10.1371/journal.pbio.3003463)
Supplement: S6 Data — Contains 6 spreadsheets with raw data corresponding to Fig 6Bi, 6Bii, 6C, 6D, 6E, and 6F as indicated. (XLSX) [file pbio.3003463.s017.xlsx]

## Sheet: Bi
Oficial gene symbol	Average -Log10 (P value)	Average Log2 (FC)	Raw data can be found in the GEO database
Or4a73	1.83928	5.98259
LOC120099483	1.6116	5.82147
Or9k2b	1.65451	5.80887
Or4f57	1.56306	5.7131
Olr623	1.40511	5.57992
NA	1.31319	5.46705
Rpl36al-ps5	1.34859	3.98877
NA	1.35578	3.80598
Ammecr1	6.07469	2.86873
Aard	5.95078	2.86666
NA	3.84167	2.82714
Kif26a	7.72584	2.77753
Fbxo39	1.65714	2.77524
Gcg	1.45637	2.60407
Nherf2	4.52724	2.49905
Dynll2	4.73049	2.41397
NA	2.91689	2.39903
Dbx2	5.29585	2.38379
Cxcl9	2.17818	2.37426
NA	4.58004	2.36036
Fbxo32	2.94826	2.34926
Defb20	2.71398	2.33434
Mbp	2.81446	2.30751
H19	5.65758	2.28462
NA	1.49423	2.27959
Ceacam4	5.03245	2.27567
Ceacam1	4.97469	2.26991
Lpar1	2.46453	2.2668
S1pr5	5.59688	2.25596
Marchf8	4.97062	2.18744
Tns1	5.64207	2.16692
Dnai2	4.23359	2.14749
Paqr8	5.27003	2.14292
NA	1.54932	2.1381
LOC108350764	1.72395	2.11005
Gal3st1	5.06349	2.10214
Map1a	4.10902	2.09746
Diras1	3.38319	2.0961
Crabp2	3.51928	2.0914
Fam174b	2.72918	2.09128
Pcdhb1	1.43196	2.09055
RGD1563159	1.60303	2.08695
Syne3	3.56633	2.06417
Plekha6	2.96903	2.03325
Gfap	4.59688	2.02527
Tp53inp2	2.36829	2.02446
Apln	3.10838	2.01173
Vash1	2.80723	2.0047
Scrg1	4.2636	1.9644
Kif1a	2.74777	1.94636
Pebp1	4.03105	1.94327
Ptpn11	2.06093	1.94002
Fam114a1	3.68334	1.93934
LOC108352861	2.50981	1.93886
Crygd	2.41681	1.93258
Pmp2	3.09768	1.92886
Gamt	3.31142	1.92333
NA	2.01008	1.91464
Bcas1	2.6103	1.91392
Jmy	3.78463	1.91015
Dennd11	3.23149	1.90645
Wnt2	2.37473	1.88045
Marchf4	3.93046	1.88007
Myo6	3.44393	1.87133
Wipi1	4.05502	1.84834
S100a6	1.71251	1.84162
Sirt2	2.60994	1.83754
Aim2	2.69867	1.83692
Cyb5r2	2.57355	1.82948
LOC100912365	1.8606	1.82807
Dync1li2	1.95174	1.81907
Cdr2l	3.45917	1.81833
NA	1.65949	1.80812
Cntn1	3.93761	1.80401
Otud7b	2.25035	1.80257
Pkp4	1.67725	1.79354
Mylk3	2.04836	1.79258
Map1b	2.14483	1.78132
Myo18a	1.98409	1.77133
Kif5c	2.70157	1.77054
Tns3	3.53965	1.76987
Phtf1	3.66988	1.7648
Rnd2	3.34653	1.76311
Kcnrg	1.42264	1.76101
Kif5b	1.83605	1.75792
Tppp	3.29064	1.74637
Serpinb6a	2.81901	1.7446
Ren	2.46689	1.73746
NA	1.39101	1.72952
Plekhb1	2.28064	1.72221
Myoz2	1.65273	1.71905
Arrdc4	3.05758	1.71133
Lhfpl4	3.09833	1.70885
Gcsam	1.76086	1.70826
Hipk2	1.98373	1.70657
Opalin	2.08484	1.70598
Svip	3.06574	1.70576
Spa17	2.55265	1.70529
Foxo4	1.98994	1.70456
Dlc1	3.13239	1.70356
Gmfb	1.65465	1.70053
Myh14	3.00741	1.6933
Arhgef37	2.41858	1.6928
Tgfb3	2.48759	1.6917
Zeb2	1.89918	1.68837
C18h18orf32	3.16665	1.68535
Gng12	3.35359	1.68461
Atp1a2	3.37567	1.68445
Dusp19	1.98275	1.68009
Sh3gl3	2.13243	1.67793
Eml1	2.68657	1.67489
Megf8	3.15124	1.67218
Kank2	1.55118	1.67023
Tppp3	1.8145	1.66671
LOC100366030	1.49491	1.66659
LOC102551819	2.44785	1.66262
Bbx	1.93899	1.66059
Ucn2	1.86143	1.65731
Cyp26b1	1.8699	1.65361
Fbln2	2.08064	1.64676
Rtl1	2.18862	1.64658
Gjc3	2.96171	1.6457
Srcin1	2.48597	1.64419
Cnp	2.89314	1.6436
Prr18	1.58167	1.62707
Wwc2	3.4518	1.62601
Gltp	2.68579	1.62551
Timm8a1-ps1	1.66951	1.62219
Kif5a	2.68031	1.6115
Dhx9	2.98323	1.61035
Llgl1	2.35842	1.60895
Sptbn1	1.62581	1.60707
S100a1	1.59321	1.60329
Add3	3.06491	1.60133
Tpd52	2.41003	1.59986
NA	2.53837	1.59697
Rbp1	2.34841	1.59445
Ctnnbip1	2.9942	1.59406
Trim56	1.497	1.59204
Kctd10	1.63761	1.58717
Ubd	1.40385	1.58633
Tspan17	2.3241	1.58481
NA	2.08983	1.58382
Josd2	2.91507	1.58375
NA	2.17371	1.5834
Septin2	2.70697	1.58215
NA	1.95482	1.58196
Alg10	2.96863	1.57552
NA	2.86824	1.56723
LOC108353424	1.5095	1.56499
Atcay	3.18902	1.56472
Ndrg2	2.78146	1.5637
Commd8	2.39193	1.56234
Camk2n1	1.57346	1.56205
Erbin	2.21774	1.56066
Ppp6r1	2.1288	1.55975
NA	1.30875	1.55321
Sptlc2	2.61465	1.55301
Arpc1b	3.15389	1.55136
Scrn1	2.21911	1.54936
Dpysl3	2.07606	1.54623
Ephb1	2.08819	1.54324
NA	2.05253	1.54302
Dnajc19	2.49222	1.54224
NA	1.43141	1.54203
Sgca	2.38783	1.53758
Ttbk1	1.98129	1.53707
Fbxo2	1.96761	1.53689
Cetn2	2.57976	1.53609
Cfap20dc	2.31925	1.53607
Pink1	1.85781	1.5351
Kctd18	2.29308	1.53493
Lsamp	2.77477	1.53479
Samd4a	1.57929	1.52975
Cox6c	2.81976	1.52678
Retreg3	2.25322	1.52616
Wdr13	2.12066	1.52616
Cenpb	1.48231	1.5247
FAM120C	2.03007	1.52423
NA	1.93765	1.51494
Socs4	2.80276	1.51375
Fgf2	2.45848	1.51333
NA	1.63137	1.50967
Pet100	2.73524	1.50841
Fbxo45	2.2628	1.50838
Mfap1a	1.52879	1.506
Klc1	1.78834	1.50487
Taf13	2.30813	1.50072
Fyco1	1.60263	1.49808
Wnk1	1.58156	1.49087
Cyb5r3	2.51874	1.49068
Calm1	2.56096	1.48939
Ppp1r36	1.51127	1.4878
Igf2	2.37899	1.48551
Ankrd40	1.89541	1.48466
Hirip3	2.07409	1.48446
Map4k4	1.41599	1.4817
Pcolce	1.48324	1.48048
Dbi	2.36482	1.47925
LOC102556092	1.38492	1.47721
Zcchc17	2.27909	1.47572
C2h4orf3	1.8267	1.47571
LOC100302465	1.30304	1.46955
Cyria	2.15298	1.46769
Zfp106	2.08573	1.46424
Wasf3	1.4558	1.46374
NA	1.80228	1.463
RGD1304694	2.27805	1.46176
Arhgef10	2.86296	1.46121
Chfr	2.16332	1.4605
Ccdc47	2.3886	1.45708
Gdf11	1.32302	1.45593
Oxsr1	1.55741	1.45532
Hsbp1	2.56682	1.45467
Fam98a	1.86475	1.44617
Ttll5	2.13296	1.446
Cdr2	1.4215	1.44258
Tubb4a	2.77589	1.44032
Uqcrh	2.67535	1.43806
Scoc	2.35707	1.43675
NA	2.69552	1.43646
Eps15	1.48792	1.43586
Sec14l1	1.32916	1.43513
Sbds	2.28345	1.43191
Arap2	1.50261	1.43189
Septin10	2.20668	1.43004
Septin4	1.57068	1.4274
Pnlip	2.31912	1.4247
Cd5l	1.67127	1.42403
Mien1	2.10877	1.41786
Park7	2.24962	1.41743
Golga7	2.01103	1.41714
Shc3	1.75556	1.41681
Crym	1.5747	1.41597
Cep19	2.48154	1.41344
Apc	2.27243	1.41298
NA	1.61889	1.41246
Evi5	2.39669	1.4117
Epas1	1.45873	1.41056
Map6d1	1.88181	1.40978
Htatsf1	1.5015	1.40903
Hmgn3	2.15335	1.40848
NA	1.7627	1.40781
Cdk18	2.53603	1.40752
Eif4e3	2.15533	1.4059
NA	2.17728	1.40557
Trim41	1.78518	1.40469
Mdp1	2.31779	1.40329
Il12rb2	1.56321	1.4021
R3hcc1	1.46488	1.40034
Cmtm5	2.25632	1.39929
Rpe65	1.84023	1.39715
Mrfap1	2.17237	1.39581
Acbd5	1.56895	1.39444
Bet1	1.91848	1.39249
Masp1	2.46511	1.39127
Arpc1a	2.52451	1.38809
Gpm6b	1.98876	1.38717
LOC120094817	1.32526	1.38582
Gabra3	1.32279	1.38474
Eif5a2	1.56457	1.38433
Ppp1r14a	1.64024	1.38383
Tsc22d4	2.04356	1.38315
Ppm1k	1.85212	1.38175
Rom1	1.35722	1.38096
Lgals1	1.93696	1.38083
Cep164	1.42248	1.3788
Mcl1	1.84713	1.37845
Dnal1	1.86666	1.37509
Borcs7	1.82629	1.37423
Acadm	2.14658	1.36883
NA	1.31839	1.36861
Bcl2l2	1.42137	1.36748
Ppfibp1	2.07567	1.36108
NA	2.24261	1.35971
Klc4	1.36476	1.35805
Dbndd2	2.32255	1.35721
Ptgr2	1.96644	1.35527
NA	2.18942	1.35361
Fscn1	2.1632	1.35071
Sap30l	1.77925	1.35056
NA	1.90894	1.34837
NA	2.2705	1.34772
Serf2	2.13272	1.34697
Ccnyl1	1.32296	1.34662
Rbms2	1.97121	1.34651
Pea15	1.53188	1.34589
Reep5	2.47999	1.34165
Ttyh1	2.3898	1.34115
Timm8a1	2.39945	1.34021
Trappc1	2.14251	1.33959
Rfk	1.35675	1.33945
Dad1	2.26923	1.33513
Ubl5	2.26429	1.33484
Scg2	1.7119	1.33378
Slc25a23	2.26052	1.332
Gna12	1.62872	1.32849
Kif21a	2.32247	1.32845
NA	1.49705	1.32692
NA	1.44461	1.32601
Marchf2	1.79645	1.32539
Acyp2	1.96221	1.3252
Sbf1	1.7027	1.32315
Mpp2	2.01934	1.32144
Hars2	1.66405	1.32124
Mapt	1.84318	1.3205
Tstd3	1.98977	1.32041
Rcbtb1	2.27734	1.32001
NA	1.73818	1.31948
Uqcc2	1.45241	1.31654
NA	1.99397	1.31562
Ifi27	2.03433	1.31504
Myl6	1.9249	1.31377
LOC103693260	1.34966	1.31374
Uaca	1.50592	1.31333
NA	1.78735	1.31307
Carhsp1	2.38011	1.3118
Dysf	1.50715	1.31168
NA	2.20535	1.31056
Dennd5a	1.33062	1.30996
Mt3	1.80744	1.30937
Mtss2	1.37806	1.30756
Arhgef12	1.61279	1.30644
Nudt16	1.45077	1.30616
NA	1.64396	1.30524
Qdpr	1.9823	1.3052
Tmem88b	1.3155	1.30508
Chst2	2.2605	1.30467
Prkcz	2.06906	1.3045
NA	1.58464	1.3044
Mtch1	2.18797	1.30327
Romo1	2.18234	1.30314
Prkcb	2.16505	1.30107
Angpt1	1.69204	1.30007
Bod1l1	1.8046	1.30001
Prrg4	1.33902	1.29873
LOC100360573	1.47637	1.29805
Lifr	2.02587	1.2964
NA	2.13832	1.29629
Stmn4	1.47294	1.29624
Bpgm	2.05403	1.29567
Epm2a	1.329	1.29544
Chchd2l2	1.63314	1.29448
S100a16	1.4177	1.2916
Gfpt1	1.78591	1.29098
Mturn	1.59583	1.28822
Thra	1.97521	1.2877
Ret	1.54826	1.28671
Kif4a	2.04665	1.28531
Ywhaq	1.76524	1.28525
Hsp90aa1	1.32267	1.28394
Secisbp2l	2.27091	1.28194
Ccdc34	1.79342	1.2815
Armcx3	2.14901	1.28063
Capn6	1.90774	1.2792
Brwd3	2.00192	1.27908
Add1	1.67909	1.27737
Nphp1	1.4614	1.27598
Chchd2l1	1.69041	1.27586
Pin4	1.66724	1.27578
Prickle4	1.82814	1.27561
Atp5mf	1.90455	1.27521
Lhpp	1.8776	1.27463
Rras2	1.94986	1.2742
Sgcd	1.47345	1.27418
Marcksl1	1.89892	1.27389
Gid4	1.38032	1.2729
Cmtm7	2.16536	1.27163
LOC103691527	1.98057	1.27143
Ndufb6	2.14175	1.2705
Anp32e	1.79307	1.27018
Paf1	1.79859	1.2688
Brsk1	1.46229	1.26652
Uhmk1	2.12548	1.26632
Cdk11b	1.47498	1.26555
NA	1.50715	1.26531
LOC103689966	1.85802	1.2651
Rap1a	1.83166	1.26384
Arpp19	1.87415	1.26341
Pigq	1.93429	1.26333
Pdcd4	2.17296	1.26157
Cdhr2	2.07144	1.25836
Caly	1.84076	1.25803
Vamp3	1.74354	1.25737
Plp1	1.34723	1.25674
NA	1.8514	1.25567
Chchd2l3	1.56295	1.25531
Nupr2	1.34515	1.25492
Spcs1	1.96267	1.25467
Pgm3	1.97124	1.25405
Lrrc28	1.50785	1.25304
Tmem134	2.05769	1.25255
NA	1.34385	1.2519
Atp5mj-ps1	1.42381	1.25159
Nol3	1.83659	1.25021
NA	1.46692	1.24901
Trappc6a	1.59309	1.24793
Mreg	1.55765	1.24553
Mpdz	2.06886	1.24549
LOC100360828	1.57007	1.24302
Abhd3	1.70333	1.24242
Brf1	2.11122	1.24171
Timm8b	1.76934	1.23691
Nf2	1.49141	1.23518
Mapre2	2.13422	1.23412
Gabarapl2	1.84267	1.23302
Foxn3	1.60094	1.23235
Emp3	1.60377	1.23234
Ppil3	1.86805	1.23189
Tmcc2	2.0374	1.23156
Vps52	1.69523	1.23052
Actr1b	1.33278	1.22822
Chd3	1.72772	1.22805
Ccdc96	1.579	1.22687
Dstn	1.75733	1.22638
Aida	1.35769	1.22617
Foxred1	1.84515	1.22354
Metrn	2.01348	1.2234
Kash5	1.60072	1.22235
Lage3	1.67495	1.22223
Pura	1.33424	1.22154
NA	1.36191	1.22132
Sec61g	1.78629	1.22095
Ik	1.36462	1.2201
Rgp1	1.73552	1.21871
Kif17	1.7834	1.21866
Rmnd5a	1.91458	1.21817
Wbp1	1.90177	1.21729
Las1l	1.79921	1.21715
Desi1	1.32775	1.21697
LOC690675	1.56876	1.21662
Atp5f1c	1.90964	1.21609
Gabarapl3	1.63649	1.21526
Rbm41	1.33665	1.21492
Chmp3	1.60635	1.21444
Jph3	2.02262	1.21412
Sec22c	1.49259	1.21333
Nenf	1.48941	1.21317
Tprg1l	1.62895	1.21193
Anapc15	1.67245	1.21101
Rrp8	1.68733	1.21092
Eif5b	1.41046	1.2098
Cfl1	1.52371	1.20941
Ybx3	1.61979	1.20918
Neurl1	1.3029	1.20846
Zrsr2	1.61851	1.20839
Zswim9	1.76315	1.20831
NA	1.42537	1.20743
Paip2b	1.79117	1.2069
NA	1.35263	1.20581
Epb41l5	1.84113	1.20579
Serpinb1a	1.62544	1.20558
Adi1	1.69983	1.20524
Cyb5a	1.95275	1.20212
LOC100361934	1.55012	1.20157
Zhx1	1.66291	1.20092
Fam114a1l1	1.46691	1.20021
Glo1	1.83708	1.19974
Skp1	1.8637	1.19779
Plce1	1.88123	1.19741
Hnrnpul2	1.75544	1.19711
Hipk1	1.44124	1.19704
Gas7	1.88101	1.19674
Rap2c	1.59154	1.19668
Tpm3	1.61402	1.196
Armcx4	1.97885	1.195
Atp5me	1.72298	1.19499
Hnrnpa1-ps20	1.49242	1.19465
Maoa	1.72137	1.19431
Hcfc1r1	1.62771	1.19431
Uqcrq	1.60111	1.19387
Serf1	1.6291	1.19319
Pacs2	1.41559	1.19276
Pex2	1.80593	1.19227
NA	1.41622	1.19181
NA	1.35753	1.19136
Cycs	1.71624	1.19135
H3f3a	1.95661	1.19062
Rab11fip2	1.32968	1.18913
Mis12	1.80118	1.18913
Zdhhc4	1.50576	1.18831
Mlec	1.94305	1.18813
LOC108349691	1.76872	1.18674
Atp5pf	1.83259	1.18665
Arl2	1.3979	1.18664
NA	1.52647	1.1865
Ndufs5	1.8785	1.18522
Pde6d	1.59554	1.18504
Eid1	1.81023	1.18274
Cdkn1c	1.55607	1.18076
NA	1.72055	1.18052
Cfap36	1.4136	1.18048
Atp5mpl-ps1	1.57724	1.17871
LOC100359421	1.85963	1.17864
NA	1.52119	1.17823
Cycs-ps9	1.69481	1.17781
LOC306766	1.39812	1.17721
NA	1.50876	1.17697
Rps15al2	1.31551	1.17638
LOC100362751	1.40476	1.17609
Arpin	1.69218	1.17607
Prkar1a	1.83843	1.17451
Sdhc	1.72474	1.17355
Vkorc1	1.60956	1.17265
Gcsh	1.64178	1.17233
Psmd10	1.49432	1.17028
Cox6b1	1.90677	1.16951
Snrpd1	1.85328	1.16944
NA	1.80666	1.16929
Etnk2	1.477	1.16915
Mrps21	1.79248	1.16905
Zcchc24	1.72103	1.16894
Nkain2	1.43583	1.16859
Tmc5	1.43029	1.16817
Hnrnpa1	1.60481	1.16751
B3gat1	1.4614	1.16574
Wdr26	1.79101	1.16557
Sparcl1	1.76847	1.16508
Kif3b	1.41921	1.16352
Prdx2	1.84706	1.1634
Dnai7	1.33483	1.16204
Tbcel	1.46593	1.15997
NA	1.48048	1.15767
Nthl1	1.41835	1.1568
Tomm7	1.74787	1.1566
NA	1.53625	1.15627
NA	1.48532	1.1562
Fis1	1.57331	1.15617
Itgb3bp	1.58192	1.15487
Arhgap11a	1.36597	1.15363
Gatc	1.71157	1.15337
Mapre1	1.90421	1.15314
Zfp24	1.72054	1.15147
Tuba1a	1.76707	1.15147
Usp6nl	1.4818	1.1513
NA	1.50735	1.15038
Akr1e2	1.45721	1.14985
Csad	1.8134	1.14915
Bdkrb2	1.38796	1.14894
Bms1	1.66789	1.14778
Brix1	1.60084	1.14573
Aco2	1.69239	1.14542
Tspan11	1.67593	1.14488
Atp5mk	1.5749	1.14472
Atg4a	1.59867	1.14385
H3f3a-ps9	1.78584	1.14376
Mfn2	1.31733	1.14339
Cdk2ap1	1.72613	1.14145
Ahnak	1.38472	1.1414
Eapp	1.52618	1.14106
Kmt5a	1.40806	1.14069
Nudt3	1.35008	1.13964
Mxd4	1.73422	1.13958
Mgst3	1.62439	1.13857
Hist1h2bq	1.67928	1.13794
Vat1l	1.67495	1.13787
Rpl27l1	1.30816	1.13722
Tshz2	1.38963	1.13408
Pgpep1	1.66723	1.13389
Cavin1	1.48706	1.13333
Acadsb	1.65131	1.13312
Cxcl14	1.68771	1.13247
Atrx	1.53768	1.13246
Gpr180	1.65385	1.13224
Ptprt	1.48443	1.13177
Ndufb4	1.62665	1.13173
Zc3h10	1.31338	1.131
Slc10a5	1.70179	1.13041
NA	1.41464	1.13027
Smdt1	1.6373	1.12913
Ube2l3	1.65443	1.12909
NA	1.41967	1.12771
Mcee	1.41831	1.12746
Sf3b5	1.76503	1.12649
Gap43	1.57871	1.12555
Pcsk1n	1.71195	1.12467
Pole3-ps3	1.52315	1.12419
NA	1.42626	1.12412
Stard3nl	1.52809	1.12355
Qki	1.69852	1.12334
NA	1.34965	1.12332
Mrpl36	1.58302	1.12217
Smarcc2	1.45009	1.12214
NA	1.55304	1.12168
Cox6a1	1.57366	1.12139
Ndn	1.47737	1.12105
Huwe1	1.42719	1.12087
Dynlrb1	1.48588	1.12059
Ggct	1.44997	1.12009
Myh11	1.57352	1.11979
Cope	1.62499	1.11914
Dpysl2	1.78845	1.11889
Npb	1.66391	1.11853
Ddx46	1.60668	1.11806
Tmf1	1.35664	1.11597
Lsm7	1.59788	1.1146
Bola3	1.33828	1.1132
Map3k20	1.35908	1.11315
Mpc2	1.73142	1.1114
Cox7b	1.59989	1.1112
Hadh	1.69997	1.11109
Nfkbib	1.75648	1.11009
Epb41l2	1.80697	1.10926
Sri	1.35742	1.10906
Ubqln1	1.45797	1.10849
NA	1.3988	1.10807
Tmod2	1.53826	1.10796
Parvb	1.7005	1.10796
Ywhae	1.5664	1.1075
Cep128	1.39653	1.10619
Rps21	1.41904	1.10541
Yes1	1.3146	1.1054
Lamtor2	1.6388	1.10373
Cox7a2	1.4778	1.10347
Ndufc2	1.63921	1.10305
Ptrhd1	1.31953	1.10301
Atp5pd	1.55295	1.10226
Col5a3	1.68475	1.10046
Plekha1	1.43972	1.10015
NA	1.54227	1.10013
Naa38	1.58981	1.09947
NA	1.31529	1.09941
Ndufs6l1	1.36286	1.09904
Mrps36	1.45575	1.09856
Cdyl2	1.61849	1.09832
Fam120a	1.39193	1.09763
Mrpl49	1.59246	1.09759
NA	1.66663	1.09753
Tulp4	1.40126	1.09704
NA	1.50504	1.09698
Mical3	1.56955	1.09445
Ndufb5	1.52794	1.09411
Ndufa1	1.47907	1.09319
Fnta	1.71205	1.09169
Vapb	1.52385	1.09023
Gpr137	1.55411	1.09014
Auh	1.43206	1.0894
Zyg11b	1.53705	1.0891
NA	1.58137	1.08885
Idh1	1.34216	1.08727
Aif1l	1.52743	1.08636
LOC108349189	1.48104	1.08606
Hmgb1-ps4	1.48134	1.08471
Cldnd1	1.40388	1.08422
NA	1.39664	1.08378
Nras	1.55006	1.08373
Cox7a2	1.43198	1.08237
Pole3	1.41541	1.08192
Rnf5	1.39052	1.08175
Srp19	1.36911	1.08171
Rpl36	1.43482	1.08121
Ralbp1	1.54088	1.08083
Tmem33	1.67181	1.08039
Zdhhc1	1.37412	1.08025
Rps28	1.32014	1.08018
NA	1.31038	1.07949
Lcorl	1.70295	1.07796
Bnip3l	1.57186	1.07773
Syde2	1.39671	1.07768
Mrps12	1.46682	1.07752
NA	1.3773	1.07714
Tma7	1.47417	1.07626
S100a10	1.35961	1.07488
Scd2	1.51114	1.07452
NA	1.5029	1.07415
Micos13	1.38692	1.07246
LOC120099223	1.47428	1.0721
LOC108348409	1.34002	1.07203
LOC108350287	1.32798	1.07194
Mpst	1.52924	1.07088
Tomm5	1.51526	1.07085
Rbm25l1	1.49658	1.07014
Atp5mg	1.4942	1.06987
Selenow	1.41709	1.06897
Nme1	1.46025	1.06873
Slc25a15	1.32792	1.06867
Hagh	1.5275	1.06751
Hmgb1l1	1.41213	1.06699
Tmem163	1.56346	1.06689
Brk1	1.5428	1.06613
LOC100359583	1.47321	1.06594
NA	1.32489	1.06553
Bud31	1.50865	1.06468
Hddc3	1.41355	1.06385
C19h1orf198	1.58648	1.06263
Selenot	1.60161	1.06132
Fabp7	1.36915	1.06124
LOC100911361	1.39798	1.06102
Fam168a	1.45045	1.06102
Bola2	1.44874	1.06082
Ndufs4	1.4939	1.06017
Mpc1	1.35253	1.05996
RGD1306063	1.36851	1.05906
Fkbp8	1.39818	1.05842
Fam131b	1.62146	1.05829
Plpp6	1.30164	1.05713
Ndufb7	1.42029	1.05693
Hspbp1	1.33398	1.05591
Ndufa12	1.46603	1.05347
Dhdh	1.33325	1.05155
Gstm4	1.31988	1.05145
Lsm4	1.47358	1.05137
LOC120096281	1.36172	1.05129
Tnip1	1.59112	1.05121
LOC687679	1.3178	1.05051
Golgb1	1.30187	1.05
Bin1	1.51376	1.04938
Tspan2	1.44349	1.04832
Ell2	1.52266	1.0482
NA	1.36609	1.04728
Tardbp	1.57402	1.04677
Rhoa	1.46553	1.04661
Hmgn1	1.41488	1.04479
Psmb3	1.59692	1.04413
Rbm25	1.46097	1.04286
Hmgb1-ps8	1.40576	1.04154
Anapc5	1.34343	1.04149
Map1lc3b	1.4746	1.04006
Aldh7a1	1.57514	1.03988
Map1lc3a	1.41665	1.03865
Golt1b	1.40219	1.03849
Erc1	1.49737	1.03811
Mllt6	1.49792	1.0355
Sh3bgrl	1.40635	1.0351
Micos10	1.53015	1.03468
Mib1	1.49864	1.03421
Echdc1	1.48994	1.03391
Lrrk2	1.30542	1.03317
Ndufs5-ps2	1.38692	1.03242
Ccny	1.45588	1.03122
Rad18	1.3448	1.03108
Hmgb1	1.34402	1.03069
Rpl10a	1.35974	1.03056
Sptssa	1.43789	1.03013
Rabl6	1.44096	1.02987
Hdac8	1.32052	1.02945
NA	1.40048	1.02701
Ubl3	1.48232	1.02655
Ciao2b	1.30558	1.02644
Nudcd2	1.46533	1.0261
Ap1s1	1.40796	1.02513
Hspg2	1.51612	1.02288
Ap4e1	1.36239	1.02265
Svil	1.33024	1.01984
Psmb5	1.49895	1.01931
Inppl1	1.56136	1.01807
Psmb4	1.4009	1.01694
Nedd8	1.36961	1.01645
Dynlt1	1.42562	1.0156
Psmb7	1.44082	1.01477
Znrf2	1.36043	1.01426
Shroom2	1.49235	1.01385
Selenof	1.45752	1.01278
Snrpg	1.41486	1.01275
Cox7c	1.41803	1.01273
Phldb1	1.59203	1.01223
Fam78b	1.31913	1.01121
Tbc1d10b	1.31156	1.00939
Ncan	1.5631	1.00904
NA	1.51864	1.00818
LOC108348989	1.34364	1.00708
Sh3glb2	1.44788	1.00674
Rexo2	1.44051	1.00604
Miga1	1.45896	1.00578
Cltb	1.39447	1.00389
LOC120101769	1.37629	1.00216
Cox5a	1.3958	1.00199
Mrpl54	1.32159	1.00094
Afg3l1	1.33011	0.99901
Kcnj12	1.45915	0.997671
Tmem160	1.32948	0.997611
LOC100911252	1.39788	0.99738
Klhl2	1.47066	0.992591
Ech1	1.38066	0.991843
Rab10	1.47258	0.989794
Cadm4	1.49447	0.988539
RGD1562289	1.3053	0.988214
Ppial4d	1.36607	0.98773
Ptma	1.37124	0.986397
Rnpepl1	1.34403	0.985984
Mbd3	1.31605	0.98572
Mrps7	1.43719	0.981492
Emc2	1.40014	0.981142
Ndufa7	1.31009	0.980859
Celf1	1.32126	0.975839
Dpysl4	1.46557	0.972267
Ppia	1.37771	0.970627
Rac1	1.35	0.969571
Dda1	1.34918	0.969034
Srsf1	1.44873	0.967483
Rab1b-ps1	1.39897	0.966266
Ylpm1	1.44616	0.965714
Olig1	1.44724	0.964806
Vamp1	1.33792	0.962608
Homer1	1.40046	0.96055
Rnf170	1.33969	0.958868
Asrgl1	1.37643	0.958768
Hsph1	1.33134	0.958437
Slc35a4	1.40918	0.957274
Scand1	1.34875	0.957061
Cd2bp2	1.35926	0.956034
Vim	1.38542	0.955704
Sar1a	1.34978	0.955511
Ncor2	1.31405	0.954081
Hnrnpa2b1	1.43946	0.953367
Rc3h2	1.33459	0.952937
Ndufa2	1.32181	0.951572
Mitf	1.32612	0.948461
Polr3h	1.30742	0.945235
Tuba1c	1.3563	0.941871
Calr	1.35309	0.940747
Tatdn2	1.33199	0.939809
Myef2	1.36106	0.938693
Oaz1	1.30471	0.935065
Rab1b	1.35703	0.934173
NA	1.36684	0.932266
Elavl3	1.34097	0.926115
Ptov1	1.30835	0.925026
Cbx5	1.31371	0.924633
Sytl2	1.32883	0.923519
Wdfy3	1.33086	0.918639
Snrpb	1.31171	0.912852
Psmc3	1.32249	0.910576
Pnn	1.32134	0.903759
Atp1a3	1.3948	-0.943607
Meis2	1.32776	-0.958466
Dlgap3	1.40801	-1.01005
Dapk1	1.31187	-1.01059
Plppr3	1.40997	-1.01863
Bcl6	1.31579	-1.02064
Herpud1	1.3915	-1.02209
Scpep1	1.36889	-1.03801
Filip1l	1.37104	-1.03807
Stxbp5	1.4311	-1.04728
Dlg2	1.33107	-1.05268
Naglu	1.3026	-1.06444
Mpped2	1.37345	-1.06731
Ncf2	1.30495	-1.06822
Scai	1.31828	-1.07408
Rbfox1	1.34999	-1.08613
Tgfbr2	1.56545	-1.08975
Iqsec3	1.46793	-1.09212
Neu1	1.32585	-1.09465
Slc2a6	1.35312	-1.09862
Sh2b2	1.30982	-1.09946
Slfn2	1.37793	-1.10496
Cxadr	1.48843	-1.10732
Cebpb	1.56076	-1.10868
Atp2b2	1.5526	-1.11089
Atp6ap2	1.63983	-1.11824
Cacna1c	1.53028	-1.11925
Gns	1.43329	-1.11981
Slc43a2	1.47021	-1.1199
Dner	1.58806	-1.1207
Ucp2	1.72683	-1.12418
Slc7a2	1.36231	-1.12621
Fcgr3a	1.47282	-1.12721
Celf4	1.55367	-1.13581
Hcls1	1.33513	-1.13649
Mylip	1.40108	-1.1419
Lmo7	1.53286	-1.14775
Mfsd11	1.39515	-1.15681
St3gal6	1.37252	-1.15856
St3gal1	1.54125	-1.15874
LOC120093346	1.60836	-1.16107
Rhbdf2	1.56107	-1.1627
Gad2	1.54614	-1.16375
Bcl11a	1.67554	-1.16497
Fbxl12	1.33161	-1.16513
Arhgap39	1.68969	-1.16691
Clcn7	1.82275	-1.17175
LOC691141	1.37572	-1.17219
Napb	1.36965	-1.17945
Fxyd5	1.51346	-1.18226
Kifc2	1.36659	-1.18229
Wsb1	1.57526	-1.18429
Lyn	1.42484	-1.18746
Nlrp1a	1.46506	-1.18811
NA	1.31832	-1.1903
Gdpd5	1.44702	-1.19198
Arhgap25	1.33329	-1.19433
Kcnd3	1.82215	-1.20247
Sertad4	1.60769	-1.20328
Lgr4	1.50534	-1.2039
Ly6h	1.63738	-1.20394
Snord10	1.67539	-1.20761
Ctsd	1.56732	-1.20881
Cacng5	1.43619	-1.21103
Cnr1	1.65735	-1.21143
Slc46a1	1.3611	-1.21977
Kcnj6	1.49729	-1.2202
Jrkl	1.32528	-1.2216
Fzd8	1.37785	-1.22419
Gpnmb	1.79025	-1.22481
LOC120103202	1.50596	-1.22664
Sgsh	1.60508	-1.23009
Rab11fip1	1.44859	-1.2306
Tmem161b	1.62747	-1.2312
Ccnl1	1.56728	-1.2324
Epha3	1.42406	-1.23655
Ctsc	1.63234	-1.23679
LOC100912041	1.3886	-1.23928
Poglut2	1.42149	-1.24188
LOC120094896	1.31464	-1.24228
RGD1559575	1.38821	-1.24357
Prkcd	1.56276	-1.24443
Erbb4	1.97577	-1.2484
Hexb	1.87156	-1.25274
Svop	1.45222	-1.25494
Gramd1b	1.59621	-1.25677
Wdfy4	1.67207	-1.26467
Fstl5	1.44403	-1.26995
Cacna1i	1.62582	-1.27053
NA	1.3648	-1.27087
Gpc2	1.51426	-1.27455
Galns	1.43995	-1.27563
Arx	1.66355	-1.27733
Rpp25	1.42655	-1.28239
Zdhhc23	1.34143	-1.28648
Ckmt1	1.34422	-1.29165
NA	1.31401	-1.29177
Slit1	1.49132	-1.29463
Inpp5d	1.36666	-1.29709
Fam193b	1.40441	-1.2972
Cntn5	1.6339	-1.29936
Arhgap45	1.75975	-1.29941
Pik3r5	1.87528	-1.30189
Pld3	1.91866	-1.30602
Prmt8	1.82193	-1.30611
Myo1g	1.38858	-1.30991
NA	1.39117	-1.31244
St8sia2	1.60109	-1.31398
Ifi30	1.53157	-1.31489
Gucy1a1	1.88501	-1.31969
Dscam	2.01729	-1.32234
Ms4a4a	1.41308	-1.3276
LOC120096085	1.51468	-1.33165
Dpysl5	1.79918	-1.33258
Irak2	1.75101	-1.33636
Fcgrt	1.62991	-1.33669
Pstpip1	1.364	-1.34147
LOC120098443	1.99553	-1.3417
Pcdh18	1.66381	-1.34177
Tfec	1.42761	-1.34182
Panx2	1.41913	-1.34199
Ctsb	1.92821	-1.34252
Scn3b	1.796	-1.34333
Mapk1ip1	1.44445	-1.34468
Hmox1	2.16241	-1.34641
Cd84	1.49192	-1.34649
Chga	2.02762	-1.34975
Akr1b8	1.43505	-1.35021
NA	1.34312	-1.35101
Ankdd1a	1.52366	-1.35243
NA	1.37498	-1.35322
Spi1	1.61842	-1.35477
LOC100910088	1.36277	-1.35656
Arid3a	1.43448	-1.35663
NA	1.31989	-1.35826
Gria1	1.81073	-1.35895
Rgmb	1.75162	-1.36249
Grin1	2.27188	-1.36257
Pik3cg	1.33465	-1.3642
Rnf150	1.43359	-1.36861
Txnip	1.30221	-1.37009
Siglec1	1.6301	-1.37084
Casz1	1.47802	-1.37335
Ccdc134	1.56086	-1.37371
Lacc1	1.60259	-1.37753
Pitpnc1	1.82436	-1.37902
Rgs1	1.39362	-1.38165
Pitpnm3	1.61769	-1.38311
Spp1	1.4588	-1.39148
Sybu	2.00493	-1.39164
P2ry2	1.57648	-1.39246
Snap25	2.07002	-1.39383
Tcirg1	1.57994	-1.39822
Srrm4	1.9261	-1.39827
Ctsh	1.44837	-1.40066
LOC120101333	2.39269	-1.40311
Scn1a	1.97038	-1.41195
Cpne5	1.59907	-1.41206
LOC120101310	2.30049	-1.41467
Nr4a1	1.78532	-1.41527
LOC120095385	2.11886	-1.4165
C1qtnf4	1.42774	-1.4176
Tmem268	1.97154	-1.41793
Gdf15	1.5306	-1.41928
Pnpla7	1.73433	-1.42062
Snx20	1.91751	-1.42114
Rreb1	1.99635	-1.42485
Clk1	1.83439	-1.42803
Evi2b	1.36723	-1.42838
Ctss	1.923	-1.42922
Adat3	1.3171	-1.42949
Gabra2	2.12215	-1.43004
Nckap1l	1.72014	-1.43184
Hck	1.4351	-1.4362
Acsf2	1.57133	-1.43702
Scrt2	1.52028	-1.44024
P2ry14	1.49641	-1.44191
Fcer1g	1.77945	-1.44235
Dab2	2.03726	-1.4432
Kcnd2	1.97714	-1.44552
Dapp1	1.36821	-1.44621
Rnu1-136	2.17338	-1.44676
LOC120100299	1.85474	-1.45097
Cd48	1.61551	-1.45339
Mlf1	1.75801	-1.45735
Spint2	1.66438	-1.45771
Tyrobp	1.79684	-1.45969
Slc25a37	1.81548	-1.4597
Fermt3	1.75206	-1.4609
Map3k8	1.79335	-1.46108
LOC498276	2.41045	-1.4613
Rassf5	1.8886	-1.46237
LOC120093324	2.18413	-1.46358
Zfp420	1.75887	-1.46378
Dock2	1.65059	-1.46396
MAST1	2.33548	-1.46575
Ifngr1	1.92599	-1.46625
LOC120099466	1.49058	-1.46653
Dync1i1	2.03615	-1.46752
Steap3	1.50759	-1.46826
Cacna1e	2.41334	-1.4687
Ikbke	1.464	-1.47166
LOC120093302	2.25402	-1.47298
Snord17	2.44521	-1.4742
Tcerg1l	1.98332	-1.47571
LOC120093414	2.16439	-1.47577
NA	1.48242	-1.47588
Lpar6	1.36148	-1.4782
Dse	1.47041	-1.47825
Naip5	1.72056	-1.47865
Csf2ra	1.52261	-1.47906
LOC120095751	2.3139	-1.48114
LOC102551257	1.58423	-1.48172
LOC120100303	1.76792	-1.48306
NA	1.5004	-1.4843
Mafb	1.50029	-1.48696
LOC120101322	2.46663	-1.48795
Apbb3	1.56009	-1.48929
Kcnf1	1.93837	-1.49093
Foxo6	1.83521	-1.49247
LOC120101643	1.77648	-1.49278
P2rx4	1.87843	-1.49393
Ncf1	1.71837	-1.49747
Plau	1.8666	-1.49778
St14	1.50499	-1.49806
Sirpa	2.39135	-1.49822
Trpv2	1.87942	-1.49846
Pik3ap1	1.81668	-1.4989
LOC120100301	1.83059	-1.50055
LOC120095396	2.00781	-1.50349
NA	1.92189	-1.50549
Dock8	1.71572	-1.50559
Scimp	2.13303	-1.50715
Il1a	2.29142	-1.50863
NA	1.3565	-1.51042
Rbm47	1.86337	-1.51205
Grid2ip	1.50906	-1.51378
Nt5e	1.35275	-1.51659
Atp2b3	1.78012	-1.51822
NA	1.56526	-1.51993
Myt1l	2.53849	-1.52003
Fam163b	1.79824	-1.52261
LOC120100297	1.91542	-1.52659
Avil	1.64247	-1.52767
Chchd10	1.58943	-1.52831
Slc7a7	1.43904	-1.52912
Sez6l2	2.35466	-1.52983
NA	1.81566	-1.53705
LOC108350175	1.34603	-1.53776
Plcg2	1.53522	-1.54552
Cd53	1.91009	-1.54655
Sema4g	2.05624	-1.547
Clk4	1.91397	-1.5473
LOC120093942	2.48509	-1.55443
Actl6b	2.03534	-1.55534
LOC120100306	2.06641	-1.55977
LOC120100296	1.93317	-1.56018
Cx3cr1	1.39866	-1.56144
L1cam	2.19912	-1.56272
NA	1.77253	-1.56337
Arhgap27	2.08509	-1.5639
NA	1.36278	-1.56492
Ndnf	1.30357	-1.56498
Anpep	2.13517	-1.56556
Kcnj3	1.87016	-1.56801
Gcnt1	1.65078	-1.57037
Leng8	1.69763	-1.57096
LOC120093335	2.61128	-1.57302
Ptpn7	1.61354	-1.57566
NA	1.42165	-1.57576
Shisa8	1.66685	-1.57643
Amigo1	1.83653	-1.57835
NA	2.03085	-1.57905
Slc26a6	1.65927	-1.57976
Tmem39b	1.67053	-1.58092
Foxp2	2.26011	-1.58198
Ptpn6	1.95516	-1.58209
Lrrc7	2.79588	-1.58505
Tlr7	2.11179	-1.58773
Wnt5a	2.13493	-1.58846
Fli1	1.76092	-1.58869
LOC120100302	2.04777	-1.59107
Islr2	2.41617	-1.59202
Nlrc4	1.96787	-1.59458
Igf1	2.00644	-1.59654
Slc9a5	1.74904	-1.59746
Capn1	1.58352	-1.59995
LOC120101376	1.91985	-1.60086
LOC120101299	2.36542	-1.60104
LOC100125362	1.98122	-1.60242
Arhgap26	1.45254	-1.6039
LOC120100307	2.09207	-1.60466
Nrp1	2.00248	-1.60563
Dclk3	1.81771	-1.60671
LOC120100305	2.11312	-1.60885
Gabrb2	1.75546	-1.61165
Cd302	1.65475	-1.61315
Cd38	1.84907	-1.61333
Slco2b1	1.60172	-1.61671
Slc11a1	2.24857	-1.61778
Samsn1	1.75366	-1.61808
LOC120101277	2.36042	-1.61836
Dlx2	2.13064	-1.61956
LOC120100308	2.04335	-1.62151
Arhgap4	1.56387	-1.62347
Icam1	1.85841	-1.62493
LOC120100304	2.04554	-1.62522
C1qa	1.98473	-1.6253
Dhcr7	1.6727	-1.62753
Rtp3	1.99326	-1.63112
LOC120100298	2.16056	-1.63262
Fyb1	1.83981	-1.63418
NA	2.1187	-1.64065
Nrxn3	2.62455	-1.64067
LOC120100295	2.19732	-1.64253
Igsf6	1.8838	-1.64353
Dlx1	2.52487	-1.64631
Snora73bl1	2.20682	-1.64708
Tnf	1.56613	-1.64988
Cd14	2.4498	-1.65036
Abcc5	2.0863	-1.65161
Cd180	1.71294	-1.65451
Cyba	1.8778	-1.65519
Fcgr2a	2.6737	-1.65922
C1qc	2.20154	-1.65925
NA	1.35298	-1.663
Slc26a11	1.69478	-1.66301
Arid3b	1.96229	-1.66662
LOC120101288	2.01007	-1.66816
Efnb3	2.35423	-1.66911
Gad1	2.40918	-1.67041
Mfsd2a	1.52004	-1.67223
Snord15a	2.93789	-1.67325
Dlgap2	1.93903	-1.6755
Gpr146	1.73196	-1.67565
Plaur	1.90906	-1.67629
Card6	2.24684	-1.67684
LOC120095426	1.88243	-1.67873
LOC120093313	3.0855	-1.68222
Rnu11-3	1.77186	-1.68225
Lyl1	1.41416	-1.68239
Ccl9	1.55711	-1.68769
Psd4	1.98241	-1.69102
Cntnap4	2.55358	-1.69178
NA	1.30114	-1.69353
Fbll1	2.01191	-1.69577
Vav1	2.04459	-1.69671
Tmem240	1.73709	-1.69757
Pirb	2.12846	-1.69862
Cnr2	1.42029	-1.70121
Slc7a8	2.37018	-1.70419
Tmem145	1.86285	-1.70442
Il4r	1.7895	-1.70446
Pou2f2	1.53969	-1.70452
Layn	2.34592	-1.70592
LOC120093291	3.21546	-1.70708
Scn10a	1.60017	-1.70735
Idua	2.002	-1.70766
LOC120095479	1.92764	-1.70828
LOC120095490	2.03532	-1.71138
LOC120103239	2.00913	-1.71239
Il6r	2.01581	-1.7125
Slc12a5	2.50368	-1.71278
C1qb	2.0801	-1.71679
Ajap1	2.03261	-1.71698
NA	2.15769	-1.7182
Fcrl2	1.93003	-1.7191
Zfp879	1.54162	-1.71932
Trpm2	1.89996	-1.71937
Cpt1b	1.81044	-1.72185
Tmppe	1.60879	-1.72421
Rarres1	1.89124	-1.72433
Smpdl3a	1.74298	-1.72494
LOC120095489	2.06175	-1.73256
Slc38a6	1.81026	-1.73288
Scarna10	2.30779	-1.73339
Cyth4	1.81071	-1.735
Creg1	1.74485	-1.74322
LOC120094897	1.36548	-1.74401
NA	1.41404	-1.74423
Runx1t1	3.21568	-1.74518
LOC120095491	2.04194	-1.74866
Sla	1.901	-1.75014
Colec12	1.64992	-1.75161
NA	1.50989	-1.75516
LOC120102644	2.63017	-1.75978
NA	1.77621	-1.76248
Abcg1	2.48784	-1.76392
Pla2g15	2.01247	-1.76404
Tlr6	1.73676	-1.76554
Ccdc88b	2.34246	-1.76611
LOC120102083	1.84148	-1.76652
C5ar2	1.85225	-1.76852
Clec2g	2.38444	-1.77287
Grin2b	3.06277	-1.7743
Nlrp3	1.75498	-1.77721
NA	1.67233	-1.77742
Ggta1	2.09742	-1.77903
Prokr2	1.3307	-1.78155
Cmklr1	2.28542	-1.78329
Unc93b1	2.46233	-1.78391
Dnase2	2.1243	-1.79297
Gipr	1.30182	-1.79437
Fes	1.7924	-1.79795
Cd33	1.7251	-1.79995
Nr4a3	3.35541	-1.80169
Mpeg1	2.67985	-1.80188
Eya2	2.84371	-1.80245
Ehbp1l1	2.17357	-1.80687
Slc10a6	1.92461	-1.80736
Kctd12	1.57691	-1.81316
Syt6	2.69119	-1.81615
Insyn2b	2.20456	-1.81888
LOC120099037	2.37813	-1.82418
Parvg	2.14969	-1.82698
Rnf144b	2.00924	-1.82763
Grm2	1.87864	-1.82812
LOC120103240	2.56058	-1.82944
Cd300a	3.06973	-1.83513
Snord14b	2.15615	-1.83623
Slc4a5	1.97326	-1.83895
Cyp2r1	1.35951	-1.83898
Cited4	1.71377	-1.84082
Pecam1	1.86164	-1.84457
Ptgs1	1.8974	-1.84517
Osm	1.8347	-1.84528
Dok3	1.93039	-1.85102
Itgb1bp2	1.39876	-1.85585
LOC120103286	2.8817	-1.85686
Kcnj4	1.3972	-1.86072
Hpca	1.63081	-1.86093
Slamf6	1.42968	-1.86106
Nabp1	2.4369	-1.86287
LOC120094898	2.86727	-1.86421
Phyhip	2.38856	-1.86683
LOC120102608	1.90898	-1.86833
Chsy3	1.8333	-1.86933
Grm4	2.17519	-1.8695
Hk3	2.75047	-1.87189
Neurl2	1.3206	-1.87417
Cd68	2.75188	-1.87421
NA	2.07412	-1.87715
LOC120093427	2.9815	-1.87854
Gabra5	2.34792	-1.88804
Sap25	1.57694	-1.88901
LOC120095464	2.45749	-1.89012
Mertk	2.85381	-1.89348
Bambi	2.14818	-1.89449
Synpr	2.78301	-1.89596
Tmem130	3.04372	-1.89618
Tenm4	3.02656	-1.89703
Arpp21	3.19347	-1.89816
Itgax	2.06093	-1.89817
Cd274	2.48209	-1.89925
NA	1.9844	-1.90049
Mapk13	1.90829	-1.90255
Snora22c	1.43653	-1.90346
Tlr1	1.70728	-1.90607
Cd55	1.36938	-1.90626
Vinac1	1.3963	-1.90636
Mdh1b	1.32016	-1.90637
Il10ra	2.73306	-1.9107
Card14	2.58631	-1.91423
Syk	2.70149	-1.91489
Tbc1d2	2.22142	-1.9168
Pld4	2.12805	-1.92288
Cass4	1.92148	-1.92455
Vsnl1	1.49871	-1.92732
Ccr5	2.30938	-1.92955
Ctsz	2.81392	-1.93108
Fgf9	1.63642	-1.93416
Dclre1c	2.71419	-1.93438
Il4i1	1.85197	-1.93502
Clec4d	1.36239	-1.94368
Il1b	2.11278	-1.94593
Ptprc	2.77229	-1.94603
Nr5a2	1.38907	-1.94736
Marchf11	1.32464	-1.95016
Msr1	2.58322	-1.95123
Ptafr	2.29419	-1.95136
NA	1.9839	-1.95421
Cst7	1.62689	-1.96156
Nfam1	2.40644	-1.96203
Tlr13	2.22806	-1.96433
Slc28a2	3.21531	-1.9653
Gabrg2	2.51698	-1.96709
Eng	2.6205	-1.9675
Ly75	1.93264	-1.97074
Tagap	1.95697	-1.97272
Apoe	2.60233	-1.97283
Snord97	2.86867	-1.97293
Spats1	1.44982	-1.97639
Ccl3	2.542	-1.97958
Tnfrsf1b	2.72475	-1.98112
Trem2	1.96824	-1.98461
Serpini1	3.88471	-1.98654
NA	1.7469	-1.98812
Gpr26	2.2133	-1.98977
Laptm5	2.5215	-1.9907
Kcna4	3.06594	-1.99711
Il2rg	1.52443	-1.99735
LOC120094123	2.89919	-2.00661
Nod2	2.57259	-2.0085
Milr1	2.03869	-2.00961
Cxcl2	2.6501	-2.01477
Npr1	2.34687	-2.01594
Hpgds	1.50884	-2.01873
Abca1	3.30785	-2.02139
Itgam	2.0358	-2.02189
Ampd1	1.49229	-2.02637
NA	1.31744	-2.02868
Pltp	2.41001	-2.03282
LOC103690870	2.40648	-2.04833
Clec4a1	1.84919	-2.05228
Snora21	1.70918	-2.05251
Slc8b1	2.56383	-2.05305
LOC120101374	2.50909	-2.0575
Csf2rb	2.62792	-2.06607
LOC120100310	2.61873	-2.07089
Hvcn1	2.71174	-2.07292
Tlr9	2.11829	-2.07498
Folr2	2.0586	-2.07636
Cygb	1.4142	-2.07765
Tor4a	2.41534	-2.08131
Tnfsf13	1.69275	-2.08733
Cd300lg	2.13243	-2.08757
Cd69	2.31928	-2.08836
NA	1.83543	-2.09129
Hs6st3	2.61854	-2.09151
Tlr8	1.99131	-2.10976
Best3	1.32467	-2.10979
Chi3l1	2.1883	-2.11037
NA	1.77297	-2.11155
Lrrn4	1.31613	-2.11762
LOC120102039	1.379	-2.11777
NA	1.44765	-2.12347
Adcy7	2.51161	-2.12411
Ralyl	1.77222	-2.12678
Colq	1.81169	-2.12756
C3ar1	3.10274	-2.13565
Krt20	1.36499	-2.13759
Fcgr2b	2.31409	-2.13797
NA	1.84145	-2.1385
NA	1.78592	-2.15332
Glipr1	1.9041	-2.1563
Cacng2	1.76291	-2.15721
Proca1	1.3173	-2.15753
NA	1.48573	-2.16332
Slc32a1	4.05306	-2.16479
Csf1r	2.58801	-2.16652
Cybb	2.94819	-2.16689
Cox6a2	1.34953	-2.16861
Runx3	2.501	-2.17583
LOC120099441	1.60976	-2.17956
Cpne6	2.10423	-2.18338
NA	1.30462	-2.18483
Itgb2	2.52455	-2.18751
Il7r	1.87256	-2.18983
NA	1.64288	-2.19547
LOC120100312	2.92702	-2.19647
LOC120100309	2.90451	-2.1968
Lilrc2	1.51591	-2.1971
Cbfa2t3	2.18638	-2.20263
Mpped1	1.97673	-2.20837
Mss51	2.1778	-2.22012
LOC108352541	2.87091	-2.22034
NA	1.35897	-2.23466
Fosb	2.30843	-2.25452
NA	1.45229	-2.26555
Cyb561	1.59121	-2.26586
Cbln3	1.35613	-2.2688
Dlx5	3.14208	-2.27014
Siglec5	2.29911	-2.28059
Pla2g7	3.00465	-2.28078
Sp9	4.0655	-2.28881
Tlr5	2.39317	-2.30666
Plscr1	2.51919	-2.30936
Irx5	1.37204	-2.31029
Igfbpl1	3.80526	-2.32172
Plbd1	3.19395	-2.32316
Tbxas1	2.51491	-2.32404
Tex55	1.65668	-2.32543
Snora5c	1.60373	-2.32602
NA	1.50069	-2.32784
Tmprss11a	1.35521	-2.33115
LOC120096422	1.85175	-2.33268
NA	1.86201	-2.34506
Stk26	1.38892	-2.34919
LOC120096939	1.47027	-2.35484
Rilp	1.6367	-2.35535
LOC120095433	2.91581	-2.35868
NA	1.32733	-2.35986
Mgat4e	1.62877	-2.36321
Csf3r	2.52311	-2.37924
Ceacam6	1.341	-2.38
Snord13	1.89237	-2.38384
LOC120098679	2.21328	-2.38531
LOC120101379	1.44663	-2.38568
LOC102553350	1.73132	-2.38632
LOC102547011	1.49426	-2.38933
NA	2.88054	-2.38993
Clec4a	1.84238	-2.395
Lrrc25	2.70921	-2.39966
Slpi	1.38181	-2.40018
Star	3.05828	-2.40349
Tlr2	3.02747	-2.41052
Zfp385d	3.85757	-2.4149
LOC120094475	1.57527	-2.41963
Lpl	2.44844	-2.42184
Rsrp1	2.75404	-2.42288
NA	1.33966	-2.4262
Or2ag17	1.69907	-2.43982
Nrros	3.53256	-2.44651
Snora71c	1.53737	-2.44671
Sowahd	1.38984	-2.44976
Ctsk	2.13907	-2.45091
Or2ag16	1.50377	-2.45503
Siglec8	1.56043	-2.45756
NA	1.41588	-2.48153
LOC120100346	2.61375	-2.48597
LOC120103280	1.74498	-2.49974
NA	2.49233	-2.51403
Cfh	2.80562	-2.52468
Gabre	1.55723	-2.53899
LOC120096385	1.45418	-2.54628
NA	1.41871	-2.54777
NA	1.34463	-2.58493
Fcmr	1.47249	-2.58661
NA	1.77624	-2.62052
Duoxa1	1.58831	-2.62365
Snord83b	1.60175	-2.64999
Tbpl1	2.58083	-2.6545
Ptger2	2.74643	-2.66198
Gpr157	1.43128	-2.66996
Abca17	2.65497	-2.69544
NA	1.34823	-2.6971
NA	1.71066	-2.71885
NA	2.07637	-2.7333
Np4	1.46876	-2.77918
Lilrb4	4.02319	-2.77918
Car5a	1.67479	-2.78868
Tnfrsf14	2.94514	-2.86369
NA	1.32337	-2.88369
LOC679748	1.30411	-2.90195
Artn	1.33938	-2.95631
Il10	1.58355	-2.96526
NA	1.80449	-3.00465
LOC120103283	2.75932	-3.05682
NA	4.20273	-3.0659
NA	1.8738	-3.0873
Snord8	1.91719	-3.10883
Chrm4	2.81741	-3.12957
LOC120094286	1.5359	-3.13679
LOC100912849	1.33956	-3.14569
Aqp7	1.38877	-3.15873
NA	1.47469	-3.17331
RGD1309049	1.44593	-3.19611
NA	1.45548	-3.20517
Iyd	1.59693	-3.22325
NA	1.38151	-3.23631
Foxq1	1.4952	-3.24185
LOC120096386	1.54408	-3.24569
LOC120098012	2.87701	-3.29728
LOC120095401	2.10461	-3.30508
LOC120093342	2.14235	-3.31888
Npas4	7.36856	-3.32106
Nkx2-3	1.83761	-3.3545
LOC120098252	1.53683	-3.35884
NA	1.3717	-3.374
LOC120096384	1.3999	-3.40257
NA	1.78416	-3.42272
Snord49a	1.5759	-3.5559
Msx3	1.79717	-3.57268
Snord45a	1.60362	-3.58107
LOC120093331	1.53517	-3.59777
Tspan10	2.54288	-3.62702
NA	1.37578	-3.6517
NA	1.37107	-3.66855
NA	1.83004	-3.67137
NA	1.33514	-3.69433
LOC120096374	3.33337	-3.70234
Actrt3	1.36733	-3.7043
LOC120095708	1.4159	-3.77353
Loricrin	1.43479	-3.78528
RGD1306474	1.46906	-3.80857
NA	2.34681	-3.86606
Proser2	3.08121	-3.89034
NA	3.21597	-3.90142
Nhlh1	1.65419	-3.9142
NA	1.72301	-4.03081
LOC120093381	1.84571	-4.15596
Pabpc4l	1.91793	-4.25057
Gmcl1-ps1	1.99516	-4.25576
Cib4	1.98657	-4.25594
LOC120101251	2.00154	-4.25663
Foxa2	1.30391	-4.31273
NA	1.35428	-4.38571
Snord66	1.31693	-4.39694
Gtf2f1	1.44958	-4.52774
LOC120095463	1.49224	-4.54845
LOC120096376	1.44849	-4.55032
LOC102551431	1.58929	-4.64541
Or1x2d	1.72296	-4.77574
Tbx6	1.85867	-4.9122
Rprml	1.93744	-4.98975
LOC120095739	1.82169	-5.02684
NA	5.15552	-5.05812
NA	1.30492	-5.12884
LOC120097261	1.31937	-5.14644
NA	1.34184	-5.17091
Mcoln1	1.34184	-5.17091
NA	1.34968	-5.18798
NA	1.36236	-5.19497
Olr1610	1.36236	-5.19497
NA	1.3809	-5.21864
RGD1564786	1.31665	-5.22083
Vnn3	2.20269	-5.25166
LOC120101274	1.4113	-5.26492
NA	1.4113	-5.26492
Ndufa3-ps1	1.43795	-5.28086
NA	1.45513	-5.30318
NA	1.45658	-5.3123
NA	1.4743	-5.31876
LOC120093356	1.34935	-5.31998
NA	1.44657	-5.32757
NA	1.48266	-5.3469
RGD1559921	1.50678	-5.35569
RGD1564129	1.50841	-5.37066
LOC120100339	1.39422	-5.37791
LOC120099477	1.5023	-5.4104
Mirlet7b	1.50668	-5.42029
Olr193	1.58242	-5.43276
LOC120094917	1.5609	-5.44481
Or9k7	1.61217	-5.4669
NA	1.62825	-5.51363
NA	1.62742	-5.51746
LOC120101977	1.5468	-5.52409
LOC120093952	1.66723	-5.53067
Akr1c15	1.69333	-5.54392
Or8b12	1.68776	-5.55157
NA	1.64594	-5.57702
NA	1.76005	-5.60652
LOC120093503	1.41789	-5.63135
LOC120093446	1.75581	-5.63147
LOC120103294	1.79899	-5.64198
LOC120101235	1.68116	-5.65511
NA	1.8006	-5.6646
NA	1.83101	-5.67662
NA	1.83274	-5.69547
NA	1.85559	-5.71051
Vmn2r116l-ps14	1.88351	-5.72217
NA	1.87203	-5.7437
NA	1.9074	-5.75674
LOC120100232	1.56905	-5.79786
RGD1563222	1.98222	-5.82939
Cltrn	1.98222	-5.82939
NA	2.01492	-5.86736
NA	2.08755	-5.91029
LOC120099478	1.92315	-5.9119
NA	2.17991	-5.96886
NA	2.18579	-5.98833
Skint8	1.98095	-6.00113
RGD1309651	2.27207	-6.04252
LOC120095435	2.32068	-6.08184
RGD1565459	2.36253	-6.12143
Snord81	2.30891	-6.14713
NA	2.32759	-6.16167
Vom2r8	2.50062	-6.21524
Cst6	2.68549	-6.34813
Hoxa2	2.58489	-6.35082
Acot6	2.69509	-6.36207
LOC120100470	3.00012	-6.65175
Rps3-ps5	1.30099	-5.18555
NA	1.30093	2.47583
LOC120095472	1.3009	-1.60744
Exo5	1.30077	-1.1929
Ms4a6c	1.30007	-1.23393
P2ry4	1.29999	-1.35231
Dpp8	1.29986	1.03052
Fibin	1.2992	-2.06472
Dtna	1.29758	1.28714
Rpsa	1.29735	1.18233
Arhgef26	1.29728	1.09775
NA	1.29717	1.28319
LOC108353015	1.29706	-3.63431
Fam170a	1.29704	-1.99594
Sh3bp1	1.29667	-1.22976
Rasal3	1.29654	-1.31638
RGD1563400	1.29645	-1.47424
Ddx23	1.29596	1.11022
Pacsin1	1.29562	-1.17969
Dnph1	1.29509	0.977847
LOC120094411	1.29485	-5.12154
Upk3b	1.29485	-5.12154
Ccdc182	1.29459	-3.28276
Immp1l	1.2945	1.09064
Fam177a1	1.29445	1.14949
RGD1566359	1.29425	0.932349
Agpat1	1.29425	1.07402
Hint1-ps1	1.29408	0.994215
NA	1.29377	1.1924
Nyap2	1.29298	-1.39586
RGD1561277	1.29281	-1.08259
Sema7a	1.29273	-1.00278
LOC100361060	1.29237	1.01307
NA	1.29184	-3.16954
LOC498555	1.29158	1.11939
Banf1	1.29131	1.00235
Plcb2	1.29117	-1.47518
Calhm2	1.29057	-2.51261
LOC120100400	1.28982	-5.13627
Cd86	1.28968	-1.19931
NA	1.28957	-2.02779
Esf1	1.28898	1.21389
Adcy4	1.28893	-1.35021
NA	1.28802	0.985546
Fbxl4	1.28799	-1.12726
Gnl1	1.28791	1.0373
Abhd4	1.28706	1.07956
Ccser2	1.28689	0.915895
NA	1.2865	1.12869
LOC120103378	1.28633	-4.3547
Aldh3b1	1.28586	-1.20236
Pomp	1.28541	1.04554
B3gnt2	1.28541	-0.965709
LOC120100659	1.2853	-1.01555
Inpp4b	1.28472	-1.42779
Spn	1.28461	-2.2015
NA	1.28392	1.11994
Vasp	1.2837	-1.16936
LOC108350852	1.28359	1.1938
Il1rn	1.28359	-1.36673
Sanbr	1.28353	1.03059
NA	1.28311	1.19901
Becn1	1.28301	1.05193
NA	1.2828	4.46168
Hpf1	1.28226	0.938666
Nt5c1a	1.28217	-1.48652
Lrrc24	1.28091	-1.66245
Adamts9	1.28036	1.09746
NA	1.28032	1.01022
Syt8	1.2801	-2.84681
Entpd2	1.27907	0.987123
C10h17orf98	1.27801	-5.1111
Slco4a1	1.27772	-1.71417
NA	1.27763	1.08306
Rplp2	1.27761	1.106
NA	1.27759	0.944148
Fgf17	1.27669	-2.36504
NA	1.27658	-3.7197
Rps9	1.27598	1.03596
Psenen	1.27588	1.01475
Myo1f	1.27507	-1.19921
Rpl36al	1.27497	1.12297
Ikzf4	1.27474	1.05511
Snrnp35	1.27444	0.995791
Stx3	1.27419	-1.2649
LOC120100437	1.27401	-2.9068
NA	1.27347	-3.56631
LOC120093688	1.27329	1.06139
Dctn1	1.27312	1.05651
Icoslg	1.27287	-1.42469
Slco4c1	1.27257	-2.02514
Fgr	1.27231	-1.35173
Plekhb2	1.27161	1.0953
Hsd17b4	1.27121	0.942641
Zcrb1	1.27095	1.22834
Nlrp6	1.27085	-1.90044
Usp46	1.27077	1.00209
Sem1	1.27074	0.934651
Adcy1	1.27065	1.32521
Il1r1	1.27036	1.14996
Sema4a	1.2701	-1.26674
Reep4	1.26997	-1.12252
MGC93861	1.26979	-1.75563
Apobec1	1.2696	-1.40647
Zmynd10	1.26952	-1.60733
Ankub1	1.26926	1.11907
NA	1.26923	-1.70473
Sorcs2	1.26897	-1.11621
Zfp692	1.2689	-1.16101
Mapk15	1.2688	-2.0935
Cuedc2	1.26859	0.941555
Ldah	1.26857	0.938165
Tle2	1.26821	-1.06359
Zscan2	1.26804	-1.2557
Polr3gl	1.26746	1.03132
RGD1564148	1.26716	1.32106
Baalc	1.26692	1.06745
NA	1.2667	-2.41707
NA	1.2667	-1.59791
Lrrk1	1.26668	-1.13025
Mir92a1	1.26625	-5.41136
Ccdc124	1.26519	0.931992
Map3k9	1.26441	-1.00575
Pf4	1.26428	-1.38606
NA	1.2636	-5.08553
LOC120096103	1.2636	-5.08553
Cd81	1.2634	-2.24525
Pou2af3	1.26306	-1.41108
NA	1.26284	-3.13499
Traf3ip3	1.26226	-1.39015
Cyld	1.26207	1.03983
Fam20c	1.26096	-1.02074
NA	1.26057	-2.33941
LOC120097657	1.26054	5.65417
Rasgrf2	1.26048	-1.16868
Or51g1	1.26043	-5.41954
Or13a26b	1.2604	-3.16022
Hspb3	1.26013	-3.55112
Vwa2	1.25985	-1.60651
Frmd3	1.25955	1.03256
Tspan9	1.25955	-1.02822
Kcnq3	1.25941	0.962268
Dazap2	1.25906	0.965623
Anks1b	1.25894	0.908829
Vps41	1.25893	0.928793
Batf	1.25814	-1.57266
Or6z7	1.25803	-2.87316
Ndufs5-ps1	1.25789	0.991362
Il33	1.25789	1.36252
Psme3ip1	1.25777	1.13075
F8	1.25776	-1.16926
NA	1.25736	-5.1139
Blvra	1.25722	0.913948
Mir25	1.25685	-3.52307
Pla2g6	1.25654	0.912137
Abcf1	1.25528	1.17803
NA	1.25527	-1.92541
Rpl36al	1.25468	1.07965
Tmprss15	1.25468	-2.03142
Dkkl1	1.2537	-1.90255
Commd9	1.25282	0.988409
LOC108349532	1.25227	0.965786
Dnajc8	1.25209	1.00753
Armh4	1.25205	1.01505
Igbp1b	1.25197	-1.31297
Apba1	1.25166	1.06928
Arrdc3	1.25156	-0.922802
Gdap1	1.25151	1.02366
LOC120100233	1.25143	-0.974772
Gpr183	1.25114	-1.30112
Plek	1.25114	-1.19286
Nrk	1.25105	1.29664
Kif1c	1.25082	1.49766
Cish	1.25042	-1.61575
Lamtor5	1.24939	1.02585
Rbx1	1.24915	1.29577
Ankrd36	1.2491	-1.87274
Nfe2l2	1.24875	-0.97395
Dennd1c	1.24873	-1.38183
Elob	1.24869	0.972074
Fahd2a	1.24811	0.977843
Pcdhb7	1.24801	-1.26994
LOC687780	1.24793	1.05607
NA	1.2476	3.90582
Fv1	1.2472	-0.911767
Ankrd13d	1.24695	-1.20598
Ndufa3	1.24635	1.04623
Clec12a	1.2455	-1.41911
Atp5f1d	1.24537	0.897326
Pdxdc1	1.24518	0.96631
Urad	1.24443	-3.50938
Larp1b	1.24415	1.03599
NA	1.244	1.24758
Mapk8ip1	1.24397	1.22921
Cacna1d	1.24319	-1.07736
Ajm1	1.24312	0.939281
Ptk2b	1.24299	-1.10573
Mrap2	1.24266	1.75216
Gpat3	1.24262	-1.35118
Snord19	1.24209	-3.58689
Krt31	1.24152	-2.38711
Tprkb	1.24141	0.964076
Smim10l1	1.24139	0.961133
Vstm2l	1.24125	-1.34527
Arl5a	1.24079	1.02605
Map2k7	1.24059	1.33786
Zbtb37	1.24032	-1.09588
P2ry13	1.23994	-1.5159
NA	1.23945	-4.25412
Nme2	1.23931	0.93866
NA	1.23862	1.05297
LOC120093392	1.23815	-5.07033
Diablo	1.23785	0.919993
Sema4c	1.23777	-1.03138
Mrps15	1.23754	1.01906
LOC100910678	1.23633	1.03805
Srp9	1.23609	0.914835
Dnajb6	1.23601	1.03279
Cystm1	1.23597	1.09016
B3galt1	1.23585	-1.0534
Hif3a	1.23576	-2.1271
Armcx1	1.23573	1.13078
Zfhx3	1.23569	-0.92564
LOC102551133	1.23549	1.07576
NA	1.23527	-1.58511
Bloc1s1	1.23476	0.91552
LOC120097670	1.23409	-1.51768
Scgn	1.23399	-1.42227
Psmb6	1.23309	0.962809
Mrpl27	1.2329	1.00804
Rph3a	1.23289	-1.25532
Mir1249	1.23233	-3.55642
Hnrnpa3	1.23231	1.01308
NA	1.23228	1.03093
Lmtk3	1.23157	-0.960535
Fau	1.2314	1.04292
Cyp1b1	1.23137	1.00556
RGD1563668	1.23123	0.978094
NA	1.2311	-1.51401
NA	1.23071	1.13064
Adamts3	1.23029	-1.2652
Psap	1.23012	-1.0142
Atp5mk-ps2	1.22934	1.31427
Gca	1.22931	1.24573
NA	1.22924	1.41952
Taar3	1.22891	-5.11921
A3galt2	1.22871	-1.19876
Cops6	1.22829	0.931662
Nop14	1.22824	1.01087
Tmtc4	1.22786	-1.05291
Slc37a2	1.22783	-1.18675
NA	1.22766	1.32327
LOC120098745	1.22714	-5.03309
RGD1563554	1.22663	-2.10926
Mrpl14	1.22652	1.05837
Chmp5	1.22565	1.09765
NA	1.22554	1.32121
NA	1.2254	0.989139
Fah	1.22477	1.04739
Slc10a4	1.22468	-1.50795
Tenm2	1.22446	-1.04462
Mrps23	1.22409	0.980597
Rps10	1.22407	1.01166
Cox4i1	1.22406	0.968786
LOC120097209	1.2235	-1.84783
Sebox	1.22323	-2.55615
Psme2	1.22315	1.15254
NA	1.22258	-3.57339
Antkmt	1.22242	0.967631
Ccdc25	1.22185	0.99072
Gng4	1.22172	-1.04329
Camk2b	1.22114	0.915301
Kcnu1	1.22114	-1.63117
Bzw1	1.22103	0.926804
Ankrd13c	1.22099	0.929279
LOC100910848	1.22049	-1.94929
Abcb1b	1.22042	1.04456
Uqcc3	1.22021	0.943306
Reck	1.21901	-1.42686
LOC120094548	1.21883	-2.1381
LOC120097581	1.21871	-1.10573
Entpd4	1.2186	0.955705
Vsig10l	1.21832	-1.23718
Ndrg3	1.21711	0.907524
Sparc	1.21698	1.22691
Adora2a	1.21691	-1.64391
NA	1.21681	-5.08817
Fam89a	1.21666	0.922272
Nkain3	1.21605	1.96866
Dzip1	1.21527	0.970898
Hcn4	1.21476	-1.30031
Rps27a-ps2	1.21446	1.15847
Akt3	1.21345	1.0915
NA	1.21332	-1.5917
Zc3h13	1.21307	1.31348
Eloc	1.21301	0.936918
NA	1.21284	0.947126
Eif1ax	1.21279	0.910958
Pde2a	1.21185	-0.994041
Pfdn6	1.21143	0.92681
Urod	1.21134	0.964358
NA	1.21128	-3.21018
NA	1.21076	-1.64574
Nudc	1.21062	0.894623
Rab3il1	1.21045	-1.13594
Cmc2	1.20955	1.00732
NA	1.20889	1.04333
Mbtd1	1.20863	0.87995
Arhgdia	1.2084	0.945177
Papss1	1.20819	0.875805
Cacna2d3	1.20811	-1.06628
Cmc1	1.20785	1.12052
Shox2	1.20764	-1.77049
Copz1	1.20763	0.93004
NA	1.2069	-1.57848
Wdr59	1.20685	0.909093
Rfk-ps1	1.20664	1.31669
LOC120095805	1.20629	-3.0602
Pdzrn3	1.20617	0.905702
Spop	1.20613	1.043
Lime1	1.20613	-1.37438
Hdhd2	1.20596	1.00213
Atp5mc2	1.20557	0.954905
Rps2	1.20505	1.04798
NA	1.20474	1.12622
Epcam	1.20473	1.22094
Gnrh1	1.2047	-1.85455
Kcnk9	1.20466	-1.64256
Fkbp1a	1.20441	1.03885
Ptger4	1.20424	-1.87552
Tmem121b	1.20405	-1.81938
Cox5b	1.20368	0.920894
NA	1.20354	1.63478
RGD1563835	1.20345	1.07394
Ptcd3	1.20289	0.906217
Gdi1	1.2027	0.950392
Ndufb10	1.20263	0.94405
Phb1	1.20245	0.908915
Cdc42bpg	1.20202	0.957272
Snx27	1.20086	0.864901
LOC681067	1.20082	-1.71921
Grin2a	1.20069	-1.45066
Coa8	1.20044	0.96054
Snora71a	1.20043	-1.48283
Setd3	1.19992	1.21207
LOC500959	1.19946	0.923483
Areg	1.19867	-2.06846
LOC120101999	1.19863	-1.61046
Rab21	1.19801	1.19872
Zfp709l1	1.19753	-1.07648
Nkapd1	1.19747	1.03958
Vamp2	1.19723	0.968753
Rab4b	1.1968	0.891876
NA	1.19678	1.52219
NA	1.19675	-3.18762
Fam162a	1.19627	0.890693
NA	1.19626	0.957628
Pin1	1.19621	0.878906
Capns1	1.19435	0.979906
LOC689458	1.19372	-1.66373
Lin7c	1.19354	0.925059
Cyp2s1	1.19348	-1.60278
Tesmin	1.19296	-2.27766
Snora26l1	1.19179	-2.25242
Mnd1	1.19137	1.41089
C1s	1.19048	0.982721
NA	1.18946	-2.06276
Rps27a-ps12	1.18913	1.04429
Magea9	1.18905	-3.52247
Zfp717	1.18824	1.00115
Snx3	1.18798	0.97112
Hypk	1.18771	0.959653
Lat2	1.18768	-1.11832
Cyp26c1	1.18765	-2.34685
Gtf2h5	1.1875	0.945596
Tars3	1.18746	0.954588
Ndufv3-ps1	1.18737	0.954915
Mvb12b	1.18705	0.997149
Hpcal4	1.18625	-1.52571
LOC102554288	1.18529	0.896244
Fcgr1a	1.18519	-1.14698
Rps16	1.18487	1.03403
Spz1	1.18444	-5.29602
NA	1.18285	1.00276
Txn1	1.18257	1.00465
Ndufa13-ps1	1.18249	0.954246
Or6c88	1.18239	-4.97871
Htr1f	1.18239	-4.97871
Tsc22d3	1.18217	-1.04409
LOC298139	1.18183	-3.4506
Car2	1.1815	1.51542
Reep3	1.18042	0.971896
Tsc2	1.18037	1.12217
Alkbh1	1.1797	-1.0187
Gpr84	1.17955	-1.35177
Hacd1	1.17946	1.0164
NA	1.17943	-1.64973
Ubap2	1.17919	1.09308
Cyp4f6	1.17864	-1.5539
Arl2bp	1.17787	0.917294
Mdn1	1.1772	0.964961
Pcm1	1.17704	0.95857
Polr1a	1.17701	0.92351
[truncated: 28,563 more rows]

## Sheet: Bii
Oficial gene symbol	Average -Log10 (P value)	Average Log2 (FC)	Raw data can be found in the GEO database
Dynll2	1.74158	1.75954
S1pr5	1.43612	1.36253
Svip	1.32208	1.22627
Srcin1	1.30524	1.14026
Irf3	1.30869	-1.17243
Ctsa	1.36137	-1.29274
Btg2	1.30866	-1.32149
Filip1	1.5625	-1.36454
Tmem176a	1.34242	-1.4237
LOC120095489	1.39952	-1.44229
Rgmb	1.3924	-1.46128
LOC120095490	1.46342	-1.47961
Tmem176b	1.43794	-1.48386
P2rx4	1.34721	-1.50711
Runx1t1	1.35069	-1.51612
Gpnmb	1.41687	-1.53189
Lgmn	1.45974	-1.53271
LOC120100295	1.30306	-1.53674
Sybu	1.37788	-1.53983
Hexb	1.30879	-1.54745
LOC120100295	1.33692	-1.55116
C1qc	1.30519	-1.55612
Slc7a8	1.58189	-1.55895
LOC120100295	1.32571	-1.55929
Myo1f	1.42043	-1.56994
St3gal1	1.47631	-1.57779
LOC120093291	1.53026	-1.57836
LOC120093291	1.49043	-1.58099
LOC120100295	1.32968	-1.58662
Ttyh2	1.40633	-1.59317
LOC120100295	1.38103	-1.5996
LOC120100295	1.35823	-1.60163
LOC120095491	1.64332	-1.60491
Cyth4	1.43173	-1.61454
LOC120100295	1.35649	-1.61935
Nrxn3	1.65473	-1.61948
LOC120100295	1.43775	-1.63689
LOC120100295	1.4298	-1.64333
Vsir	1.34497	-1.64788
LOC498276	1.47545	-1.65343
Dlx1	1.33868	-1.65975
Sirpa	1.63573	-1.66645
Rassf5	1.32113	-1.67358
Adgre1	1.36406	-1.67437
Gria1	1.37973	-1.67587
LOC120100295	1.50806	-1.68395
Leng8	1.61955	-1.68784
Ehbp1l1	1.37546	-1.68913
Ifngr1	1.46322	-1.69123
Ctsb	1.58278	-1.69413
Rel	1.32829	-1.69662
C1qa	1.36753	-1.69716
Itgal	1.50139	-1.6974
Dock2	1.43908	-1.70135
Tmem130	1.76298	-1.70154
Tyrobp	1.50277	-1.70179
Rftn1	1.5661	-1.70437
Fmnl1	1.52509	-1.72392
Fcgr2a	1.5222	-1.72455
Dync1i1	1.3613	-1.72555
Tenm4	1.94575	-1.72814
Rpp25	1.3173	-1.73102
Apobec1	1.41658	-1.74005
Cd68	1.45177	-1.7479
Islr2	1.94333	-1.7519
Abcc5	1.70056	-1.75346
Adcy7	1.40816	-1.76063
LOC120101322	1.64377	-1.76404
Ctsd	1.65646	-1.76715
LOC120095426	1.63995	-1.76815
NA	1.30262	-1.76892
Apoe	1.55898	-1.77196
NA	1.31772	-1.77795
LOC120095433	1.39648	-1.78711
LOC120101355	1.72921	-1.79
Mfsd2a	1.30251	-1.81632
LOC120101374	1.57748	-1.82243
Fcgrt	1.68983	-1.82744
LOC120100309	1.44079	-1.83252
LOC120100309	1.4301	-1.83677
LOC120100309	1.44852	-1.84563
C1qb	1.5785	-1.84805
Cd4	1.32598	-1.84827
Laptm5	1.33663	-1.85414
Il1b	1.54062	-1.86537
Il4r	1.99843	-1.89205
Naaa	1.49847	-1.89458
Lrrc7	1.58186	-1.90048
Creg1	1.57794	-1.90929
Tlr9	1.3752	-1.92674
Trim55	1.30814	-1.9309
Csf1r	1.52571	-1.94066
Galns	1.68598	-1.94323
Lpcat2	1.31449	-1.94505
Wnt5a	1.77012	-1.95226
Gad1	1.73793	-1.98129
Abca1	1.90035	-1.98135
Tgfbr1	1.86827	-1.98411
Spp1	1.61047	-2.00021
NA	1.33987	-2.00099
Folr2	1.69869	-2.0017
Arpp21	1.66327	-2.00272
Grin2b	1.83454	-2.01411
P2ry12	1.53546	-2.01788
Tgfb1	1.71991	-2.02064
Cd180	1.3225	-2.02189
Rasgrp3	1.54154	-2.02909
Ptprc	1.56881	-2.03277
Pltp	1.69741	-2.0359
Foxp2	1.64801	-2.04879
Gdf15	1.72525	-2.05052
LOC120094123	1.57572	-2.06102
Sp9	1.86011	-2.0767
Idua	1.746	-2.09999
LOC120093291	1.98634	-2.115
LOC103690870	1.9718	-2.12142
Itgb2	1.86295	-2.13235
Slc12a5	1.59033	-2.14627
Slc37a2	1.75851	-2.16386
Fcrl2	1.79169	-2.17719
Trpv2	1.84737	-2.18135
Eya2	1.76298	-2.23273
Snord14b	2.38261	-2.24415
Slc32a1	1.75121	-2.24529
Nlrp3	2.1209	-2.2455
Cx3cr1	1.93661	-2.26395
Itgam	1.94062	-2.3018
Prelid3a	1.55311	-2.31098
Eng	1.71043	-2.33214
Tlr13	1.75897	-2.33452
Slco2b1	1.56923	-2.33632
Trem2	1.50574	-2.37351
Il1a	1.65005	-2.37617
Abcc3	2.08742	-2.40326
Slc4a5	1.66706	-2.41749
LOC120094897	1.59109	-2.43307
NA	1.74408	-2.43438
Kcnf1	1.63522	-2.43805
Tbxas1	1.49969	-2.45113
NA	2.32026	-2.46548
Nrros	1.56629	-2.47512
Plcb2	1.72454	-2.52974
Cd72	1.7537	-2.53831
LOC108352541	2.24076	-2.55779
Igf1	1.88086	-2.60274
Gpr183	1.80656	-2.60467
Cxcl2	1.47052	-2.6123
Lilrb4	1.95134	-2.62373
Rsrp1	2.60314	-2.66812
Cd34	1.43204	-2.67312
Gpr26	1.61226	-2.71163
Mrc1	1.72379	-2.77734
Cfp	2.49589	-2.78685
Fcna	1.84635	-2.82138
Plau	2.109	-2.83985
Ccl3	2.3884	-2.85443
Snord13	1.45749	-2.90193
NA	1.65921	-2.92716
Mapk13	1.6535	-2.93628
Cd83	2.51731	-2.97391
Prrt4	1.45139	-3.03953
Cfh	2.62628	-3.07862
Tnf	2.64735	-3.13694
Star	1.36507	-3.2267
NA	1.32794	-3.35712
Snord2	1.48475	-3.51514
LOC120096385	1.60433	-3.55739
Cracr2b	1.55672	-3.57414
NA	1.68252	-3.83341
NA	1.63823	-3.9706
NA	1.33491	-4.45533
NA	1.62876	-4.79953
LOC680920	1.49877	-6.40928
LOC100362176	1.4844	-6.47568
Dhrs3	1.29768	-2.56801
Parvg	1.29668	-1.55597
Dhrs9	1.29609	-2.62195
Bcl11b	1.29542	-1.23743
Syk	1.28635	-1.44229
NA	1.28144	-4.40321
Cd37	1.28002	-2.31445
LOC120100295	1.2754	-1.58265
Snord8	1.27241	-2.79264
Nt5e	1.27133	-1.72646
Tlr8	1.26805	-1.78325
Ptafr	1.26504	-1.6875
Icoslg	1.2648	-1.65511
Adamts5	1.26303	-1.26687
LOC120095385	1.25975	-1.31017
Lpl	1.25877	-2.03173
LOC120103280	1.25829	-3.01271
Ccrl2	1.25809	-2.632
LOC120100295	1.25675	-1.55376
Cpne6	1.25596	-1.96229
LOC120093291	1.25544	-1.28876
Klhl30	1.25161	-1.7678
Coro6	1.24943	-2.73509
Synpr	1.24853	-1.6381
Acsf2	1.24518	-1.45237
Fam163b	1.24502	-1.5378
LOC120101322	1.24305	-1.31637
Tmem268	1.2415	-1.41316
Cntnap4	1.23791	-1.72411
Bcas1	1.23579	1.47854
LOC120099441	1.23573	-3.3961
LOC120093291	1.23566	-1.27856
Mfsd12	1.23373	-1.41566
Fcgr2b	1.23257	-2.19223
C3	1.23071	-1.58548
Nr4a1	1.22949	-1.40392
Dlx2	1.2286	-1.58218
LOC120093291	1.22728	-1.2635
Ms4a4a	1.22703	-1.68541
Mertk	1.22573	-1.75641
Cyp4v3	1.21689	-1.26628
LOC120103239	1.21623	-1.68844
LOC120095708	1.21426	-5.06033
LOC120096374	1.21394	-2.66474
LOC120095464	1.21344	-1.84304
Rnf150	1.21157	-1.78573
LOC120093414	1.20856	-1.55999
Gad2	1.20685	-1.41418
Cyth2	1.20647	1.15539
Arhgap25	1.20585	-1.4594
Csf2	1.20372	-6.06427
Scarna10	1.19871	-1.40779
Wsb1	1.19777	-1.3162
Rassf10	1.19714	-1.34058
Itgb5	1.19661	-1.49425
Tmem145	1.19507	-1.78868
Colgalt1	1.19308	-1.32467
Gpr17	1.19211	-1.10385
LOC120096386	1.19159	-4.70791
Hs3st1	1.1903	-1.21897
Gal3st1	1.18947	1.16307
Sgk1	1.18677	-1.30676
Mir3064	1.186	-2.53441
LOC120098448	1.18422	-4.56354
Gns	1.18357	-1.20548
Syt6	1.182	-1.68118
Aard	1.18185	1.59668
Clk1	1.1793	-1.32699
LOC120100346	1.17815	-2.0184
Dlx5	1.17068	-2.01591
Ifi30	1.16702	-1.42309
Snord97	1.16599	-1.50552
Il10ra	1.16428	-1.48414
Lcp1	1.16107	-1.29481
Card11	1.1554	-1.32413
Clec12a	1.15397	-1.99734
LOC120094817	1.15317	1.88173
Mfsd11	1.15064	-1.51712
Serpini1	1.14858	-1.73165
Plbd1	1.14818	-1.74517
LOC120093948	1.14734	-4.98737
Qtrt1	1.14643	-1.49434
Il6r	1.14401	-1.51961
Chsy3	1.14392	-2.22818
Scarna7	1.14341	-1.65004
Plekhn1	1.14106	-1.90785
Evi2b	1.13807	-1.80592
Dpysl5	1.13536	-1.24929
NA	1.13438	-1.73907
Slitrk1	1.13234	-1.50854
NA	1.13183	-5.96135
Tnnt1	1.12803	-2.23291
Wdfy4	1.12454	-1.43967
Tnfsf13	1.12222	-2.39776
Lgi3	1.122	-1.08915
Erbb4	1.12178	-1.17637
Myt1l	1.11831	-1.19891
LOC120100295	1.11801	-1.37268
NA	1.11777	-6.03455
Ccnt2	1.11642	-1.3013
Zswim1	1.11617	-1.42392
Lyc2	1.11403	-1.37041
Ier3	1.11392	-1.51057
Cndp1	1.11249	-1.24614
Tpcn2	1.11054	-1.5285
Kcna4	1.10919	-1.89521
Slc66a1	1.10755	-1.75871
Fam20c	1.10639	-1.14878
Pld3	1.10607	-1.15878
Snora5c	1.10598	-3.16824
LOC120099037	1.10523	-1.40906
Meis2	1.1052	-1.00185
Frmd7	1.10284	-2.74974
Ikzf1	1.10176	-1.4627
Dennd1c	1.10143	-1.85892
Hlx	1.10079	-1.44333
Ccnl1	1.1005	-1.20507
LOC120103240	1.09976	-1.49514
Gramd1b	1.09942	-1.18372
Gabra5	1.09889	-1.71831
Nfkbiz	1.09791	-1.33182
Dhdh	1.09576	1.03703
Tbc1d30	1.09318	-1.09768
Tns3	1.09275	1.0567
Insyn2b	1.09244	-2.01687
Ncf1	1.09181	-1.29835
Alpk3	1.09165	-1.23105
Tlr5	1.09114	-1.97332
Metrn	1.09069	1.12163
Stab1	1.08892	-4.05219
Vav1	1.08872	-1.33564
Pla2g15	1.08684	-1.9118
Tgfb3	1.08653	1.24827
Ccdc96	1.08617	1.36912
Naglu	1.08613	-1.44154
Igfbpl1	1.08515	-1.848
LOC120093291	1.08387	-1.12697
RGD1563400	1.0829	-1.70753
Mpeg1	1.08108	-1.42032
Srrm4	1.07887	-1.60616
Nr4a3	1.07873	-1.56622
Zfp709l1	1.07597	-1.43323
Lgr4	1.06971	-1.21589
Cpne4	1.06946	-1.87852
Fhod1	1.06693	-1.56443
Adam11	1.06659	-1.31771
NA	1.06442	-1.7928
Zfp719	1.06416	-1.4931
Fes	1.06333	-1.63712
RT1-DMb	1.06331	-1.41704
Tcn2	1.06304	-1.10039
Irf8	1.06254	-1.51243
Snord83b	1.06122	-3.05848
Arid3a	1.05691	-1.3276
Fxyd5	1.05668	-1.42345
Cdhr2	1.05643	1.00259
Cmklr1	1.05463	-1.37042
Unc13d	1.0523	-1.52457
F8	1.05099	-1.4204
Gpr34	1.05097	-1.99393
Tlr2	1.0505	-1.55752
Mapk1ip1	1.04966	-1.26624
NA	1.04824	-5.85399
Mettl17	1.04797	-1.53134
Sipa1	1.04545	-1.2316
Rab3il1	1.04403	-1.14557
Dnase2	1.04336	-1.42771
Ctss	1.0416	-1.45556
Cyp4f6	1.03897	-2.51987
NA	1.03743	-5.90802
Cacnb4	1.03671	-1.17002
Npl	1.03546	-0.96964
Fbxo2	1.03479	1.06403
Gaa	1.0347	-0.97009
NA	1.03027	-1.8332
Dscam	1.02924	-1.12116
Rhbdf2	1.02845	-1.37092
A3galt2	1.02842	-1.39167
Pnpla7	1.02801	-1.25207
Dab2	1.0275	-1.16699
Cd40	1.02714	-1.99909
Otulinl	1.02567	-1.45363
Pik3ip1	1.02403	-1.19356
LOC120095396	1.02382	-1.37914
Cacna1g	1.0233	-1.04091
C5ar2	1.02328	-2.06965
Inpp5e	1.0232	-1.23869
Selenop	1.02246	-1.18203
Adcy4	1.02231	-1.84478
NA	1.02114	0.999393
LOC120098679	1.01834	-2.07081
Hvcn1	1.01718	-1.40032
C3ar1	1.01683	-1.3843
Snord69	1.01677	-5.82076
LOC120093942	1.01268	-1.15214
Ctsh	1.01191	-1.30472
Olr1	1.01026	-1.67241
Zfp692	1.01022	-1.35803
LOC120100344	1.01015	-5.86326
Arhgap4	1.00993	-1.40474
NA	1.00804	-1.87129
NA	1.00693	-3.47104
Dcx	1.00636	-0.88125
Icam1	1.00476	-1.27364
Tmem204	1.0045	-4.21176
NA	1.00342	-1.75545
Blnk	1.00239	-1.40031
Cacna1e	1.00197	-1.49187
Ccdc134	1.00128	-1.35891
NA	1.00097	1.02359
Ctsz	1.00088	-1.30551
Diras1	1.00079	1.27346
Atp8b4	1.00078	-2.34547
LOC120096422	1.00009	-2.1194
Pdgfb	0.999805	-1.33448
Colec12	0.999541	-2.7692
NA	0.998197	-1.10974
Zfp36	0.997082	-1.36179
Lifr	0.995861	0.975727
Card6	0.995728	-1.56145
LOC120103261	0.992188	-1.79982
Kcnj3	0.989397	-1.95964
Ggta1	0.988635	-1.39261
Lhfpl2	0.987832	-1.06068
Tnfaip3	0.987375	-1.18585
NA	0.985644	1.01541
Pou2f2	0.982607	-1.30935
Arhgap45	0.982355	-1.28443
Ikbke	0.981158	-1.40025
Bhlha15	0.980227	-3.26972
Tspoap1	0.97874	-0.97887
Cenatac	0.978384	-1.74936
Fermt3	0.977068	-1.24149
Zfp248	0.976885	-1.65207
Hacd1	0.976314	1.07844
NA	0.975058	-1.71631
Herpud1	0.974844	-1.03009
Lrrtm4	0.973234	-1.7693
Fosb	0.97283	-2.07761
NA	0.970543	1.05524
Ggn	0.970442	-1.77656
Syt1	0.969767	-0.97827
Trpm2	0.969626	-1.37048
Zfp341	0.968153	-1.23041
NA	0.967743	1.64181
Inpp5d	0.967635	-1.34301
Pla2g7	0.966223	-1.71886
Draxin	0.965579	0.85345
Colq	0.96531	-2.06613
Gal3st4	0.964911	-2.30576
Snora73bl1	0.9629	-1.30967
Pou2f1	0.962301	-1.12696
Mgat5b	0.962071	-1.06333
Fnta	0.961887	0.90387
Arhgef10	0.961435	0.940323
Rnu1-136	0.960911	-1.07859
Dnai2	0.959036	1.02439
Oca2	0.958661	1.78791
Alox12	0.95683	-2.1461
LOC120096383	0.956592	-3.78147
Cdkn1c	0.956093	0.992183
Best3	0.955348	-3.85551
Oplah	0.954919	-1.30572
Wwc2	0.954296	0.94009
Apbb3	0.953647	-1.37464
NA	0.953296	-1.52268
Gpatch3	0.952681	-1.26074
Nav3	0.951936	-0.93468
Amigo2	0.949267	-1.47429
LOC120096111	0.948169	-2.09825
Adig	0.947272	-3.33725
Zfp950	0.94683	-1.50377
NA	0.945928	-1.01854
Hpgds	0.945673	-1.57637
LOC120097209	0.945522	-3.05381
NA	0.945344	-1.75134
Relt	0.945239	-1.09609
Ssh2	0.943394	-0.96708
Timm8a1	0.942892	0.87691
Ptpn6	0.94251	-1.12034
Zfp579	0.942415	-1.13598
Timm8b	0.940644	0.977896
Ptprt	0.940146	0.938724
Pter	0.93959	-1.43817
Ttc14	0.938733	-1.03016
Brinp2	0.937635	-1.03594
Pi16	0.936281	-1.59841
Stxbp5l	0.93581	-1.3346
LOC120094548	0.934451	-3.62124
RGD1566035	0.934221	5.91564
Lyz2	0.933872	-1.1893
Smad7	0.933507	-0.97329
Dusp19	0.933435	1.18887
Fam193b	0.933177	-1.14386
Cpeb3	0.932674	-1.0347
Itga6	0.930865	-1.10434
Lrrc29	0.930584	-1.56866
Psd4	0.92981	-1.47378
NA	0.929506	-1.26045
Arrdc4	0.928537	1.12098
Srpk3	0.928407	-2.21004
Asb2	0.927637	-1.58932
Abhd15	0.9273	-2.16178
Slc10a6	0.926841	-1.50329
Abcg3l1	0.926471	-1.22743
LOC120102608	0.926255	-1.78932
Kifc2	0.924829	-1.41898
Naip5	0.92445	-1.43471
NA	0.922629	-2.91246
Rai1	0.921785	-0.91235
Arl11	0.920744	-1.28541
Lipa	0.919642	-1.03959
RGD1561277	0.919415	-1.24489
Ctbs	0.919232	-1.42448
Nrp1	0.918499	-1.24881
Cadm1	0.917885	-0.94852
Shank1	0.917736	-0.98954
Snora51	0.916222	-2.20594
Clec4a3	0.915534	-1.44715
Itgax	0.91474	-1.71872
Phtf1	0.914493	0.993086
Calb2	0.912465	-1.25924
Mepce	0.911475	-1.02956
Dnajc22	0.911242	-2.06243
NA	0.911124	0.940557
Thoc2l	0.91098	-1.08806
Adamts3	0.910716	-1.33982
Nfam1	0.910271	-1.33373
Cytip	0.908494	-1.81006
Proc	0.908206	-5.62411
Prmt8	0.906832	-1.29278
Dyrk2	0.90344	-0.97807
NA	0.90327	-3.03177
NA	0.901663	-4.03246
Cyp2u1	0.900855	-1.01115
NA	0.90085	-1.78596
Gpr88	0.900687	-1.02395
Myh1	0.89954	0.998644
NA	0.899491	-2.49101
Xylb	0.899471	-1.06156
Neu1	0.899135	-1.01336
NA	0.898168	-2.12817
Hacd4	0.897128	-1.98005
Zfp397	0.897127	-1.24072
LOC120101310	0.896962	-0.95829
Dbx2	0.896506	0.941546
Spag8	0.896032	-3.37351
Zfp658	0.895324	-1.16504
Tppp	0.893972	0.949462
Pmp2	0.890675	1.04221
Eef1a2	0.890003	-0.96104
Bcl6	0.889942	-1.07633
Lime1	0.889699	-1.62563
Pwwp2b	0.887834	-1.30614
Ermard	0.885073	-1.09219
Dlc1	0.884235	0.840223
LOC120095751	0.884139	-0.99165
C1h10orf120	0.883411	-3.90628
P2ry6	0.881734	-1.25888
Sez6l2	0.881579	-1.29234
Mmrn2	0.881246	-2.28334
LOC689800	0.881086	-2.59583
NA	0.881012	1.07567
Grn	0.880008	-1.11618
LOC120098012	0.87998	-2.98428
Nabp1	0.879267	-1.43246
Ephb1	0.876537	0.914906
Gjc3	0.876394	0.769745
Clcn7	0.876041	-0.98942
NA	0.874588	-1.86238
Dpep2	0.874223	-2.41089
Meis1	0.873934	-1.0142
RGD1304694	0.873559	0.931888
Map3k8	0.872911	-1.29659
Prkcb	0.872751	0.91721
Cd53	0.871278	-1.33708
Unc93b1	0.870949	-1.20169
NA	0.868771	-3.83192
Ct45a9	0.86866	-5.5535
Mtch1	0.867198	0.8944
Lmtk3	0.866715	-0.89125
Nfkbid	0.866508	-2.3502
Siglec5	0.865959	-1.46
Col12a1	0.865878	0.95956
Zcchc7	0.865017	-0.98394
Idh1	0.864206	0.786549
Acp4	0.86327	-1.80166
Ddn	0.863199	-1.11944
Vav2	0.863179	-0.87685
Chchd10	0.861765	-1.54707
Kcnd2	0.859964	-1.26716
Myo18b	0.858964	-1.33743
Arhgap24	0.858145	-1.11416
Maob	0.857819	1.33176
NA	0.857285	-4.85241
Arhgef26	0.857256	0.902086
NA	0.857033	-2.65741
Psap	0.856786	-0.86893
Kif26a	0.856658	1.12999
Tle2	0.856372	-1.28033
Fbxl12	0.855422	-1.19645
Plppr3	0.855379	-0.95374
Tnc	0.854211	0.852235
NA	0.853868	-1.50746
Dqx1	0.85269	-1.85588
NA	0.852089	-2.03937
Ier2	0.851616	-0.94705
Cdkl2	0.851463	1.05744
NA	0.851173	0.993057
Myo7a	0.849217	-1.28305
Vps52	0.848794	0.901508
Ndrg2	0.848737	0.966918
Dynll1	0.847744	0.785602
Usp9y	0.847266	-2.9303
Pgm5	0.846544	1.04588
NA	0.846512	-1.54304
Plaur	0.846304	-1.53731
Prr36	0.845282	-1.07977
Slc29a3	0.845231	-0.99061
RT1-DMa	0.844311	-1.07486
Sorbs2	0.843369	-1.04034
LOC120102039	0.843097	-2.46307
Dclre1c	0.842836	-1.40379
Tagap	0.84223	-1.73437
Naa38	0.842017	0.826124
Pld4	0.841718	-1.26283
NA	0.841138	-5.56082
Slco5a1	0.839968	-1.06261
Pla2g3	0.838828	-3.38625
Tns1	0.838681	0.888445
Plod1	0.837803	-1.06319
Arrdc2	0.83613	-1.22786
Gnal	0.835836	-1.0162
Tmem273	0.835108	-3.31861
Tgfbr2	0.834551	-1.0956
LOC120099372	0.833348	-2.91557
Clk4	0.833036	-1.2645
Rell2	0.832898	-1.90505
Vamp1	0.832849	0.799295
Dnd1	0.832816	-5.52445
Mpped2	0.832314	-0.976
Zcwpw2	0.831956	-2.05276
Dlg2	0.831602	-1.16968
NA	0.830673	0.922566
Calb1	0.830661	1.28651
Alkbh1	0.830603	-0.91712
Ints6l	0.830361	-1.11856
Stom	0.830236	-1.06859
Dapk1	0.830217	-0.91613
Ammecr1	0.829787	1.21894
Bmp4	0.829446	-0.93811
Synm	0.829362	0.92184
NA	0.828687	1.4967
Cdk5r1	0.828201	-0.87526
Scpep1	0.828199	-1.01027
Rab4a	0.828099	0.871375
Tec	0.827887	-1.34696
NA	0.827256	-3.4313
NA	0.827081	-2.46041
Smpdl3a	0.826635	-1.32126
Pcdh8	0.82653	-1.0806
LOC100360439	0.826157	2.01259
Txnip	0.825889	-1.10174
Slc12a7	0.825641	-0.92877
Prokr2	0.825561	-1.58293
NA	0.824969	-5.47478
Snora21	0.824691	-2.11357
Atp1a3	0.824249	-0.75447
Pdp2	0.823824	-0.92413
Cmc2	0.823072	0.935847
Slc7a6	0.822698	-0.97977
NA	0.822427	6.06905
Fcer1g	0.822097	-1.12002
Manba	0.821733	-0.97208
LRRTM1	0.821082	-1.05005
Gfap	0.820903	0.945045
Klhl6	0.820747	-1.53566
NA	0.820103	-1.48244
Ticam2	0.819974	-1.82889
Ldlr	0.819964	-1.05173
Tmppe	0.819647	-1.42577
Gpr75	0.819401	-2.03546
Itga8	0.819343	1.02271
Nfxl1	0.819099	-0.91703
NA	0.818768	6.05361
Pidd1	0.818513	-1.07071
Nptn	0.817716	-0.78902
Il33	0.817439	1.05207
NA	0.817404	-4.18249
NA	0.81708	-2.7785
Grm7	0.816481	-1.14131
Man1c1	0.815542	-0.86561
Arpc1b	0.814769	0.910975
Man2b1	0.814593	-0.86586
Ybx3	0.814094	0.856782
P2ry2	0.813335	-1.2308
Tmem131l	0.811899	-1.05963
Msr1	0.811738	-1.24985
Cc2d1a	0.810259	-0.92562
Ms4a6bl1	0.810204	-1.2317
Pacsin1	0.810129	-1.23805
Stxbp5	0.81006	-0.86961
Mafb	0.809496	-1.17663
Ch25h	0.809274	-1.35987
Syt7	0.809274	-1.04411
Abi3	0.809272	-1.41552
NA	0.809157	-0.98305
Scoc	0.809101	0.866369
Anpep	0.80626	-1.38476
LOC102551819	0.805089	0.982615
Fam222a	0.804976	-0.82941
Tmem64	0.804756	-1.20511
LOC102552725	0.804497	-1.9954
Vstm2l	0.803986	-1.47789
Zfhx2	0.8035	-1.28811
Jmy	0.803385	0.962473
NA	0.803215	-1.30221
NA	0.801953	-2.3089
Camk2a	0.801143	-1.19465
Pcdh7	0.800459	-0.77913
Fam43a	0.800079	-1.05747
Pnisr	0.799084	-0.76395
Thbs1	0.798837	-1.1621
Tcirg1	0.798276	-1.1162
Mef2c	0.797386	-0.99773
LOC120093322	0.797271	-4.54139
Rap1gds1	0.796565	0.821409
Vldlr	0.796276	-0.83676
Nipal2	0.795682	-2.18281
Phf1	0.795583	-1.16973
Rgs1	0.795307	-1.39236
Kin	0.794857	-1.04544
Npr1	0.794132	-1.29807
Zfp81	0.792228	-1.03824
St8sia2	0.791498	-1.64156
Fmnl3	0.791457	-1.10621
Sdsl	0.791281	1.34674
Xrcc3	0.791082	-2.39506
NA	0.790356	-1.75202
NA	0.79034	-4.35636
Dusp2	0.790231	-2.03008
Lrrc25	0.790116	-1.26149
Msantd1	0.789465	-2.34319
Sema6c	0.789414	-1.24025
Tp53inp2	0.78901	1.17275
Arpc1a	0.788991	0.767597
Arhgap27	0.788946	-1.08698
Gga3	0.788356	-0.84364
Nckap1l	0.788346	-1.03688
LOC120101547	0.787355	-5.4093
Gabra2	0.786897	-0.97683
NA	0.786045	-2.45946
Cd33	0.786042	-1.21893
NA	0.785657	-3.69707
Syvn1	0.785642	-0.95532
Aurkc	0.78529	-0.94282
Plxnc1	0.78513	-0.77161
Atrip	0.784679	-0.91489
Ptpn11	0.784579	1.15891
LOC120098443	0.783843	-0.96802
NA	0.783768	-5.78199
NA	0.783768	-5.78199
Cep95	0.783458	-0.94756
Sh2b2	0.7832	-1.04559
Zbtb9	0.783034	-1.18783
LOC102547920	0.782609	-5.44405
Lix1	0.781532	-1.7896
NA	0.781186	0.942258
Glipr1	0.781098	-2.10268
Scn3b	0.780744	-1.20926
Tmem104	0.780526	-1.10578
Itga4	0.780119	-1.24737
Esam	0.779666	-3.00088
Pik3c2b	0.779577	-0.81084
Ppp2r2c	0.779041	0.775101
LOC120093422	0.778199	-1.7859
Sbds	0.778164	0.874294
Usp21	0.778031	-0.89741
Cdk2ap1	0.777357	0.786598
Eid1	0.777015	0.813415
Pitpnc1	0.77612	-1.06478
Wdr89	0.776042	-1.61358
RGD1307461	0.775371	-1.32807
Tmem242	0.774433	1.05024
Cd84	0.773339	-1.28529
NA	0.772721	-1.19926
Mterf1	0.772477	-1.24474
LOC120101295	0.772329	-5.40102
Lmo7	0.771881	-1.32029
Elmod2	0.771849	-0.77939
Chrna2	0.771348	-3.22604
Urgcp	0.7713	-0.86505
Kcnd3	0.770342	-0.84701
NA	0.770096	1.40897
Pik3r5	0.769582	-1.2147
Cyp3a9	0.769291	0.974994
Parvb	0.768645	0.733078
Tmem87b	0.768615	-0.99552
P3h3	0.768337	-0.94975
NA	0.768322	-4.31001
Gask1a	0.768261	-1.22601
St8sia4	0.767833	-1.57178
Ggct	0.767571	0.861369
Dusp6	0.76665	-0.94806
Gabrg3	0.765774	-1.86414
Sgpl1	0.764767	-0.76812
Ccdc88b	0.764184	-1.09014
Tmem37	0.764088	-1.93309
Snord30	0.763741	-4.39249
Polr3h	0.763616	0.750098
Cnr2	0.762757	-1.95878
Sgca	0.762677	0.868048
LOC120093291	0.761849	-0.904
Reln	0.761625	0.871671
NA	0.761159	-5.7331
LOC120095462	0.761159	-5.7331
Mir146a	0.761159	-5.7331
LOC120096643	0.761159	-5.7331
NA	0.761159	-5.7331
Tor4a	0.761153	-1.14935
Cln8	0.760986	-0.97538
Cdr2	0.76062	1.06306
Mapre2	0.760532	0.728685
Golm1	0.760101	-0.86814
Ctsk	0.759916	-1.92111
NA	0.759659	-1.18746
Nrip3	0.758753	-0.86141
Reck	0.758651	-1.39647
Or51h5	0.758471	3.69429
Gpsm3	0.757834	-1.4012
Slc38a6	0.757731	-1.48795
Tmcc2	0.757149	0.718483
Snora71a	0.756889	-1.89739
Bola3	0.756588	0.911524
Grin1	0.756351	-0.89235
Epb41l2	0.756177	0.767582
Anapc13	0.75604	0.862596
Flrt1	0.755189	-0.79132
NA	0.75339	0.83049
Mcam	0.753186	-0.77368
Il1rl1	0.753116	-1.77287
Csf2ra	0.75298	-1.00804
Ndufb4l1	0.752957	-5.38192
NA	0.752957	-5.38192
Gpr162	0.752327	-0.89091
Snapc1	0.752196	-0.89961
Cacna1c	0.752083	-0.90211
Dock8	0.751842	-1.09519
Csf3r	0.750716	-1.31198
Col4a5	0.750489	1.21621
Klrg2	0.749963	-4.24945
Pla2g10	0.749963	-4.24945
NA	0.749157	1.9253
Hk3	0.748854	-1.16095
Prpf4b	0.748843	-0.77526
Grip2	0.748699	-1.32788
Cpne5	0.748191	-1.54271
Acaa2	0.748163	0.788054
Lmo3	0.747349	-1.31811
Runx3	0.746846	-1.31353
Ndn	0.746176	0.748039
Fam178b	0.746147	1.18658
NA	0.746043	-2.32068
Slc24a2	0.745853	-1.13615
Gabrb2	0.74502	-1.60607
Reep4	0.744904	-1.2158
Oprm1	0.744402	-1.94673
RT1-M6-2	0.744249	-1.83925
Rnf128	0.744232	-0.9583
Mroh4	0.744053	-2.04178
NA	0.743089	-2.64481
Esyt1	0.742809	-0.8924
LOC120103258	0.742058	-5.34065
Fam89a	0.742019	0.807191
Ugt1a1	0.741662	-0.80754
Panx1	0.741638	-0.72388
Rmnd5a	0.741406	0.815193
Gng12	0.741392	0.827079
NA	0.740881	1.01016
Nme1	0.74019	0.812459
Pik3cg	0.740013	-1.00093
Traf3ip3	0.739217	-1.41143
Naip6	0.739216	-1.22928
Rbm25l1	0.738846	0.768997
Slc25a4	0.73865	0.742525
Snrpc-ps7	0.738359	-5.68249
Itfg2	0.737825	-1.00933
Taf1d	0.737398	-0.90752
Bcl11a	0.737327	-1.02912
Map1b	0.737316	1.04744
Fbxl6	0.737225	-0.92602
Ncln	0.736901	-0.70983
Card14	0.736709	-3.21642
Ugt8	0.736236	-0.6488
Sash3	0.735856	-1.27099
Fam120c	0.735828	0.939242
Tspan9	0.735321	-1.00938
Cela1	0.734114	-1.02543
Elk3	0.734038	-0.90791
Sla	0.733383	-1.09144
Dhcr7	0.733379	-0.95258
Padi2	0.733021	0.815585
Lst1	0.732979	-1.51291
Pstpip1	0.7327	-1.20509
Plec	0.732673	0.827317
Celf4	0.732503	-0.90143
Gipr	0.732252	-1.80094
Cripto	0.732178	3.93138
Nkd1	0.732164	0.907001
Lratd1	0.731917	-1.16923
NA	0.731113	0.873703
NA	0.73067	-1.1494
Filip1l	0.730659	-0.85228
LOC100125362	0.730315	-1.38011
Uxt	0.729653	0.86418
Snora62l1	0.729237	-1.91359
Acp2	0.729141	-0.80073
Pgpep1	0.728658	0.756428
LOC120103446	0.72839	3.61511
Prp2l1	0.728231	-0.84908
LOC120103258	0.727328	-5.29813
Armh4	0.727223	0.806369
Aldoart2	0.727221	-5.28404
Mogat1	0.727171	1.36206
NA	0.726826	-4.19945
Cep15	0.726337	0.84014
Elovl7	0.726253	-1.37757
Socs4	0.725881	0.834492
Tm6sf1	0.725844	-1.71267
Gcsh	0.724759	0.801511
Hdac9	0.723706	-0.87143
Ceacam3	0.723025	-5.31699
Gpr139	0.723025	-5.31699
Fitm2	0.722786	-0.83769
Tmtc1	0.722703	-0.85016
Cnih1	0.72218	0.705695
Cenpe	0.721133	0.729806
Slc15a2	0.720502	-2.41662
Cbx4	0.720311	-0.79372
NA	0.719712	4.3042
NA	0.718569	-1.49661
NA	0.718232	-3.30708
Fscn1	0.716957	0.80047
Fli1	0.716908	-1.1797
Taf8	0.716451	-0.84262
Slc26a11	0.716409	-1.31699
Slc16a13	0.716404	-1.15666
Myh14	0.716299	0.91153
Hspb8	0.716141	0.964581
Dhx9	0.715917	0.854913
St14	0.715475	-1.57189
NA	0.715316	-2.63751
NA	0.715261	-1.5315
Ablim1	0.714963	-0.87731
Tpcn1	0.714762	-0.82147
Scn2a	0.714478	-1.15287
Lrrc14	0.714265	-0.9683
NA	0.713418	-4.53105
Apc	0.713173	0.831235
Sorbs1	0.712677	0.68783
Rell1	0.712607	-0.90085
Shc3	0.712135	0.935348
Mir142	0.712072	-4.61205
Kif4a	0.711556	0.768078
Lhfpl4	0.710968	0.887354
Cox6c	0.710907	0.854315
Uqcc5	0.710722	1.18769
Chst2	0.710294	0.741984
Srrm2	0.710125	-0.63506
LOC120094464	0.709983	-2.07833
Timm8a1-ps1	0.709889	1.11067
Cmtr2	0.709675	-0.98502
Ndufa2	0.708816	0.77921
Cox5b	0.708806	0.772263
Atp5me	0.708805	0.825369
Cdr2l	0.708358	0.848035
NA	0.708034	-1.972
Evi5	0.707861	0.777369
Junb	0.70763	-0.79949
Rhox5	0.706767	-1.90623
Kcnj2	0.706641	-1.30669
NA	0.706557	1.34542
Cfap161	0.706313	-1.79056
Apbb1	0.705318	0.651208
NA	0.70526	-1.49945
Or4c115	0.704739	-2.51484
Prkcd	0.704335	-1.02316
Tpp1	0.704023	-0.74324
Tlr4	0.703979	-1.70178
Clstn2	0.703906	0.863699
LOC100909998	0.703565	-1.6789
Anp32b	0.703435	0.928789
Zbtb26	0.703378	-0.96222
NA	0.703307	-1.11083
Auh	0.703226	0.769084
Dusp4	0.703226	-0.8923
Irag2	0.702737	-1.26123
Rgs6	0.702375	1.14691
Myo6	0.702314	0.883098
Ppip5k2	0.701913	-0.76673
NA	0.701113	-4.16153
NA	0.700768	0.893672
Hinfp	0.70052	-0.93877
Sprr3	0.700305	4.76577
NA	0.700092	-2.81534
Foxg1	0.699965	-0.7655
Mdk	0.699778	1.07356
Rps12l3	0.699526	1.06482
Arhgap17	0.698907	-0.82233
Obox1	0.698834	2.76377
Mpc2	0.698813	0.764747
Kcnb2	0.697969	-1.11636
Bloc1s2	0.696913	0.745499
NA	0.696806	-1.97829
Snrpd1	0.696661	0.670411
Ccdc17	0.696393	-1.00334
Snord15a	0.695927	-0.8905
Ankrd10	0.695816	-0.88479
Pnma1	0.695294	-1.27496
Gm2a	0.695284	-0.73511
Tnfsf9	0.69496	-1.80204
LOC120093422	0.69488	-1.45498
Itgad	0.694673	-2.26366
LOC102555739	0.694513	0.962022
Plcg2	0.693808	-1.19971
NA	0.693582	-2.21167
Arhgap26	0.693433	-0.96427
Unk	0.693371	-0.74033
Defb27	0.69281	-5.24899
Mirlet7i	0.69281	-5.24899
Rnd2	0.692789	0.842297
Nlrc4	0.692764	-1.17194
Cdsn	0.692439	1.35061
LOC100360573	0.692159	0.937929
NA	0.692073	-2.41646
NA	0.691375	-5.20907
Sgcd	0.691135	0.974411
Mpped1	0.689949	-1.74191
Gdpd5	0.689905	-0.87398
NA	0.689676	1.66556
NA	0.689351	0.852894
Tob2	0.689307	-0.82491
NA	0.688792	0.810835
Scai	0.688733	-0.83509
Ptprd	0.688679	-0.70974
Bicra	0.68861	-0.67515
Plxnb3	0.688043	-0.75859
Aldoc	0.687773	0.641824
Scg2	0.68755	0.848827
Vapb	0.687311	0.716509
Lcp2	0.687174	-0.97326
B3gntl1	0.686384	-1.21613
Stra6l	0.686156	-1.34019
Fastkd5	0.686093	-1.10575
Kcnk2	0.686084	-1.39162
Tubb4a	0.685805	0.687058
Abca17	0.685533	-1.51975
Slitrk6	0.685291	-1.41246
Dmrtc1b	0.684769	1.25394
NA	0.684615	-1.55899
Cfd	0.684442	-1.47758
Ptgs1	0.684428	-1.29554
Pank3	0.684385	0.687226
Wdr13	0.682856	0.83973
LOC120094475	0.682347	-1.86507
Cxadr	0.682342	-0.92135
RGD1564053	0.682247	-3.05195
LOC100910996	0.682188	1.16193
Aprt	0.68212	0.763252
Glo1	0.681655	0.718824
Apbb1ip	0.681177	-1.00132
NA	0.681132	0.8363
Pcdhb9	0.681026	-1.11571
Tmem68	0.680992	-0.99443
Ncf2	0.680153	-1.03068
NA	0.680111	2.05864
Wdr81	0.68011	-0.77725
Galk2	0.679909	-0.76601
Purb	0.679419	0.685428
Wfikkn1	0.679181	-1.54007
Pde1c	0.678886	0.835035
LOC120093357	0.678462	-0.9386
Golt1b	0.678142	0.70785
Wbp1	0.677827	0.73116
LOC120093688	0.677548	0.869823
Pecam1	0.677472	-1.07312
Zfp764	0.677337	-1.06314
Plekha6	0.677301	0.905704
NA	0.677279	0.77669
Or5an1	0.67705	5.38561
Fam117a	0.6769	-1.82241
Prob1	0.676401	1.03781
Mutyh	0.67556	-1.13832
Zfp566	0.675108	-1.05925
NA	0.674738	0.922357
Fxn	0.673202	0.741612
Sntg1	0.673149	-0.94914
NA	0.672745	-3.47394
Pebp1	0.672498	0.903278
B3galt6	0.672177	-1.11862
Cd93	0.672141	0.955801
Snora81	0.672011	-1.45959
Cirop	0.671787	-2.25159
Adap2	0.671174	-1.15609
NA	0.670925	-1.18465
Nutf2	0.670824	0.705195
LOC103693330	0.670587	1.31403
Megf8	0.670481	0.804526
Sec22c	0.670112	0.771471
Prkch	0.669595	-1.27956
Pld2	0.669512	-0.93384
Abhd13	0.669487	-0.91741
NA	0.669372	-3.0253
Cd24	0.668976	-0.86972
NA	0.668774	-5.51903
NA	0.668774	-5.51903
LOC120094903	0.668774	-5.51903
Acta1	0.668728	-2.04558
Cass4	0.668597	-1.40308
Ccdc126	0.668442	-1.02312
Dok3	0.668382	-1.3744
Cltrn	0.668209	-4.07403
Cemip	0.667937	-1.07289
Tfpi	0.667337	-1.0621
Etfbkmt	0.667112	-2.29004
Pgls	0.667103	0.706626
Dennd11	0.66709	0.838642
LOC100360940	0.666838	0.783775
Rbm25	0.666585	0.695312
Nherf2	0.666506	0.964368
Taf10	0.666415	0.80389
Arnt	0.66506	-0.65566
Tgfbi	0.664742	-1.12479
Ctnnbip1	0.664453	0.8093
Hagh	0.664385	0.707664
Pcdhb22	0.663724	-0.97706
LOC120094092	0.663278	-1.29989
Atp5mpl	0.663053	0.81454
Hpse	0.663053	-1.25915
Rictor	0.662568	-0.75643
Fmn1	0.662555	-0.84467
P4ha2	0.662527	-1.31097
Smim5	0.662367	-5.17763
Aurka	0.662146	-0.82185
Chst12	0.661882	-0.90764
Tmem41b	0.661835	-0.73325
Scarb1	0.661585	-0.83879
Plek	0.661183	-0.98901
Alg10	0.660968	0.815314
Cdc34	0.660767	0.73599
NA	0.659859	-2.28171
NA	0.659673	-0.92663
Mylk3	0.659281	1.0455
Gtpbp3	0.658809	-0.87093
Wipi1	0.65879	0.842528
Ttll5	0.658428	0.733314
Tpra1	0.658387	-0.89276
Fign	0.658372	-0.95472
Dpp7	0.658121	-0.73982
MGC95210	0.657876	-0.856
Rasgrf1	0.657828	-0.78541
Snord49a	0.657605	-2.91594
Pex2	0.657386	0.724249
LOC108350502	0.656724	0.858303
Flnc	0.656703	0.859661
Slc35f5	0.656675	-0.90828
Tifa	0.655971	-1.03677
Thbs2	0.655605	0.839539
Nkapd1	0.654352	0.792551
Mdp1	0.654191	0.836848
Arl4c	0.653892	-0.78563
NA	0.653819	-2.95469
Champ1	0.653345	-0.64757
Or11h4	0.653252	5.34448
Tia1	0.652449	-0.75051
Cnr1	0.652394	-1.03909
Sptbn1	0.652109	0.908353
Tmem86a	0.652101	-1.15357
Slc43a2	0.651735	-0.7772
Tfrc	0.651722	-0.66906
Ppm1d	0.651679	-0.87441
Lemd1	0.651428	-2.4292
NA	0.651422	-0.95947
Slc29a1	0.650907	-1.4519
LOC102552000	0.650795	-0.99058
Ccng2	0.650591	-0.7553
Tjap1	0.650378	-0.66324
Mdga1	0.650115	0.658776
Mesp1	0.649916	-5.1141
Cbln4	0.649614	-2.96319
Zfp612	0.649571	-0.82222
LOC100912041	0.648964	-0.99864
Ccdc47	0.648846	0.72894
Cuedc2	0.648808	0.712135
Prss55	0.648659	-3.1325
LOC100364509	0.648645	0.814309
Nipal4	0.647948	-1.1337
NA	0.647568	-1.48888
Tfap4	0.647479	-1.01401
Paxbp1	0.647389	-0.82304
Igsf9b	0.647185	0.782346
Dync1li2	0.647085	1.022
Gdf11	0.646264	0.942239
Itpr1	0.646108	-0.79442
NA	0.645914	-4.36214
Amot	0.645858	0.826025
Slirp	0.645812	0.814876
Marchf8	0.645493	0.841633
LOC120102112	0.645172	-5.46015
Mir7-1	0.645172	-5.46015
NA	0.645132	-3.41828
Tm9sf2	0.644735	-0.65306
Psmb5	0.644672	0.7049
Nynrin	0.644451	-1.04848
Tpbgl	0.644334	-2.4096
NA	0.644074	-1.13751
Rpl34-ps1	0.643929	0.902809
NA	0.643879	1.03165
Zc3h10	0.643321	0.844326
Atp1a2	0.643078	0.706786
NA	0.642808	-1.97629
Atp2b3	0.642646	-1.25486
Lsm6	0.642644	0.627939
Josd2	0.642533	0.771483
Brsk1	0.642397	0.768611
Zcchc24	0.64174	0.703053
Nudt15	0.641704	1.36574
ago-03	0.641581	0.740894
Pkp4	0.641391	0.994897
Prss59	0.641319	-3.03011
Pf4	0.641312	-1.45665
Rps28	0.641147	0.804461
Acod1	0.641123	-1.27679
Fam83e	0.641021	-2.04223
Uqcrh	0.640888	0.718579
Tmem240	0.640251	-1.7616
Cdk18	0.639955	0.658875
Akap12	0.639864	0.777726
NA	0.639267	-1.12531
Tm9sf1	0.639028	-0.69348
Nif3l1	0.638995	-1.01732
Cd48	0.638811	-0.97727
Sptssa	0.638637	0.753843
Ms4a6c	0.638532	-1.08363
Rac2	0.638472	-0.83311
Atp5pd	0.637932	0.733916
NA	0.637722	0.912621
Calm1	0.637367	0.742263
Dennd2c	0.637143	-1.19729
LOC102550657	0.636788	-0.8299
Lsm6	0.636669	0.760575
Zfp184	0.6363	-0.99087
Odf4	0.636224	-2.93482
Ppdpf	0.636048	0.797139
Rcc2	0.635951	0.64749
Fmnl2	0.635711	0.609754
Sorbs3	0.635171	-0.73373
Ascl2	0.635055	-3.41452
Vxn	0.634953	0.877483
Pus10	0.634888	-0.69689
Ifnar1	0.634812	-0.6425
Map6d1	0.634245	0.717754
Zgpat	0.633786	-0.76354
Atp5mpl	0.633653	0.955205
Cox7a2	0.633604	0.788416
Lysmd4	0.633381	-0.81873
Snora52	0.633242	-2.36852
Il16	0.633131	-1.1681
Or52e15	0.632858	4.59653
Sema4c	0.632391	-0.81847
Top3b	0.632315	-0.68828
Tnfrsf1b	0.631699	-1.05368
NA	0.631574	-5.10256
Micos10	0.631556	0.71737
Paqr8	0.63148	0.877554
Insig1	0.631136	-0.71497
Scand1	0.63093	0.695504
Sgsh	0.630619	-0.94621
Rnu105c	0.63033	-1.41265
Parva	0.630016	0.808521
Cdkn2a	0.629911	1.11791
Mto1	0.629783	-0.7929
LOC120100315	0.629748	-3.4254
Evi5l	0.629563	0.711223
Ska2	0.629462	0.749861
Atp5mc2	0.629271	0.71845
NA	0.629247	0.728035
Galnt13	0.629133	0.740579
Zfp82	0.628985	-1.51189
Epg5	0.628864	-0.58902
Scn1a	0.628645	-1.25585
Adgra1	0.62858	0.875803
Slc46a3	0.628303	-1.51408
Mreg	0.627831	0.744426
Tmem161a	0.627739	-1.04496
Rarres1	0.627597	-0.93575
Ndufb5	0.627522	0.705114
Cox6a1	0.62744	0.71479
Lhpp	0.627402	0.783607
Arap3	0.626797	-0.98564
Pus1	0.626717	-0.75355
LOC500584	0.626659	-1.04182
Mpc1l-ps3	0.626601	1.68832
LOC120093360	0.626347	-1.69809
Ctxnd1	0.626133	0.97579
Cntn1	0.626072	0.73204
Arhgef39	0.625837	-1.1128
Sel1l	0.625458	-0.66349
Zfp712	0.625447	-1.27472
Taf13	0.62533	0.789028
Gnpat	0.625173	0.730607
Csad	0.625129	0.67988
Col15a1	0.624813	-1.22566
Klhdc8b	0.624682	-0.93217
LOC120098139	0.624435	-1.18933
Mknk2	0.623456	-0.59708
Igf2bp2	0.623156	0.693123
Hcar2	0.622865	-1.67387
Impact	0.622705	-0.66237
Map4k1	0.622569	-1.09799
Ppef1	0.622543	0.90687
Igsf23	0.622396	3.18488
Hey1	0.622205	0.723282
Rgs10	0.622067	-0.80558
Celf2	0.621991	-0.63644
Rps21	0.621944	0.756213
Rph3a	0.621848	-1.06747
Kbtbd4	0.621634	-0.88493
Ldaf1	0.62163	-1.01913
Mir344g	0.621325	-5.39876
LOC120100423	0.621325	-5.39876
Cpa6	0.621325	-5.39876
NA	0.621325	-5.39876
NA	0.621325	-5.39876
NA	0.621325	-5.39876
LOC120094442	0.620981	-4.04479
Ndufb8	0.620606	0.701445
Gch1	0.620383	-1.13549
Mib1	0.62031	0.682661
Spi1	0.620106	-0.95453
Zfp958	0.61994	-0.97848
Mbp	0.619808	1.04305
Spaca6	0.619799	-1.53713
Cd74	0.619535	-1.46514
Bfsp1	0.619459	1.18495
Serf2	0.619445	0.76216
NA	0.618682	-2.32191
Kif5b	0.618633	0.955027
LOC688473	0.618404	0.864797
Notch2	0.618359	-0.64822
Mex3b	0.618266	-0.77044
Cox7c	0.618248	0.694997
Ccr5	0.618238	-1.21288
Snip1	0.618157	-0.69171
NA	0.617845	2.43414
LOC120098358	0.617772	-2.17898
Man1a1	0.617637	-0.79924
Slc5a3	0.617408	-0.74464
C19h1orf198	0.617339	0.651666
Rasgrf2	0.61728	-1.13441
Defb29	0.617227	-5.05228
Il17ra	0.616945	-0.82565
Napb	0.61663	-0.84811
Vps18	0.616339	-0.70246
Pdzrn3	0.616128	0.708585
Dpt	0.615878	-1.83024
Cd274	0.615538	-1.11305
Slc36a4	0.615513	-0.85529
Ip6k2	0.614112	-0.67021
Alox5ap	0.613638	-1.84316
Frat1	0.613367	-0.86577
Commd8	0.613361	0.816733
Fan1	0.6131	-0.75768
Plagl2	0.613068	-0.8941
Celf5	0.612727	-0.76178
Cyba	0.612573	-0.96471
Clec2g	0.612554	-0.98597
Sppl2b	0.612467	-0.63475
Ctsf	0.612396	-0.70929
Trim46	0.612206	-0.87926
Atcay	0.612136	0.671311
Vtn	0.612007	-3.38349
Etnk2	0.611713	0.799988
Gcnt1	0.611544	-1.10906
Carhsp1	0.611539	0.693872
Pgap4	0.611266	-0.84121
Clec4a1	0.610864	-1.0056
Map10	0.610741	-1.41228
Trappc2l	0.610734	0.765237
Kmt5c	0.610534	-0.87707
Mis12	0.610391	0.715216
Rpl36a-ps7	0.610388	0.957102
Ulk3	0.610231	-1.05196
Dnajc19	0.609588	0.731479
Scrn1	0.609498	0.747669
Rpl21	0.609255	0.810304
Hprt1	0.609085	-0.76093
Gcfc2	0.60905	-0.77416
Elavl3	0.60905	0.606434
Rnf166	0.609029	-0.8596
RGD1561919	0.608894	0.789986
Dazap2	0.608751	0.68487
Nol4	0.608739	-0.76222
LOC120100331	0.608611	5.56635
Or51b6b	0.608611	5.56635
NA	0.608404	0.745615
Uhmk1	0.608395	0.668504
LOC120094954	0.608239	-0.90986
Nedd8	0.608021	0.721836
Zfp24	0.607944	0.6586
Diablo	0.60792	0.635928
Lamtor2	0.607659	0.738449
Kctd10	0.607481	0.941227
Gda	0.607363	-0.87703
NA	0.607259	-0.95203
Nbeal2	0.60692	-0.82554
Asrgl1	0.60685	0.626291
Trappc3l	0.606648	-1.18523
Gipc1	0.606633	0.588007
Mrrf	0.60574	0.655707
Rpl35	0.60548	0.785019
Epha4	0.605423	-0.82151
Slc7a13	0.605417	-4.34207
Ccser1	0.605161	-0.86624
LOC120096384	0.604995	-3.69597
Zbtb34	0.604933	-0.78381
Znf48	0.604837	-0.72339
Hexim1	0.60452	-0.73337
Pabpc4	0.604283	0.694923
NA	0.604271	-1.61721
Zkscan2	0.604269	-1.07798
Tsc2	0.604126	0.773378
Or7h7	0.603625	5.23298
NA	0.603542	0.732862
Zfp282	0.60334	-0.65554
Szt2	0.602915	-0.61223
Cttnbp2	0.602788	-0.62958
Cacna2d1	0.602619	-0.7508
Csf1	0.602574	-0.7435
Khdrbs3	0.602546	0.621581
Zfp385d	0.602473	-1.55993
LOC120093238	0.602246	2.16745
NA	0.60173	0.798781
B4galnt1	0.601704	-1.35347
LOC103691238	0.601531	-1.13515
NA	0.601392	-3.95217
Adgrb1	0.601278	-0.65929
Atp6ap2	0.601055	-0.80061
Dffb	0.601029	-0.88056
Cox7a2	0.600957	0.810815
NA	0.600941	-1.39354
Or4k49	0.600485	-5.02336
Or5ak24	0.600485	-5.02336
Srrm3	0.599445	-0.72284
Slc4a7	0.59927	-0.73648
Kif5c	0.599242	0.817754
Tspan14	0.599194	-0.7643
LOC100912483	0.599001	0.673691
NA	0.598945	-1.30241
Klc1	0.598766	0.818642
Hsd11b1	0.598578	-1.33335
Usp46	0.598536	0.659305
Cbarp	0.598527	-0.62487
Bbs10	0.598468	-1.36813
Srek1ip1-ps1	0.598054	-0.81294
Gfpt1	0.598011	0.711098
Tmem156	0.59772	-1.60259
NA	0.597495	-2.23797
NA	0.597449	1.40669
Lrrc36	0.597448	-1.67927
Slc22a13l1	0.597314	-5.33465
NA	0.597314	-5.33465
NA	0.597314	-5.33465
Kcnn1	0.59688	-0.86941
Gpr153	0.596789	-0.92888
Rps2-ps6	0.596576	0.814405
Fktn	0.596385	0.61575
Slc33a1	0.596142	-0.72503
Mrps21	0.595775	0.654071
Pomc	0.595707	1.48715
Lgsn	0.595469	-2.29962
Chpf2	0.595401	-0.7039
Stard13	0.595277	-0.75027
NA	0.595206	-1.23188
Mfsd9	0.594643	-1.03649
Adrb1	0.59456	-0.97304
Defb20	0.594418	1.2251
NA	0.594392	0.815603
Tmem116	0.593908	-2.15006
Prkar1a	0.593866	0.667522
Tjp2	0.59365	0.655477
Coro1a	0.593648	-0.76392
Gcgr	0.593571	-1.78753
Prima1	0.593569	-0.72459
Fut7	0.593472	-1.43295
Romo1	0.593358	0.712355
Sec14l1	0.593017	0.830537
Hmox1	0.592909	-0.74329
Pi4k2a	0.592874	-0.66102
Rpsa	0.59284	0.813831
Fyb1	0.592774	-0.86337
Pacc1	0.592577	-0.68734
Ndufa6	0.59257	0.754804
Eml1	0.592402	0.657638
RGD1563861	0.592284	1.07476
NA	0.591985	0.814825
NA	0.59189	0.799244
NA	0.591886	-3.66162
Socs3	0.591768	-0.65072
Ogt	0.591742	-0.66196
Snord46	0.591728	-1.8283
RGD1564664	0.591699	-0.65842
Zcwpw1	0.591683	0.990671
NA	0.591577	-1.69401
Bod1l1	0.591447	0.713732
Zfp608	0.591407	-0.58665
LOC120096085	0.591215	-0.85837
Lypd5	0.591155	-2.75733
LOC100912427	0.591097	0.718789
Cisd1	0.591092	0.615491
Tomm7	0.590957	0.657053
Atp5f1b	0.590418	0.62861
Kank3	0.590326	-1.25882
Marchf3	0.589941	-1.03224
Amer3	0.589788	-1.52147
Smkr1	0.589666	5.44057
NA	0.589666	5.44057
LOC120093467	0.589666	5.44057
Map4k4	0.589526	0.874427
RGD1565415	0.588841	0.848986
Frrs1	0.588643	-1.18512
Grik3	0.588526	-0.60981
Smim3	0.588392	-0.85149
Mrps12	0.58817	0.665143
Msantd2	0.588124	-0.88641
Mkrn3	0.588114	-0.94608
Gpr150	0.587725	-2.22874
Nudt8	0.58718	1.00569
Il2rg	0.587128	-1.45032
Pip4p1	0.587117	-0.70066
Htr2b	0.586901	-1.32268
Pdxp	0.586846	-0.72761
Fam131a	0.586266	-0.78559
Kcna5	0.585802	-1.6569
Efnb3	0.585757	-0.99234
NA	0.585516	1.26867
Zfp335	0.585515	-0.66817
Fkbp1a	0.585202	0.684959
Enoph1	0.584457	0.669737
Det1	0.584263	-1.16906
Zfp52	0.583925	-1.06377
Rnu11-3	0.583798	-1.46113
Rnaset2	0.583728	-0.73217
LOC120093346	0.583486	-0.69028
Apln	0.583459	0.75959
Zic5	0.583273	-1.31472
Park7	0.583225	0.760728
Zc3h12a	0.583133	-0.89421
Plce1	0.5829	0.624458
Nkx3-1	0.582849	-2.64395
Senp8	0.582807	-1.09283
Gk5	0.582801	-1.01423
Furin	0.582709	-0.62542
Zscan25	0.58269	-0.81769
Arl2	0.582652	0.74092
NA	0.582616	-2.02592
H1f1	0.582575	-0.66868
Mapk8ip1	0.582542	0.721654
Reps2	0.582528	-1.14464
Tssk5	0.582411	-3.01177
LOC120100841	0.582395	1.83118
NA	0.58233	-2.07945
Nfkbia	0.581697	-0.75903
Uqcc2	0.581609	0.742961
Arx	0.581497	-0.89656
Gal3st3	0.581183	-1.11723
Rps29	0.581119	0.76853
Tpgs2	0.580932	0.61617
Pnpla3	0.580911	-1.00404
Ubxn6	0.5809	0.659654
Gna15	0.580707	-1.15024
Gpr25	0.580705	-4.94603
Ybx1-ps20	0.580222	0.704447
Ndufa13	0.580196	0.676223
Ikzf4	0.580111	0.735681
Shank3	0.579374	0.615117
Sec61b	0.579338	0.68143
Copz2	0.579236	0.977742
Lpxn	0.579202	-1.0055
LOC102552663	0.579121	-3.83957
Dna2	0.578933	-0.70407
Rgs8	0.578874	-0.75407
NA	0.578856	-4.99379
Mgrn1	0.578856	-4.99379
Bhlhe41	0.578806	-0.78625
Prdx1	0.578696	0.642723
Clba1	0.578607	0.846486
NA	0.578503	3.33637
Alkbh2	0.578169	-1.32211
Mmp3	0.577845	-2.22001
Rpl36	0.577792	0.75949
Klhl2	0.577668	0.60927
Cd302	0.577647	-0.95386
Dusp22	0.577442	-0.88334
Ift27	0.577089	0.736008
Selenos	0.576847	-0.62317
Emilin1	0.576808	-0.73781
Zbtb48	0.576744	-0.92935
Lpar6	0.576664	-1.33395
Sh2b3	0.576643	-0.64759
Kif21a	0.576535	0.621378
Fam161b	0.576392	-1.20963
Aldh3b1	0.576286	-1.17096
Fos	0.576158	-0.6044
NA	0.576073	-4.17138
NA	0.576073	-4.17138
Kcnc3	0.575964	-0.73266
NA	0.575942	0.862915
Mpdz	0.575919	0.60021
Pura	0.575849	0.706146
Mrps25	0.575804	0.631005
Ldhal6b	0.575717	1.04527
LOC100362751	0.575692	0.818901
Fndc10	0.575572	0.747304
Pvr	0.57545	-0.72659
Bora	0.574924	-0.98049
Ppfibp1	0.574909	0.683253
NA	0.574868	0.836766
Aatk	0.574839	-0.65402
Slc16a6	0.5748	-1.0167
Bhlhe40	0.5746	-0.72093
LOC102555289	0.574598	-1.28997
Fzd8	0.574434	-1.08029
Slit2	0.574171	-0.78902
Glb1	0.574013	-0.67685
Ocln	0.573931	-1.32739
NA	0.573828	0.865223
Sars2	0.57357	-0.72509
Ncan	0.573541	0.625675
LOC120093446	0.573075	-5.26755
Sebox	0.573075	-5.26755
Ndor1	0.572448	-0.74996
LOC691170	0.572314	-0.81291
NA	0.57194	0.789428
Eml5	0.571899	-1.07637
LOC120093340	0.571796	-3.85168
NA	0.571748	-1.17038
Papss1	0.571704	0.586657
Nf2	0.570877	0.743049
Gprin3	0.570866	-0.9209
Snx16	0.570771	-0.93704
P2ry13	0.570746	-1.43658
NA	0.570666	0.654844
Atp6ap1	0.570501	-0.61167
Cog1	0.570411	-0.60057
Rab4b	0.570321	0.640791
Chpt1	0.569784	0.684752
Map3k20	0.569741	0.725137
Mtss1	0.569716	-0.57526
NA	0.569293	0.758218
NA	0.569292	0.72856
Or5b24	0.569185	5.30277
Sucnr1	0.569185	5.30277
NA	0.569185	5.30277
Or8b38-ps1	0.569185	5.30277
NA	0.569185	5.30277
NA	0.569095	-4.93955
NA	0.569095	-4.93955
LOC100361854	0.569027	0.76443
NA	0.56857	-4.23946
Mir1249	0.56857	-4.23946
Ankrd65	0.568299	3.58424
Abcg1	0.568261	-1.0327
Glrx5	0.568244	0.618999
Stoml2	0.568036	0.583807
NA	0.568031	1.91148
Pex5l	0.567644	0.610532
Nlrp1a	0.56763	-1.01153
Rrm2b	0.567576	0.599051
Ndufb7	0.567526	0.673343
Snord35b	0.567443	-4.91492
Troap	0.567238	-0.71371
Mturn	0.567187	0.8178
Jpt2	0.567111	0.588161
NA	0.56705	-2.97496
Mad2l2	0.566728	0.641783
Nfe2l2	0.566533	-0.78865
Exo5	0.566234	-1.00733
LOC120095420	0.565708	-2.36728
Hdhd2	0.565652	0.690191
Mogs	0.565273	-0.75597
Lemd3	0.565254	-0.73758
Adap1	0.564787	-0.6908
Tex22	0.564755	-1.87411
Arhgef4	0.564642	0.567811
LOC102551257	0.564539	-1.08767
B3gnt2	0.564328	-0.76426
Cers6	0.564283	-0.75518
Fance	0.563966	-0.705
Sesn3	0.563869	0.593945
Fnip2	0.56376	-0.64055
Ergic2	0.563654	0.567355
Htatsf1	0.563642	0.810472
NA	0.563631	0.730654
Zfat	0.56362	-0.6978
Rexo2	0.563566	0.601255
RGD1566369	0.563329	0.717575
NA	0.563186	-1.23136
Cetn2	0.563174	0.74054
Nfe2l3	0.563162	-1.54806
Paip2b	0.563113	0.680894
Zbtb1	0.562871	-0.6061
Hmgn1	0.562549	0.625517
Slc38a2	0.56243	-0.60043
Dmbt1	0.562347	1.52447
Slc25a27	0.562271	-0.89032
Tbcb	0.562223	0.619288
Igsf7	0.562174	-1.6224
Gnb2	0.562161	0.6241
Slc18a1	0.562035	-2.05989
NA	0.56186	0.782193
Msmo1	0.561826	-0.76275
Slc52a2	0.561818	-1.15478
Adam17	0.561763	-0.60405
Ptger2	0.56175	-1.84608
Plin3	0.561432	-0.82922
Dnajc4	0.561118	0.700083
Mgp	0.560932	0.909065
NA	0.560886	-3.02983
Dbi	0.560843	0.720054
Lsamp	0.560728	0.664103
LOC120095401	0.560417	-2.34826
Ms4a6b	0.560358	-1.1389
C1h9orf57	0.560081	-4.8898
Or6c6d-ps1	0.560081	-4.8898
LOC120093360	0.559979	-1.83666
Adgb	0.559598	-0.92073
Gspt2	0.559582	-0.84244
Slc9a8	0.559559	-0.69044
Ybx1	0.559537	0.692676
Zfp646	0.559357	-0.55628
Hsd17b4	0.55928	0.586638
Cltb	0.559252	0.617347
Tmem179	0.559079	-1.2278
Il3ra	0.558835	-0.83758
Icam2	0.558817	-1.48294
Prss53	0.558544	-1.4823
Myo18a	0.558468	0.818859
LOC100361060	0.55841	0.726565
Jam3	0.558245	-0.62287
NA	0.558245	-3.25005
Dynlt1	0.558004	0.653097
Aim2	0.557987	0.788312
Csf2rb	0.557866	-1.05931
LOC120093360	0.557457	-1.87597
Slc6a6	0.557312	-0.57101
Rspo1	0.557228	-1.53072
H3f3a-ps9	0.557141	0.679169
H3f3a	0.557098	0.646281
NA	0.55684	0.726541
Decr1	0.556413	0.693274
Lipe	0.556242	-0.86076
NA	0.556158	-3.82744
Dnmt3b	0.55578	-1.16781
Csmd1	0.555556	-0.66788
Ubqln1	0.555519	0.643278
Trappc3	0.555398	0.577146
Eapp	0.555317	0.65289
Ptgr2	0.554981	0.754332
LOC120100493	0.554905	-5.19722
NA	0.554905	-5.19722
NA	0.554905	-5.19722
Elane	0.554905	-5.19722
NA	0.554905	-5.19722
Or2ak4	0.554905	-5.19722
LOC108348750	0.554905	-5.19722
Wfs1	0.554671	-1.03722
NA	0.554467	-0.70787
Stxbp2	0.554454	-0.87764
Cd22	0.554453	-1.391
Klhl4	0.55435	1.30687
Timm21	0.55414	0.63216
Glra3	0.553937	2.60243
Ren	0.553799	0.830589
Tlr6	0.553567	-1.14695
Uqcrq	0.553265	0.700066
C10h17orf58	0.55317	0.817373
Thra	0.552728	0.683049
Ednrb	0.552626	0.549798
Cpxm1	0.552513	-0.93561
Shisal2b	0.552449	3.53808
Hp	0.552354	-1.69291
Ythdf3	0.55221	-0.59665
Arhgef37	0.552202	0.639843
NA	0.552021	-2.10531
NA	0.55202	-1.84418
Sh3glb2	0.551946	0.654059
Slc7a7	0.551694	-1.05529
Rab5al1	0.551586	0.647285
Pla2g4a	0.551533	-0.88452
Tektip1	0.551473	-2.04319
Ace	0.551452	0.818168
Erich3	0.55134	-1.29684
Gltp	0.551311	0.778673
Tfpi2	0.551305	-1.53925
Ninj2	0.551284	1.0043
Tmem160	0.551226	0.685349
Pet100	0.550591	0.716552
Zmynd10	0.550503	-1.65908
NA	0.550486	0.649483
Smpdl3b	0.550392	-1.53257
LOC102556092	0.550345	0.835836
NA	0.550235	0.758475
Or13j1	0.550206	-2.5659
Rab1b-ps1	0.550058	0.622121
Aamdc	0.549901	0.8523
Nat8f1	0.549856	-2.08423
Mpzl3	0.5495	-1.90091
Bicc1	0.548544	0.582234
Jun	0.548475	-0.57112
LOC102549926	0.548418	-4.90821
LOC685718	0.548339	0.915244
Tnfsf13b	0.548283	-1.23023
Slc2a3	0.54827	-0.70782
Galc	0.548191	-0.62374
Slc2a6	0.547937	-0.82234
Atp5po	0.547824	0.640102
Tpd52	0.547585	0.714112
Or6z7	0.547524	-3.26168
NA	0.547491	0.76704
Rps9	0.547465	0.689428
Bcl2a1	0.547205	-0.90622
Tmem119	0.546914	-1.42723
Ndufs4	0.546901	0.662036
NA	0.546873	5.1504
LOC120100290	0.546873	5.1504
Ffar1	0.546873	5.1504
LOC120101963	0.546873	5.1504
LOC120097238	0.546873	5.1504
Or5k17	0.546873	5.1504
Ftmt	0.546873	5.1504
Snapc4	0.546871	-0.74584
Zswim3	0.546696	-0.95006
Zfp799	0.546623	-0.72711
Slit1	0.546595	-0.96227
Zfp775	0.546545	-0.6788
Rab15	0.546404	0.618276
Cracdl	0.546263	-1.49812
Fyn	0.546177	0.566941
Chst3	0.546071	-0.55966
Clcn6	0.545859	-0.58242
Col1a1	0.545799	-1.07965
Zfp111	0.545652	-0.60794
Slc30a9	0.545633	0.603211
Mien1	0.545403	0.684163
Mfsd10	0.545237	-0.81292
Zfp11	0.545224	-0.73835
Ctsc	0.545119	-0.81568
NA	0.545103	-1.7069
Tmed6	0.545082	-3.17977
Sgk3	0.544912	-0.78439
Cpsf7	0.544222	-0.57098
Pgpep1l	0.544198	-5.12336
Tlx1	0.544198	-5.12336
Dmrt1	0.544198	-5.12336
NA	0.544198	-5.12336
Or9k7	0.544198	-5.12336
LOC120094453	0.544198	-5.12336
Prl3d1	0.544198	-5.12336
Naa16	0.544148	-0.76535
Maf	0.544101	-0.89003
Atp5mk	0.544066	0.704542
Mical1	0.543432	-0.73456
Acox1	0.543401	0.579489
Gpm6b	0.543388	0.737978
NA	0.543359	0.726108
Cd19	0.543298	-2.36081
Atp5f1d	0.543148	0.613543
Ccdc124	0.5431	0.608999
Pla2g4b	0.543022	-1.24982
RGD1564744	0.542993	-3.78027
Sh3gl3	0.542868	0.747457
Mrgpre	0.54286	-1.3306
Mrfap1	0.54274	0.686483
Ddhd2	0.542545	-0.68051
Lyl1	0.542483	-1.28418
Pc	0.542062	0.567692
Kmt5a	0.541916	0.686271
Zc3h13	0.541878	0.7901
Shroom4	0.541793	-0.86518
Nes	0.541714	0.815987
Ptpro	0.541699	-0.66693
Eif4e3	0.541446	0.730222
Ccny	0.541254	0.637341
Cacna1a	0.541153	-0.56937
Tmem33	0.541099	0.619001
Ccng1	0.541062	0.669057
Mroh2a	0.540846	-0.76614
Timm50	0.540814	0.582021
Rpl6-ps1	0.540546	0.680168
Alas1	0.54031	-0.65722
Ubac1	0.540247	0.592577
Chfr	0.540126	0.677687
Nlrp10	0.539847	2.20146
Ifna1	0.539832	3.2342
Borcs7	0.539821	0.727809
Klc3	0.539793	-2.14897
Prdx6	0.539776	0.58007
Selenof	0.539774	0.666929
Tmem185b	0.539711	-1.01434
Pmm1	0.539653	0.615325
Cep19	0.539646	0.677856
Tbca	0.539518	0.626915
Mgst3	0.539295	0.695516
LOC120100470	0.539069	-2.56871
Adamtsl3	0.538987	0.693653
Uba52	0.538906	0.70641
Abhd14b	0.538729	1.01268
Pik3cd	0.538685	-0.95237
Mettl15	0.538668	-1.26973
LOC102546864	0.538316	-1.97755
Ndufa1	0.538241	0.750135
Akt3	0.538095	0.704018
B3galt4	0.537972	0.723107
LOC100360843	0.537964	0.755264
LOC100362479	0.537931	0.691754
NA	0.537397	-4.85057
NA	0.537397	-4.85057
NA	0.537397	-4.85057
Tmod2	0.537353	0.62393
Gpr63	0.537288	-0.82996
NA	0.537287	-3.74306
LOC691764	0.537263	-1.72104
NA	0.537111	0.739439
Mef2a	0.536917	-0.59726
Osbp2	0.536789	0.561452
Golga7	0.536638	0.715238
Def6	0.536526	-1.39682
Pnma8a	0.536206	-0.92576
Ctns	0.536167	-0.82369
Marcksl1	0.536075	0.637127
Cldn12	0.535956	-0.71067
Aktip	0.535841	0.667381
Tmem181	0.535763	-0.63345
NA	0.535751	-2.22806
Zmat4	0.535572	-1.15406
NA	0.535475	-0.86491
Rangrf	0.535446	0.790564
Ier5	0.53544	-0.7532
LOC102555644	0.535129	-0.78782
LOC306766	0.535063	0.643421
Gamt	0.534969	0.795121
P4ha1	0.534861	-0.65418
Arhgap36	0.534775	1.2814
LOC120100124	0.534679	-4.82434
Mindy3-ps1	0.534679	-4.82434
LOC120102630	0.534679	-4.82434
NA	0.534679	-4.82434
Tmem121b	0.534676	-1.21289
Dpcd	0.53464	0.66275
Ppp1r10	0.534584	-0.55695
Hipk2	0.534506	0.776973
Map1lc3a	0.53438	0.671192
LOC120100362	0.534266	-1.71826
Dolk	0.534176	-0.81442
Med23	0.534126	-0.61161
Anapc5	0.534079	0.642229
Rnpc3	0.533887	-0.7808
Rfx5	0.533879	-0.59744
NA	0.533678	-1.17978
LOC120094547	0.533624	-2.32887
Lgals1	0.533526	0.686958
Pttg1ip	0.533516	-0.58438
Fkbp7	0.533429	-1.0907
Ctla2a	0.533413	-2.2319
Depdc1	0.5334	-1.05538
NA	0.53338	0.754095
Grk3	0.533311	-0.93267
Adam8	0.533279	-1.4003
LOC103689966	0.533273	0.637606
Il25	0.5332	2.3667
Zmym5	0.533197	-0.67785
Ptk2b	0.533148	-0.76364
NA	0.533002	-5.04551
C3h11orf91	0.533002	-5.04551
NA	0.533002	-5.04551
LOC120094944	0.533002	-5.04551
Tnfrsf17	0.533002	-5.04551
LOC108352225	0.533002	-5.04551
Or2y1i	0.533002	-5.04551
LOC108352183	0.533002	-5.04551
Znhit2	0.532995	0.705938
Aoc1	0.532832	-2.10906
NA	0.532832	-2.10906
Kiaa0040	0.532664	-1.23194
Slc25a39	0.532637	0.680417
Myef2	0.532531	0.577284
Igsf3	0.532338	-0.59832
Klhl5	0.532323	0.543155
Rps2	0.53223	0.759691
Tcerg1l	0.532124	-0.7995
Cntn5	0.532071	-1.08357
Cym	0.531904	2.57153
Eif5a2	0.531859	0.756696
Oscar	0.53178	-1.45873
Srrd	0.53152	-0.98713
Micall1	0.531466	0.620021
Cpt1b	0.531409	-1.1605
Atxn10	0.531405	0.527659
Cfap20dc	0.531201	0.638483
Agtr1b	0.531147	3.20761
Snora2l1	0.531115	-2.62416
Or51g2	0.531006	-4.12894
LOC102548917	0.531005	-0.85006
Dus3l	0.530878	-0.64337
Ppm1n	0.530864	-1.22664
Cystm1	0.530686	0.69247
Cd59b	0.5303	-1.28105
Tnfrsf8	0.529972	-2.20353
Rab24	0.529806	-0.57528
Tubb4b	0.529768	0.519881
NA	0.529584	0.751511
Msantd7	0.529307	-0.88701
NA	0.528956	0.728667
Spmip6	0.528943	-2.16427
[truncated: 28,563 more rows]

## Sheet: C
DEGs LPS vs PBS ctrl KD	DEGs LPS vs PBS Imp1 KD	IMP1 targets (Myint et al. 2022. GSE196238_IGF2BP1_FLAG_IP)
Or4a73	Dynll2	A2m-As1
LOC120099483	S1pr5	A2ml1
Or9k2b	Svip	Aacs
Or4f57	Srcin1	Aadat
Olr623	Irf3	Aamdc
NA	Ctsa	Aamp
Rpl36al-ps5	Btg2	Aars2
NA	Filip1	Aass
Ammecr1	Tmem176a	Aatbc
Aard	LOC120095489	Abca1
NA	Rgmb	Abca3
Kif26a	LOC120095490	Abca7
Fbxo39	Tmem176b	Abcb8
Gcg	P2rx4	Abcc1
Nherf2	Runx1t1	Abcc6
Dynll2	Gpnmb	Abhd12b
NA	Lgmn	Abhd16b
Dbx2	LOC120100295	Abhd17a
Cxcl9	Sybu	Abhd17c
NA	Hexb	Abhd2
Fbxo32	LOC120100295	Abi2
Defb20	C1qc	Abl1
Mbp	Slc7a8	Abl2
H19	LOC120100295	Ablim1
NA	Myo1f	Abo
Ceacam4	St3gal1	Abtb2
Ceacam1	LOC120093291	Acacb
Lpar1	LOC120093291	Acbd6
S1pr5	LOC120100295	Accs
Marchf8	Ttyh2	Acd
Tns1	LOC120100295	Acin1
Dnai2	LOC120100295	Ackr3
Paqr8	LOC120095491	Acp4
NA	Cyth4	Acp6
LOC108350764	LOC120100295	Acsf3
Gal3st1	Nrxn3	Acsm3
Map1a	LOC120100295	Actb
Diras1	LOC120100295	Actg1
Crabp2	Vsir	Actl10
Fam174b	LOC498276	Actn4
Pcdhb1	Dlx1	Actr3b
RGD1563159	Sirpa	Acvr2b-As1
Syne3	Rassf5	Acyp2
Plekha6	Adgre1	Ada2
Gfap	Gria1	Adam11
Tp53inp2	LOC120100295	Adam21p1
Apln	Leng8	Adam23
Vash1	Ehbp1l1	Adam30
Scrg1	Ifngr1	Adam3b
Kif1a	Ctsb	Adam8
Pebp1	Rel	Adamts1
Ptpn11	C1qa	Adamts12
Fam114a1	Itgal	Adamts13
LOC108352861	Dock2	Adamts19
Crygd	Tmem130	Adamts7
Pmp2	Tyrobp	Adamts9
Gamt	Rftn1	Adar
NA	Fmnl1	Adarb1
Bcas1	Fcgr2a	Adcy1
Jmy	Dync1i1	Adcy3
Dennd11	Tenm4	Adcy9
Wnt2	Rpp25	Add2
Marchf4	Apobec1	Adgra2
Myo6	Cd68	Adgra3
Wipi1	Islr2	Adgrg2
S100a6	Abcc5	Adgrl1
Sirt2	Adcy7	Adgrl2
Aim2	LOC120101322	Adgrl3-As1
Cyb5r2	Ctsd	Adi1
LOC100912365	LOC120095426	Adipor1
Dync1li2	NA	Adm2
Cdr2l	Apoe	Adm5
NA	NA	Adnp
Cntn1	LOC120095433	Adnp2
Otud7b	LOC120101355	Adnp-As1
Pkp4	Mfsd2a	Ado
Mylk3	LOC120101374	Adora2a
Map1b	Fcgrt	Adrm1
Myo18a	LOC120100309	Adsl
Kif5c	LOC120100309	Adssl1
Tns3	LOC120100309	Aebp2
Phtf1	C1qb	Aes
Rnd2	Cd4	Afdn
Kcnrg	Laptm5	Afdn-Dt
Kif5b	Il1b	Aff1
Tppp	Il4r	Aff2
Serpinb6a	Naaa	Aff4
Ren	Lrrc7	Agap1
NA	Creg1	Agap1-It1
Plekhb1	Tlr9	Agap6
Myoz2	Trim55	Agfg1
Arrdc4	Csf1r	Agk
Lhfpl4	Galns	Ago1
Gcsam	Lpcat2	Ago2
Hipk2	Wnt5a	Ago3
Opalin	Gad1	Agrn
Svip	Abca1	Agtpbp1
Spa17	Tgfbr1	Agtrap
Foxo4	Spp1	Ahctf1
Dlc1	NA	Ahcy
Gmfb	Folr2	Ahdc1
Myh14	Arpp21	Ahnak
Arhgef37	Grin2b	Ahr
Tgfb3	P2ry12	Ahsa2p
Zeb2	Tgfb1	Airn
C18h18orf32	Cd180	Ajap1
Gng12	Rasgrp3	Ajm1
Atp1a2	Ptprc	Ak3
Dusp19	Pltp	Ak4
Sh3gl3	Foxp2	Akap1
Eml1	Gdf15	Akap13
Megf8	LOC120094123	Akap7
Kank2	Sp9	Akap8
Tppp3	Idua	Akap8l
LOC100366030	LOC120093291	Akirin1
LOC102551819	LOC103690870	Akna
Bbx	Itgb2	Akr7a2
Ucn2	Slc12a5	Akr7a2p1
Cyp26b1	Slc37a2	Akt2
Fbln2	Fcrl2	Akt3
Rtl1	Trpv2	Alg13
Gjc3	Eya2	Alg1l9p
Srcin1	Snord14b	Alg3
Cnp	Slc32a1	Alms1
Prr18	Nlrp3	Alms1-It1
Wwc2	Cx3cr1	Alox12p2
Gltp	Itgam	Alpg
Timm8a1-ps1	Prelid3a	Alpk3
Kif5a	Eng	Alpp
Dhx9	Tlr13	Ambp
Llgl1	Slco2b1	Ambra1
Sptbn1	Trem2	Amdhd2
S100a1	Il1a	Amer1
Add3	Abcc3	Amfr
Tpd52	Slc4a5	Amh
NA	LOC120094897	Ammecr1
Rbp1	NA	Amn
Ctnnbip1	Kcnf1	Amot
Trim56	Tbxas1	Amz1
Kctd10	NA	Anapc10
Ubd	Nrros	Anapc11
Tspan17	Plcb2	Anapc7
NA	Cd72	Angptl2
Josd2	LOC108352541	Angptl3
NA	Igf1	Angptl7
Septin2	Gpr183	Angptl8
NA	Cxcl2	Ank1
Alg10	Lilrb4	Ank2
NA	Rsrp1	Ankhd1
LOC108353424	Cd34	Ankib1
Atcay	Gpr26	Ankle2
Ndrg2	Mrc1	Ankmy1
Commd8	Cfp	Ankrd10
Camk2n1	Fcna	Ankrd13c
Erbin	Plau	Ankrd13d
Ppp6r1	Ccl3	Ankrd17
NA	Snord13	Ankrd18a
Sptlc2	NA	Ankrd18b
Arpc1b	Mapk13	Ankrd20a11p
Scrn1	Cd83	Ankrd20a12p
Dpysl3	Prrt4	Ankrd20a5p
Ephb1	Cfh	Ankrd23
NA	Tnf	Ankrd26p1
Dnajc19	Star	Ankrd28
NA	NA	Ankrd30bl
Sgca	Snord2	Ankrd33b
Ttbk1	LOC120096385	Ankrd40
Fbxo2	Cracr2b	Ankrd50
Cetn2	NA	Ankrd61
Cfap20dc	NA	Ankrd9
Pink1	NA	Anks6
Kctd18	NA	Ano2
Lsamp	LOC680920	Ano6
Samd4a	LOC100362176	Ano7
Cox6c		Ano8
Retreg3		Anos1
Wdr13		Anp32a
Cenpb		Anp32ap1
FAM120C		Anxa11
NA		Anxa2p2
Socs4		Ap2a2
Fgf2		Ap2m1
NA		Ap2s1
Pet100		Ap3d1
Fbxo45		Ap5b1
Mfap1a		Ap5m1
Klc1		Ap5z1
Taf13		Apbb2
Fyco1		Apc2
Wnk1		Apcdd1
Cyb5r3		Apeh
Calm1		Apex2
Ppp1r36		Apoa1
Igf2		Apobec3d
Ankrd40		Apobec3f
Hirip3		App
Map4k4		Aprt
Pcolce		Aptr
Dbi		Aqp12a
LOC102556092		Aqp4
Zcchc17		Ar
C2h4orf3		Araf
LOC100302465		Arap1
Cyria		Arap1-As2
Zfp106		Arap3
Wasf3		Arfgap1
NA		Arfgap2
RGD1304694		Arfgef1
Arhgef10		Arfgef2
Chfr		Arfip2
Ccdc47		Arg1
Gdf11		Arhgap17
Oxsr1		Arhgap21
Hsbp1		Arhgap32
Fam98a		Arhgap33
Ttll5		Arhgap39
Cdr2		Arhgap8
Tubb4a		Arhgdia
Uqcrh		Arhgef10
Scoc		Arhgef10l
NA		Arhgef11
Eps15		Arhgef12
Sec14l1		Arhgef16
Sbds		Arhgef2
Arap2		Arhgef25
Septin10		Arhgef26
Septin4		Arhgef34p
Pnlip		Arhgef4
Cd5l		Arhgef7
Mien1		Arhgef9
Park7		Arid1a
Golga7		Arid2
Shc3		Arid3a
Crym		Arid3b
Cep19		Arid5a
Apc		Arih1
NA		Arl17a
Evi5		Arl6ip4
Epas1		Arl6ip6
Map6d1		Armc2
Htatsf1		Arnt
Hmgn3		Arntl2-As1
NA		Arpc1b
Cdk18		Arpc3
Eif4e3		Arpc5
NA		Arpc5l
Trim41		Arrb1
Mdp1		Arrdc2
Il12rb2		Artn
R3hcc1		Asap1-It1
Cmtm5		Asap2
Rpe65		Asf1b
Mrfap1		Ash1l-As1
Acbd5		Asph
Bet1		Asphd1
Masp1		Aspm
Arpc1a		Aspscr1
Gpm6b		Asrgl1
LOC120094817		Ass1
Gabra3		Asxl2
Eif5a2		Atad2b
Ppp1r14a		Atad3a
Tsc22d4		Atad3b
Ppm1k		Atf3
Rom1		Atf5
Lgals1		Atf6
Cep164		Atf7ip
Mcl1		Atg14
Dnal1		Atg16l1
Borcs7		Atg4b
Acadm		Atg4c
NA		Atl3
Bcl2l2		Atmin
Ppfibp1		Atn1
NA		Atp11a
Klc4		Atp11a-As1
Dbndd2		Atp11c
Ptgr2		Atp1a3
NA		Atp1a4
Fscn1		Atp1b2
Sap30l		Atp2a2
NA		Atp2b4
NA		Atp4a
Serf2		Atp4b
Ccnyl1		Atp5mc2
Rbms2		Atp5me
Pea15		Atp5mf
Reep5		Atp5mgl
Ttyh1		Atp5po
Timm8a1		Atp6v0a2
Trappc1		Atp6v0a4
Rfk		Atp6v0c
Dad1		Atp8b2
Ubl5		Atxn1
Scg2		Atxn2-As
Slc25a23		Atxn2l
Gna12		Atxn7l1
Kif21a		Auh
NA		Aurkaps1
NA		Aurkc
Marchf2		Auts2
Acyp2		Avl9
Sbf1		Axin1
Mpp2		Axin2
Hars2		Axl
Mapt		B3galnt2
Tstd3		B3galt5
Rcbtb1		B3galt6
NA		B3gat1
Uqcc2		B3gat3
NA		B3gnt2
Ifi27		B3gnt7
Myl6		B3gntl1
LOC103693260		B4galnt1
Uaca		B4galnt3
NA		B4galnt4
Carhsp1		B4galt5
Dysf		B4galt6
NA		B4galt7
Dennd5a		B9d1
Mt3		Babam1
Mtss2		Bach1
Arhgef12		Bach2
Nudt16		Bag6
NA		Baiap3
Qdpr		Banf1
Tmem88b		Bap1
Chst2		Bard1
Prkcz		Barhl1
NA		Baz1b
Mtch1		Baz2a
Romo1		Bbx
Prkcb		Bcam
Angpt1		Bcar1
Bod1l1		Bcat1
Prrg4		Bcl11a
LOC100360573		Bcl6
Lifr		Bcl7a
NA		Bcl9
Stmn4		Bcl9l
Bpgm		Bcor
Epm2a		Bcorl1
Chchd2l2		Bcr
S100a16		Bcrp3
Gfpt1		Bdnf
Mturn		Bend3
Thra		Bend4
Ret		Bhlha15
Kif4a		Bhlhe40-As1
Ywhaq		Bicd1
Hsp90aa1		Bicd2
Secisbp2l		Bicdl1
Ccdc34		Bicral
Armcx3		Bin1
Capn6		Bin3-It1
Brwd3		Birc6
Add1		Blcap
Nphp1		Bloc1s3
Chchd2l1		Bmp1
Pin4		Bmp2k
Prickle4		Bmper
Atp5mf		Bmpr1a
Lhpp		Bmpr2
Rras2		Bms1p22
Sgcd		Bnip3
Marcksl1		Bod1l1
Gid4		Bola3
Cmtm7		Bphl
LOC103691527		Bptf
Ndufb6		Braf
Anp32e		Brat1
Paf1		Brd1
Brsk1		Brd4
Uhmk1		Brf1
Cdk11b		Brf2
NA		Bri3
LOC103689966		Bricd5
Rap1a		Brpf1
Arpp19		Brpf3
Pigq		Brsk2
Pdcd4		Brwd1
Cdhr2		Brwd3
Caly		Bscl2
Vamp3		Bsg
Plp1		Bsn
NA		Bsn-Dt
Chchd2l3		Bst2
Nupr2		Btbd2
Spcs1		Btbd3
Pgm3		Btbd7
Lrrc28		Btg2
Tmem134		Btla
NA		Bud23
Atp5mj-ps1		C11orf24
Nol3		C11orf80
NA		C11orf95
Trappc6a		C12orf45
Mreg		C12orf49
Mpdz		C12orf57
LOC100360828		C13orf42
Abhd3		C14orf132
Brf1		C14orf177
Timm8b		C15orf39
Nf2		C16orf45
Mapre2		C16orf54
Gabarapl2		C16orf72
Foxn3		C17orf107
Emp3		C17orf51
Ppil3		C17orf58
Tmcc2		C17orf67
Vps52		C19orf24
Actr1b		C19orf25
Chd3		C19orf47
Ccdc96		C19orf48
Dstn		C19orf54
Aida		C19orf66
Foxred1		C19orf70
Metrn		C19orf71
Kash5		C19orf81
Lage3		C1orf115
Pura		C1orf159
NA		C1orf216
Sec61g		C1orf229
Ik		C1ql4
Rgp1		C1qtnf3
Kif17		C1qtnf8
Rmnd5a		C20orf173
Wbp1		C20orf27
Las1l		C21orf58
Desi1		C2cd2
LOC690675		C2cd4c
Atp5f1c		C2cd5
Gabarapl3		C2orf48
Rbm41		C2orf69
Chmp3		C3orf67-As1
Jph3		C4orf51
Sec22c		C5orf24
Nenf		C5orf38
Tprg1l		C6orf132
Anapc15		C6orf136
Rrp8		C6orf203
Eif5b		C7orf31
Cfl1		C7orf33
Ybx3		C7orf50
Neurl1		C7orf69
Zrsr2		C8orf31
Zswim9		C8orf82
NA		C8orf86
Paip2b		C9orf129
NA		C9orf139
Epb41l5		C9orf147
Serpinb1a		Ca12
Adi1		Cables1
Cyb5a		Cables2
LOC100361934		Cabp7
Zhx1		Cachd1
Fam114a1l1		Cacna1a
Glo1		Cacna1c
Skp1		Cacna1c-It3
Plce1		Cacna1h
Hnrnpul2		Cacng1
Hipk1		Cactin
Gas7		Cacul1
Rap2c		Cad
Tpm3		Cadm2
Armcx4		Cadps2
Atp5me		Calcr
Hnrnpa1-ps20		Calm2
Maoa		Calml4
Hcfc1r1		Calu
Uqcrq		Camk1
Serf1		Camk2b
Pacs2		Camk2d
Pex2		Camk2g
NA		Camkk2
NA		Camsap1
Cycs		Camsap2
H3f3a		Camsap3
Rab11fip2		Camta2
Mis12		Capn12
Zdhhc4		Capn13
Mlec		Capn2
LOC108349691		Caprin1
Atp5pf		Caprin2
Arl2		Caps
NA		Capzb
Ndufs5		Card11
Pde6d		Card9
Eid1		Carhsp1
Cdkn1c		Carm1
NA		Carmil2
Cfap36		Carnmt1
Atp5mpl-ps1		Carns1
LOC100359421		Cars2
NA		Cartpt
Cycs-ps9		Casc4
LOC306766		Caskin1
NA		Casp2
Rps15al2		Cavin3
LOC100362751		Cavin4
Arpin		Cbfa2t2
Prkar1a		Cblb
Sdhc		Cblc
Vkorc1		Cbs
Gcsh		Cbsl
Psmd10		Cbx1
Cox6b1		Cbx6
Snrpd1		Cc2d1b
NA		Ccar2
Etnk2		Ccdc102a
Mrps21		Ccdc117
Zcchc24		Ccdc12
Nkain2		Ccdc120
Tmc5		Ccdc124
Hnrnpa1		Ccdc134
B3gat1		Ccdc136
Wdr26		Ccdc151
Sparcl1		Ccdc154
Kif3b		Ccdc157
Prdx2		Ccdc183-As1
Dnai7		Ccdc188
Tbcel		Ccdc57
NA		Ccdc6
Nthl1		Ccdc74a
Tomm7		Ccdc74b
NA		Ccdc77
NA		Ccdc78
Fis1		Ccdc85c
Itgb3bp		Ccdc86
Arhgap11a		Ccdc88c
Gatc		Ccdc90b
Mapre1		Ccdc97
Zfp24		Ccl25
Tuba1a		Ccl26
Usp6nl		Ccnb2
NA		Ccnd1
Akr1e2		Ccnd2
Csad		Ccnd2-As1
Bdkrb2		Ccni
Bms1		Ccnjl
Brix1		Ccnk
Aco2		Ccnt1
Tspan11		Ccsap
Atp5mk		Ccser2
Atg4a		Cd177
H3f3a-ps9		Cd247
Mfn2		Cd248
Cdk2ap1		Cd276
Ahnak		Cd2ap
Eapp		Cd320
Kmt5a		Cd37
Nudt3		Cd9
Mxd4		Cdan1
Mgst3		Cdc14b
Hist1h2bq		Cdc25b
Vat1l		Cdc25c
Rpl27l1		Cdc27
Tshz2		Cdc34
Pgpep1		Cdc42bpa
Cavin1		Cdc42bpb
Acadsb		Cdc42bpg
Cxcl14		Cdc42ep1
Atrx		Cdc42ep2
Gpr180		Cdc42ep4
Ptprt		Cdc42se1
Ndufb4		Cdca2
Zc3h10		Cdca4
Slc10a5		Cdca7
NA		Cdca7l
Smdt1		Cdcp1
Ube2l3		Cdh13
NA		Cdh4
Mcee		Cdh8
Sf3b5		Cdhr1
Gap43		Cdhr5
Pcsk1n		Cdip1
Pole3-ps3		Cdk12
NA		Cdk13
Stard3nl		Cdk14
Qki		Cdk16
NA		Cdk17
Mrpl36		Cdk18
Smarcc2		Cdk2ap1
NA		Cdk5r1
Cox6a1		Cdk5rap2
Ndn		Cdk6
Huwe1		Cdkl5
Dynlrb1		Cdkn1a
Ggct		Cdon
Myh11		Cdpf1
Cope		Cds1
Dpysl2		Cds2
Npb		Cdt1
Ddx46		Cdv3
Tmf1		Cdyl
Lsm7		Ceacam19
Bola3		Cecr2
Map3k20		Cecr7
Mpc2		Cel
Cox7b		Celf1
Hadh		Celf2-As2
Nfkbib		Celsr1
Epb41l2		Celsr2
Sri		Celsr3
Ubqln1		Cemp1
NA		Cend1
Tmod2		Cenpa
Parvb		Cenpbd1
Ywhae		Cenpf
Cep128		Cenpj
Rps21		Cenpm
Yes1		Cenpo
Lamtor2		Cenpx
Cox7a2		Cep104
Ndufc2		Cep131
Ptrhd1		Cep164
Atp5pd		Cep170
Col5a3		Cep170b
Plekha1		Cep250
NA		Cep350
Naa38		Cep68
NA		Cep72
Ndufs6l1		Cep89
Mrps36		Cers1
Cdyl2		Cers2
Fam120a		Cers3-As1
Mrpl49		Cers4
NA		Cfap100
Tulp4		Cgnl1
NA		Chaf1a
Mical3		Chchd5
Ndufb5		Chd1
Ndufa1		Chd4
Fnta		Chd6
Vapb		Chd7
Gpr137		Chd8
Auh		Chd9
Zyg11b		Chek2p2
NA		Cherp
Idh1		Chid1
Aif1l		Chmp5
LOC108349189		Chmp7
Hmgb1-ps4		Chn2
Cldnd1		Chpf
NA		Chrac1
Nras		Chrm3-As2
Cox7a2		Chrnb1
Pole3		Chrnb4
Rnf5		Chrng
Srp19		Chst12
Rpl36		Chst14
Ralbp1		Chst15
Tmem33		Chst2
Zdhhc1		Chst6
Rps28		Chst7
NA		Chsy1
Lcorl		Chtf18
Bnip3l		Cic
Syde2		Cisd3
Mrps12		Cited2
NA		Ciz1
Tma7		Ckap5
S100a10		Ckm
Scd2		Clasp2
NA		Clba1
Micos13		Clcf1
LOC120099223		Clcn1
LOC108348409		Clcn4
LOC108350287		Clcn5
Mpst		Clcn7
Tomm5		Cldn18
Rbm25l1		Cldn9
Atp5mg		Clec16a
Selenow		Clec2l
Nme1		Clec3b
Slc25a15		Clic4
Hagh		Clic6
Hmgb1l1		Clip1-As1
Tmem163		Clip2
Brk1		Clip3
LOC100359583		Clk2
NA		Clk3
Bud31		Clmp
Hddc3		Clock
C19h1orf198		Clptm1
Selenot		Clybl
Fabp7		Clybl-As1
LOC100911361		Cmc1
Fam168a		Cmip
Bola2		Cmtm8
Ndufs4		Cnih3
Mpc1		Cnksr2
RGD1306063		Cnmd
Fkbp8		Cnnm2
Fam131b		Cnnm4
Plpp6		Cnot2
Ndufb7		Cnot3
Hspbp1		Cnot4
Ndufa12		Cnot6
Dhdh		Cnot7
Gstm4		Cnot9
Lsm4		Cnppd1
LOC120096281		Cnpy1
Tnip1		Cntfr-As1
LOC687679		Cntnap2
Golgb1		Coa1
Bin1		Coa5
Tspan2		Cobl
Ell2		Cog2
NA		Col18a1
Tardbp		Col18a1-As1
Rhoa		Col18a1-As2
Hmgn1		Col21a1
Psmb3		Col26a1
Rbm25		Col4a2-As2
Hmgb1-ps8		Col4a5
Anapc5		Col6a1
Map1lc3b		Col6a2
Aldh7a1		Col7a1
Map1lc3a		Col9a2
Golt1b		Colgalt1
Erc1		Comp
Mllt6		Comtd1
Sh3bgrl		Coq8a
Micos10		Cox10-As1
Mib1		Cox18
Echdc1		Cox7a1
Lrrk2		Cox8a
Ndufs5-ps2		Cpd
Ccny		Cplx1
Rad18		Cpne1
Hmgb1		Cpne7
Rpl10a		Cpne9
Sptssa		Cpsf4
Rabl6		Cpsf6
Hdac8		Cpz
NA		Crabp2
Ubl3		Cramp1
Ciao2b		Creb3
Nudcd2		Creb3l1
Ap1s1		Creb3l2
Hspg2		Creb5
Ap4e1		Crebbp
Svil		Crebzf
Psmb5		Crhr2
Inppl1		Crip2
Psmb4		Crip3
Nedd8		Cripak
Dynlt1		Crkl
Psmb7		Crmp1
Znrf2		Crocc
Shroom2		Crtc1
Selenof		Crtc2
Snrpg		Csf1
Cox7c		Csmd2
Phldb1		Csmd3
Fam78b		Csnk1g2
Tbc1d10b		Csnk1g2-As1
Ncan		Csnk2a2
NA		Csrnp1
LOC108348989		Csrnp2
Sh3glb2		Ctbp1
Rexo2		Ctbp1-As
Miga1		Ctbp2
Cltb		Ctd-2350j17.1
LOC120101769		Ctdp1
Cox5a		Ctdspl2
Mrpl54		Ctgf
Afg3l1		Ctnna1
Kcnj12		Ctnna2
Tmem160		Ctnnbip1
LOC100911252		Ctnnd2
Klhl2		Ctps1
Ech1		Ctrl
Rab10		Ctsb
Cadm4		Ctsf
RGD1562289		Ctsl
Ppial4d		Cttn
Ptma		Ctxn1
Rnpepl1		Cul3
Mbd3		Cul4a
Mrps7		Cux1
Emc2		Cwh43
Ndufa7		Cxcr5
Celf1		Cxcr6
Dpysl4		Cxorf38
Ppia		Cxxc5
Rac1		Cyb561
Dda1		Cyb561d2
Srsf1		Cyb5d2
Rab1b-ps1		Cyba
Ylpm1		Cycsp52
Olig1		Cyhr1
Vamp1		Cyp1b1
Homer1		Cyp1b1-As1
Rnf170		Cyp2s1
Asrgl1		Cyp2t1p
Hsph1		Cyp2w1
Slc35a4		Cyren
Scand1		Cyyr1-As1
Cd2bp2		D2hgdh
Vim		Dab1-As1
Sar1a		Dab2ip
Ncor2		Dact3-As1
Hnrnpa2b1		Dagla
Rc3h2		Daglb
Ndufa2		Dant1
Mitf		Dant2
Polr3h		Dap
Tuba1c		Dapk1
Calr		Dapk1-It1
Tatdn2		Dazap1
Myef2		Dbf4b
Oaz1		Dbn1
Rab1b		Dbp
NA		Dcaf16
Elavl3		Dcaf5
Ptov1		Dcaf8
Cbx5		Dclre1b
Sytl2		Dcp1a
Wdfy3		Dctd
Snrpb		Dctn2
Psmc3		Dcun1d2
Pnn		Ddah1
Atp1a3		Ddc
Meis2		Ddhd1
Dlgap3		Ddhd2
Dapk1		Ddrgk1
Plppr3		Ddt
Bcl6		Ddx11
Herpud1		Ddx11-As1
Scpep1		Ddx12p
Filip1l		Ddx17
Stxbp5		Ddx18
Dlg2		Ddx19a
Naglu		Ddx27
Mpped2		Ddx31
Ncf2		Ddx41
Scai		Ddx51
Rbfox1		Dedd2
Tgfbr2		Def6
Iqsec3		Dennd4b
Neu1		Dennd5b-As1
Slc2a6		Dera
Sh2b2		Derl1
Slfn2		Desi2
Cxadr		Det1
Cebpb		Dgcr5
Atp2b2		Dgcr6
Atp6ap2		Dgcr6l
Cacna1c		Dgcr8
Gns		Dgkd
Slc43a2		Dgkk
Dner		Dgkq
Ucp2		Dgkz
Slc7a2		Dhcr24
Fcgr3a		Dhcr7
Celf4		Dhfr
Hcls1		Dhrs9
Mylip		Dhx34
Lmo7		Dhx37
Mfsd11		Diaph1
St3gal6		Diaph2-As1
St3gal1		Diaph3-As1
LOC120093346		Dicer1
Rhbdf2		Dido1
Gad2		Dip2a
Bcl11a		Dip2a-It1
Fbxl12		Dip2b
Arhgap39		Diras1
Clcn7		Dis3l2
LOC691141		Disc1-It1
Napb		Disc2
Fxyd5		Disp3
Kifc2		Dkfzp434k028
Wsb1		Dkkl1
Lyn		Dlg1
Nlrp1a		Dlg2
NA		Dlg3
Gdpd5		Dlg3-As1
Arhgap25		Dlg4
Kcnd3		Dlg5
Sertad4		Dlgap1-As4
Lgr4		Dlgap4
Ly6h		Dlk1
Snord10		Dmkn
Ctsd		Dmpk
Cacng5		Dmxl2
Cnr1		Dnah1
Slc46a1		Dnah14
Kcnj6		Dnah17-As1
Jrkl		Dnah9
Fzd8		Dnai1
Gpnmb		Dnajb4
LOC120103202		Dnajb6
Sgsh		Dnajc14
Rab11fip1		Dnajc5
Tmem161b		Dnajc6
Ccnl1		Dnase1
Epha3		Dnhd1
Ctsc		Dnlz
LOC100912041		Dnmbp
Poglut2		Dnmt1
LOC120094896		Dnmt3a
RGD1559575		Dnmt3b
Prkcd		Dock1
Erbb4		Dock3
Hexb		Dok3
Svop		Dok7
Gramd1b		Dot1l
Wdfy4		Dpep1
Fstl5		Dpf1
Cacna1i		Dph3p1
NA		Dpm2
Gpc2		Dpp10
Galns		Dpp3
Arx		Dpp9
Rpp25		Dpp9-As1
Zdhhc23		Dpy19l3
Ckmt1		Dpysl2
NA		Dpysl3
Slit1		Dr1
Inpp5d		Draxin
Fam193b		Drd4
Cntn5		Drosha
Arhgap45		Dscam
Pik3r5		Dse
Pld3		Dsn1
Prmt8		Dsp
Myo1g		Dtnb
NA		Dtnbp1
St8sia2		Dtx2
Ifi30		Dtx2p1-Upk3bp1-Pms2p11
Gucy1a1		Dtx4
Dscam		Dtymk
Ms4a4a		Dus3l
LOC120096085		Dusp16
Dpysl5		Dusp4
Irak2		Dusp7
Fcgrt		Dusp8
Pstpip1		Duxb
LOC120098443		Dvl1
Pcdh18		Dvl3
Tfec		Dync1h1
Panx2		Dyrk1a
Ctsb		Dyrk2
Scn3b		Dysf
Mapk1ip1		Dzip1
Hmox1		Dzip1l
Cd84		Dzip3
Chga		E2f1
Akr1b8		E2f4
NA		E2f7
Ankdd1a		E4f1
NA		Ears2
Spi1		Ebf4
LOC100910088		Ebp
Arid3a		Ece2
NA		Ecel1p2
Gria1		Ech1
Rgmb		Echdc2
Grin1		Eci1
Pik3cg		Ecm1
Rnf150		Ecpas
Txnip		Edf1
Siglec1		Edn2
Casz1		Eef1a2
Ccdc134		Eef1d
Lacc1		Eef2
Pitpnc1		Eef2k
Rgs1		Efcab14
Pitpnm3		Efhc1
Spp1		Efna5
Sybu		Efnb1
P2ry2		Efnb3
Snap25		Egfr
Tcirg1		Egfr-As1
Srrm4		Egln2
Ctsh		Egr1
LOC120101333		Ehbp1
Scn1a		Ehd2
Cpne5		Ehmt1
LOC120101310		Eif2ak1
Nr4a1		Eif2s2
LOC120095385		Eif3b
C1qtnf4		Eif3i
Tmem268		Eif3m
Gdf15		Eif4e3
Pnpla7		Eif4ebp2
Snx20		Eif4ebp3
Rreb1		Eif4g1
Clk1		Eif4g3
Evi2b		Eipr1
Ctss		Elavl1
Adat3		Elf4
Gabra2		Elk1
Nckap1l		Elk3
Hck		Elmo1-As1
Acsf2		Elmsan1
Scrt2		Elob
P2ry14		Elp2
Fcer1g		Emb
Dab2		Embp1
Kcnd2		Emc3
Dapp1		Eme2
Rnu1-136		Emg1
LOC120100299		Emilin3
Cd48		Emsy
Mlf1		Enah
Spint2		Eno2
Tyrobp		Enosf1
Slc25a37		Enpp7p13
Fermt3		Entpd4
Map3k8		Ep300
LOC498276		Ep400
Rassf5		Ep400p1
LOC120093324		Epb41
Zfp420		Epb41l3
Dock2		Epb41l5
MAST1		Epc1
Ifngr1		Epc2
LOC120099466		Epha1-As1
Dync1i1		Epha2
Steap3		Ephx1
Cacna1e		Ephx2
Ikbke		Ephx3
LOC120093302		Epn1
Snord17		Eppk1
Tcerg1l		Eps15l1
LOC120093414		Eps8l1
NA		Eqtn
Lpar6		Erbb2
Dse		Erbb3
Naip5		Erbin
Csf2ra		Erc1
LOC120095751		Erc2
LOC102551257		Ercc2
LOC120100303		Erf
NA		Ergic1
Mafb		Eri3-It1
LOC120101322		Erich1
Apbb3		Erlnc1
Kcnf1		Ermp1
Foxo6		Ervk3-1
LOC120101643		Espl1
P2rx4		Espnl
Ncf1		Esrg
Plau		Esyt1
St14		Etaa1
Sirpa		Etnk1
Trpv2		Etv1
Pik3ap1		Etv4
LOC120100301		Etv5
LOC120095396		Etv6
NA		Eva1b
Dock8		Evc
Scimp		Exd3
Il1a		Exoc8
NA		Exog
Rbm47		Exosc7
Grid2ip		Extl3-As1
Nt5e		Eya1
Atp2b3		Eya3
NA		Ezr
Myt1l		F11r
Fam163b		F7
LOC120100297		Faah2
Avil		Faap20
Chchd10		Fadd
Slc7a7		Fads2
Sez6l2		Fahd2a
NA		Fam102a
LOC108350175		Fam117a
Plcg2		Fam117b
Cd53		Fam120a
Sema4g		Fam120aos
Clk4		Fam120c
LOC120093942		Fam122b
Actl6b		Fam122c
LOC120100306		Fam124a
LOC120100296		Fam155b
Cx3cr1		Fam160b1
L1cam		Fam166b
NA		Fam168a
Arhgap27		Fam168b
NA		Fam171b
Ndnf		Fam173a
Anpep		Fam183a
Kcnj3		Fam189b
Gcnt1		Fam193a
Leng8		Fam193b
LOC120093335		Fam19a5
Ptpn7		Fam207a
NA		Fam208a
Shisa8		Fam208b
Amigo1		Fam20a
NA		Fam20c
Slc26a6		Fam210b
Tmem39b		Fam222a-As1
Foxp2		Fam222b
Ptpn6		Fam228b
Lrrc7		Fam239b
Tlr7		Fam53b-As1
Wnt5a		Fam57b
Fli1		Fam69b
LOC120100302		Fam71f1
Islr2		Fam72a
Nlrc4		Fam83g
Igf1		Fam84b
Slc9a5		Fam86dp
Capn1		Fam86ep
LOC120101376		Fam86fp
LOC120101299		Fam86hp
LOC100125362		Fam8a1
Arhgap26		Fam90a1
LOC120100307		Fam90a7p
Nrp1		Fam92b
Dclk3		Fam98c
LOC120100305		Fanca
Gabrb2		Fance
Cd302		Fasn
Cd38		Fat1
Slco2b1		Fat3
Slc11a1		Faxdc2
Samsn1		Fblim1
LOC120101277		Fbn2
Dlx2		Fbn3
LOC120100308		Fbrs
Arhgap4		Fbrsl1
Icam1		Fbxl14
LOC120100304		Fbxl20
C1qa		Fbxl22
Dhcr7		Fbxo11
Rtp3		Fbxo17
LOC120100298		Fbxo25
Fyb1		Fbxo41
NA		Fbxo45
Nrxn3		Fbxo46
LOC120100295		Fbxo6
Igsf6		Fbxo7
Dlx1		Fbxw11
Snora73bl1		Fbxw2
Tnf		Fbxw4p1
Cd14		Fcf1p2
Abcc5		Fcgr1a
Cd180		Fdft1
Cyba		Fdps
Fcgr2a		Fdx2
C1qc		Fem1a
NA		Fen1
Slc26a11		Fer1l5
Arid3b		Fermt1
LOC120101288		Fermt3
Efnb3		Fez2
Gad1		Fgd1
Mfsd2a		Fgd4
Snord15a		Fgd5
Dlgap2		Fgd5-As1
Gpr146		Fgf12
Plaur		Fgf13
Card6		Fgf2
LOC120095426		Fgf22
LOC120093313		Fgf23
Rnu11-3		Fgf6
Lyl1		Fgfbp3
Ccl9		Fgfr1
Psd4		Fgfr2
Cntnap4		Fgfr3
NA		Fgfrl1
Fbll1		Fgl2
Vav1		Fhdc1
Tmem240		Fibin
Pirb		Fign
Cnr2		Fignl2
Slc7a8		Fkbp11
Tmem145		Fkbp1ap1
Il4r		Fkbp2
Pou2f2		Fkbp4
Layn		Fksg29
LOC120093291		Flg-As1
Scn10a		Flj13224
Idua		Flj31356
LOC120095479		Flj36000
LOC120095490		Flj42627
LOC120103239		Flj44635
Il6r		Flj45513
Slc12a5		Flj46906
C1qb		Flna
Ajap1		Flnb
NA		Flnb-As1
Fcrl2		Flnc
Zfp879		Flnc-As1
Trpm2		Flot1
Cpt1b		Flrt1
Tmppe		Flrt2
Rarres1		Flvcr1
Smpdl3a		Flywch1
LOC120095489		Fmn2
Slc38a6		Fmnl2
Scarna10		Fn1
Cyth4		Fnbp1
Creg1		Fnbp4
LOC120094897		Fndc3a
NA		Fndc3b
Runx1t1		Fntb
LOC120095491		Focad
Sla		Fosl1
Colec12		Foxb2
NA		Foxe3
LOC120102644		Foxg1
NA		Foxg1-As1
Abcg1		Foxh1
Pla2g15		Foxi3
Tlr6		Foxj1
Ccdc88b		Foxj2
LOC120102083		Foxj3
C5ar2		Foxk1
Clec2g		Foxk2
Grin2b		Foxn3
Nlrp3		Foxn4
NA		Foxo1
Ggta1		Foxo3
Prokr2		Foxp1-As1
Cmklr1		Foxp4-As1
Unc93b1		Foxred2
Dnase2		Frmd4a
Gipr		Frmd4b
Fes		Fscn1
Cd33		Fstl1
Nr4a3		Fstl3
Mpeg1		Ftcd
Eya2		Ftcd-As1
Ehbp1l1		Fuom
Slc10a6		Fut8
Kctd12		Fxyd5
Syt6		Fzd1
Insyn2b		Fzd5
LOC120099037		Fzd7
Parvg		Fzr1
Rnf144b		Gaa
Grm2		Gab2
LOC120103240		Gabbr1
Cd300a		Gabrb3
Snord14b		Gabrp
Slc4a5		Gabrq
Cyp2r1		Gad1
Cited4		Gal
Pecam1		Gal3st2
Ptgs1		Gal3st4
Osm		Galnt10
Dok3		Galnt11
Itgb1bp2		Galnt14
LOC120103286		Galnt17
Kcnj4		Galnt2
Hpca		Galnt3
Slamf6		Galnt8
Nabp1		Galp
LOC120094898		Gamt
Phyhip		Gan
LOC120102608		Gapdh
Chsy3		Garem2
Grm4		Gas1
Hk3		Gas2l1
Neurl2		Gas2l1p2
Cd68		Gas5
NA		Gas6
LOC120093427		Gas6-As1
Gabra5		Gas8
Sap25		Gata2
LOC120095464		Gata3
Mertk		Gatad2a
Bambi		Gatad2b
Synpr		Gatd1
Tmem130		Gatd3a
Tenm4		Gbf1
Arpp21		Gbgt1
Itgax		Gbx2
Cd274		Gcnt1
NA		Gcnt2
Mapk13		Gdf11
Snora22c		Gdi2
Tlr1		Gdpd5
Cd55		Get4
Vinac1		Gga1
Mdh1b		Gga2
Il10ra		Gga3
Card14		Ggt7
Syk		Ggt8p
Tbc1d2		Gid4
Pld4		Gigyf1
Cass4		Gins2
Vsnl1		Gipc3
Ccr5		Gja1
Ctsz		Gjd3
Fgf9		Glcci1
Dclre1c		Gldc
Il4i1		Gli1
Clec4d		Gli2
Il1b		Gli3
Ptprc		Gli4
Nr5a2		Glis2
Marchf11		Glod4
Msr1		Glra4
Ptafr		Glrx5
NA		Gls
Cst7		Glul
Nfam1		Gmcl1
Tlr13		Gmds
Slc28a2		Gna12
Gabrg2		Gna13
Eng		Gnai2
Ly75		Gnal
Tagap		Gnaq
Apoe		Gnas
Snord97		Gnb2
Spats1		Gnb3
Ccl3		Gnb5
Tnfrsf1b		Gng13
Trem2		Gng4
Serpini1		Gnl3l
NA		Gnptg
Gpr26		Golga2p9
Laptm5		Golga3
Kcna4		Golga8a
Il2rg		Golga8b
LOC120094123		Golga8ip
Nod2		Golph3
Milr1		Gorasp2
Cxcl2		Gosr2
Npr1		Got2
Hpgds		Gp6
Abca1		Gpatch11
Itgam		Gpatch2l
Ampd1		Gpatch4
NA		Gpatch8
Pltp		Gpc4
LOC103690870		Gpc6-As2
Clec4a1		Gper1
Snora21		Gphn
Slc8b1		Gpm6b
LOC120101374		Gpn2
Csf2rb		Gpr135
LOC120100310		Gpr137
Hvcn1		Gpr143
Tlr9		Gpr146
Folr2		Gpr15
Cygb		Gpr162
Tor4a		Gpr173
Tnfsf13		Gpr18
Cd300lg		Gpr183
Cd69		Gpr20
NA		Gpr3
Hs6st3		Gpr35
Tlr8		Gpr45
Best3		Gpr63
Chi3l1		Gpr68
NA		Gprin2
Lrrn4		Gpsm1
LOC120102039		Gpsm2
NA		Gpt
Adcy7		Gramd1a
Ralyl		Gramd1b
Colq		Grasp-As1
C3ar1		Grb10
Krt20		Grb7
Fcgr2b		Greb1
NA		Grhpr
NA		Grid2
Glipr1		Grid2ip
Cacng2		Grik3
Proca1		Grik5
NA		Grin2a
Slc32a1		Grin3b
Csf1r		Grina
Cybb		Grip1
Cox6a2		Grip2
Runx3		Grk2
LOC120099441		Grm4
Cpne6		Grm7-As3
NA		Grtp1
Itgb2		Grtp1-As1
Il7r		Grwd1
NA		Gs1-24f4.2
LOC120100312		Gse1
LOC120100309		Gsk3a
Lilrc2		Gsk3b
Cbfa2t3		Gspt1
Mpped1		Gsta4
Mss51		Gtf2a2
LOC108352541		Gtf2ird1
NA		Gtf3c1
Fosb		Gtf3c2
NA		Gtpbp2
Cyb561		Gtpbp3
Cbln3		Guca2a
Dlx5		Gucy2c
Siglec5		Guk1
Pla2g7		Gusb
Sp9		Gyg2p1
Tlr5		Gys1
Plscr1		Gzmm
Irx5		H1fx
Igfbpl1		H3f3ap4
Plbd1		H6pd
Tbxas1		Haao
Tex55		Hadh
Snora5c		Haghl
NA		Hapln4
Tmprss11a		Haspin
LOC120096422		Haus5
NA		Hbq1
Stk26		Hcfc1-As1
LOC120096939		Hcg2040054
Rilp		Hcn2
LOC120095433		Hcn3
NA		Hcn4
Mgat4e		Hdac4
Csf3r		Hdac7
Ceacam6		Hdhd5
Snord13		Hdlbp
LOC120098679		Heatr1
LOC120101379		Hebp2
LOC102553350		Hectd1
LOC102547011		Hectd3
NA		Heg1
Clec4a		Hells
Lrrc25		Herc2
Slpi		Herpud2
Star		Hexb
Tlr2		Hey2
Zfp385d		Hfm1
LOC120094475		Hgc6.3
Lpl		Hgsnat
Rsrp1		Hhla1
NA		Hic2
Or2ag17		Hif3a
Nrros		Hip1
Snora71c		Hip1r
Sowahd		Hipk1
Ctsk		Hipk3
Or2ag16		Hirip3
Siglec8		Hist1h1b
NA		Hist1h1c
LOC120100346		Hist1h1d
LOC120103280		Hist1h1e
NA		Hist1h2ab
Cfh		Hist1h2ac
Gabre		Hist1h2ad
LOC120096385		Hist1h2ae
NA		Hist1h2ag
NA		Hist1h2ah
Fcmr		Hist1h2ai
NA		Hist1h2aj
Duoxa1		Hist1h2bc
Snord83b		Hist1h2bd
Tbpl1		Hist1h2be
Ptger2		Hist1h2bf
Gpr157		Hist1h2bg
Abca17		Hist1h2bh
NA		Hist1h2bi
NA		Hist1h2bj
NA		Hist1h2bk
Np4		Hist1h2bl
Lilrb4		Hist1h2bm
Car5a		Hist1h2bn
Tnfrsf14		Hist1h2bo
NA		Hist1h3b
LOC679748		Hist1h3c
Artn		Hist1h3f
Il10		Hist1h3g
NA		Hist1h3h
LOC120103283		Hist1h3i
NA		Hist1h3j
NA		Hist1h4b
Snord8		Hist1h4e
Chrm4		Hist1h4h
LOC120094286		Hist2h2ab
LOC100912849		Hist2h2be
Aqp7		Hist2h3d
NA		Hist4h4
RGD1309049		Hivep1
NA		Hivep3
Iyd		Hjurp
NA		Hk2
Foxq1		Hkr1
LOC120096386		Hmbox1
LOC120098012		Hmcn1
LOC120095401		Hmgb4
LOC120093342		Hnrnpa1p10
Npas4		Hnrnpa2b1
Nkx2-3		Hnrnpc
LOC120098252		Hnrnpd
NA		Hnrnpf
LOC120096384		Hnrnpl
NA		Hnrnpll
Snord49a		Hnrnpm
Msx3		Hnrnpu
Snord45a		Hnrnpul1
LOC120093331		Homer1
Tspan10		Homer3
NA		Hook3
NA		Hp1bp3
NA		Hpcal1
NA		Hpdl
LOC120096374		Hras
Actrt3		Hrat5
LOC120095708		Hrh2
Loricrin		Hrnr
RGD1306474		Hs3st5
NA		Hs6st1
Proser2		Hsd11b2
NA		Hsd17b1
Nhlh1		Hsd17b12
NA		Hsd17b14
LOC120093381		Hsd3b7
Pabpc4l		Hsdl1
Gmcl1-ps1		Hsdl2
Cib4		Hsfx4
LOC120101251		Hsp90aa1
Foxa2		Hspa14
NA		Hspg2
Snord66		Hsph1
Gtf2f1		Htr1d
LOC120095463		Htr2c
LOC120096376		Htr6
LOC102551431		Htt
Or1x2d		Hunk
Tbx6		Huwe1
Rprml		Hyal3
LOC120095739		Hyi
NA		Icam3
NA		Ick
LOC120097261		Icmt
NA		Icoslg
Mcoln1		Id2
NA		Id2-As1
NA		Idi2-As1
Olr1610		Ids
NA		Idua
RGD1564786		Ier2
Vnn3		Ier3
LOC120101274		Iffo1
NA		Ifitm10
Ndufa3-ps1		Ifnar2
NA		Ifnk
NA		Ifnlr1
NA		Ift80
LOC120093356		Igdcc3
NA		Igdcc4
NA		Igf1
RGD1559921		Igf1r
RGD1564129		Igf2
LOC120100339		Igf2bp1
LOC120099477		Igf2bp2
Mirlet7b		Igf2bp2-As1
Olr193		Igf2bp3
LOC120094917		Igll1
Or9k7		Iglon5
NA		Igsf9b
NA		Ikbke
LOC120101977		Il12rb1
LOC120093952		Il12rb2
Akr1c15		Il17c
Or8b12		Il17ra
NA		Il17rd
NA		Il18bp
LOC120093503		Il21r-As1
LOC120093446		Il34
LOC120103294		Il5
LOC120101235		Il6
NA		Ilf3
NA		Ina
NA		Inava
NA		Incenp
Vmn2r116l-ps14		Ine1
NA		Inf2
NA		Inhba
LOC120100232		Ino80d
RGD1563222		Inpp4a
Cltrn		Inpp5e
NA		Inpp5j
NA		Inppl1
LOC120099478		Insr
NA		Insrr
NA		Ints1
Skint8		Ints2
RGD1309651		Ints4p1
LOC120095435		Ints6-As1
RGD1565459		Ints7
Snord81		Invs
NA		Ipmk
Vom2r8		Ipo4
Cst6		Ipo5
Hoxa2		Ipo8
Acot6		Ipo9
LOC120100470		Iqcn
		Iqgap1
		Iqgap2
		Iqgap3
		Iqsec1
		Iqsec2
		Irak1
		Irf2bp1
		Irf2bp2
		Irf2bpl
		Irf4
		Irf7
		Irgq
		Irs1
		Irs2
		Irx2
		Isg20
		Isg20l2
		Ism1-As1
		Isy1-Rab43
		Itga2b
		Itga7
		Itga9-As1
		Itgb2
		Itgb4
		Itm2c
		Itpkb-It1
		Itpr2
		Itpripl2
		Itsn1
		Ivd
		Izumo1r
		Izumo4
		Jade1
		Jade2
		Jak1
		Jakmip1
		Jarid2
		Jarid2-As1
		Jazf1-As1
		Jcad
		Jmjd1c
		Jmjd8
		Jph3
		Jpt2
		Jrk
		Kank1
		Kank2
		Kansl1
		Kansl2
		Kazn
		Kazn-As1
		Kbtbd11-Ot1
		Kbtbd2
		Kcna5
		Kcna6
		Kcnc3
		Kcnc4
		Kcng1
		Kcng3
		Kcnh8
		Kcnj13
		Kcnj14
		Kcnk12
		Kcnma1-As1
		Kcnmb4
		Kcnn3
		Kcnq1ot1
		Kcnq2
		Kcnv2
		Kctd1
		Kctd10
		Kctd12
		Kctd13
		Kctd15
		Kctd17
		Kctd3
		Kdm2a
		Kdm2b
		Kdm3a
		Kdm3b
		Kdm4a
		Kdm4b
		Kdm5b
		Kdm5c
		Kdm6a
		Kdm6b
		Kdm8
		Khdc1
		Khdrbs1
		Khnyn
		Kiaa0040
		Kiaa0100
		Kiaa0355
		Kiaa0513
		Kiaa0754
		Kiaa0895
		Kiaa0895l
		Kiaa1211
		Kiaa1217
		Kiaa1324l
		Kiaa1468
		Kiaa1522
		Kiaa1549l
		Kiaa1614-As1
		Kiaa2026
		Kif11
		Kif13a
		Kif13b
		Kif17
		Kif1a
		Kif21a
		Kif21b
		Kif26a
		Kif2a
		Kif3c
		Kif5a
		Kif5b
		Kif5c
		Kif7
		Kif9
		Kirrel1
		Kirrel1-It1
		Klc1
		Klf11
		Klf13
		Klf15
		Klf16
		Klf3
		Klf4
		Klf5
		Klf6
		Klf7
		Klf9
		Klhdc4
		Klhl15
		Klhl17
		Klhl21
		Klhl36
		Klhl4
		Klhl42
		Klhl8
		Klkb1
		Klrd1
		Klrg2
		Kmt2a
		Kmt2b
		Kmt2c
		Kmt2d
		Kmt5b
		Kmt5c
		Kntc1
		Kpna6
		Kpnb1
		Krba1
		Kremen2
		Kri1
		Ksr1
		Ksr2
		Kyat1
		L1td1
		Lag3
		Lama5-As1
		Lamb1
		Lamc1-As1
		Lamc3
		Lamp1
		Lamp3
		Large2
		Larp1
		Larp4b
		Las1l
		Lat
		Lat2
		Lats1
		Lats2
		Lbhd1
		Lca5l
		Lcat
		Lclat1
		Lcor
		Ldb1
		Ldb2
		Ldhb
		Ldhd
		Ldlr
		Ldlrad2
		Ldlrap1
		Ldoc1
		Lemd1
		Lemd2
		Lemd3
		Lenep
		Leng8
		Lepr
		Letm1
		Letm2
		Lfng
		Lgals8-As1
		Lhfpl1
		Lhfpl4
		Lhpp
		Lhx3
		Lhx4-As1
		Lhx6
		Lig3
		Lilra6
		Limd1
		Limd2
		Limk1
		Lin28a
		Lin54
		Lin7b
		Linc00159
		Linc00163
		Linc00174
		Linc00189
		Linc00235
		Linc00265
		Linc00294
		Linc00304
		Linc00310
		Linc00311
		Linc00367
		Linc00392
		Linc00428
		Linc00470
		Linc00474
		Linc00517
		Linc00597
		Linc00607
		Linc00641
		Linc00645
		Linc00664
		Linc00665
		Linc00678
		Linc00680
		Linc00824
		Linc00854
		Linc00862
		Linc00900
		Linc00906
		Linc00922
		Linc00937
		Linc00941
		Linc00958
		Linc00963
		Linc00965
		Linc00989
		Linc00997
		Linc01000
		Linc01002
		Linc01006
		Linc01054
		Linc01061
		Linc01090
		Linc01099
		Linc01108
		Linc01138
		Linc01140
		Linc01148
		Linc01170
		Linc01195
		Linc01234
		Linc01243
		Linc01249
		Linc01291
		Linc01310
		Linc01315
		Linc01347
		Linc01356
		Linc01360
		Linc01361
		Linc01362
		Linc01370
		Linc01410
		Linc01424
		Linc01508
		Linc01567
		Linc01585
		Linc01592
		Linc01668
		Linc01678
		Linc01685
		Linc01687
		Linc01704
		Linc01708
		Linc01712
		Linc01737
		Linc01748
		Linc01876
		Linc01950
		Linc01957
		Linc01963
		Linc01979
		Linc01988
		Linc01989
		Linc02022
		Linc02046
		Linc02114
		Linc02126
		Linc02139
		Linc02211
		Linc02246
		Linc02257
		Linc02330
		Linc02367
		Linc02405
		Linc02428
		Linc02443
		Linc02444
		Linc02449
		Linc02474
		Linc02523
		Linc02534
		Linc02582
		Linc02588
		Linc-Ror
		Lingo1
		Lingo2
		Lingo3
		Liph
		Lipi
		Lmbr1
		Lmf1
		Lmf1-As1
		Lmln
		Lmna
		Lmnb1
		Lmnb2
		Lmtk2
		Lncpress1
		Lncpress2
		Lnp1
		Lnpk
		Lnx2
		Loc100126447
		Loc100126784
		Loc100128361
		Loc100128531
		Loc100128882
		Loc100129034
		Loc100129148
		Loc100129203
		Loc100129484
		Loc100129617
		Loc100129697
		Loc100129917
		Loc100129940
		Loc100130207
		Loc100130283
		Loc100130370
		Loc100130373
		Loc100130417
		Loc100130449
		Loc100130548
		Loc100130899
		Loc100130987
		Loc100131496
		Loc100133077
		Loc100133091
		Loc100133331
		Loc100134317
		Loc100287036
		Loc100287944
		Loc100288123
		Loc100288175
		Loc100288254
		Loc100288637
		Loc100288778
		Loc100289580
		Loc100505795
		Loc100505912
		Loc100506403
		Loc100506551
		Loc100506585
		Loc100506691
		Loc100506990
		Loc100507006
		Loc100507346
		Loc100507373
		Loc100507388
		Loc100507547
		Loc100652999
		Loc100996419
		Loc101060391
		Loc101926942
		Loc101926943
		Loc101927151
		Loc101927188
		Loc101927196
		Loc101927257
		Loc101927356
		Loc101927377
		Loc101927434
		Loc101927516
		Loc101927551
		Loc101927557
		Loc101927583
		Loc101927668
		Loc101927746
		Loc101927751
		Loc101927817
		Loc101927907
[truncated: 2,808 more rows]

## Sheet: D
Metascape enriched terms
Loss of regulation by Imp1 KD
	Category	Description	Count	%	Log10(P)
GO:0120035	GO Biological Processes	regulation of plasma membrane bounded cell projection organization	20	10.58	-3.89
GO:0051493	GO Biological Processes	regulation of cytoskeleton organization	18	9.52	-4.96
GO:0030029	GO Biological Processes	actin filament-based process	18	9.52	-4.49
GO:0034330	GO Biological Processes	cell junction organization	16	8.47	-3.26
GO:0043254	GO Biological Processes	regulation of protein-containing complex assembly	14	7.41	-3.73
GO:0030900	GO Biological Processes	forebrain development	14	7.41	-2.89
GO:0032535	GO Biological Processes	regulation of cellular component size	13	6.88	-3.63
GO:0061564	GO Biological Processes	axon development	13	6.88	-3.14
GO:1904062	GO Biological Processes	regulation of monoatomic cation transmembrane transport	12	6.35	-3.43
R-RNO-422475	Reactome Gene Sets	Axon guidance	11	5.82	-5.91
GO:0045664	GO Biological Processes	regulation of neuron differentiation	10	5.29	-3.77
GO:0050920	GO Biological Processes	regulation of chemotaxis	9	4.76	-3.28
GO:0007163	GO Biological Processes	establishment or maintenance of cell polarity	8	4.23	-2.9
GO:0001952	GO Biological Processes	regulation of cell-matrix adhesion	7	3.7	-3.43
GO:0001938	GO Biological Processes	positive regulation of endothelial cell proliferation	6	3.17	-2.89
GO:0098937	GO Biological Processes	anterograde dendritic transport	5	2.65	-6.77
GO:0014003	GO Biological Processes	oligodendrocyte development	5	2.65	-3.39
GO:0007215	GO Biological Processes	glutamate receptor signaling pathway	4	2.12	-2.88
GO:0045730	GO Biological Processes	respiratory burst	3	1.59	-3.4
GO:0060340	GO Biological Processes	positive regulation of type I interferon-mediated signaling pathway	3	1.59	-3.01

## Sheet: E
Official gene symbol	Average Log2(FC) LPS vs PBS ctrl KD	Average Log2(FC) LPS vs PBS ctrl KD
Actb	0.728262	0.492378
Kif26a	2.77753	1.12999
Lpar1	2.2668	0.900583
Crabp2	2.0914	0.609564
Kif1a	1.94636	0.7504
Ptpn11	1.94002	1.15891
Myo6	1.87133	0.883098
Map1b	1.78132	1.04744
Kif5b	1.75792	0.955027
Tppp	1.74637	0.949462
Tgfb3	1.6917	1.24827
Kank2	1.67023	0.629287
Sptbn1	1.60707	0.908353
Ctnnbip1	1.59406	0.8093
Arpc1b	1.55136	0.910975
Dpysl3	1.54623	0.529964
Igf2	1.48551	0.329182
Map4k4	1.4817	0.874427
Wasf3	1.46374	0.809222
Arhgef10	1.46121	0.940323
Tubb4a	1.44032	0.687058
Gpm6b	1.38717	0.737978
Fscn1	1.35071	0.80047
Kif21a	1.32845	0.621378
Myl6	1.31377	0.662683
Dysf	1.31168	-0.05646
Prkcz	1.3045	0.501189
Stmn4	1.29624	0.359231
Ret	1.28671	0.27217
Hsp90aa1	1.28394	0.468877
Nf2	1.23518	0.743049
Epb41l5	1.20579	0.375514
Prkar1a	1.17451	0.667522
Mapre1	1.15314	0.553363
Huwe1	1.12087	0.47625
Dpysl2	1.11889	0.453337
Parvb	1.10796	0.733078
Mical3	1.09445	0.371279
Bin1	1.04938	0.367139
Hspg2	1.02288	0.036425
Inppl1	1.01807	0.518875
Shroom2	1.01385	0.480368
Homer1	0.96055	0.413978
Hnrnpa2b1	0.953367	0.386345
Bcl6	-1.02064	-1.07633
Sh2b2	-1.09946	-1.04559
Cacna1c	-1.11925	-0.90211
Bcl11a	-1.16497	-1.02912
St8sia2	-1.31398	-1.64156
Dscam	-1.32234	-1.12116
Rreb1	-1.42485	-0.85688
Efnb3	-1.66911	-0.99234
Tbx6	-4.9122	-2.61309
Mcoln1	-5.17091	0.953088

## Sheet: F
Official gene symbol	Relative expression (LPS vs PBS crtl KD)	Relative expression (LPS vs PBS crtl KD)		Global normalization method followed by 2-(DDCt)
Actb	1.47474	3.25014
	1.78394	0.841922
	1.12665	1.51401
	0.606788	1.22825
	2.51115	1.10764
	2.77267
	2.34453
Arpc1b	1.64201	0.200337
	1.36067	1.37216
	1.11528	0.407439
	1.59551	1.59675
	4.0414	0.546881
	0.772543	0.438315
	1.16863	1.97407
Tgfb3	3.7463	0.537934
	1.32928	0.872193
	0.908849	0.711285
	3.15301	0.523566
	3.56186	1.22925
	0.5976	0.342837
	1.78362	1.8995
Tubb4a	1.31914	0.263062
	1.14946	1.40753
	2.95055	0.159112
	1.17987	0.999745
	2.58747	0.397327
	0.178722	0.099323
	2.65823	0.363946
Dysf	0.003286	0.192394
	0.428633	0.635412
	1.52731	2.19075
	2.21653	0.381125
	3.89199
	1.25978
	1.37441
Kif1a	1.9185	0.706831
	2.24606	0.523843
	0.963161	3.63323
	0.379182	0.617813
	2.89903	0.826609
	0.373344
Hnrnpa2b1	0.97734	1.45708
	1.57279	1.05918
	1.43301	1.12356
	1.06859	1.61861
	0.488012	0.621802
	0.664679
	1.27229
Kif26a	0.687993	3.07066
	0.636306	0.406265
	0.59887	0.404151
	1.68873	0.367451
	2.02606	0.677786
	2.94634
	0.877927
Map1b	1.02838	1.11312
	1.09692	0.940916
	0.697831	0.917577
	0.635649	0.526633
	2.04913	0.534799
	0.538507	0.419493
	0.603432	4.04526
Bcl6	1.82825	2.3875
	3.19386	0.241506
	1.0136	0.021231
	0.601158	0.340798
	3.11082	2.77118
	0.3681
	0.52719
