# Supplementary material for: RNA-binding protein IMP1/ZBP1 directs local translation in microglial processes to regulate motility and phagocytosis during inflammation
Source: PLoS Biol. 2025 Nov 10;23(11):e3003463. doi: 10.1371/journal.pbio.3003463 (PMC12599960; doi:10.1371/journal.pbio.3003463)
Supplement: S7 Data — Contains 7 spreadsheets with raw data corresponding to Fig 7Aii, 7Aiii, 7Aiv, 7Bii, 7Biii, 7Ci, 7Ciii, and 7Dii as indicated. (XLSX) [file pbio.3003463.s018.xlsx]

## Sheet: Aii
Aii
			Saline saline						LPS saline							Saline anisomycin						LPS anisomycin
			Mean Nº of intersections per animal						Mean Nº of intersections per animal							Mean Nº of intersections per animal						Mean Nº of intersections per animal
			N1 n2	N2 n4	N3 n4				N1 n4	N2 n1	N2 n5	N3 n1				N1 n3	N2 n3	N3 n2				N1 n1	N2 n3	N3 n3
	Distance from the nucleus (μm)	0	0	0	0		Distance from the nucleus (μm)	0	0	0	0	0		Distance from the nucleus (μm)	0	0	0	0		Distance from the nucleus (μm)	0	0	0	0
		2	1	1	1			2	1	1	1	1			2	1	1	1			2	1	1	1
		4	1.83333	2.125	2.33333			4	1.55556	2.55556	2	1.77778			4	2.66667	1.88889	1.625			4	2.5	1.875	1.77778
		6	4.25	4.25	4.11111			6	5	5.44444	4	4.66667			6	4.77778	4.77778	4.375			6	4.875	3.875	4
		8	5.08333	5.25	5			8	7.77778	6.55556	5.55556	6.55556			8	6.88889	6	5.5			8	6.625	4.25	6.33333
		10	5.58333	6	6.22222			10	7.88889	6	6.11111	7.55556			10	5.77778	6.22222	6.75			10	7.25	4.75	6
		12	6	6.25	6.55556			12	8.44444	6.11111	7.55556	8			12	6.88889	7.88889	7.375			12	7.75	5.125	5.88889
		14	6.5	6.125	6.88889			14	8.88889	6.22222	8.11111	8.33333			14	6.88889	6.55556	7.625			14	7.75	5.5	5.88889
		16	6.75	5	7.22222			16	9	6	7.66667	7.55556			16	5.88889	7.11111	7.25			16	7	5.625	6
		18	6.58333	5	7			18	7.88889	4.77778	6.22222	8.22222			18	4.88889	7.33333	8.125			18	7.25	5	5.66667
		20	5.66667	4.25	6.33333			20	7.44444	4.44444	6	6.88889			20	4.22222	7.11111	6.5			20	5.375	3.875	6
		22	5.91667	3	7			22	6.88889	3.11111	5.44444	6.33333			22	3.88889	6.66667	4.5			22	5.25	4.85714	5.11111
		24	4.66667	3.25	6.22222			24	5.22222	2.66667	3.55556	6.33333			24	3.22222	5.77778	3.85714			24	3.42857	3.85714	3.77778
		26	4.16667	2.75	5.11111			26	4.66667	2.14286	3.75	5.55556			26	3.42857	4	3			26	2.71429	3	3.44444
		28	3.81818	2.85714	4.66667			28	4.22222	2.33333	3.75	5.77778			28	3.14286	3.5	3			28	2.57143	3	2.55556
		30	4	2.71429	5.55556			30	4.11111	2	2.25	4.11111			30	3.28571	3	3.5			30	2.28571	2.16667	2.125
		32	4	2	4.375			32	3.875	2	2	4.375			32	2	2.25	2.83333			32	1.66667	2.16667	1.75
		34	3	2	3.42857			34	3.85714	2.5	1.75	3.875			34	1.71429	1.85714	2.5			34	5.5	1.8	1.42857
		36	2	1.57143	3			36	3.66667	2.5	1.25	4			36	1.6	1.6	2			36	3.5	2.25	2.25
		38	2.4	0.857143	3			38	2.66667	3	0.333333	3.6			38	2	1	2			38	2	2.25	2
		40	2	1.25	2.8			40	2.75	1	1	3			40	2	1	1.66667			40	1.5	1.75	1.5
		42	1.25	1	1.8			42	3	2	1	3.25			42	2	1	1			42	0.5	3	1.5
		44	1	1	1.66667			44	4	4	1	2.33333			44	1		1			44		2.66667	1
		46	2.5	2	1			46	3.5	3	1	2			46	1					46		2.5
		48	2	2	1			48	3	3	0	2			48	1					48		1.5
		50	2	4	1			50	3.5	2		1.5			50	1					50		2.5
		52						52	6	2		2			52						52		2
		54						54	2	2		2			54						54		1
		56						56	2	4		0			56						56
		58						58	2	3		1			58						58
		60						60	4	5		0			60						60
		62						62	1	3					62						62
		64						64		1					64						64
		66						66		0					66						66

## Sheet: Aiii
			Saline saline						LPS saline							Saline anisomycin						LPS anisomycin
			Maximum radius (relative to saline)						Maximum radius (relative to saline)							Maximum radius (relative to saline)						Maximum radius (relative to saline)
			N1 n2	N2 n4	N3 n4				N1 n4	N2 n1	N2 n5	N3 n1				N1 n3	N2 n3	N3 n2				N1 n1	N2 n3	N3 n3
	Nº of cortical microglia	Cell 1	0.966985	0.958932	0.898104		Nº of cortical microglia	Cell 1	1.30683	1.65958	0.634037	0.868917		Nº of cortical microglia	Cell 1	0.893204	0.693296	0.916257		Nº of cortical microglia	Cell 1	0.587046	0.534874	0.878948
		Cell 2	1.08543	0.666039	0.883083			Cell 2	1.07094	0.663778	0.955056	1.48289			Cell 2	0.616984	0.855321	0.651865			Cell 2	0.857493	1.03283	0.947303
		Cell 3	0.958699	1.0334	1.16778			Cell 3	0.998129	0.711857	0.837953	1.23733			Cell 3	1.30303	0.901113	0.926385			Cell 3	1.08869	0.871745	1.06858
		Cell 4	0.790381	0.965441	1.03748			Cell 4	0.77091	0.76145	0.807665	1.0562			Cell 4	0.940176	1.00239	1.0628			Cell 4	0.839176	0.700949	0.824685
		Cell 5	0.922347	1.05534	1.25788			Cell 5	1.60952	0.601388	0.780657	0.771131			Cell 5	0.946924	0.938856	1.11814			Cell 5	0.798873	1.31809	0.900502
		Cell 6	1.31611	1.0973	0.738202			Cell 6	1.04051	0.736877	0.89848	1.0274			Cell 6	0.916652	1.05747	1.04431			Cell 6	0.848924	1.35163	0.843694
		Cell 7	1.02576	1.26623	0.78789			Cell 7	1.02117	0.829878	0.825406	0.845896			Cell 7	1.01191	0.878304	0.838361			Cell 7	0.822013	0.810249	1.08834
		Cell 8	0.963881	0.957317	1.05896			Cell 8	0.832916	0.627254	0.964621	0.860869			Cell 8	0.624321	0.832661	0.556673			Cell 8	1.12448	1.11099	0.842177
		Cell 9	1.22101		1.17062			Cell 9	0.904158	0.940967	1.20961	1.12905			Cell 9	0.928196	0.92109				Cell 9			0.697761
		Cell 10	0.891587					Cell 10							Cell 10						Cell 10
		Cell 11	0.698924					Cell 11							Cell 11						Cell 11
		Cell 12	1.15888					Cell 12							Cell 12						Cell 12

## Sheet: Aiv
			Saline saline						LPS saline							Saline anisomycin						LPS anisomycin
			Mean nº of intersection (relative to saline)						Maximum radius (relative to saline)							Maximum radius (relative to saline)						Maximum radius (relative to saline)
			N1 n2	N2 n4	N3 n4				N1 n4	N2 n1	N2 n5	N3 n1				N1 n3	N2 n3	N3 n2				N1 n1	N2 n3	N3 n3
	Nº of cortical microglia	Cell 1	1.17325	0.923055	1.72157		Nº of cortical microglia	Cell 1	1.0218	0.862232	1.57212	1.35956		Nº of cortical microglia	Cell 1	0.841508	1.99282	1.01459		Nº of cortical microglia	Cell 1	1.094	0.591341	0.639867
		Cell 2	1.23274	1.42964	0.748427			Cell 2	1.1921	1.01795	1.01683	0.740218			Cell 2	0.965032	1.34178	1.08929			Cell 2	1.31971	0.770715	0.691171
		Cell 3	0.761353	0.661739	1.07965			Cell 3	1.05177	0.784512	1.14382	1.35443			Cell 3	0.944596	1.36093	1.21981			Cell 3	0.658492	0.679197	0.850214
		Cell 4	0.862852	1.06695	0.646434			Cell 4	1.20027	1.08891	1.20155	1.12377			Cell 4	0.731608	1.01373	0.703689			Cell 4	0.960718	0.844773	1.01336
		Cell 5	0.921662	0.901091	0.492521			Cell 5	1.4723	1.57212	1.2069	0.971292			Cell 5	1.07221	1.97114	1.01685			Cell 5	1.18074	1.28884	0.729752
		Cell 6	1.11717	0.934319	0.766075			Cell 6	0.872389	1.60901	1.00134	1.01582			Cell 6	0.894868	0.844773	0.605801			Cell 6	1.31971	1.22013	1.19518
		Cell 7	1.2668	0.878564	1.00043			Cell 7	1.68506	1.26716	1.44315	1.59351			Cell 7	1.03974	1.3584	0.965752			Cell 7	0.908265	0.994861	0.662235
		Cell 8	1.29927	1.20465	0.987094			Cell 8	1.22616	1.57212	2.01816	1.03819			Cell 8	0.80495	1.19676	0.84139			Cell 8	1.34083	1.07286	0.875661
		Cell 9	0.582425		1.5578			Cell 9	1.37648	0.891799	1.00387	0.746169			Cell 9	0.98842	1.25899				Cell 9			0.776952
		Cell 10	0.788147					Cell 10							Cell 10						Cell 10
		Cell 11	1.09741					Cell 11							Cell 11						Cell 11
		Cell 12	0.896912					Cell 12							Cell 12						Cell 12

## Sheet: Bii-Biii
	Bii		Filopodia frequency
			Ctrl KD PBS						Ctrl KD LPS
		Distance from the tip (μm)	Exp 1	Exp 2	Exp 3	Exp 4	Exp 5	Exp 6	Exp 1	Exp 2	Exp 3	Exp 4	Exp 5	Exp 6
		0-5	0.11014	0.243129	0.135481	0.21422	0.179734	0.137184	0.145658	0.256246	0.196721	0.215148	0.168675	0.128584
		5 - 10	0.11014	0.137421	0.0641754	0.140351	0.189719	0.180505	0.106443	0.130738	0.136192	0.0870838	0.136546	0.140638
		10 - 15	0.0891608	0.038055	0.0760597	0.141274	0.159024	0.144404	0.117647	0.0639163	0.105927	0.0922064	0.0923695	0.16073
		15-20	0.0611888	0.116279	0.0818698	0.121884	0.138683	0.104693	0.102708	0.130738	0.0504414	0.131723	0.0963855	0.183053
		20-25	0.0393357	0.0951374	0.0818698	0.149584	0.133136	0.144404	0.107376	0.10459	0.132409	0.166484	0.0240964	0.149249
		25-30	0.0786713	0.0528541	0.0911132	0.232687	0.0998521	0.144404	0.112045	0.313771	0.113493	0.153677	0.0722892	0.130593
		30-35	0.0917832	0.0634249	0.0653638		0.0998521	0.144404	0.140056	0	0.264817	0.153677	0.144578	0.107153
		35-40	0.0655594	0.0634249	0.0831903				0.0840336				0.144578
		40-45	0.354021	0.190275	0.237687				0.0840336				0.120482
	Biii		Filopodia frequency
			Imp1 KD PBS						Ctrl KD LPS
		Distance from the tip (μm)	Exp 1	Exp 2	Exp 3	Exp 4	Exp 5	Exp 6	Exp 1	Exp 2	Exp 3	Exp 4	Exp 5	Exp 6
		0-5	0.137984	0.314898	0.111741	0.209302	0.318501	0.0795467	0.295652	0.348653	0.0847873	0.208556	0.219512	0.200456
		5 - 10	0.105788	0.314898	0.14332	0.453488	0.299766	0.095864	0.208696	0.183835	0.115068	0.224599	0.219512	0.150342
		10 - 15	0.133384	0.0959368	0.0825911	0.127907	0.206089	0.0652691	0.156522	0.18225	0.0989185	0.0588235	0.15331	0.154897
		15-20	0.103488	0.0711061	0.0995951	0.0930233	0.128806	0.095864	0.0782609	0.0316957	0.0847873	0.106952	0.156794	0.118451
		20-25	0.0804906	0	0.097166	0.0581395	0.0468384	0.0770538	0.0521739	0	0.0656092	0.0534759	0.250871	0.102506
		25-30	0.0958221	0.20316	0.0931174	0.0581395	0	0.0662889	0.0521739	0	0.0865177	0.0534759	0	0.113895
		30-35	0.0843235		0.0809717	0		0.0713881	0.0521739	0.126783	0.0706561	0.13369		0.0911162
		35-40	0.155232		0.0728745	0		0.0611898	0.104348	0.126783	0.0605624	0.0534759		0.0683371
		40-45	0.103488		0.218623			0.387535			0.333093	0.106952

## Sheet: Ci
		No transfected PBS
		Motility (μm/seg)
		Experiment 1	Experiment 2	Experiment 3	Experiment 4	Experiment 5
	t= 0min	0.206814	0.160848	0.210423	0.335858	0.174792
	t= 5min		0.197162	0.202274	0.214681	0.119901
	t= 10min	0.344529	0.180481	0.095535	0.195609	0.129233
	t= 15min		0.257528	0.137641	0.230359	0.153081
	t= 20min	0.248081	0.19983	0.192203	0.247291	0.185308
	t= 30min	0.213687	0.239144	0.278583	0.277698	0.204725
		No transfected LPS
		Motility (μm/seg)
		Experiment 1	Experiment 2	Experiment 3	Experiment 4	Experiment 5
	t= 0min	0.29049	0.267392	0.186908	0.179487	0.059337
	t= 5min		0.202322	0.294986	0.203765	0.123575
	t= 10min	0.382148	0.3224	0.253093	0.267899	0.17764
	t= 15min		0.340376	0.31418	0.275354	0.191697
	t= 20min	0.290764	0.228777	0.156217	0.192968	0.127922
	t= 30min	0.232116	0.099075	0.232174	0.199368	0.147406

## Sheet: Ciii
		Ctrl KD PBS						Imp1 KD PBS
		Mean motility (μm/seg) for each experiment						Mean motility (μm/seg) for each experiment
		Experiment 1	Experiment 2	Experiment 3	Experiment 4			Experiment 1	Experiment 2	Experiment 3	Experiment 4
	t= 10min	0.183472	0.184974	0.168693	0.149703		t= 10min	0.167122	0.155058	0.156072	0.138992
		Ctrl KD LPS						Imp1 KD PBS
		Mean motility (μm/seg) for each experiment						Mean motility (μm/seg) for each experiment
		Experiment 1	Experiment 2	Experiment 3	Experiment 4			Experiment 1	Experiment 2	Experiment 3	Experiment 4
	t= 10min	0.220154	0.369736	0.278113	0.188874		t= 10min	0.114255	0.220183	0.153296	0.110928

## Sheet: Dii
		Ctrl KD PBS								Imp1 KD PBS
		% Phalloidin occupied area of PeMPs								% Phalloidin occupied area of PeMPs
		Cell 1	Cell 2	Cell 3	Cell 4	Cell 5	Mean			Cell 1	Cell 2	Cell 3	Cell 4	Cell 5	Mean
	Experiment 1	5.095	2.563	1.854	0.825	4.53	2.9734		Experiment 1	2.907	2.306	1.897	1.042	3.39	2.3084
	Experiment 2	4.995	8.257	5.133	7.411	6.441	6.4474		Experiment 2	14.121	10.748	7.271	8.437	18.406	11.7966
	Experiment 3	41.813	45.647	42.45	36.831	45.121	42.3724		Experiment 3	16.326	41.986	46.762	33.653	45.758	36.897
	Experiment 4	30.679	38.683	15.68	21.242	33.94	28.0448		Experiment 4	20.09	26.917	27.878	40.642	18.809	26.8672
	Experiment 5	0.989	1.187	1.804	1.082	0.555	1.1234		Experiment 5	3.919	3.027	4.795	9.488	4.618	5.1694
	Experiment 6	36.878	28.586	24.435	42.628	27.349	31.9752		Experiment 6	32.203	45.077	37.546	34.407	28.273	35.5012
		Ctrl KD LPS								Imp1 KD LPS
		% Phalloidin occupied area of PeMPs								% Phalloidin occupied area of PeMPs
		Cell 1	Cell 2	Cell 3	Cell 4	Cell 5	Mean			Cell 1	Cell 2	Cell 3	Cell 4	Cell 5	Mean
	Experiment 1	11.159	2.993	2.295	3.503	4.648	4.9196		Experiment 1	2.387	4.409	1.551	2.499	1.049	2.379
	Experiment 2	18.237	15.858	5.013	5.186	3.719	9.6026		Experiment 2	1.891	7.807	5.184	5.926	1.787	4.519
	Experiment 3	35.147	48.014	46.351	44.421	42.28	43.2426		Experiment 3	27.684	18.047	28.413	31.194	46.422	30.352
	Experiment 4	34.745	38.291	43.567	19.068	43.332	35.8006		Experiment 4	12.76	5.536	10.359	16.224	10.971	11.17
	Experiment 5	1.93	0.492	1.631	1.145	1.097	1.259		Experiment 5	1.878	5.895	5.465	1.549	1.733	3.304
	Experiment 6	31.122	26.954	49.518	29.994	48.511	37.2198		Experiment 6	12.845	19.889	26.225	8.92	11.034	15.7826
