# Supplementary material for: RNA-binding protein IMP1/ZBP1 directs local translation in microglial processes to regulate motility and phagocytosis during inflammation
Source: PLoS Biol. 2025 Nov 10;23(11):e3003463. doi: 10.1371/journal.pbio.3003463 (PMC12599960; doi:10.1371/journal.pbio.3003463)
Supplement: S8 Data — Contains 7 spreadsheets with raw data corresponding to Fig 8Aii, 8Av, 8Avi, 8Bii, 8Bv, 8Bvi, and 8C as indicated. (XLSX) [file pbio.3003463.s019.xlsx]

## Sheet: Aii
		Animal					Animal							Animal								Animal									Animal							Animal				Animal
		N1 n2 saline saline					N1 n4 LPS saline							N2 n4 saline saline								N2 n1 LPS saline									N2 n5 LPS saline							N3 n4 saline saline				N3 n1 LPS saline
		Phagocytic PeMP	IMP1 intensity measurement				Phagocytic PeMP	IMP1 intensity measurement						Phagocytic PeMP	IMP1 intensity measurement							Phagocytic PeMP	IMP1 intensity measurement								Phagocytic PeMP	IMP1 intensity measurement						Phagocytic PeMP	IMP1 intensity measurement			Phagocytic PeMP	IMP1 intensity measurement
		Distance	Cell 1	Cell 2			Distance	Cell 1	Cell 2	Cell 3	Cell4			Distance	Cell 1	Cell 2	Cell 3	Cell4	Cell 5			Distance	Cell 1	Cell 2	Cell 3	Cell4	Cell 5	Cell 6			Distance	Cell 1	Cell 2	Cell 3	Cell4			Distance	Cell 1			Distance	Cell 1
	Nucleus	0	4.29359	1.6575		Nucleus	0	5.8334	12.0644	1.4509	8.324		Nucleus	0	4.9138	1.89088	4.8472	1.5841	0.5254		Nucleus	0	2.9667	4.8177	10.9143	16.6325	1.35096	2.3591		Nucleus	0	6.3435	3.7552	1.924	1.2797		Nucleus	0	13.2644		Nucleus	0	9.1555
		0.0947	3.31118	1.4273			0.0947	5.3709	11.7555	1.1101	8.112			0.0947	5.2357	2.01755	5.4112	1.3385	1.0917			0.0947	2.96334	3.5818	9.26275	17.7644	1.83595	1.5515			0.0947	4.6939	5.2179	2.0007	0.956			0.0947	13.6161			0.0947	9.9146
		0.1894	2.59437	2.9042			0.1894	3.9038	10.9662	1.1697	8.2986			0.1894	5.4256	1.93282	3.7386	0.812	1.674			0.1894	2.67422	3.1333	8.22289	18.5114	1.82032	2.0595			0.1894	4.8329	5.8988	1.9483	1.4246			0.1894	14.3145			0.1894	9.5758
		0.2841	2.19624	3.1617			0.2841	3.348	10.6771	1.0154	6.7448			0.2841	6.0957	1.51762	4.3822	0.8172	2.6614			0.2841	2.25623	2.7474	7.57839	19.4855	2.10123	1.7236			0.2841	4.503	6.7304	3.0265	1.2113			0.2841	16.0974			0.2841	8.9069
		0.3788	1.89862	3.5295			0.3788	4.1711	10.0773	1.0649	7.0459			0.3788	6.5221	2.27071	4.3078	1.0932	2.8619			0.3788	2.17947	2.4727	6.24912	21.7171	2.54926	1.0279			0.3788	4.5917	7.8845	4.1355	1.2822			0.3788	18.1652			0.3788	10.0679
		0.4735	1.6997	3.689			0.4735	3.3565	10.119	0.8169	9.6613			0.4735	6.4872	2.36066	3.5393	1.8312	3.7166			0.4735	1.70636	2.385	5.74651	20.1241	1.55631	0.928			0.4735	3.963	7.9393	6.3873	1.3158			0.4735	20.3032			0.4735	9.7026
		0.5682	1.81016	3.0702			0.5682	2.9062	9.6932	0.5576	11.3385			0.5682	6.2572	3.21145	3.7408	2.0819	2.7537			0.5682	1.54465	2.0089	3.99927	20.7186	2.03629	0.9952			0.5682	3.953	8.4965	6.702	1.1873			0.5682	19.4861			0.5682	8.059
		0.6629	2.39498	2.0781			0.6629	2.5296	9.6677	0.8767	12.4485			0.6629	5.9472	3.17544	2.361	2.217	2.3748			0.6629	1.44222	1.5112	3.60715	20.0573	2.57531	0.801			0.6629	4.4323	8.6822	6.2055	1.7985			0.6629	17.7222			0.6629	9.2884
		0.7576	1.55013	2.0716			0.7576	2.2569	9.4124	0.9213	12.953			0.7576	6.0823	3.87583	2.5273	3.0756	1.8732			0.7576	1.00048	1.2012	2.45285	20.7281	2.33154	1.2814			0.7576	4.4922	9.9114	6.1845	1.7777			0.7576	13.5004			0.7576	10.6111
		0.8523	1.89891	2.3821			0.8523	1.968	9.8149	0.6115	12.9273			0.8523	5.7112	3.50095	3.2354	3.5353	1.8655			0.8523	1.22646	0.804	2.12724	20.4313	1.30711	2.5582			0.8523	4.7561	9.8836	7.0689	1.4377			0.8523	8.9752			0.8523	11.2467
		0.947	2.28586	1.7692			0.947	3.2774	10.4031	0.8286	13.1334			0.947	5.4552	3.01679	3.2469	4.1194	1.591			0.947	1.3859	1.0998	2.19879	19.7699	1.35672	3.2579			0.947	6.0415	9.1661	7.5308	1.3532			0.947	6.4196			0.947	11.7132
		1.0417	2.05088	1.4148			1.0417	3.7346	10.5917	0.9431	13.3921			1.0417	5.3311	2.6529	3.0296	3.1524	1.4155			1.0417	1.98678	1.3642	1.60925	17.9786	1.75328	3.3868			1.0417	5.8995	9.2847	6.4689	1.7036			1.0417	4.2855			1.0417	13.1209
		1.1364	2.17296	1.2341			1.1364	3.7927	10.9772	0.5309	15.2372			1.1364	5.1244	2.49829	2.6409	2.5538	2.3192			1.1364	2.48704	1.6188	1.82143	19.6719	2.14176	3.9165			1.1364	6.0101	7.7452	6.4431	0.9079			1.1364	3.257			1.1364	12.6512
		1.2311	1.8135	0.9618			1.2311	3.4935	11.3234	1.0995	14.5414			1.2311	5.074	1.66939	2.9027	1.8817	2.467			1.2311	2.4625	1.5322	2.03536	18.2659	2.3244	3.948			1.2311	5.2294	7.9265	6.1497	1.1721			1.2311	3.1145			1.2311	14.9676
		1.3258	1.6952	0.9808			1.3258	3.7752	10.5144	1.1893	15.6486			1.3258	5.0017	1.28148	1.5336	1.7439	2.945			1.3258	2.65761	1.2402	1.9108	18.1324	2.06231	4.1095			1.3258	6.5653	6.5774	5.2122	0.8746			1.3258	2.1004			1.3258	15.2265
		1.4205	2.26811	1.0624			1.4205	3.6053	10.2124	1.0337	16.4759			1.4205	4.7793	1.47091	1.8467	2.6111	2.7966			1.4205	2.78107	2.0544	1.69669	17.8381	3.11417	3.6725			1.4205	6.7853	5.0554	3.5422	0.7246			1.4205	1.7383			1.4205	15.2319
		1.5152	2.70417	1.7311			1.5152	3.8264	10.7277	2.2795	15.6782			1.5152	4.2539	2.21603	1.4349	2.8042	2.8399			1.5152	3.27178	2.197	1.94262	17.9285	2.99699	3.3928			1.5152	6.5312	3.6443	1.7895	1.2753			1.5152	2.7704			1.5152	17.4002
		1.6098	3.26794	1.8354			1.6098	2.9172	12.4178	1.5244	14.7166			1.6098	3.7573	1.75493	1.7831	2.3413	2.4083			1.6098	3.49152	2.7171	1.60207	20.4941	2.53367	3.2964			1.6098	6.2434	2.6912	1.3681	1.584			1.6098	2.5677			1.6098	18.987
		1.7045	3.29785	1.7929			1.7045	1.4801	13.1644	2.2118	12.808			1.7045	3.2145	2.0813	2.7112	2.4173	3.1754			1.7045	3.1779	3.4312	1.17234	18.9476	3.40742	3.307			1.7045	5.6924	2.0784	1.3597	1.6693			1.7045	2.6719			1.7045	18.0748
		1.7992	3.28394	2.534			1.7992	1.6069	14.3579	1.8158	11.6338			1.7992	2.727	2.40622	2.9478	2.6068	3.2003			1.7992	2.51657	2.5878	1.49624	18.0716	2.96859	3.5183			1.7992	5.5336	1.6869	1.2998	2.6133			1.7992	4.1091			1.7992	16.7231
		1.8939	3.27282	2.1472			1.8939	2.8902	14.9617	1.608	9.6898			1.8939	2.7566	2.34664	2.8834	3.54	3.5304			1.8939	1.84983	2.3869	0.98621	18.3094	2.93994	3.7564			1.8939	4.6463	1.6686	0.8208	1.5489			1.8939	4.2779			1.8939	16.127
		1.9886	3.49223	1.6314			1.9886	2.4119	15.5752	2.1828	9.5589			1.9886	2.644	3.23171	3.6477	4.1162	3.263			1.9886	1.4829	2.0693	1.52935	18.9491	3.3151	3.2923			1.9886	4.5565	2.4216	0.7647	2.0026			1.9886	4.4192			1.9886	17.8838
		2.0833	3.46702	1.9424			2.0833	1.7108	16.2489	2.2242	6.6509			2.0833	2.1491	2.84041	2.6903	5.0104	2.6187			2.0833	1.26748	1.7745	1.2806	17.9011	3.05887	3.1807			2.0833	4.1354	2.9968	0.6236	1.375			2.0833	4.5203			2.0833	16.6134
		2.178	2.88524	1.8711			2.178	2.3782	16.6444	2.4358	5.4628			2.178	2.047	3.12763	3.3892	3.6183	2.5792			2.178	1.55491	1.6923	2.62582	18.8342	2.00128	3.7074			2.178	2.8475	4.4232	1.0772	1.0459			2.178	4.786			2.178	16.7253
		2.2727	3.44332	1.2624			2.2727	1.6382	15.8241	2.8759	4.2079			2.2727	1.8239	3.73733	5.3963	1.3313	2.6104			2.2727	2.39981	1.172	3.17637	21.2833	1.88598	2.8293			2.2727	2.5733	4.6087	1.3213	0.6052			2.2727	3.5257			2.2727	16.6449
		2.3674	2.10983	1.0378			2.3674	1.9561	15.7696	2.9156	3.4277			2.3674	1.7839	3.91086	6.3261	1.532	3.5377			2.3674	2.24963	0.7628	4.65111	20.7368	2.28781	3.0807			2.3674	2.1373	6.0802	1.3102	0.9349			2.3674	3.8742			2.3674	16.3893
		2.4621	2.33801	1.3758			2.4621	1.6969	16.0929	3.8355	3.8347			2.4621	1.7163	4.40044	6.7228	2.1892	5.6717			2.4621	2.34146	1.5157	5.11193	21.2598	1.9107	4.3683			2.4621	1.2323	6.5161	0.5697	1.3313			2.4621	3.7921			2.4621	15.594
		2.5568	2.40996	1.0071			2.5568	1.8977	16.8088	3.5366	5.2133			2.5568	1.8798	4.23245	8.2324	1.9169	6.2316			2.5568	2.46205	2.0574	5.50668	20.87	1.61809	4.8947			2.5568	1.4096	5.9586	0.6551	2.0784			2.5568	3.7451			2.5568	14.1564
		2.6515	2.07637	1.2608			2.6515	2.3068	17.8588	2.9753	6.3801			2.6515	2.1253	3.47607	9.3401	1.4293	7.1303			2.6515	2.41847	0.9685	5.77408	23.3759	3.08456	5.9444			2.6515	0.504	6.8675	0.919	1.572			2.6515	3.0424			2.6515	12.471
		2.7462	1.54655	1.1643			2.7462	1.505	17.7219	2.6382	6.3994			2.7462	2.4132	2.89243	10.0789	1.9769	9.3292			2.7462	2.51854	1.2563	4.82591	23.4126	2.63872	6.0804			2.7462	1.6189	6.8152	1.1327	2.5569			2.7462	3.5198			2.7462	12.0456
		2.8409	1.10788	1.4287			2.8409	1.9746	18.0281	3.3635	8.1885			2.8409	2.2487	2.39737	10.909	1.4224	10.2989			2.8409	2.41244	1.32	4.32218	22.2285	2.34393	6.7234			2.8409	1.2786	7.7286	1.7545	3.5861			2.8409	4.8162			2.8409	8.6414
		2.9356	1.27537	1.5748			2.9356	0.9797	18.3921	3.303	8.0236			2.9356	1.7249	2.15689	13.0557	0.9697	11.0138			2.9356	2.06413	1.3758	4.07269	21.3797	2.35532	7.181			2.9356	3.2819	8.898	1.794	3.6241			2.9356	6.5338			2.9356	7.0475
		3.0303	1.39773	3.0272			3.0303	0.7944	19.0704	2.7679	8.3935			3.0303	1.622	1.79292	14.8223	2.3553	11.384			3.0303	2.28011	1.453	4.50745	21.3837	1.50676	5.975			3.0303	2.6395	9.0222	3.6363	3.5308			3.0303	7.7378			3.0303	5.9141
		3.125	1.2183	3.6715			3.125	1.0745	19.8284	2.4663	8.1805			3.125	1.5223	1.77298	17.4806	1.305	11.6306			3.125	2.26854	1.6859	5.20789	21.3438	1.99029	5.1274			3.125	4.5168	11.2138	3.2789	3.887			3.125	9.576			3.125	7.5329
		3.2197	1.11179	4.2001			3.2197	1.2691	21.2361	1.6567	7.5041			3.2197	0.9639	1.70009	19.9803	1.0644	11.9262			3.2197	1.98387	2.0516	4.94842	22.1219	2.35582	5.6687			3.2197	4.9249	11.277	3.6194	3.6856			3.2197	11.4391			3.2197	9.0565
		3.3144	1.357	5.4531			3.3144	1.089	21.1082	2.0772	6.5882			3.3144	1.0803	1.31926	22.008	1.4442	11.5191			3.3144	2.7338	2.8951	4.91379	19.025	1.9656	5.504			3.3144	5.1282	11.7991	3.5237	3.756			3.3144	14.2361			3.3144	7.8893
		3.4091	2.022	4.9397			3.4091	1.2181	23.7317	2.3472	7.2789			3.4091	1.3796	1.51421	23.3808	2.0883	9.4712			3.4091	2.57085	2.7889	4.10121	18.1141	2.4079	6.261			3.4091	5.8883	13.0224	2.9831	3.8993			3.4091	15.5822			3.4091	7.5675
		3.5038	2.59225	4.7357			3.5038	1.8184	24.6285	2.7051	6.9457			3.5038	1.7554	1.5737	24.1606	3.5201	8.0959			3.5038	3.48332	3.9807	3.60635	19.1028	2.29094	8.1728			3.5038	6.146	13.7916	2.6494	3.9032			3.5038	18.6825			3.5038	6.8556
		3.5985	2.51741	3.4784			3.5985	2.7224	23.6072	2.3755	8.1665			3.5985	2.1711	1.27788	24.0325	3.1612	6.4985			3.5985	2.659	3.9152	3.64398	18.86	1.99828	9.3833			3.5985	5.5887	13.7743	2.9031	4.41			3.5985	19.1595			3.5985	6.0128
		3.6932	3.27168	3.2411			3.6932	2.5759	22.9857	1.8086	8.7763			3.6932	2.2223	1.68973	22.0753	2.8501	6.8477			3.6932	1.999	4.7149	3.83825	18.5412	1.10394	9.8275			3.6932	5.9684	13.1361	3.4575	4.9188			3.6932	19.4089			3.6932	7.7867
		3.7879	4.13245	2.6652			3.7879	3.7051	23.8025	1.7374	9.6381			3.7879	2.2749	1.32415	19.9622	2.5661	7.1649			3.7879	2.05113	4.0721	4.69543	19.7108	1.82712	10.7126			3.7879	6.9274	12.7289	4.7379	5.0222			3.7879	20.1281			3.7879	8.5644
		3.8826	5.16112	2.8427			3.8826	3.2892	24.3667	1.3481	9.1131			3.8826	1.938	1.27766	16.5792	2.9877	8.2072			3.8826	2.3405	3.9692	3.94813	19.0202	2.21953	11.6373			3.8826	8.7954	11.8004	6.1645	5.4762			3.8826	20.9906			3.8826	7.5304
		3.9773	5.25208	3.0999			3.9773	3.8267	24.0115	1.6361	8.4116			3.9773	1.6893	1.16734	15.1215	3.3665	7.2779			3.9773	2.21708	4.6498	4.07894	17.512	2.22445	11.0037			3.9773	8.8409	11.9581	6.8732	3.8176			3.9773	22.2572			3.9773	7.35
	Soma	4.072	5.13036	2.9448		Soma	4.072	5.2143	24.1807	2.5287	6.3612		Soma	4.072	1.4122	2.04973	12.8327	3.9241	6.3888		Soma	4.072	2.59001	4.6405	4.29047	15.5504	1.56962	10.0801		Soma	4.072	11.2744	13.1938	6.893	2.7117		Soma	4.072	22.556		Soma	4.072	5.8622
		4.1667	4.54074	2.2442			4.1667	4.9436	25.1449	2.7601	6.4937			4.1667	1.2078	2.80124	11.9081	5.4181	5.7355			4.1667	2.62196	3.7973	4.13384	13.637	2.18761	9.9128			4.1667	13.2057	11.1594	5.2391	2.6212			4.1667	23.1881			4.1667	4.5593
		4.2614	5.46226	1.8379			4.2614	4.5344	24.4462	2.8761	6.098			4.2614	1.0101	2.68901	12.7892	4.1161	4.6443			4.2614	2.81159	3.9513	4.56234	12.2497	1.66162	10.2261			4.2614	14.7106	10.7473	5.1499	2.9516			4.2614	23.0219			4.2614	5.0152
		4.3561	4.61692	2.4393			4.3561	3.5125	22.9895	2.3471	6.799			4.3561	1.1237	3.07458	12.4328	3.9574	5.3897			4.3561	2.30096	3.5688	3.93589	11.9686	2.70627	10.5116			4.3561	13.7054	11.1844	4.8462	2.7265			4.3561	21.7673			4.3561	4.6486
		4.4508	5.16029	2.5725			4.4508	2.2945	21.385	2.0365	7.601			4.4508	1.215	2.9902	11.8875	3.7248	5.5947			4.4508	2.89826	3.7669	3.59456	12.8297	3.29839	10.0666			4.4508	15.9835	11.2231	4.6039	3.7562			4.4508	21.5391			4.4508	4.2306
		4.5455	4.60505	3.3353			4.5455	1.6776	19.5464	0.9872	6.623			4.5455	1.4789	2.91408	12.764	3.9299	4.8716			4.5455	2.14547	3.5956	3.52277	13.8771	2.99563	10.3944			4.5455	14.4355	11.394	6.15	4.7635			4.5455	20.2184			4.5455	5.4946
		4.6402	5.02583	4.6617			4.6402	1.6823	19.1017	1.2346	7.147			4.6402	1.3731	3.29283	12.7597	3.7005	5.1982			4.6402	2.70782	2.7932	2.95722	16.5531	2.39704	10.2994			4.6402	16.1738	9.6406	5.7652	4.2418			4.6402	18.8777			4.6402	5.7744
		4.7348	6.31246	5.9931			4.7348	1.5315	19.7194	1.1992	7.5584			4.7348	1.118	3.90158	11.044	3.4352	5.1489			4.7348	2.7965	3.6929	2.89954	18.6317	3.2345	10.3329			4.7348	17.3538	7.6252	6.4176	4.2042			4.7348	19.0908			4.7348	5.7915
		4.8295	5.87133	5.8728			4.8295	2.5369	20.3287	1.4232	7.547			4.8295	1.0192	4.02758	10.3435	4.5797	5.2214			4.8295	2.8958	4.9212	3.78905	17.122	3.17079	9.2045			4.8295	15.5462	6.9074	6.7599	4.869			4.8295	19.9976			4.8295	6.1805
		4.9242	4.68003	6.1887			4.9242	3.2811	20.7566	2.4267	8.3152			4.9242	0.7767	5.35993	9.2675	4.528	4.4994			4.9242	2.72145	4.8566	3.61367	17.528	3.40844	7.8977			4.9242	12.9687	5.5707	7.4853	5.4881			4.9242	19.5419			4.9242	4.7781
		5.0189	4.50969	6.2775			5.0189	3.5381	21.0548	2.3181	7.9337			5.0189	0.3074	5.05843	9.0175	3.5578	5.5156			5.0189	2.42244	4.9821	2.59817	17.9464	5.5165	7.0705			5.0189	12.7335	4.6884	8.9327	7.0835			5.0189	20.1003			5.0189	4.4036
		5.1136	5.02326	5.7203			5.1136	4.2584	21.6538	3.0136	9.482			5.1136	0.3505	4.75484	10.1653	2.135	4.3379			5.1136	2.39822	5.9818	2.90358	17.0473	6.26984	6.8936			5.1136	12.1139	4.0085	8.8408	7.3603			5.1136	18.7201			5.1136	5.3139
		5.2083	5.8622	6.2914			5.2083	4.722	21.0039	3.6243	14.1912			5.2083	0.245	4.27982	12.847	2.4734	3.4044			5.2083	2.45467	4.7038	3.21362	18.0073	7.87514	5.9542			5.2083	10.1946	3.5772	7.6366	8.4759			5.2083	20.2469			5.2083	5.7976
		5.303	5.18454	6.8977			5.303	6.1263	23.4288	3.6124	16.3868			5.303	0.3985	4.63417	14.6543	2.8701	3.3206			5.303	1.97968	4.6128	3.08015	17.6585	8.85113	6.1964			5.303	9.6186	4.2137	6.3916	9.7296			5.303	19.4043			5.303	6.679
		5.3977	4.60163	8.7578			5.3977	7.5427	23.8884	4.7162	19.2221			5.3977	0.4577	4.35458	14.4572	4.2076	3.6569			5.3977	1.35698	4.5187	2.63657	16.8	8.07189	5.4708			5.3977	9.1789	4.6677	5.8569	10.737			5.3977	19.4007			5.3977	6.6389
		5.4924	5.50743	8.7304			5.4924	7.4124	23.7314	6.3347	19.7461			5.4924	0.6931	4.19554	14.1111	3.7344	4.2482			5.4924	1.06649	4.5819	3.10503	16.5071	7.17757	5.6045			5.4924	8.2321	5.2924	5.9059	11.9488			5.4924	19.7599			5.4924	7.1305
		5.5871	4.52701	9.3562			5.5871	8.9074	23.5426	6.1678	20.2564			5.5871	1.1565	4.01674	13.3696	3.8644	4.4143			5.5871	1.48511	4.3563	3.39926	15.0578	6.4333	5.8182			5.5871	8.8864	5.2946	4.0358	12.5593			5.5871	19.3307			5.5871	8.1099
		5.6818	4.1095	10.425			5.6818	9.104	23.2166	7.8655	21.62			5.6818	1.3619	3.62979	13.2508	3.4416	5.0087			5.6818	1.11527	4.5449	3.93178	14.9115	5.2832	4.9685			5.6818	7.5106	5.5726	3.3429	13.0233			5.6818	19.5224			5.6818	7.6012
		5.7765	3.57404	10.491			5.7765	9.7192	23.3179	7.4708	22.0244			5.7765	1.7698	3.5644	14.566	5.1109	5.3792			5.7765	0.8791	3.5173	3.15814	13.3239	5.57689	3.7158			5.7765	6.3043	4.9784	3.4928	13.7129			5.7765	19.3921			5.7765	8.7145
		5.8712	3.27631	10.6295			5.8712	7.4858	21.5499	7.7806	19.7248			5.8712	2.1111	3.23618	12.9166	6.7715	4.8082			5.8712	0.51599	4.9378	2.98943	13.4192	5.22568	3.7644			5.8712	5.6218	5.2582	3.7769	15.1079			5.8712	20.7341			5.8712	9.1548
		5.9659	2.87132	10.2595			5.9659	6.8399	19.3113	8.3289	18.5098			5.9659	2.2705	2.87008	12.0657	8.6895	4.2707			5.9659	0.81108	4.8217	3.59083	12.4178	4.01068	4.2041			5.9659	6.6916	6.0353	3.9286	15.4616			5.9659	20.098			5.9659	7.6942
		6.0606	3.47045	8.3513			6.0606	7.2565	17.5417	9.712	14.499			6.0606	2.649	3.66448	10.7594	10.4223	4.8127			6.0606	0.59033	5.7768	4.0524	10.4229	4.30126	4.8376			6.0606	6.5994	8.203	3.7401	18.2228			6.0606	20.4324			6.0606	8.1885
		6.1553	3.1339	8.5541			6.1553	9.6372	17.2543	9.8843	13.3698			6.1553	3.4437	4.40584	11.4828	12.1418	4.3676			6.1553	0.47859	5.0584	3.91262	9.5164	3.85012	6.1216			6.1553	6.9524	9.5819	3.6368	18.9568			6.1553	21.1646			6.1553	8.12
		6.25	3.4931	7.8387			6.25	11.531	17.616	9.5779	11.6851			6.25	4.0798	4.01793	11.2301	12.4747	5.2101			6.25	0.93944	4.9157	3.74397	8.2953	3.53269	5.3631			6.25	7.8561	8.7622	3.7919	19.7361			6.25	20.3783			6.25	8.1903
		6.3447	3.06554	7.699			6.3447	12.0769	19.0842	9.1503	10.9935			6.3447	5.0673	3.68068	10.6421	14.7863	5.1999			6.3447	1.20071	5.5721	4.52934	6.0701	3.95025	4.1035			6.3447	10.2911	8.5717	3.181	22.6742			6.3447	19.1822			6.3447	8.1586
		6.4394	3.07413	7.4077			6.4394	12.0104	20.2855	9.5572	10.2356			6.4394	6.0199	3.0769	10.2997	14.4673	5.015			6.4394	1.28673	4.15	4.13449	5.4742	4.43482	4.5075			6.4394	10.6875	8.1943	2.8453	24.564			6.4394	19.7768			6.4394	7.4327
		6.5341	3.14865	6.8608			6.5341	11.8927	21.2731	7.6321	11.0994			6.5341	7.1463	3.22585	9.3902	15.4073	5.0387			6.5341	0.99884	3.9794	4.95081	5.4912	5.09735	3.4043			6.5341	12.0752	8.1756	3.5603	25.7281			6.5341	20.9083			6.5341	8.524
		6.6288	3.038	5.9436			6.6288	15.2743	22.7402	5.9072	9.9282			6.6288	7.939	3.097	8.382	15.7816	5.6692			6.6288	1.05845	3.7853	4.80206	4.5366	5.21847	3.3147			6.6288	11.6506	7.1695	4.5373	26.931			6.6288	22.0678			6.6288	7.7053
		6.7235	2.05238	4.8449			6.7235	17.0671	21.7268	5.7768	8.7774			6.7235	8.2854	2.49016	8.9196	17.3081	5.6049			6.7235	1.2516	3.1779	4.43682	4.508	5.332	3.2116			6.7235	11.6599	6.7474	4.2559	27.0764			6.7235	21.5217			6.7235	8.0175
		6.8182	2.3613	3.9188			6.8182	18.2377	23.2491	5.7744	7.9918			6.8182	7.8107	2.78509	9.1076	17.1482	5.3667			6.8182	1.5945	2.4724	5.11858	5.6641	5.58672	2.9674			6.8182	9.8145	6.9412	5.5219	27.0871			6.8182	20.4242			6.8182	7.5385
		6.9129	2.65739	4.4672			6.9129	20.63	23.8721	7.0022	9.4224			6.9129	6.8283	2.33368	8.1125	15.8031	5.667			6.9129	2.24638	3.0963	5.05488	6.706	4.89221	2.7029			6.9129	9.5365	6.6154	5.5432	26.4107			6.9129	19.7934			6.9129	7.1335
	PeMPs	7.0076	3.08423	4.3021		PeMPs	7.0076	21.2717	24.8076	8.8443	10.854		PeMPs	7.0076	6.0462	2.60428	7.2609	15.0062	5.3858		PeMPs	7.0076	1.87445	3.3505	4.57138	8.91	5.05908	3.6293		PeMPs	7.0076	8.803	7.0188	4.3938	24.3914		PeMPs	7.0076	18.4594		PeMPs	7.0076	6.0605
		7.1023	3.75876	4.5791			7.1023	21.573	25.5931	10.1978	10.9057			7.1023	4.7968	2.70616	6.7629	13.6737	4.7621			7.1023	3.05756	4.1112	4.29887	9.1536	5.32979	4.1447			7.1023	7.5965	6.8924	3.7408	20.4782			7.1023	16.9886			7.1023	6.2547
		7.197	4.67353	5.3513			7.197	21.3834	23.2758	11.5347	11.4208			7.197	3.6294	1.88387	6.435	12.0095	5.3611			7.197	3.82122	3.4269	5.25194	8.0279	4.3137	4.6423			7.197	7.3112	7.283	3.025	16.2216			7.197	17.0301			7.197	5.4688
		7.2917	5.041	5.3625			7.2917	23.6953	22.6578	13.4548	10.6888			7.2917	2.853	1.98872	6.0704	11.5877	4.7986			7.2917	3.86511	2.8811	5.9461	7.7787	5.0808	4.229			7.2917	7.3098	7.9288	2.9636	14.3555			7.2917	16.3102			7.2917	5.0339
		7.3864	4.84529	6.3007			7.3864	25.9149	22.1224	14.0764	9.1762			7.3864	2.7559	1.73504	5.0135	10.9587	4.5916			7.3864	4.2719	3.5082	6.4922	7.9195	5.03702	5.0941			7.3864	4.8228	7.2262	2.9417	11.1269			7.3864	15.1092			7.3864	5.2896
		7.4811	4.87308	6.6816			7.4811	26.9235	21.6504	15.8948	8.237			7.4811	2.2949	1.50094	3.1188	10.8938	4.1646			7.4811	4.82254	3.5947	6.75115	7.5681	5.10402	5.014			7.4811	4.3616	8.0296	3.0119	9.4488			7.4811	14.7805			7.4811	5.1175
		7.5758	4.3071	5.7158			7.5758	27.7167	21.2774	17.5277	6.4799			7.5758	2.1621	1.22033	3.9605	9.9605	4.3541			7.5758	5.99988	4.3842	7.01203	5.9459	5.88246	5.4717			7.5758	4.584	6.6122	3.7947	8.852			7.5758	14.5699			7.5758	6.6628
		7.6705	5.16535	5.136			7.6705	26.5025	20.436	17.6666	6.5327			7.6705	2.091	1.15487	4.1496	9.8955	4.6419			7.6705	6.64004	3.9207	6.9572	5.7326	7.79384	5.2332			7.6705	3.6256	6.5181	3.1924	8.1697			7.6705	11.6815			7.6705	7.6485
		7.7652	5.39592	4.589			7.7652	22.4387	19.1653	19.3125	6.3927			7.7652	2.6213	1.21828	3.6988	10.4528	3.9423			7.7652	6.99392	3.075	6.0603	5.7865	8.78918	4.412			7.7652	3.1687	7.0433	2.968	7.853			7.7652	11.3457			7.7652	7.5648
		7.8598	6.00216	4.2445			7.8598	20.485	18.5166	19.7447	5.6575			7.8598	3.1797	1.14497	3.4434	8.9736	4.1677			7.8598	8.22831	3.8111	5.15737	5.3246	8.69145	4.5013			7.8598	3.1279	7.4201	3.8904	8.218			7.8598	10.7668			7.8598	8.9688
		7.9545	5.73632	3.6428			7.9545	17.1311	18.5279	19.6411	4.8139			7.9545	3.9405	1.02488	2.4838	9.0971	4.1908			7.9545	7.77036	3.1428	4.87013	5.1347	6.36958	4.0217			7.9545	3.9816	7.8796	3.8994	8.274			7.9545	11.4141			7.9545	8.672
		8.0492	5.29985	3.0989			8.0492	14.565	18.1452	18.9288	3.3998			8.0492	4.3244	1.90694	3.1823	10.0045	3.8466			8.0492	8.76606	2.7481	5.23748	5.1329	5.26732	4.2107			8.0492	3.9969	7.4799	5.5667	7.7877			8.0492	11.6784			8.0492	8.2163
		8.1439	5.2923	1.9144			8.1439	13.574	19.9487	17.5105	2.8459			8.1439	4.8515	1.939	3.0003	10.4365	3.839			8.1439	8.88533	2.6307	4.02573	5.1476	4.54111	4.5751			8.1439	4.1661	6.4227	5.6049	8.2708			8.1439	11.1644			8.1439	10.2094
		8.2386	5.64251	2.2132			8.2386	14.4796	19.5372	16.6933	3.4545			8.2386	5.0717	2.5254	3.3046	11.2632	5.219			8.2386	8.91901	3.6317	3.08893	4.7012	3.61336	4.5348			8.2386	4.6979	6.0156	6.4911	9.0533			8.2386	10.9759			8.2386	10.3828
		8.3333	4.81847	1.0815			8.3333	16.736	18.3466	16.2063	3.6427			8.3333	4.8556	2.23233	3.6468	10.1097	4.5529			8.3333	8.15534	3.4719	3.27594	3.9621	2.71143	3.8975			8.3333	5.1862	5.409	6.9638	9.5039			8.3333	10.4321			8.3333	10.3509
		8.428	4.49609	1.526			8.428	19.989	18.8064	18.0255	4.1082			8.428	4.255	2.3706	4.8748	9.4204	5.7832			8.428	6.90417	3.6234	3.8313	4.735	1.84272	2.1427			8.428	5.546	5.5584	7.3903	9.2182			8.428	14.8173			8.428	9.6436
		8.5227	4.50899	1.553			8.5227	20.727	19.7846	18.555	2.3514			8.5227	4.0379	2.56725	4.7951	7.8097	6.1961			8.5227	6.27788	2.7054	4.87168	5.7103	2.39571	2.1356			8.5227	5.5352	6.0889	8.1006	9.8705			8.5227	16.3606			8.5227	9.0079
		8.6174	5.47784	1.7848			8.6174	20.3364	19.9431	18.6057	2.6823			8.6174	3.8432	1.9855	4.8376	7.167	7.3317			8.6174	6.31479	2.7853	4.81705	6.1902	3.03399	2.523			8.6174	5.2747	6.3944	8.6248	9.7232			8.6174	19.7355			8.6174	8.2729
		8.7121	5.68837	1.3924			8.7121	19.4548	18.9285	17.8202	2.4328			8.7121	3.8131	1.41091	4.565	7.0583	6.1953			8.7121	6.02535	2.5802	5.13939	7.1897	3.02205	3.1046			8.7121	4.9905	4.6422	8.8803	9.8846			8.7121	23.8793			8.7121	6.812
		8.8068	5.35315	1.2762			8.8068	16.5661	19.7785	16.2811	2.7583			8.8068	3.6765	1.69025	4.3001	7.7199	5.5947			8.8068	6.13921	2.8921	5.89713	7.0435	3.62048	3.9135			8.8068	3.9723	4.2102	8.1551	10.0866			8.8068	26.9699			8.8068	6.0892
		8.9015	5.1816	1.227			8.9015	15.4276	20.572	17.3472	3.2505			8.9015	3.4812	1.24459	4.2373	8.4335	6.3768			8.9015	6.27852	4.1317	4.99847	5.6871	3.49466	3.5822			8.9015	4.4189	4.7665	7.7858	9.9576			8.9015	29.9658			8.9015	6.4616
		8.9962	4.35656	1.0716			8.9962	14.4461	20.9733	16.7339	2.883			8.9962	2.7977	1.74815	4.9416	8.3992	7.5849			8.9962	6.04841	4.501	3.36956	4.7582	4.05092	4.0428			8.9962	3.223	3.9397	7.0826	10.3859			8.9962	31.4065			8.9962	6.5287
		9.0909	3.40562	1.6331			9.0909	13.8851	19.5444	18.5832	2.9603			9.0909	2.9381	1.91979	4.5498	7.2403	7.0708			9.0909	6.67652	4.634	2.64906	4.4681	3.36012	4.3878			9.0909	2.7778	4.6939	6.9852	10.4921			9.0909	31.05			9.0909	6.6354
		9.1856	2.93406	1.2211			9.1856	13.6339	18.1685	20.486	3.6578			9.1856	3.1957	1.47561	4.8109	6.4999	6.3378			9.1856	7.04123	4.234	2.46465	5.0952	3.63885	3.2173			9.1856	3.5918	4.7795	6.5681	10.907			9.1856	32.5956			9.1856	6.5595
		9.2803	4.50674	1.4014			9.2803	14.068	17.7487	20.7	4.1082			9.2803	3.3022	2.03394	5.1165	7.3725	5.209			9.2803	6.67219	4.5948	3.15576	5.022	4.47668	2.953			9.2803	4.301	4.976	5.9778	11.3611			9.2803	36.2539			9.2803	7.1917
		9.375	5.29303	1.1261			9.375	15.6514	17.1519	21.5056	4.0694			9.375	3.8611	2.37835	5.624	6.7515	4.3132			9.375	5.68784	4.1945	3.30275	4.6945	4.379	2.9033			9.375	5.223	6.066	5.5456	10.8841			9.375	38.6851			9.375	8.3922
		9.4697	5.28608	0.4714			9.4697	15.8984	17.2051	22.2502	3.9614			9.4697	4.6747	2.55236	4.9812	5.5207	4.1334			9.4697	4.13094	4.6186	2.64989	5.7612	4.43156	4.0014			9.4697	6.0602	6.6608	6.6135	10.3535			9.4697	43.2888			9.4697	11.0451
		9.5644	5.89037	0.9075			9.5644	16.4918	16.8868	24.0187	4.0289			9.5644	4.963	2.58241	5.8368	4.6263	3.814			9.5644	3.73933	4.5654	2.89433	5.7173	5.14458	4.7472			9.5644	6.5665	5.3316	8.2493	11.2545			9.5644	47.3613			9.5644	11.5043
		9.6591	5.76124	1.6651			9.6591	16.796	16.3123	25.0277	4.5124			9.6591	5.5885	2.27939	5.5345	2.9327	3.638			9.6591	3.48755	4.1111	3.3401	5.1986	5.65593	5.4056			9.6591	6.7935	3.92	7.0389	11.5332			9.6591	49.5565			9.6591	10.1146
		9.7538	6.30226	1.7242			9.7538	17.232	16.0622	23.482	4.9533			9.7538	6.038	2.1067	5.0252	3.1418	3.8134			9.7538	2.80292	4.5385	3.35097	4.9125	5.68943	5.3676			9.7538	7.0262	4.4214	6.8322	11.7655			9.7538	50.8105			9.7538	9.56
		9.8485	6.10393	2.2786			9.8485	20.5898	16.8361	24.6874	5.4841			9.8485	6.4127	1.58256	5.4892	3.3076	4.1874			9.8485	2.05197	4.8208	4.44464	4.3831	5.88409	5.8694			9.8485	6.6342	3.0612	6.6565	11.7444			9.8485	48.8248			9.8485	8.3149
		9.9432	5.44275	2.2934			9.9432	21.6868	18.641	24.0007	5.0338			9.9432	7.3091	1.47744	4.901	3.7212	4.6402			9.9432	2.24637	5.4776	5.17637	3.8157	5.99402	6.6695			9.9432	6.0245	2.7866	6.7685	12.5509			9.9432	46.4301			9.9432	8.7147
		10.0379	5.64745	2.6568			10.0379	23.7133	19.8126	22.4788	4.384			10.0379	8.8131	1.96831	6.3091	4.7257	4.1927			10.0379	2.43962	4.7346	6.04384	4.1225	5.19572	5.6045			10.0379	5.3656	2.6684	5.8315	13.4938			10.0379	45.0848			10.0379	9.2075
		10.1326	5.7538	2.9312			10.1326	24.3975	18.746	20.8782	4.4565			10.1326	10.5056	2.79576	6.0964	4.5085	2.9675			10.1326	3.53364	5.0611	5.71286	3.9234	5.23231	6.742			10.1326	5.1003	2.4049	5.9363	14.6713			10.1326	44.5736			10.1326	11.2181
		10.2273	6.52325	3.2944			10.2273	25.8789	18.3861	19.6817	2.8418			10.2273	11.3771	2.36563	5.3268	4.0679	3.5549			10.2273	3.91255	4.5473	5.54408	3.2306	6.34427	7.2626			10.2273	5.5515	1.9776	5.4439	16.9758			10.2273	43.1078			10.2273	13.0631
		10.322	6.8795	3.0145			10.322	27.7564	19.8637	19.9951	2.7414			10.322	10.7347	2.98549	5.4329	4.2149	4.0426			10.322	3.31218	3.9983	6.03235	3.3317	5.52053	6.9345			10.322	4.0996	2.4183	5.9906	17.5384			10.322	43.6789			10.322	11.6842
		10.4167	7.00588	2.8198			10.4167	27.3314	19.7583	18.742	3.0484			10.4167	9.4018	2.53894	4.4787	4.7919	4.909			10.4167	3.65594	4.1022	7.32816	4.2777	5.97183	5.3618			10.4167	3.7256	3.2467	6.8916	17.9962			10.4167	43.1658			10.4167	11.3512
		10.5114	6.54267	2.922			10.5114	28.541	19.1021	16.3868	2.5605			10.5114	8.1263	2.25447	4.3157	5.1336	5.3233			10.5114	4.47845	4.1178	7.15146	2.7049	6.67854	5.2231			10.5114	4.5454	3.1828	8.2864	16.8451			10.5114	40.5475			10.5114	11.4922
		10.6061	5.25006	2.2886			10.6061	29.7793	18.4212	15.3106	2.466			10.6061	6.9629	1.93858	3.8093	6.236	5.1465			10.6061	3.91114	3.0833	7.40473	2.2365	7.12633	3.1172			10.6061	4.1301	3.5788	9.6525	16.8243			10.6061	36.5065			10.6061	11.8899
		10.7008	4.65479	2.1835			10.7008	32.172	17.912	15.9466	1.7568			10.7008	6.5216	2.49356	3.7465	5.4308	4.6042			10.7008	4.55375	2.6489	7.62146	1.8896	7.6232	2.772			10.7008	3.077	3.1825	11.5992	15.772			10.7008	32.9046			10.7008	12.2233
		10.7955	4.94407	3.2864			10.7955	31.2295	16.7376	16.6197	2.4625			10.7955	5.6403	1.96546	2.8481	5.3358	3.254			10.7955	3.41116	3.8454	6.00054	1.7656	5.44184	3.8014			10.7955	2.1145	3.9023	12.1467	15.1276			10.7955	29.5591			10.7955	12.803
		10.8902	4.153	4.7296			10.8902	31.3914	17.7408	16.7682	4.3834			10.8902	5.0131	2.26372	3.4885	5.2885	3.9395			10.8902	2.91189	3.5108	5.93365	1.4828	4.29456	4.5694			10.8902	1.7675	4.5729	10.7014	13.733			10.8902	24.6993			10.8902	9.6544
		10.9848	4.64652	5.6112			10.9848	32.5198	17.9328	15.2243	5.9528			10.9848	4.706	3.59094	2.6661	6.0092	4.2661			10.9848	3.71315	3.2727	5.69053	1.5766	3.32383	3.9297			10.9848	1.6705	4.2637	9.5425	12.4362			10.9848	23.1897			10.9848	9.6709
		11.0795	4.70819	4.9975			11.0795	31.3286	17.9989	14.8098	6.2633			11.0795	4.6018	3.00609	3.9795	5.8303	4.5369			11.0795	3.58808	3.6025	6.56711	1.7424	3.04056	4.0534			11.0795	1.9369	4.4755	9.1977	10.4047			11.0795	23.8767			11.0795	8.3543
		11.1742	4.66461	5.7218			11.1742	31.6266	17.5921	14.6453	7.201			11.1742	4.742	2.7269	3.468	5.9832	5.9811			11.1742	3.74197	3.4754	6.73559	1.8928	3.35009	3.9295			11.1742	2.3328	5.2123	9.2407	9.2614			11.1742	25.2135			11.1742	7.1705
		11.2689	5.33698	5.1309			11.2689	32.0976	16.0541	14.8076	6.5398			11.2689	4.9156	1.88396	3.8608	6.5901	6.5836			11.2689	4.80401	2.9081	6.01722	1.8382	3.01972	4.1906			11.2689	2.2572	6.2743	9.243	9.1469			11.2689	27.5205			11.2689	8.6727
		11.3636	6.55504	6.5134			11.3636	33.816	13.9914	14.763	5.6346			11.3636	4.341	1.90585	2.9244	6.0689	6.7619			11.3636	6.06915	3.7177	6.56909	1.8823	2.72516	5.0031			11.3636	2.7912	5.9891	7.7333	8.8857			11.3636	27.7766			11.3636	9.9794
		11.4583	6.25189	6.5917			11.4583	31.8962	13.4106	14.0125	4.9716			11.4583	4.1832	2.38468	2.4566	6.292	6.0118			11.4583	4.97472	3.9734	6.84018	2.734	1.82764	4.342			11.4583	3.1774	7.2613	8.1392	10.2896			11.4583	27.4825			11.4583	11.6194
		11.553	6.54292	7.0217			11.553	29.8605	13.7395	13.036	4.5829			11.553	4.3605	2.69389	2.9346	6.27	5.3345			11.553	4.78166	4.2566	5.81121	3.0328	1.67868	3.8547			11.553	3.5796	8.2468	6.8059	11.6648			11.553	28.3556			11.553	12.396
		11.6477	7.32551	6.5369			11.6477	27.9866	13.7306	11.871	4.9423			11.6477	4.4388	2.29148	1.604	7.3144	4.8251			11.6477	3.97196	3.4184	4.72825	3.0647	1.6528	3.8167			11.6477	2.6494	8.9296	6.7767	11.6268			11.6477	28.2044			11.6477	12.8148
		11.7424	7.73493	6.1017			11.7424	26.9407	14.2738	11.0506	5.6226			11.7424	4.7034	1.65718	1.4538	6.6517	4.1044			11.7424	3.39953	3.2922	4.96062	3.0423	1.06035	3.6378			11.7424	2.4547	9.9726	6.3123	13.1919			11.7424	27.4488			11.7424	13.1709
		11.8371	7.86513	5.7905			11.8371	28.1513	14.3334	12.1727	4.3773			11.8371	4.5304	1.85762	2.0578	6.0999	3.8665			11.8371	2.8415	3.0237	6.02428	3.359	1.62889	3.8091			11.8371	2.9849	10.0919	6.3916	12.3663			11.8371	26.2884			11.8371	13.7683
		11.9318	8.10805	4.6506			11.9318	28.4991	15.6312	11.8895	4.3004			11.9318	4.3885	1.48206	2.7515	4.7516	4.2181			11.9318	2.76866	3.3627	6.46487	2.4265	2.57129	3.2051			11.9318	3.0932	9.98	5.1763	11.3874			11.9318	24.7358			11.9318	12.813
		12.0265	7.37471	4.8983			12.0265	30.1944	15.8951	12.3298	3.4297			12.0265	4.2527	0.9248	3.0087	5.9074	3.9998			12.0265	2.40862	3.0413	5.78734	2.7597	2.68313	2.8615			12.0265	3.926	9.6793	5.8925	9.7171			12.0265	24.4616			12.0265	12.3873
		12.1212	7.09658	5.4473			12.1212	34.0532	16.0493	11.4069	4.741			12.1212	4.2766	0.74414	3.5699	6.9453	4.2001			12.1212	1.7626	3.3591	6.33519	2.6635	1.67367	2.7171			12.1212	3.7483	10.2658	5.8791	8.7163			12.1212	25.2073			12.1212	10.6195
		12.2159	7.3185	5.8497			12.2159	36.3287	16.0431	11.3936	5.1476			12.2159	4.447	0.3174	4.103	6.5595	4.3064			12.2159	1.54975	2.9539	5.68116	1.9769	2.60788	3.1933			12.2159	3.898	10.2653	5.8726	7.6111			12.2159	25.0226			12.2159	8.8647
		12.3106	6.32449	5.4662			12.3106	38.9129	15.5517	10.834	4.2393			12.3106	4.8506	0.6291	4.9797	6.4749	4.6961			12.3106	1.97454	2.8775	6.27696	1.5762	2.58248	2.4837			12.3106	5.3212	10.371	5.3571	7.4973			12.3106	23.0548			12.3106	8.8242
		12.4053	6.10778	6.2795			12.4053	40.172	15.2243	10.8872	3.9065			12.4053	4.9941	0.64157	5.5313	7.1897	3.0281			12.4053	2.20924	2.7103	6.36368	2.1303	2.5965	3.3371			12.4053	3.9486	10.6642	5.9263	7.1121			12.4053	23.0943			12.4053	7.4313
		12.5	5.53763	7.4232			12.5	40.6286	15.8072	10.0353	4.5147			12.5	4.6768	0.53693	5.0628	7.0523	3.356			12.5	2.32284	3.8675	6.42547	3.0239	2.11475	3.8402			12.5	4.5395	11.0952	6.0645	7.3454			12.5	22.4873			12.5	7.0046
		12.5947	5.24927	6.7568			12.5947	37.2995	14.9341	9.8407	5.456			12.5947	4.2599	0.66086	4.1777	7.4703	2.876			12.5947	2.85985	3.4553	6.89407	2.927	3.05161	4.181			12.5947	4.6596	10.5885	6.4568	7.4166			12.5947	21.4632			12.5947	7.0307
		12.6894	6.03318	6.2438			12.6894	36.231	14.0062	12.1364	5.3834			12.6894	3.76	0.63952	3.1111	7.3263	2.2906			12.6894	2.35327	3.4279	6.82585	2.2772	3.55111	3.9439			12.6894	3.9795	10.548	6.9015	7.8282			12.6894	21.3126			12.6894	6.7946
		12.7841	6.05934	5.8335			12.7841	33.0113	15.3474	13.193	7.1187			12.7841	3.069	0.99655	3.347	7.7411	2.5519			12.7841	3.01736	3.334	7.66929	3.1865	2.78496	3.9526			12.7841	3.4196	10.218	8.404	8.7486			12.7841	22.483			12.7841	6.7084
		12.8788	6.69355	5.4105			12.8788	30.5565	15.9368	15.2386	7.7825			12.8788	2.4806	1.14239	4.4413	7.9312	2.676			12.8788	2.76499	3.6697	7.7437	3.6745	1.70049	4.411			12.8788	3.1646	10.7898	9.3299	8.7208			12.8788	24.215			12.8788	5.2411
		12.9735	7.15256	6.3665			12.9735	29.548	16.3563	15.2977	7.4087			12.9735	1.7853	1.04482	5.4429	7.8129	2.4507			12.9735	2.34716	3.9601	7.54068	4.0043	0.9859	5.1595			12.9735	4.2246	11.0876	8.8601	8.2368			12.9735	23.3797			12.9735	5.724
		13.0682	6.373	6.148			13.0682	29.9761	17.0499	17.196	5.5842			13.0682	1.4146	1.1636	6.1697	7.9338	2.5443			13.0682	2.87732	3.7215	7.18702	3.7516	2.19759	4.5401			13.0682	4.8992	11.7679	8.8076	8.9168			13.0682	23.3151			13.0682	4.451
		13.1629	6.40688	6.718			13.1629	30.2222	17.2637	17.3691	5.3306			13.1629	1.419	1.35932	7.044	7.4668	3.0161			13.1629	3.36635	4.6233	7.00412	3.5808	2.11591	5.0391			13.1629	4.3271	12.0746	10.5588	9.8432			13.1629	21.4986			13.1629	3.8138
		13.2576	7.35267	6.2941			13.2576	29.3771	16.5653	16.9322	4.9988			13.2576	1.5493	1.70299	7.12	7.8276	3.8485			13.2576	3.44514	5.922	7.11222	3.6489	2.33631	5.7141			13.2576	5.5266	11.949	12.5449	10.5612			13.2576	22.051			13.2576	3.8746
		13.3523	7.5328	6.1058			13.3523	27.0534	17.4444	16.2532	6.3624			13.3523	1.7433	1.93865	7.4042	7.5388	4.4419			13.3523	3.77904	5.3552	6.19027	4.0074	3.53628	5.7613			13.3523	5.3192	10.803	13.2295	11.898			13.3523	23.4296			13.3523	4.3321
		13.447	6.90081	5.2473			13.447	25.8248	19.1902	16.8813	7.4919			13.447	2.2738	1.98337	5.8842	6.0123	3.7992			13.447	3.88803	5.1687	6.67398	4.2683	4.52537	5.6739			13.447	5.6372	11.072	15.1136	14.8732			13.447	25.2645			13.447	4.9661
		13.5417	6.82154	5.0677			13.5417	22.0294	19.7243	19.2618	9.6585			13.5417	3.0148	3.05473	5.3536	5.8568	3.5747			13.5417	3.07178	5.2195	6.94297	4.6082	4.85377	5.3994			13.5417	4.4859	10.6485	15.6842	17.1233			13.5417	28.2242			13.5417	5.9869
		13.6364	6.99961	5.5818			13.6364	19.2793	20.1611	20.1634	10.3122			13.6364	3.8792	2.02847	4.2636	4.7147	3.8121			13.6364	4.01128	5.1022	6.21613	3.8853	5.23655	4.5539			13.6364	4.7588	10.0458	15.9279	17.243			13.6364	30.4691			13.6364	7.2575
		13.7311	5.66517	5.8668			13.7311	18.1406	18.7423	19.8129	12.0726			13.7311	4.5518	1.97394	5.7293	4.7355	3.8536			13.7311	5.05805	4.6969	5.9712	3.5991	6.06309	3.2709			13.7311	6.3058	9.5096	15.2241	18.566			13.7311	32.9702			13.7311	7.6554
		13.8258	6.19959	6.2727			13.8258	17.089	18.7483	22.2915	12.5232			13.8258	5.0893	2.52453	5.7393	4.9002	3.2705			13.8258	4.92252	5.1999	5.55145	3.0436	5.5099	4.3445			13.8258	7.3138	8.5338	15.3262	19.7193			13.8258	34.2445			13.8258	7.2687
		13.9205	6.29915	7.4291			13.9205	14.3243	18.5539	20.7223	13.5524			13.9205	6.0102	2.70175	8.0397	5.1009	3.1121			13.9205	4.65139	5.2477	5.92626	4.067	5.12954	4.4931			13.9205	7.8303	7.6112	16.5225	21.4645			13.9205	34.9511			13.9205	6.5063
		14.0152	6.80485	7.8443			14.0152	12.9576	17.1209	18.2739	11.4909			14.0152	7.0225	2.50462	7.712	3.9833	2.3774			14.0152	4.63451	7.2771	5.87732	4.2699	5.86189	4.5408			14.0152	8.6892	7.3891	15.3559	22.5951			14.0152	36.3884			14.0152	6.4438
		14.1098	7.17709	7.9425			14.1098	12.7492	16.2654	15.5149	10.92			14.1098	8.4156	2.36651	7.4485	3.0402	2.7897			14.1098	4.8334	8.0663	5.45455	3.5571	6.0551	5.0828			14.1098	9.3741	8.7285	15.9636	23.7276			14.1098	38.8382			14.1098	6.4082
		14.2045	7.1082	7.0298			14.2045	11.152	16.2097	12.1431	11.3948			14.2045	9.9745	2.09726	7.4197	3.8509	2.9087			14.2045	4.42686	8.5112	5.30329	3.3897	6.10953	4.983			14.2045	10.5836	8.5148	16.0585	25.437			14.2045	40.9648			14.2045	5.293
		14.2992	7.52592	5.8261			14.2992	10.7974	16.0139	9.1564	11.6225			14.2992	12.0019	2.07182	8.1037	4.8142	2.1471			14.2992	4.18117	8.1315	5.64506	3.9467	5.9424	4.5485			14.2992	9.1312	7.1732	16.0079	22.8737			14.2992	43.2505			14.2992	4.6031
		14.3939	6.85404	4.9045			14.3939	11.6541	15.4769	7.1836	11.5686			14.3939	14.3692	1.27467	7.6742	5.4618	1.9112			14.3939	3.5958	8.2837	6.08248	4.4167	5.11918	4.8884			14.3939	7.8502	6.6218	15.2789	20.4018			14.3939	43.9603			14.3939	4.7619
		14.4886	6.31363	3.9017			14.4886	12.1769	15.1679	4.9568	10.0521			14.4886	15.9526	0.9143	8.2942	7.5762	1.3723			14.4886	3.59247	9.687	5.96075	4.3711	5.17496	5.0679			14.4886	8.0968	6.7234	15.2396	19.0669			14.4886	44.9349			14.4886	5.9225
		14.5833	6.16165	3.5443			14.5833	12.5818	15.5678	4.351	8.9054			14.5833	16.804	0.81222	9.2104	7.4552	1.9427			14.5833	4.6759	11.0828	5.98312	3.6226	4.88391	4.5427			14.5833	7.0714	7.2682	14.7475	18.2537			14.5833	46.2113			14.5833	6.8387
		14.678	6.43623	2.7546			14.678	14.1924	16.1062	4.4626	8.496			14.678	17.0315	0.70722	9.6164	7.675	1.8207			14.678	5.04044	12.3449	5.60395	3.3946	4.65925	3.774			14.678	7.1699	6.9778	13.4724	18.9809			14.678	46.3876			14.678	5.0477
		14.7727	6.73348	3.0892			14.7727	14.3126	17.775	4.6675	7.1239			14.7727	16.0975	0.57372	9.8656	5.9609	2.5595			14.7727	5.61148	14.2467	4.90341	3.2598	4.6418	4.0482			14.7727	6.65	8.6506	14.0503	19.6065			14.7727	45.035			14.7727	5.4824
		14.8674	5.90979	2.6408			14.8674	15.6722	16.9496	4.5698	5.7892			14.8674	14.2556	0.6649	8.7601	6.517	2.7794			14.8674	5.3652	15.7248	4.11775	3.0759	4.82794	5.0274			14.8674	6.7387	9.6822	13.4201	20.3521			14.8674	42.913			14.8674	5.2909
		14.9621	4.61994	1.6635			14.9621	18.1303	16.1069	3.9381	5.252			14.9621	12.7385	0.98182	9.4159	6.5561	3.0161			14.9621	5.75914	16.8037	4.15876	3.6568	5.05443	5.3553			14.9621	6.9526	12.0295	13.0662	20.3896			14.9621	38.5561			14.9621	4.8813
		15.0568	5.0226	1.6109			15.0568	21.981	17.6434	5.4592	6.1621			15.0568	11.3711	0.6439	9.0685	8.3257	3.2143			15.0568	4.77343	17.0581	3.48983	4.2347	5.298	5.6248			15.0568	6.5624	10.9258	13.7917	20.0832			15.0568	35.4234			15.0568	5.7931
		15.1515	4.80707	2.2205			15.1515	24.7344	17.2754	5.8653	7.0419			15.1515	10.1674	0.62611	8.0775	8.0494	3.0115			15.1515	4.80222	17.1903	3.2919	4.0223	5.74132	4.9034			15.1515	7.2657	10.5734	12.5472	22.9968			15.1515	32.8648			15.1515	6.026
		15.2462	4.83396	2.3098			15.2462	23.9568	17.1449	7.0257	7.8812			15.2462	9.2358	1.01067	7.0835	8.9041	3.3198			15.2462	4.35276	17.3959	3.86495	5.2116	6.74336	4.4109			15.2462	8.6975	11.1307	12.8086	21.8397			15.2462	31.1049			15.2462	4.671
		15.3409	4.96087	2.4978			15.3409	22.5632	15.3422	8.1602	8.3243			15.3409	8.9775	1.38477	7.5049	8.4299	3.2353			15.3409	5.9164	18.0804	3.21259	5.1604	5.79437	3.6752			15.3409	8.5755	11.2857	12.8485	22.3427			15.3409	29.5627			15.3409	4.3039
		15.4356	6.04753	2.5331			15.4356	20.7927	15.669	7.51	9.176			15.4356	8.8061	1.60042	5.5829	7.5904	3.1098			15.4356	4.45197	17.6842	3.30897	5.7946	5.95501	3.6949			15.4356	7.9048	11.6955	12.936	24.3126			15.4356	30.315			15.4356	2.7516
		15.5303	6.57574	1.929			15.5303	20.1002	15.8379	6.8703	10.8584			15.5303	8.0626	2.08471	5.6038	7.513	3.0297			15.5303	4.30182	16.965	2.92051	5.517	5.94872	3.4684			15.5303	8.2949	10.3923	12.1786	27.388			15.5303	30.3141			15.5303	2.7132
		15.625	5.93541	1.4547			15.625	19.9934	15.4244	7.5605	13.2058			15.625	7.2595	2.25436	5.6995	7.7121	3.1604			15.625	4.84667	17.1745	2.74521	5.1716	5.28668	2.4839			15.625	7.9537	9.873	11.2381	31.0669			15.625	30.3225			15.625	3.2292
		15.7197	5.0901	1.5739			15.7197	18.7903	15.3363	6.4444	13.6346			15.7197	6.5728	2.41209	5.9786	8.5983	2.2589			15.7197	4.77372	17.0246	3.36349	5.3788	4.34987	1.8745			15.7197	7.9713	10.7603	11.9004	33.1703			15.7197	29.7494			15.7197	3.4562
		15.8144	6.05609	1.3943			15.8144	19.3567	16.1048	6.1349	14.8274			15.8144	6.3714	3.06961	6.3307	8.7805	1.9551			15.8144		16.1284	3.77504	5.7228	4.48827	2.6821			15.8144	10.0112	10.6653	13.3667	32.4194			15.8144	28.3752			15.8144	4.46
		15.9091	5.46815	1.8804			15.9091	19.3906	15.9838	4.8444	15.7086			15.9091	6.0503	2.77075	8.3596	10.3277	2.7271			15.9091		15.4451	4.8998	5.3593	4.14856	2.1356			15.9091	9.9464	11.4276	14.8384	32.5687			15.9091	29.9465			15.9091	4.8109
		16.0038	5.1085	2.9005			16.0038	19.4427	15.7593	4.7774	15.7681			16.0038	5.977	2.25745	9.787	10.3448	3.0033			16.0038		14.4699	5.80697	5.5913	3.5343	1.4902			16.0038	9.7123	12.0012	15.16	32.2553			16.0038	32.6769			16.0038	4.0153
		16.0985	5.49826	2.6134			16.0985	19.6729	16.5755	4.3038	15.9794			16.0985	5.8002	2.58404	9.1635	11.0214	3.084			16.0985		12.9894	5.96607	7.1786	2.78637	1.2766			16.0985	10.104	11.4643	15.1786	30.1253			16.0985	33.1043			16.0985	3.8834
		16.1932	5.52975	3.3672			16.1932	20.5186	15.2734	5.4213	15.8886			16.1932	5.3364	3.37269	9.3975	10.1301	2.9813			16.1932		11.7889	4.89761	6.2378	1.97563	1.7015			16.1932	9.849	11.4735	16.3031	28.6062			16.1932	32.9086			16.1932	3.8684
		16.2879	4.3908	4.2698			16.2879	21.1101	15.0633	4.8818	14.6023			16.2879	5.275	2.98347	9.0484	12.049	3.0037			16.2879		11.4866	5.78258	6.451	2.36603	2.0294			16.2879	8.7329		16.2179	28.0033			16.2879	33.9047			16.2879	5.1758
		16.3826	4.93372	4.6057			16.3826	19.5464	15.985	4.8503	11.5647			16.3826	5.1269	3.75568	9.1385	12.8189	2.2821			16.3826		9.2727	6.09273	7.3753	2.91483	2.2884			16.3826	7.2546		16.556	28.4409			16.3826	33.199			16.3826	5.8453
		16.4773	5.27787	3.5958			16.4773	15.4459	14.8915	3.6501	12.5268			16.4773	5.2402	3.76035	8.5855	13.2507	1.9271			16.4773		8.1459	7.10329	7.1432	3.50573	1.989			16.4773	7.2425		14.9281	28.5855			16.4773	31.8535			16.4773	6.1832
		16.572	4.88905	3.197			16.572	13.3577	15.6428	4.613	11.9095			16.572	5.1774	2.92527	7.3667	12.7369	2.2741			16.572		6.168	8.37201	6.9131	3.82284	2.4104			16.572	6.8301		15.644	26.7121			16.572	30.3682			16.572	5.6743
		16.6667	4.40624	3.8575			16.6667	9.8197	15.779	5.9245	10.6329			16.6667	5.1737	1.91023	6.0696	9.8947	3.2523			16.6667		4.7354	8.57164	6.8295	3.45246	3.1676			16.6667	6.2653		16.6118	26.9316			16.6667	28.9319			16.6667	4.6174
		16.7614	4.8486	4.6974			16.7614	7.3408	15.9835	5.9401	11.1499			16.7614	5.2455	1.28592	5.3419	9.6499	3.746			16.7614		4.5785	9.35	7.1766	4.36709	3.959			16.7614	4.9645		16.9251	25.9965			16.7614	30.0201			16.7614	4.5712
		16.8561	5.05689	5.2181			16.8561	6.7422	15.8555	4.2219	11.1336			16.8561	5.8952	1.08457	6.6658	7.8016	4.0628			16.8561		4.5563	9.17245	7.4368	5.12651	4.4366			16.8561	4.3349		16.9911	24.5243			16.8561	28.7621			16.8561	4.8885
		16.9508	5.56129	4.7053			16.9508	5.7206	15.064	3.7336	9.9481			16.9508	6.4928	1.29955	8.0099	7.2512	3.3629			16.9508		3.6329	8.9714	7.0876	4.3327	5.0422			16.9508	3.5361		16.0683	23.7929			16.9508	26.7344			16.9508	4.0919
		17.0455	6.20894	5.5197			17.0455	5.2884	14.6285	3.3149	9.994			17.0455	6.7687	1.34707	8.95	6.5067	2.7829			17.0455		2.5985	8.8833	5.8716	4.67042	4.758			17.0455	3.3813		18.7085	21.6411			17.0455	24.9547			17.0455	4.2335
		17.1402	6.03626	5.4449			17.1402	4.3541	14.8701	2.6612	9.9931			17.1402	7.4977	1.85496	9.6418	6.0511	2.0517			17.1402		3.1629	8.01126	5.9637	4.28223	4.9381			17.1402	3.0931		20.9322	19.8161			17.1402	23.1772			17.1402	3.3808
		17.2348	5.96993	4.6895			17.2348	4.2167	16.5281	2.2458	10.6596			17.2348	8.1723	2.36691	11.4859	5.5851	2.1567			17.2348		3.5042	6.65951	5.9999	4.12102	5.7637			17.2348	1.9847		20.9605	19.0991			17.2348	21.0015			17.2348	3.7992
		17.3295	4.96327	4.6223			17.3295	4.0393	14.3914	2.681	9.5396			17.3295	9.1755	3.46696	12.1019	6.9054	2.6529			17.3295		3.2156	6.33173	5.624	3.16109	7.2415			17.3295	1.7943		23.7429	17.0288			17.3295	22.7187			17.3295	3.0959
		17.4242	5.47949	4.8309			17.4242	4.4004	14.604	2.46	9.8485			17.4242	9.7854	3.43512	11.7171	8.0997	2.4398			17.4242		3.1047	6.74323	7.1469	3.29547	9.1224			17.4242	1.5317		24.6393	16.9862			17.4242	22.0211			17.4242	2.4903
		17.5189	4.75388	4.4897			17.5189	4.8005	13.9392	2.4412	12.8159			17.5189	10.0236	2.95732	11.5984	9.1535	2.4373			17.5189		4.0722	6.04044	5.9501	3.46623	10.7609			17.5189	2.1364		24.5971	16.7643			17.5189	19.113			17.5189	2.5978
		17.6136	4.00374	5.2417			17.6136	4.9046	13.5272	3.7471	12.2444			17.6136	9.9129	3.7194	9.3227	9.3469	3.3118			17.6136		3.7953	5.92453	5.4021	3.51134	11.965			17.6136	2.6662		24.5591	16.567			17.6136	16.6923			17.6136	2.9134
		17.7083	4.13239	4.2256			17.7083	5.3526	14.9458	4.5659	12.7179			17.7083	10.2407	3.73531	8.8796	8.4804	2.8914			17.7083		3.8238	6.40012	5.7057	3.37519	12.4211			17.7083	2.3715		24.4456	16.042			17.7083	16.9172			17.7083	2.73
		17.803	4.7111	3.2659			17.803	7.252	15.5482	4.2552	13.1997			17.803	9.4765	4.23845	10.3861	7.017	3.4147			17.803		3.4009	5.78495	6.3397	4.005	10.6149			17.803	2.8591		22.3017	16.0751			17.803	17.0436			17.803	3.6078
		17.8977	5.83723	3.397			17.8977	6.8943	15.6243	3.5582	14.5984			17.8977	8.7498	3.5407	10.4984	6.1002	3.8218			17.8977		3.6868	6.0899	6.3092	3.57919	10.2638			17.8977	3.7854		18.7625	16.5584			17.8977	15.5114			17.8977	4.6445
		17.9924	6.29728	3.7604			17.9924	6.6403	17.1608	2.5183	14.4869			17.9924	7.4226	2.86793	12.5443	4.7376	2.9842			17.9924		3.1862	4.8426	6.8431	3.49639	9.1075			17.9924	3.4508		16.0974	16.0414			17.9924	16.3922			17.9924	5.7767
		18.0871	6.82612	3.7323			18.0871	6.7178	17.4612	2.686	15.4085			18.0871	6.5029	2.67297	12.9137	4.8146	2.4903			18.0871		2.8935	3.16178	7.9721	3.30415	7.0238			18.0871	3.1435		13.8154	14.9334			18.0871	17.8808			18.0871	7.1529
		18.1818	6.72252	4.6685			18.1818	6.3877	17.5367	3.5419	15.5628			18.1818	5.3873	1.80183	12.4987	4.5767	2.3715			18.1818		2.604	2.67951	9.0735	3.81162	7.016			18.1818	3.2515		11.7496	14.3726			18.1818	20.0376			18.1818	9.9668
		18.2765	6.44635	5.5624			18.2765	5.5506	18.2581	4.7114	15.8169			18.2765	4.6918	1.21017	11.5276	4.224	1.588			18.2765		2.2095	2.54784	9.1642	4.1689	8.7498			18.2765	3.7257		11.6236	12.967			18.2765	21.9004			18.2765	10.7061
		18.3712	5.72077	4.9131			18.3712	4.6071	18.0466	7.8018	14.9914			18.3712	4.6201	1.28745	10.8715	4.5773	1.3377			18.3712		1.4024	3.42854	9.7252	5.06279	7.7932			18.3712	4.2527		10.5133	12.622			18.3712	22.2642			18.3712	10.654
		18.4659	6.55938	5.7147			18.4659	4.3286	18.9624	10.8488	13.8447			18.4659	4.541	0.91814	10.546	4.0996	2.0658			18.4659		1.7268	4.84253	9.1597	4.55735	7.101			18.4659	4.0368		10.4164	13.0617			18.4659	23.1426			18.4659	10.0972
		18.5606	7.24979	4.8635			18.5606	3.3298	17.9067	10.0864	13.4926			18.5606	4.7189	1.62652	9.959	4.1779	2.1135			18.5606		1.973	4.81568	9.5316	4.11599	6.9321			18.5606	3.7562		9.8665	13.0495			18.5606	25.9719			18.5606	11.4356
		18.6553	5.64014	5.1215			18.6553	4.4051	17.586	11.3595	11.8253			18.6553	5.1205	1.134	8.9109	5.0336	2.2292			18.6553		1.3148	4.07656	9.6704	3.81051	7.2045			18.6553	5.0906		9.2604	11.3254			18.6553	27.9901			18.6553	10.4626
		18.75	6.6625	4.3641			18.75	4.1755	16.8227	13.3264	11.9059			18.75	5.5068	2.34908		4.3644	2.6818			18.75		0.7685	4.24363	8.9743	3.83418	6.8619			18.75	5.1802		10.0068	11.0664			18.75	27.9616			18.75	9.5311
		18.8447	6.74974	4.1365			18.8447	5.0718	16.8881	13.244	13.5179			18.8447	5.5757	2.09841		4.3562	1.9299			18.8447		0.9909	3.78539	9.2998	3.3517	6.8391			18.8447	4.6948		11.3519	10.6856			18.8447	27.1703			18.8447	9.1507
		18.9394	5.7527	3.7591			18.9394	6.3687	16.9188	15.4174	16.0404			18.9394	5.7649	2.10439		4.6099	1.9954			18.9394		1.4273	3.8553	9.7143	3.94794	6.7548			18.9394	4.5999		11.342	8.761			18.9394	26.6262			18.9394	7.9295
		19.0341	4.80299	3.8213			19.0341	6.1908	18.0258	17.2555	16.6728			19.0341	5.3074	2.84847		4.9462	2.0284			19.0341		2.0907	2.27025	10.4019	4.44084	7.2207			19.0341	4.9247		12.6653	7.0738			19.0341	26.2009			19.0341	8.2529
		19.1288	4.29744	3.7302			19.1288	5.7459	20.7064	20.0382	18.4238			19.1288	4.7995	2.81403		5.3365	2.1649			19.1288		1.6469	2.82459	11.3845	4.39765	6.4593			19.1288	4.2564		12.4028	6.3984			19.1288	25.9754			19.1288	8.298
		19.2235	4.66983	3.9769			19.2235	6.0981	22.1258	23.0547	16.4003			19.2235	4.592	2.33422		5.1314	2.2823			19.2235		1.9886	3.00192	11.9871	3.53688	8.1489			19.2235	3.1708		13.7613	7.2263			19.2235	25.8387			19.2235	9.3403
		19.3182	4.77798	4.5065			19.3182	7.7502	21.6508	24.6193	13.5325			19.3182	4.3198	2.4175		6.0472	2.6915			19.3182		2.6028	3.61405	11.9443	4.28983	7.7635			19.3182	4.2284		14.5744	6.4856			19.3182	26.3482			19.3182	9.5122
		19.4129	4.5142	5.9427			19.4129	8.8272	23.0175	26.4142	11.7846			19.4129	4.3743	2.39583		7.9419	2.4883			19.4129		3.3932	3.66362	11.3329	4.5901	8.6044			19.4129	4.1334		14.6442	5.7152			19.4129	26.4259			19.4129	10.281
		19.5076	4.32285	7.7649			19.5076	9.4478	24.1572	27.9323	12.2829			19.5076	4.4215	2.20266		8.4838	2.6073			19.5076		4.3213	3.70553	12.1876	4.97511	6.2409			19.5076	5.7745		15.7649	6.1942			19.5076	25.4805			19.5076	11.9077
		19.6023	4.18734	9.3936			19.6023	10.2955	24.1606	29.7575	12.8052			19.6023	4.3735	1.68477		11.3405	3.2119			19.6023		5.302	4.41409	12.5861	4.33132	6.2657			19.6023	6.8131		14.192	4.8767			19.6023	23.9563			19.6023	12.1244
		19.697	4.18945	9.7146			19.697	9.2237	22.7113	32.0187	12.4228			19.697	4.1624	1.72733		13.6417	4.6			19.697		5.3145	4.61514	11.9793	4.0588	4.9244			19.697	6.711		13.4189	5.4416			19.697	22.1106			19.697	11.9744
		19.7917	4.1448	9.0731			19.7917	9.7814	23.6853	34.2887	12.6209			19.7917	4.1087	2.18786		13.9858	6.0496			19.7917		5.192	4.3583	11.6769	4.55031	4.3315			19.7917	7.7444		12.3175	6.7886			19.7917	19.0519			19.7917	10.78
		19.8864	4.02374	9.6497			19.8864	8.7667	23.2155	37.9934	14.4171			19.8864	4.1179	2.8818		13.8144	7.2103			19.8864		3.5153	4.01504	10.7735	3.51684	4.1			19.8864	7.6554		10.9533	6.2035			19.8864	15.3278			19.8864	11.9536
		19.9811	4.03468	9.8475			19.9811	8.7563	23.3027	38.3375	13.8311			19.9811	4.2111	3.28013		11.9317	7.8201			19.9811		2.8256	4.30286	9.7816	2.78811	3.9744			19.9811	8.621		10.9946	7.9047			19.9811	11.7304			19.9811	13.4168
		20.0758	4.44575	10.1739			20.0758	9.1915	23.4415	38.0596	14.0755			20.0758	4.307	3.68611		12.199	8.1168			20.0758		1.7246	4.40771	9.7937	2.86932	4.2328			20.0758	8.4119		10.4516	6.8094			20.0758	8.533			20.0758	13.1523
		20.1705	4.64252	11.3614			20.1705	9.0081	24.6726	39.9776	13.6355			20.1705	4.0583	4.1469		12.1429	8.2758			20.1705		1.8596	3.69487	9.8086	3.52428	3.3543			20.1705	7.843		10.4448	6.674			20.1705	7.1859			20.1705	12.0335
		20.2652		11.9801			20.2652	10.6395	24.7096	37.1157	14.3695			20.2652	3.6661	4.28338		10.6437	8.1428			20.2652		1.7787	4.15875	9.0289	3.1487	3.5398			20.2652	8.2678		10.4153	7.2134			20.2652	6.6367			20.2652	13.0706
		20.3598		11.7469			20.3598	10.8671	26.9267	34.8708	13.102			20.3598	3.6147	4.053		9.6206	8.4144			20.3598		2.7264	4.29552	9.9082	3.72775	3.9982			20.3598	7.9866		10.0925	7.5823			20.3598	6.5122			20.3598	13.5116
		20.4545		11.7924			20.4545	10.3739	28.125	33.5458	13.0832			20.4545	3.9197	4.03127		9.0309	7.4725			20.4545		3.4022	4.63681	9.2562	4.37221	4.3496			20.4545	7.75		9.7095	6.8561			20.4545	6.0503			20.4545	14.334
		20.5492		11.4673			20.5492	11.1347	28.9643	35.3228	12.8923			20.5492	3.9133	3.61777		5.8911	7.2108			20.5492		3.7622	5.61831	9.3215	3.88211	4.0336			20.5492	7.2354		9.655	5.9948			20.5492	6.2486			20.5492	15.9141
		20.6439		10.4926			20.6439	12.0983	29.5281	35.2568	12.195			20.6439	3.9851	3.3601		5.1046	7.2462			20.6439		3.2074	5.83777	10.9325	3.74381	4.2317			20.6439	6.5287		9.5691	5.7551			20.6439	6.6478			20.6439	15.8314
		20.7386		10.4838			20.7386	12.0321	31.2367	35.7803	13.1607			20.7386	4.3452	2.40617		6.506	8.0317			20.7386		3.3792	6.49369	10.5853	4.69164	4.785			20.7386	7.2351		10.8452	5.3615			20.7386	5.2929			20.7386	15.4397
		20.8333		9.1985			20.8333	11.4685	33.7205	36.4103	13.0868			20.8333	4.4269	2.86162		7.7846	9.5273			20.8333		4.3312	5.87404	9.2343	3.98951	5.9781			20.8333	7.8197		10.7426	4.3868			20.8333	4.2153			20.8333	16.1705
		20.928		9.0552			20.928	10.8431	36.8479	38.102	13.3367			20.928	4.489	2.00094		8.8688	9.8662			20.928		4.3591	5.98634	7.7415	4.01838	6.7868			20.928	8.1946		10.9699	4.2947			20.928	4.6439			20.928	15.8085
		21.0227		8.0902			21.0227	10.536	38.4123	40.046	12.4361			21.0227	4.5101	2.63457		8.7343	9.875			21.0227		4.3872	5.94908	7.8879	4.0839	7.3955			21.0227	8.8956		12.6662	4.4158			21.0227	5.2812			21.0227	16.474
		21.1174		7.2578			21.1174	9.6015	37.8742	40.9233	11.6214			21.1174	4.9886	3.28873		9.5699	8.1898			21.1174		4.8654	4.73259	7.5384	3.22226	6.4985			21.1174	8.7852		11.8339	4.1351			21.1174	6.7487			21.1174	17.8772
		21.2121		6.2251			21.2121	7.5093	37.665	40.4626	12.1785			21.2121	5.0975	3.36342		10.1075	8.5493			21.2121		4.1399	4.77955	8.3355	2.64163	6.524			21.2121	8.5394		12.976	4.4383			21.2121	9.64			21.2121	17.6492
		21.3068		7.0781			21.3068	8.0674	36.1692	38.8851	14.0406			21.3068	5.4124	3.50478		10.3168	7.5108			21.3068		3.5344	6.14955	8.612	2.47061	5.8075			21.3068	7.9122		14.0669	5.2579			21.3068	11.4198			21.3068	16.564
		21.4015		6.6181			21.4015	7.0226	33.8419	37.0353	14.221			21.4015	5.6891	3.70917		10.0234	6.045			21.4015		2.6783	7.31443	7.701	2.1015	6.6398			21.4015	6.9632		13.8725	6.0845			21.4015	13.4162			21.4015	18.964
		21.4962		6.3528			21.4962	6.5851	30.1352	33.9206	12.4346			21.4962	6.3988	4.5332		10.7925	5.6451			21.4962		2.6447	7.10458	7.7503	2.66139	4.957			21.4962	7.1489			7.2852			21.4962	14.8461			21.4962	20.0787
		21.5909		6.8171			21.5909	6.1191	26.8266	30.5006	12.1542			21.5909	7.0765	4.97488		11.8551	5.5893			21.5909		3.0162	6.13632	7.4927	2.77943	5.3613			21.5909	7.3666			6.6612			21.5909	16.3792			21.5909	20.3966
		21.6856		7.2854			21.6856	6.0626	24.7323	24.8937	11.1617			21.6856	7.7097	4.89202		11.1836	5.8818			21.6856		3.7781	6.09028	7.6395	2.27765	7.4702			21.6856	7.739			6.9073			21.6856	17.1118			21.6856	22.4605
		21.7803		7.0082			21.7803	6.4523	23.4215	21.9222	10.859			21.7803	8.6444	4.92477		10.3198	6.3388			21.7803		3.493	5.58191	8.4141	3.26916	8.9441			21.7803	7.5055			6.1692			21.7803	18.2722			21.7803	22.126
		21.875		6.9989			21.875	5.5934	22.0481	19.9394	10.2788			21.875	10.2788	6.07497		10.3739	7.027			21.875		3.6215	5.34749	8.8328	3.76027	7.797			21.875	6.8129			5.719			21.875	19.0533			21.875	22.7619
		21.9697		7.3967			21.9697	6.6435	19.8942	19.3169	9.6128			21.9697	10.9124	6.86483		10.419	8.2381			21.9697		3.6548	5.32901	9.6832	5.11318	8.1578			21.9697	6.0818			5.3852			21.9697	19.144			21.9697	21.4455
		22.0644		7.2508			22.0644	8.1867	19.4253	17.8117	11.0509			22.0644	9.7913	6.32514		10.1726	7.3956			22.0644		2.757	4.96492	8.6181	6.0032	9.1524			22.0644	6.8954			5.082			22.0644	17.9965			22.0644	20.1883
		22.1591		7.3064			22.1591	8.036	18.6065	16.6824	11.6919			22.1591	9.2058	6.24864		9.5512	8.4192			22.1591		2.6273	5.23431	8.31	6.61195	9.3612			22.1591	7.3535			5.8198			22.1591	16.9065			22.1591	20.6534
		22.2538		7.394			22.2538	9.7957	17.9581	14.7788	12.4449			22.2538	8.0008	5.65377		8.6785	8.521			22.2538		2.4526	5.24478	8.847	6.93752	9.8851			22.2538	8.2072			6.567			22.2538	16.7041			22.2538	21.3116
		22.3485		7.1293			22.3485	11.9068	17.9871	12.3844	13.4135			22.3485	6.9195	5.62171		8.7506	7.5165			22.3485		2.2806	5.59549	9.1768	7.77742	9.1919			22.3485	9.0165			6.9118			22.3485	16.496			22.3485	21.1795
		22.4432		6.8058			22.4432	13.4431	16.5326	10.6307	14.3137			22.4432	6.8033	5.54711		10.0832	6.8916			22.4432		2.4046	5.56784	9.3607	7.63317	9.327			22.4432	8.6886			6.8917			22.4432	15.107			22.4432	21.0414
		22.5379		6.2758			22.5379	14.8739	17.5369	9.5596	13.8423			22.5379	6.7703	5.47976		9.4853	5.5337			22.5379		1.5314	6.59844	10.2294	7.74881	8.3059			22.5379	7.4518			7.3085			22.5379	13.6113			22.5379	21.4396
		22.6326		6.0106			22.6326	17.5227	17.1671	11.1487	14.1493			22.6326	6.4367	5.1835		9.179	4.3798			22.6326		1.442	6.03033	10.4119	7.71587	6.7006			22.6326	6.9504			7.7802			22.6326	12.7307			22.6326	21.0913
		22.7273		6.5024			22.7273	19.8366	16.4631	9.3325	12.6648			22.7273	7.123	5.45165		10.4467	3.42			22.7273		1.435	5.67568	10.4918	7.74216	4.8271			22.7273	6.1501			8.0593			22.7273	10.6683			22.7273	21.4707
		22.822		6.1205			22.822	24.2384	17.5678	8.5596	11.8511			22.822	7.7157	5.66589		10.1665	3.1864			22.822		1.8379	6.24937	12.1878	6.87424	3.9861			22.822	5.0602			8.4843			22.822	10.7529			22.822	20.5165
		22.9167		6.7464			22.9167	28.5166	17.5821	10.9252	9.6868			22.9167	7.4363	4.83064		9.3826	3.0135			22.9167		1.9496	6.45943	12.8131	4.73753	3.7368			22.9167	4.9972			9.8356			22.9167	10.191			22.9167	18.6928
		23.0114		6.9741			23.0114	30.4763	16.5313	9.6155	9.2637			23.0114	7.4012	5.05312		10.34	3.1968			23.0114		1.1606	5.64459	14.0072	2.87968	3.9922			23.0114	5.2671			11.1403			23.0114	8.4575			23.0114	20.0578
		23.1061		6.9291			23.1061	30.9601	17.077	8.2846	9.6989			23.1061	7.1206	5.78707		10.3932	3.5357			23.1061		0.851	5.23512	13.6818	3.65793	4.3907			23.1061	5.2452			10.7647			23.1061	7.3896			23.1061	20.0874
		23.2008		7.2237			23.2008	29.1881	16.8917	8.8602	11.021			23.2008	7.019	4.82993		11.1721	4.2327			23.2008		1.029	4.28483	12.2783	3.30957	4.0298			23.2008	4.866			11.5388			23.2008	5.0703			23.2008	20.9695
		23.2955		6.8066			23.2955	25.3001	16.9869	8.5114	10.8708			23.2955	7.3054	4.4736		10.5724	4.03			23.2955		0.7836	3.75786	11.9435	2.96469	3.1247			23.2955	5.5153			10.6701			23.2955	4.2731			23.2955	22.1562
		23.3902		6.6852			23.3902	21.9853	16.9637	8.3541	11.1385			23.3902	8.1434	4.44755		11.5061	2.8866			23.3902		0.9476	3.85755	11.6199	3.23296	2.843			23.3902	6.6514			9.9019			23.3902	3.2462			23.3902	22.8727
		23.4848		7.3217			23.4848	16.7928	17.6349	8.4881	11.1951			23.4848	9.2423	4.25777		12.3218	2.293			23.4848		1.3414	3.41396	10.8035	2.7811	3.5906			23.4848	8.7814			9.4121			23.4848	2.3885			23.4848	23.2626
		23.5795		8.2414			23.5795	13.4749	17.3759	6.9949	13.6742			23.5795	10.0379	4.88212		10.391	3.3825			23.5795		2.0009	2.87133	10.6758	2.39661	3.5017			23.5795	10.3397			8.8874			23.5795	1.9944			23.5795	23.2671
		23.6742		9.4053			23.6742	12.9525	17.5157	6.4959	13.3423			23.6742	10.5835	5.25763			4.3585			23.6742		2.689	2.52084	10.0795	2.20937	3.4097			23.6742	9.0668			9.374			23.6742	0.6933			23.6742	22.1361
		23.7689		8.961			23.7689	12.0509	16.7574	6.9659	15.6563			23.7689	10.7495	5.80448			2.9044			23.7689		2.5341	2.15516	10.8334	1.82006	4.3451			23.7689	9.6733			9.3788			23.7689	1.579			23.7689	20.9001
		23.8636		8.1933			23.8636	13.3709	15.9647	6.2155	16.5145			23.8636	10.3753	6.19142			2.6456			23.8636		2.1858	2.35853	11.4317	2.08263	4.1609			23.8636	10.0625			9.9042			23.8636	3.0806			23.8636	16.9885
		23.9583		7.0525			23.9583	12.9273	16.7727	6.9568	15.5832			23.9583	10.0772	6.25606			2.7966			23.9583		2.2928	2.96565	11.8043	2.26611	3.2352			23.9583	10.4738			11.3986			23.9583	4.515			23.9583	16.1403
		24.053		7.3797			24.053	15.0987	17.5439	7.1562	13.1719			24.053	9.6951	5.61723			2.9166			24.053		2.3485	3.25544	12.183	2.52993	3.3573			24.053	9.931			11.8367			24.053	5.9397			24.053	14.0859
		24.1477		8.6218			24.1477	13.7799	18.0291	8.6102	11.8182			24.1477	9.8711	5.05029			2.3929			24.1477		1.8113	3.54069	12.4576	2.509	3.504			24.1477	10.8602			11.2648			24.1477	7.2085			24.1477	11.6352
		24.2424		9.5876			24.2424	14.3085	18.0616	8.1823	10.6749			24.2424	9.7979	4.02722			2.1845			24.2424		0.9859	3.75923	12.563	4.28628	2.7519			24.2424	11.9486			13.2227			24.2424	8.6868			24.2424	11.2291
		24.3371		8.9711			24.3371	12.8301	18.3008	7.4547	12.0073			24.3371	10.0747	4.20013			2.2293			24.3371		1.0841	3.45894	11.9203	3.95363	2.739			24.3371	12.4813			16.3001							24.3371	12.025
		24.4318		8.5007			24.4318	12.8627	20.0651	8.2542	12.4795			24.4318	10.2598	3.77989			2.4528			24.4318		1.3757	3.4089	11.037	4.72333	2.3849			24.4318	14.0509			18.1622							24.4318	12.4738
		24.5265		7.6536			24.5265	13.6038	21.0214	8.2395	12.4287			24.5265	10.3946	3.71427			3.1375			24.5265		1.4862	2.90487	11.7167	4.43549	1.7176			24.5265	13.0263			20.2167							24.5265	14.5522
		24.6212		6.7409			24.6212	12.3514	21.3384	9.2789	13.9132			24.6212	10.1741	2.52864			3.0846			24.6212		2.6901	4.19666	11.1788	3.54092	2.1642			24.6212	13.3318			20.0097							24.6212	15.485
		24.7159		7.5811			24.7159	11.3618	23.3567	9.9898	13.7372			24.7159	10.6654	2.8998			3.0323			24.7159		3.8101	4.06058	12.2485	3.84255	2.8974			24.7159	13.0303			19.8545							24.7159	17.0292
		24.8106		9.2776			24.8106	9.837	22.0923	13.4454	11.0312			24.8106	10.998	2.50905			3.1636			24.8106		4.3318	3.13234	13.7233	3.33791	2.8002			24.8106	13.6079			19.7126							24.8106	19.9124
		24.9053		9.9584			24.9053	9.4477	23.2972	16.125	10.0895			24.9053	12.2561	2.20309			3.4805			24.9053		5.2954	3.81959	13.9527	2.95521	2.9408			24.9053	13.4664										24.9053	20.9378
		25		9.9718			25	7.4383	24.4709	17.6159	7.5496			25	13.9133	2.70026			2.4701			25		4.4452	3.85481	16.6027	3.82276	2.837			25	13.1595										25	21.5532
		25.0947		10.1517			25.0947	6.4034	23.0035	18.5219	8.0455			25.0947	14.2631	2.82449			2.3997			25.0947		3.4901	3.82808	16.3545		2.4988			25.0947	10.6479										25.0947	21.6273
		25.1894		8.825			25.1894	6.0726	24.9992	15.6899	8.7027			25.1894	13.7308	2.59581			3.2391			25.1894		3.086	3.67139	16.3986		2.3145			25.1894	9.5611										25.1894	20.9133
		25.2841		8.0906			25.2841	5.1621	24.1017		9.5069			25.2841	12.8469	3.33682			2.9058			25.2841		2.9897	3.2453	18.213		2.3915			25.2841	9.7294										25.2841	20.6675
		25.3788		7.7601			25.3788	5.8019	27.4046		8.0725			25.3788	12.3308	3.28148			3.0824			25.3788		2.2746	2.4283	18.9587		1.7617			25.3788	8.3993										25.3788	19.2621
		25.4735		8.1242			25.4735	5.5133	25.1103		9.4083			25.4735	12.2416	2.51317			2.8777			25.4735		1.7126	2.5649	20.7153		2.0413			25.4735	7.2733										25.4735	17.5927
		25.5682		8.1659			25.5682	4.8361	26.2845		9.5884			25.5682	12.4358	2.88105			3.46			25.5682		1.3992	2.94814	21.6237		2.6983			25.5682	7.6133										25.5682	15.4488
		25.6629		8.4774			25.6629	4.2241	26.2626		9.8059			25.6629	11.7751	2.33327			3.3982			25.6629		1.7675	3.07133	21.1786		3.512			25.6629	6.2278										25.6629	14.2471
		25.7576		8.2167			25.7576	5.1673	25.0539		10.4356			25.7576	11.2602	3.12532			3.0973			25.7576		2.9656	3.74046	21.415		4.5752														25.7576	13.3469
		25.8523		8.3001			25.8523	5.3423	24.8989		8.3813			25.8523	10.6304	2.77035			3.5769			25.8523		3.0408	4.66869	21.7121		5.4782														25.8523	13.257
		25.947		6.8735			25.947	4.5434	23.8002		10.1121			25.947	9.7631	2.42513			4.3546			25.947		3.6395	4.80827	21.3986		6.2377														25.947	13.8832
		26.0417		6.1191			26.0417	4.4259	22.7084		9.1279			26.0417	9.7141	2.16734			4.3998			26.0417		4.0912	4.89889	21.447		6.1607														26.0417	13.0957
		26.1364		5.7137			26.1364	4.1992	23.2717		10.2949			26.1364	10.3298	2.2588			4.1006			26.1364		3.7714	4.38325	20.6548		4.7908														26.1364	11.7879
		26.2311		5.8331			26.2311	3.7638	21.5848		9.3393			26.2311	11.268	1.55029			4.8663			26.2311		3.5963	3.54966	19.6397		4.8789														26.2311	13.0781
		26.3258		5.4291			26.3258	3.775	20.788		9.7582			26.3258	12.7347	1.72445			4.2324			26.3258		3.6079	2.81639	19.8018		4.228														26.3258	12.1926
		26.4205		6.3389			26.4205	4.6616	18.9031		8.4268			26.4205	13.8808	2.9367			3.579			26.4205		3.1648	2.18182	18.2423		2.7881														26.4205	10.2868
		26.5152		5.536			26.5152	5.0157	18.1154		9.5327			26.5152	13.857	3.67808			4.0786			26.5152		2.8141	2.64224	18.8841		2.6046														26.5152	10.6071
		26.6098		5.0784			26.6098	5.1402	17.6524		8.7183			26.6098	13.4876	4.09743			3.7579			26.6098		3.3256	1.89805	18.2251		1.6519														26.6098	10.5825
		26.7045		5.0843			26.7045	5.2299	17.8989		8.0859			26.7045	12.6789	3.5412			3.7861			26.7045		3.9447	1.96759	18.1984		1.3008														26.7045	11.6211
		26.7992		3.8407			26.7992	4.7682	19.0744		8.2215			26.7992	11.6496	4.0753			5.0157			26.7992		3.6391	2.50707	17.12		1.9279														26.7992	14.1994
		26.8939		4.1344			26.8939	4.0426	20.5628		9.3893			26.8939	11.2572	4.06677			5.2206			26.8939		4.0855	2.43009	15.7686		1.3531														26.8939	16.1946
		26.9886		3.8397			26.9886	3.7189	21.1335		9.8823			26.9886	10.8253	4.03889			4.6613			26.9886		4.6154	1.59214	14.6095		1.6239														26.9886	20.8976
		27.0833		4.1202			27.0833	6.3874	22.3082		10.4253			27.0833	10.7527	4.42776			4.1066			27.0833		4.4287	2.48659	12.3303		1.5047														27.0833	24.496
		27.178		4.1117			27.178	6.3922	21.6817		11.0039			27.178	10.9449	4.8143			3.8465			27.178		3.7494	2.87647	9.4159		1.9006														27.178	24.6288
		27.2727		4.4414			27.2727	6.2429	21.6323		11.2081			27.2727	10.4672	6.67776			3.768			27.2727		3.4864	3.83668	8.0314		2.1008														27.2727	22.3961
		27.3674		5.0284			27.3674	7.4343	22.2379		10.5801			27.3674	9.8926	6.92002			3.5134			27.3674		3.5715	5.16333	7.8601		1.6911														27.3674	18.1929
		27.4621		5.9563			27.4621	7.9219	20.8182		10.4607			27.4621	8.8983	7.0412			3.3815			27.4621		3.0587	4.42872	6.7658		2.3236														27.4621	16.1323
		27.5568		6.5002			27.5568	8.1032	20.0115		10.9073			27.5568	7.3125	5.57279			3			27.5568		2.877	3.43893	5.6704		1.6628														27.5568	13.0003
		27.6515		7.449			27.6515	7.6956	19.4801		9.7251			27.6515	6.1739	5.54258			3.1541			27.6515		2.9947	3.2733	4.9226		1.8054														27.6515	11.4293
		27.7462		8.1542			27.7462	8.0625	18.1764		10.8259			27.7462	5.8123	5.4467			4.1717			27.7462		3.1575	4.47714	4.6613		2.2113														27.7462	12.0478
		27.8409		8.101			27.8409	9.0542	18.7299		11.24			27.8409	5.786	4.63166			4.0837			27.8409		3.8589	4.23444	3.8174		2.3066														27.8409	11.5231
		27.9356		8.3793			27.9356	10.8404	19.5731		13.1486			27.9356	5.6127				3.871			27.9356		3.34	3.64219	4.3126		2.5246														27.9356	9.5909
		28.0303		7.5402			28.0303	11.8055	21.6461		14.859			28.0303	5.4781				3.2631			28.0303		3.7342	2.75407	3.8835		2.9188														28.0303	9.7851
		28.125		7.8004			28.125	12.0151	24.6646		15.5443			28.125	5.0861				3.2509			28.125		4.3286	2.68678	4.4		3.6372														28.125	8.5531
		28.2197		6.1407			28.2197	12.3333	25.5928		14.0146			28.2197	4.8852				2.6349			28.2197		3.6272	2.84539	4.3699		3.4369														28.2197	9.0397
		28.3144		7.4045			28.3144	10.6245	28.4487		13.6686			28.3144	4.6457				2.4052			28.3144		4.2666	2.74602	4.4736		4.2779														28.3144	9.7062
		28.4091		7.3154			28.4091	11.6291	27.4064		12.9456			28.4091	4.0969				2.1852			28.4091		4.0454	3.55027	5.7435		3.2503														28.4091	10.2945
		28.5038		6.0282			28.5038	12.1746	27.4114		12.8219			28.5038	3.9088				2.3796			28.5038		3.7931	3.95657	6.942		3.7249														28.5038	13.2364
		28.5985		5.7373			28.5985	11.9795	27.3134		11.562			28.5985	3.9714				3.1685			28.5985		3.6054	4.38189	6.4208		3.4224
		28.6932		5.4018			28.6932	12.5884	27.3273		12.8482			28.6932	4.2904							28.6932		3.1824	4.23674	6.5754		3.2334
		28.7879		4.9686			28.7879	13.2006	28.6704		11.6077			28.7879	4.7414							28.7879		2.2474	3.87268			2.9479
		28.8826		6.0396			28.8826	14.5969	25.9345		11.7162			28.8826	4.7327							28.8826		2.1882	2.37512			2.7827
		28.9773		5.3966			28.9773	15.2346	24.9909		12.9591			28.9773	4.6385							28.9773		1.185	2.37824			2.6435
		29.072		4.8663			29.072	17.0325	24.0313		13.1593			29.072	4.2433							29.072		0.6489	1.90498			2.7932
		29.1667		4.0339			29.1667	16.2624	23.1203		12.7866			29.1667	3.6877							29.1667		0.3378	1.73293			2.8567
		29.2614		3.097			29.2614	15.6791	22.7945		13.4579			29.2614	3.2848							29.2614		0.3728	2.21035			3.2021
		29.3561		3.8728			29.3561	14.0342	21.2796		14.6219			29.3561	3.0147							29.3561		0.484	2.6267			4.2457
		29.4508		4.835			29.4508	15.3083	21.9708		13.667			29.4508	2.997							29.4508		0.8798	2.76208			5.6259
		29.5455		4.602			29.5455	13.7435	23.325		12.2188			29.5455	3.1928							29.5455		1.3793	4.68707			6.892
		29.6402		4.5698			29.6402	16.3309	23.4217		11.1149			29.6402	3.5269							29.6402		1.4775	5.02064			7.4621
		29.7348		4.9561			29.7348	16.1251	24.5922					29.7348	3.6764							29.7348		1.8129	4.24324			6.4652
		29.8295		6.1644			29.8295	15.2052	23.186					29.8295	3.6588							29.8295		2.3229	3.6129			5.172
		29.9242		5.3537			29.9242	13.4555	22.7545					29.9242	3.6287							29.9242		2.6503	2.94611			6.7752
		30.0189		4.3686			30.0189	11.3487	22.0968					30.0189	3.6927							30.0189		1.8417	2.52718			6.1409
		30.1136		4.0887			30.1136	10.0382	22.0334					30.1136	3.6717							30.1136		1.4315	2.93855			5.3734
		30.2083		3.6476			30.2083	8.5924	22.4113					30.2083	3.8427							30.2083		1.8623	2.86373			5.3981
		30.303		2.6503			30.303	9.0281	19.0351					30.303	4.1116							30.303		1.6484	2.34698			4.5629
		30.3977		2.1166			30.3977	10.3343	17.74					30.3977	4.3213							30.3977		1.7995	2.11545			5.8679
		30.4924		1.7506			30.4924	10.5942	16.8661					30.4924	4.4071							30.4924		1.2701	1.65845			6.3274
		30.5871		1.8392			30.5871	9.6231	16.0513					30.5871	4.2185							30.5871		1.0331	1.13512			6.4108
		30.6818		1.4117			30.6818	10.0129	14.5763					30.6818	4.5329							30.6818		1.8065	1.6245			5.5448
		30.7765		2.2768			30.7765	10.0309	13.3465					30.7765	4.6589							30.7765		2.537	1.3356			6.151
		30.8712		2.2885			30.8712	9.1088	14.5231					30.8712	4.7711							30.8712		2.5612	1.63899			6.842
		30.9659		1.9745			30.9659	9.5409	16.1665					30.9659	5.0387							30.9659		2.2101	1.40006			7.7785
		31.0606		1.8928			31.0606	11.1545	17.7244					31.0606	5.2628							31.0606		1.8349	1.4012			8.7032
		31.1553		2.6324			31.1553	12.1208	17.6644					31.1553	5.3028							31.1553		1.3601	1.01288			7.8843
		31.25		3.5904			31.25	12.1327	17.9441					31.25	5.4623							31.25		1.8986	1.73961			8.669
		31.3447		2.9302			31.3447	11.2278	18.2937					31.3447	6.3626							31.3447		2.4603	3.46584			8.6145
		31.4394		3.6169			31.4394		17.7093					31.4394	7.6539							31.4394		2.9338	3.63382			7.5108
		31.5341		5.895			31.5341		16.701					31.5341	9.1204							31.5341		3.9355	4.18577			5.8824
		31.6288		7.0825			31.6288		14.2405					31.6288	11.0488							31.6288		3.8716	4.27902			6.1388
		31.7235		8.0086			31.7235		13.8973					31.7235	12.7009							31.7235		3.3198	4.05208			6.5147
		31.8182		7.2839			31.8182		13.5514					31.8182	13.8852							31.8182		3.2488	4.21216			6.3108
		31.9129		7.9263			31.9129		13.5344					31.9129	13.9762							31.9129		2.4067	3.5208			5.0408
		32.0076		8.5344			32.0076		14.4014					32.0076	13.3196							32.0076		3.3776	3.06623			4.7441
		32.1023		8.8918			32.1023		15.3554					32.1023	12.6351							32.1023		3.6734	3.10065			4.3141
		32.197		9.4645			32.197		16.6037					32.197	12.6797							32.197		3.8031	3.07603			3.1951
		32.2917		10.1795			32.2917		17.9399					32.2917	13.0881							32.2917		3.8916	3.25932			3.5616
		32.3864		9.1311			32.3864		17.2024					32.3864	13.9548							32.3864		4.1535	3.19467			4.2779
		32.4811		7.1557			32.4811		19.4966					32.4811	15.4993							32.4811		3.493	2.36237			4.2696
		32.5758		5.8952			32.5758		20.46					32.5758	17.835							32.5758		3.015	2.17495			4.2307
		32.6705		5.4826			32.6705		20.1477					32.6705	19.8187							32.6705		2.9924	2.07341			4.8555
		32.7652		5.6007			32.7652		19.8002					32.7652	21.171							32.7652		3.3466	2.78584			4.0788
		32.8598		5.3766			32.8598		20.0273					32.8598	22.1793							32.8598		4.6183	3.34039			5.5388
		32.9545		5.1515			32.9545		18.9918					32.9545	22.353							32.9545		5.9998	3.44182			5.7371
		33.0492		5.695			33.0492		18.8367					33.0492	22.4595							33.0492		6.7423	4.98764			5.5813
		33.1439		6.6047			33.1439		17.8646					33.1439	22.0921							33.1439		6.9151	4.87244			5.4743
		33.2386		6.6477			33.2386		17.3495					33.2386	20.6306							33.2386		6.0851	4.73299			4.1873
		33.3333		7.1642			33.3333		18.7767					33.3333	17.1141							33.3333		4.8103	5.07246			5.9017
							33.428		19.7371					33.428	13.1053							33.428		4.4716	5.42431			7.301
							33.5227		20.8018					33.5227	10.2442							33.5227		4.0097	4.79148			7.3279
							33.6174		21.1505					33.6174	8.1741							33.6174		4.564	5.03837			9.2395
														33.7121	6.7433							33.7121		4.1305	4.27226			8.5612
																						33.8068		3.5519	4.52011			7.2116
																						33.9015		2.83	4.05366			6.7911
																						33.9962		3.4724	3.16792			5.9092
																						34.0909		4.1508	3.58481			5.7985
																						34.1856		4.2158	4.30348			5.8535
																						34.2803		4.5003	4.62436			5.6346
																						34.375		5.2714	5.42603			5.176
																						34.4697		5.4925	5.54127			4.9023
																						34.5644		5.4283	5.91614			4.6168
																						34.6591		5.5415	7.53535			5.5466
																						34.7538		5.4628	8.03421			5.7894
																						34.8485		5.3352	6.79993			5.2939
																						34.9432		5.6372	7.68273			5.4029
																						35.0379		6.4738	7.15079			4.7824
																						35.1326		7.1738	5.94783			4.1054
																						35.2273		7.7823	5.85872			3.9017
																						35.322		7.5602	5.71522			4.0605
																						35.4167		7.0656	4.49562			3.3587
																						35.5114		6.3973	4.59338			4.782
																						35.6061		5.6781	5.01097			4.5471
																						35.7008		5.6448	4.64412			3.1772
																						35.7955		5.4585	3.99169			2.9593
																						35.8902		4.8036	4.62706			3.0919
																						35.9848		4.4097	4.4508			1.9818
																						36.0795		4.4717	4.84014			2.2043
																						36.1742		4.7938	5.74086			2.9315
																						36.2689		4.2657	5.22187			2.422
																						36.3636		4.2238	4.56904			2.5
																						36.4583		3.8558	5.46779			3.2833
																						36.553		3.9396	4.55166			3.5384
																						36.6477		4.3315	5.77017			3.7577
																						36.7424		4.5654	7.71177			3.654
																						36.8371		4.8214	7.83973			3.56
																						36.9318		4.7533	6.3545			3.9577
																						37.0265		4.7977	4.94891			4.7612
																						37.1212		6.2024	4.38898			5.3668
																						37.2159		6.5368	5.41798			5.2655
																						37.3106		7.1859	4.99829			4.3746
																						37.4053		7.702	5.24037			4.7964
																						37.5		8.1604	4.98595			4.9309
																						37.5947		7.3743	5.19099			5.8172
																						37.6894		5.6607	6.10401			5.6246
																						37.7841		5.4531	5.38594			4.9465
																						37.8788		5.2253	5.19086			5.6187
																						37.9735		5.6093	4.66795			5.6274
																						38.0682		6.0138	4.35975			6.0041
																						38.1629		5.2752	2.79236			7.0375
																						38.2576		5.1156	1.94071			6.4259
																						38.3523		4.5234	2.82522			6.6188
																						38.447		3.9155	3.90429			7.1111
																						38.5417		2.9491	3.47735			7.3894
																						38.6364		2.9166	3.10355			6.3858
																						38.7311		2.6028	3.07474			5.9744
																						38.8258		2.5336	1.96092			4.5251
																						38.9205		3.0182	1.80497			3.8388
																						39.0152			2.09388			3.1209
																						39.1098			1.7127			2.8838
																						39.2045			2.20974			2.4145
																						39.2992			2.72062			2.1189
																						39.3939			2.65847			1.9207
																						39.4886			2.39166			2.3409
																						39.5833			3.33102			2.7901
																						39.678			2.75478			3.4394
																						39.7727			3.41476			3.5251
																						39.8674			4.6398			4.3429
																						39.9621			3.72161			5.2449
																						40.0568			3.89686			5.3959
																						40.1515			5.02727			5.3357
																						40.2462			3.65705			7.1293
																						40.3409			2.84875			6.4776
																						40.4356			3.36437			6.2668
																						40.5303			2.47187			5.8074
																						40.625			2.69456
																						40.7197			3.37198
																						40.8144			3.42197
																						40.9091			3.60771
																						41.0038			3.9564
																						41.0985			3.80855
																						41.1932			4.52083
																						41.2879			4.58792
																						41.3826			5.59434
																						41.4773			5.00674
																						41.572			5.71624
																						41.6667			5.2384
																						41.7614			5.94919
																						41.8561			6.35892
																						41.9508			7.46334
		IMP1 average intensity SOMA	4.19184	6.38105			IMP1 average intensity SOMA	7.82189	21.5465	5.19441	11.8595			IMP1 average intensity SOMA	2.64923	3.56364	11.5412	7.54551	4.93577			IMP1 average intensity SOMA	1.76195	4.29444	3.76264	12.5719	4.6167	6.42327			IMP1 average intensity SOMA	10.9538	7.45791	5.22791	12.9329			IMP1 average intensity SOMA	20.3922			IMP1 average intensity SOMA	6.72845
		IMP1 average intensity PeMP	5.61599	5.49316			IMP1 average intensity PeMP	15.0541	19.6336	15.2897	9.90967			IMP1 average intensity PeMP	7.40682	2.82576	6.30018	7.91539	4.08406			IMP1 average intensity PeMP	4.47255	4.32811	4.54469	7.95696	4.16328	4.75677			IMP1 average intensity PeMP	6.24019	7.67678	11.0982	13.3411			IMP1 average intensity PeMP	23.1639			IMP1 average intensity PeMP	11.1796
		Sum SOMA+PeMP	9.80783	11.8742			Sum SOMA+PeMP	22.876	41.1801	20.4841	21.7691			Sum SOMA+PeMP	10.0561	6.3894	17.8413	15.4609	9.01983			Sum SOMA+PeMP	6.2345	8.62255	8.30734	20.5289	8.77997	11.18			Sum SOMA+PeMP	17.194	15.1347	16.3261	26.2741			Sum SOMA+PeMP	43.5561			Sum SOMA+PeMP	17.9081
		IMP1 int soma/total	0.427397	0.537387			IMP1 int soma/total	0.341926	0.523225	0.253582	0.544783			IMP1 int soma/total	0.263446	0.557743	0.646877	0.488038	0.547214			IMP1 int soma/total	0.282613	0.498048	0.45293	0.612401	0.525821	0.57453			IMP1 int soma/total	0.637071	0.492769	0.320219	0.492232			IMP1 int soma/total	0.468182			IMP1 int soma/total	0.375721
		IMP1 int PeMP/total	0.572603	0.462613			IMP1 int PeMP/total	0.658074	0.476775	0.746418	0.455217			IMP1 int PeMP/total	0.736554	0.442257	0.353123	0.511962	0.452786			IMP1 int PeMP/total	0.717387	0.501952	0.54707	0.387599	0.474179	0.42547			IMP1 int PeMP/total	0.362929	0.507231	0.679781	0.507768			IMP1 int PeMP/total	0.531818			IMP1 int PeMP/total	0.624279
		IMP1 int soma/total ANIMAL	0.482392				IMP1 int soma/total ANIMAL	0.415879						IMP1 int soma/total ANIMAL	0.500664							IMP1 int soma/total ANIMAL	0.491057								IMP1 int soma/total ANIMAL	0.485573						IMP1 int soma/total ANIMAL	0.468182			IMP1 int soma/total ANIMAL	0.375721
		IMP1 int PeMP/total ANIMAL	0.517608				IMP1 int PeMP/total ANIMAL	0.584121						IMP1 int PeMP/total ANIMAL	0.499336							IMP1 int PeMP/total ANIMAL	0.508943								IMP1 int PeMP/total ANIMAL	0.514427						IMP1 int PeMP/total ANIMAL	0.531818			IMP1 int PeMP/total ANIMAL	0.624279

## Sheet: Av
		Animal				Animal				Animal				Animal				Animal				Animal				Animal
		N1 n2 saline saline				N1 n4 LPS saline				N2 n4 saline saline				N2 n1 LPS saline				N2 n5 LPS saline				N3 n4 saline saline				N3 n1 LPS saline
		Phagocytic PeMP POUCHES IMP1 intensity				Phagocytic PeMP POUCHES IMP1 intensity				Phagocytic PeMP POUCHES IMP1 intensity				Phagocytic PeMP POUCHES IMP1 intensity				Phagocytic PeMP POUCHES IMP1 intensity				Phagocytic PeMP POUCHES IMP1 intensity				Phagocytic PeMP POUCHES IMP1 intensity
		Pouches	IMP1 intensity	IMP1 pixel intensity relative to saline		Pouches	IMP1 intensity	IMP1 pixel intensity relative to saline		Pouches	IMP1 intensity	IMP1 pixel intensity relative to saline		Pouches	IMP1 intensity	IMP1 pixel intensity relative to saline		Pouches	IMP1 intensity	IMP1 pixel intensity relative to saline		Pouches	IMP1 intensity	IMP1 pixel intensity relative to saline		Pouches	IMP1 intensity	IMP1 intensity relative to saline
		1	5.104	0.80624		1	12.111	1.91308		1	7.691	0.900902		1	4.399	0.515286		1	8.438	0.988403		1	48.532	2.57016		1	25.174	1.33317
		2	5.181	0.818403		2	14.836	2.34353		2	17.146	2.00843		2	4.759	0.557456		2	7.27	0.851587		2	13.539	0.716999		2	26.655	1.4116
		3	4.855	0.766907		3	20.205	3.19163		3	4.181	0.48975		3	10.981	1.28628		3	10.245	1.20007		3	27.924	1.4788		3	46.644	2.47017
		4	7.17	1.13259		4	13.608	2.14955		4	9.105	1.06653		4	20.955	2.45461		4	16.044	1.87935		4	6.772	0.358632		4	16.908	0.895414
		5	5.071	0.801027		5	12.054	1.90408		5	6.895	0.807661		5	4.313	0.505213		5	10.73	1.25688		5	3.522	0.186518		5	8.539	0.452209
		6	8.844	1.39702		6	9.877	1.56019		6	5.675	0.664753		6	8.85	1.03666		6	12.873	1.50791		6	4.986	0.264049		6	24.473	1.29604
		7	6.846	1.08141						7	9.066	1.06197										7	17.284	0.915327
			7.574	1.19641																		8	28.504	1.50952
		Mean IMP1 int in pouches	6.33062							Mean IMP1 int in pouches	8.537											Mean IMP1 int in pouches	18.8829

## Sheet: Avi
	IMP1 mean pixel frequency
	Saline saline			LPS saline
	Animal	PeMP	Soma	Animal	PeMP	Soma
	N1 n2	0.517608	0.482392	N1 n4	0.584121	0.415879
	N2 n4	0.499336	0.500664	N2 n1	0.508943	0.491057
	N3 n4	0.531818	0.468182	N2 n5	0.514427	0.485573
				N3 n1	0.624279	0.375721

## Sheet: Bii
		Animal							Animal								Animal								Animal								Animal								Animal						Animal
		N1 n2 saline saline							N1 n4 LPS saline								N2 n4 saline saline								N2 n1 LPS saline								N2 n5 LPS saline								N3 n4 saline saline						N3 n1 LPS saline
		Phagocytic PeMP	Actb intensity measurement						Phagocytic PeMP	Actb intensity measurement							Phagocytic PeMP	Actb intensity measurement							Phagocytic PeMP	Actb intensity measurement							Phagocytic PeMP	Actb intensity measurement							Phagocytic PeMP	Actb intensity measurement					Phagocytic PeMP	Actb intensity measurement
		Distance	Cell 1	Cell 2	Cell 3	Cell 4			Distance	Cell 1	Cell 2	Cell 3	Cell 4	Cell 5			Distance	Cell 1	Cell 2	Cell 3	Cell 4	Cell 5			Distance	Cell 1	Cell 2	Cell 3	Cell 4	Cell 5			Distance	Cell 1	Cell 2	Cell 3	Cell 4	Cell 5			Distance	Cell 1	Cell 2	Cell 3			Distance	Cell 1	Cell 2
	Nucleus	0	4.7991	4.53924	3.831	1.4011		Nucleus	0	0	3.9049	8.4793	2.8141	6.0948		Nucleus	0	1.0601	15.5372	1.4763	1.1633	1.1814		Nucleus	0	0.4723	3.894	1.0997	4.3106	2.41846		Nucleus	0	11.6042	1.3258	14.5498	6.4069	3.4295		Nucleus	0	3.7869	1.3414	4.3241		Nucleus	0	0.8606	4.1848
		0.0947	3.8793	4.89824	3.3487	1.9524			0.0947	0.0947	4.06	7.8097	3.4534	5.0908			0.0947	1.0381	18.9315	1.8919	0.8284	0.6179			0.0947	0.812	4.4877	1.2843	3.3547	2.40435			0.0947	10.465	2.1506	16.6398	10.1389	4.3306			0.0947	4.2384	0.7788	4.842			0.0947	0.9548	3.9385
		0.1894	4.0935	5.81633	2.5657	2.3267			0.1894	0.1894	3.3022	8.0804	4.4107	4.6424			0.1894	0.8811	19.7002	2.1727	1.1064	0.6972			0.1894	1.406	4.6732	1.1433	3.4814	2.29157			0.1894	9.7739	2.3628	18.0088	12.0521	5.5832			0.1894	3.7666	1.6414	5.5753			0.1894	0.8785	3.6194
		0.2841	4.4019	6.0156	1.8263	3.2587			0.2841	0.2841	4.0118	8.1848	5.873	2.0653			0.2841	1.1439	20.771	2.3025	2.0871	0.7609			0.2841	2.1477	4.2864	0.523	3.6954	2.50562			0.2841	9.8245	2.4179	19.1194	10.8295	5.8916			0.2841	3.0409	3.5912	5.4678			0.2841	0.8462	3.5904
		0.3788	4.2605	6.15767	1.4877	3.2262			0.3788	0.3788	3.4829	7.7401	6.3302	0.8548			0.3788	1.1868	22.0217	2.4984	2.303	0.9538			0.3788	1.9024	3.6683	0.5428	4.2382	2.11197			0.3788	9.6342	2.5358	19.7013	9.9368	7.2219			0.3788	2.1968	5.344	6.6598			0.3788	1.6951	3.8031
		0.4735	3.9811	6.33081	2.6366	3.0813			0.4735	0.4735	3.35	9.9538	5.8547	1.178			0.4735	1.4138	25.8728	2.9793	2.1847	0.7079			0.4735	1.9281	3.1048	1.195	4.2844	2.3677			0.4735	8.8318	2.826	19.0524	9.5135	8.1206			0.4735	1.0561	6.6894	7.8162			0.4735	1.9782	4.0359
		0.5682	3.801	5.77194	2.7086	2.081			0.5682	0.5682	3.1276	12.2061	6.1261	0.521			0.5682	2.0278	29.9899	2.5882	2.444	1.1391			0.5682	1.9304	3.6465	1.2454	4.2265	2.21277			0.5682	10.0178	3.0501	17.4055	8.8189	6.7515			0.5682	1.1959	7.4353	7.0641			0.5682	2.8422	3.085
		0.6629	3.8935	6.15695	3.1633	1.8448			0.6629	0.6629	4.2447	13.668	6.6304	1.3642			0.6629	2.6825	33.7766	2.4456	2.1623	1.3532			0.6629	2.228	3.845	1.5921	5.0033	2.66348			0.6629	11.2352	3.9719	17.8877	8.436	6.4507			0.6629	0.7025	5.8295	3.3435			0.6629	3.488	3.6731
		0.7576	4.3807	6.00584	3.1424	1.6569			0.7576	0.7576	4.7213	15.8903	6.2821	2.5294			0.7576	1.6763	39.301	2.4728	2.1384	2.286			0.7576	2.3443	4.462	1.6266	4.2204	3.26047			0.7576	12.1286	4.2467	16.744	9.1225	5.7528			0.7576	1.5316	4.0144	2.3839			0.7576	2.9182	3.989
		0.8523	4.2793	6.03492	1.9286	1.9032			0.8523	0.8523	5.4914	19.503	5.8515	2.9121			0.8523	1.2225	48.2673	2.4738	1.6537	2.6815			0.8523	3.2031	4.6755	1.4555	4.4672	3.81554			0.8523	13.6589	6.4189	15.473	9.8843	4.9695			0.8523	1.4813	3.1614	2.6804			0.8523	2.4355	5.3713
		0.947	3.9172	6.57304	2.1612	1.2005			0.947	0.947	6.2364	18.4831	6.1116	2.5203			0.947	0.7678	59.1634	2.9096	1.8689	2.95			0.947	3.1871	4.1835	1.5281	4.8934	3.80556			0.947	14.289	7.8737	14.1524	9.884	5.6662			0.947	1.6773	3.8795	2.4543			0.947	1.5965	6.3118
		1.0417	3.8507	7.67145	3.0121	1.0315			1.0417	1.0417	5.0869	19.1905	5.4354	3.073			1.0417	0.9999	67.8794	2.2706	2.5422	3.4843			1.0417	3.9244	4.9121	1.7339	5.9633	4.14458			1.0417	16.4424	9.9346	13.9815	10.5062	4.9483			1.0417	1.7455	5.9696	2.1482			1.0417	1.6126	7.4311
		1.1364	3.1549	8.30382	3.2582	1.4893			1.1364	1.1364	5.152	18.7755	5.7706	3.1606			1.1364	0.9473	72.8112	2.1594	2.1922	3.8902			1.1364	3.5922	5.3582	1.782	5.6938	3.75622			1.1364	17.1989	10.7858	13.6192	10.1963	4.1738			1.1364	1.8118	6.644	2.8225			1.1364	1.7409	7.4118
		1.2311	3.1441	8.29288	2.6851	1.7366			1.2311	1.2311	3.7821	19.6786	4.1851	3.3121			1.2311	1.0164	73.6555	1.7786	2.4959	5.2864			1.2311	4.1802	5.1209	2.2616	6.3033	3.6862			1.2311	18.4403	10.2984	13.4943	11.177	4.4409			1.2311	1.9385	5.8513	2.6164			1.2311	1.0882	7.0084
		1.3258	4.1527	7.84417	2.5893	2.2941			1.3258	1.3258	2.3288	22.6434	3.6677	2.8879			1.3258	0.7949	74.0896	2.4862	2.8032	6.6829			1.3258	4.3422	5.3617	3.1031	5.9653	3.83408			1.3258	17.0508	9.4129	13.4146	12.0639	4.059			1.3258	1.8028	4.4828	1.8579			1.3258	0.8348	6.1243
		1.4205	5.1785	7.30273	3.3107	2.5703			1.4205	1.4205	2.3412	22.996	5.2756	2.4398			1.4205	0.8784	73.4734	1.6172	3.1008	7.9951			1.4205	3.8244	5.7722	2.5491	6.7295	2.69277			1.4205	18.2247	8.1891	12.9977	13.1968	3.9791			1.4205	1.5158	4.9637	1.5002			1.4205	1.1962	5.2779
		1.5152	5.5288	6.90195	3.5621	2.9805			1.5152	1.5152	1.7499	23.3307	5.9684	2.7394			1.5152	1.3286	65.9997	1.7157	3.3788	8.7811			1.5152	4.1219	5.4926	2.872	7.2143	2.55494			1.5152	18.4804	6.7876	11.9667	14.6515	5.0337			1.5152	2.0809	4.4916	1.2738			1.5152	1.4157	4.6816
		1.6098	4.755	7.08601	4.4971	2.7159			1.6098	1.6098	2.0967	22.8946	6.77	3.361			1.6098	1.6434	59.6818	2.3534	3.1924	9.8134			1.6098	3.5458	4.7592	2.0893	5.9644	2.04745			1.6098	18.5023	5.6782	11.5443	14.9547	5.7966			1.6098	2.433	4.4755	1.4549			1.6098	1.6519	3.0323
		1.7045	4.2736	7.32692	4.6155	2.6605			1.7045	1.7045	1.3725	21.2279	5.6463	2.7708			1.7045	1.778	56.27	2.2441	2.6329	11.3358			1.7045	2.8076	5.7052	1.5441	5.5627	2.25579			1.7045	18.3151	4.282	11.7916	14.6718	7.1836			1.7045	2.7513	3.6299	2.0204			1.7045	1.7755	2.7583
		1.7992	3.3185	8.0098	3.6165	2.8437			1.7992	1.7992	1.106	18.2498	5.6657	3.1898			1.7992	2.1993	51.117	1.7921	2.4739	10.7705			1.7992	2.8612	6.576	1.6481	3.7881	1.96483			1.7992	17.9832	4.0341	12.0032	16.6961	7.8683			1.7992	1.9338	3.3636	1.8048			1.7992	1.7059	3.2273
		1.8939	3.3116	8.9288	3.9074	3.2434			1.8939	1.8939	1.2979	16.7722	5.3683	3.4552			1.8939	2.2695	46.3091	1.8385	1.9459	10.9932			1.8939	2.0555	6.6543	2.2232	4.1493	1.96255			1.8939	17.0456	4.1833	11.5351	17.9332	8.4791			1.8939	2.2646	3.4061	1.3488			1.8939	0.9074	4.2126
		1.9886	2.9569	9.53516	5.0444	3.7055			1.9886	1.9886	1.3289	15.6251	3.6933	4.0647			1.9886	2.4633	41.6001	1.5717	1.1747	9.7688			1.9886	1.81	6.4305	2.5141	4.3761	1.72011			1.9886	13.9534	4.2049	11.3551	20.1291	9.8792			1.9886	3.165	3.749	1.2512			1.9886	1.156	3.7174
		2.0833	2.7574	10.264	4.8799	3.7316			2.0833	2.0833	1.6711	15.9546	2.9078	4.9083			2.0833	2.5125	36.6856	0.8877	1.5224	9.4595			2.0833	1.1475	5.6343	3.1189	4.7983	1.20588			2.0833	11.3411	3.9232	11.2605	22.7315	9.6785			2.0833	4.4067	3.4023	0.9969			2.0833	0.8591	3.0507
		2.178	1.6211	9.31602	5.2706	3.5573			2.178	2.178	2.343	17.2934	2.552	6.6132			2.178	3.0528	33.4459	0.9829	1.7448	8.1531			2.178	0.824	5.1281	2.6437	4.3273	1.51024			2.178	8.8934	3.8734	11.8796	22.2341	8.9601			2.178	6.3251	3.7112	1.731			2.178	1.2936	2.6811
		2.2727	1.6523	8.77013	4.3364	3.8844			2.2727	2.2727	2.2159	18.0424	2.6287	7.3935			2.2727	3.6248	32.2236	1.4652	1.6523	7.8919			2.2727	1.7825	5.4389	1.7737	5.4237	2.07165			2.2727	7.0445	4.2253	11.0448	22.0765	8.2897			2.2727	6.6085	2.7105	2.3704			2.2727	1.2931	2.6394
		2.3674	2.1327	7.81256	3.9055	3.3749			2.3674	2.3674	2.1869	18.4821	1.9791	7.0746			2.3674	4.9818	32.7641	1.7722	1.9674	7.0038			2.3674	2.3787	5.9956	1.4483	5.5201	2.10909			2.3674	5.6485	4.263	10.986	18.8696	8.845			2.3674	6.1259	2.5117	2.8016			2.3674	1.3676	2.5532
		2.4621	2.427	6.55889	3.7211	3.9874			2.4621	2.4621	1.9945	19.5351	2.6588	7.9791			2.4621	6.4758	34.864	2.2906	1.461	6.9497			2.4621	2.8384	6.9371	2.0385	5.1075	1.68109			2.4621	5.8718	3.5754	11.6753	15.4813	8.4903			2.4621	5.6818	2.1217	3.1236			2.4621	1.5813	3.4944
		2.5568	2.4487	5.49572	3.8856	3.5087			2.5568	2.5568	1.2786	19.6505	2.7622	10.2547			2.5568	7.1377	36.8581	2.9715	2.0894	8.0225			2.5568	3.6896	7.7848	1.5386	4.7099	1.1329			2.5568	6.3001	2.8964	11.2576	14.2064	10.2939			2.5568	3.8807	3.0238	3.808			2.5568	2.1137	4.1791
		2.6515	2.8465	5.60784	2.6955	3.2424			2.6515	2.6515	1.5538	19.3777	2.4594	9.966			2.6515	7.1032	38.7689	3.4983	2.2284	8.2696			2.6515	3.5115	7.5214	0.9256	3.8635	1.06925			2.6515	6.3958	2.9967	11.0953	13.5512	12.2537			2.6515	2.954	4.0548	3.7246			2.6515	2.1825	4.5796
		2.7462	2.4403	5.45669	3.3557	2.7459			2.7462	2.7462	2.0093	18.86	2.1927	9.5736			2.7462	7.152	40.2815	3.091	3.1504	8.1554			2.7462	3.7784	8.4181	0.9001	4.4123	0.53105			2.7462	6.3451	2.6472	9.9422	12.428	11.8927			2.7462	2.6839	4.5982	3.875			2.7462	2.873	4.4925
		2.8409	1.7536	4.44778	3.8039	2.5119			2.8409	2.8409	1.9264	17.0736	2.8618	9.1583			2.8409	8.3216	41.3116	1.4577	4.6958	7.4822			2.8409	3.8062	9.1057	1.1001	5.2363	0.38952			2.8409	6.899	2.7341	10.3231	11.51	11.1623			2.8409	2.008	6.7156	5.0864			2.8409	3.2495	5.6385
		2.9356	1.5572	3.32355	5.6081	2.9544			2.9356	2.9356	2.6898	18.4172	2.9318	8.982			2.9356	10.9469	40.4815	1.9008	5.9093	6.7285			2.9356	4.3087	11.1506	0.9182	5.6036	0.73074			2.9356	8.5198	2.3198	10.3736	11.5832	11.272			2.9356	2.4786	9.2292	4.6655			2.9356	3.6998	6.7873
		3.0303	1.4832	2.5058	7.6201	3.6532			3.0303	3.0303	2.1948	19.2546	3.2066	8.8823			3.0303	11.8541	38.9719	1.8463	7.1888	6.9333			3.0303	3.4619	12.1171	1.3537	7.2734	0.62212			3.0303	8.728	2.7265	9.8364	11.4077	10.189			3.0303	2.4955	11.4824	4.7531			3.0303	2.6942	7.5157
		3.125	2.3271	2.63771	8.2922	3.9017			3.125	3.125	2.269	19.2833	3.8074	8.6651			3.125	13.4443	38.1851	1.6655	8.0856	6.1111			3.125	3.2923	11.8315	2.258	7.2888	0.65714			3.125	7.0245	2.7992	9.5782	10.6332	8.9008			3.125	2.7878	13.4294	4.3985			3.125	2.2447	9.3307
		3.2197	2.2453	1.55426	6.3356	3.9294			3.2197	3.2197	1.7433	19.8147	5.908	9.6389			3.2197	13.2866	40.5179	2.0135	8.0896	5.8111			3.2197	4.3367	11.0661	2.6107	7.4747	0.91607			3.2197	5.3291	2.7468	7.6662	10.6753	9.3496			3.2197	3.6264	14.4774	5.7933			3.2197	2.3385	11.8711
		3.3144	1.4903	1.17118	5.1156	2.8153			3.3144	3.3144	1.6807	20.227	6.8007	10.2208			3.3144	13.2228	42.4577	1.8906	8.45	6.179			3.3144	4.3885	10.8522	2.7404	7.8808	0.82561			3.3144	4.2742	3.3989	5.9746	10.1969	11.456			3.3144	3.6949	14.809	6.6911			3.3144	2.3322	13.4943
		3.4091	2.175	1.11586	4.6438	3.0753			3.4091	3.4091	1.0601	19.5787	7.0272	9.8012			3.4091	12.1964	43.9772	2.1615	8.9953	6.5269			3.4091	3.9957	11.7506	2.2678	9.2684	0.39516			3.4091	4.1213	3.4005	5.1748	10.4319	13.4186			3.4091	2.9159	14.874	7.071			3.4091	3.3824	15.1263
		3.5038	2.7543	1.24702	5.1468	3.8519			3.5038	3.5038	0.9026	18.8671	7.3832	10.1947			3.5038	12.0263	47.2268	2.3633	9.8254	5.7353			3.5038	4.868	11.9406	3.0299	8.9998	0.27524			3.5038	4.564	3.8815	4.6229	9.444	14.8624			3.5038	3.2804	13.8347	7.2529			3.5038	4.1525	16.84
		3.5985	2.8438	1.7701	4.0772	4.8741			3.5985	3.5985	1.188	17.9879	7.6528	8.9749			3.5985	10.0898	50.4461	2.1965	9.4027	6.379			3.5985	5.3028	11.0975	2.7813	9.8639	0.46974			3.5985	5.2712	3.8848	4.7151	9.9861	16.879			3.5985	4.0825	11.9355	9.6067			3.5985	4.4561	19.0636
		3.6932	3.5057	1.62426	3.2242	5.3264			3.6932	3.6932	1.5005	17.5198	7.568	7.7977			3.6932	8.117	55.6672	1.5485	9.6354	5.7426			3.6932	5.8687	8.9125	2.8511	11.2112	0.69181			3.6932	5.9875	3.4773	4.2389	10.0567	19.2583			3.6932	4.8473	11.4222	9.815			3.6932	4.3685	19.5676
		3.7879	2.9557	0.9463	2.9549	5.9285			3.7879	3.7879	1.8883	16.4721	8.0465	7.8529			3.7879	5.8574	57.1503	1.9254	8.6218	5.6768			3.7879	7.0189	8.6083	2.5204	9.5442	0.70917			3.7879	6.883	3.5099	4.3101	8.1883	20.9188			3.7879	5.4606	10.714	9.7498			3.7879	5.3534	19.927
		3.8826	2.8809	0.61195	3.7227	5.5563			3.8826	3.8826	2.0407	15.4377	8.0669	8.0873			3.8826	4.9807	59.1203	1.7599	7.883	5.9077			3.8826	6.6586	8.376	2.6475	9.1634	0.83895			3.8826	7.028	3.6514	4.1238	9.0132	24.4416			3.8826	4.9149	10.1125	8.6273			3.8826	6.1696	19.7433
		3.9773	3.3457	0.42457	4.2603	5.1039			3.9773	3.9773	2.6242	17.0968	8.0825	8.1827			3.9773	5.158	61.4221	2.5894	6.5908	6.2928			3.9773	6.1196	7.8868	3.9383	9.3481	0.70341			3.9773	7.2037	3.6388	3.6167	10.0105	25.321			3.9773	3.5732	9.7403	7.1963			3.9773	6.6236	17.6629
	Soma	4.072	2.571	0.66387	4.7112	4.6554		Soma	4.072	4.072	4.6227	16.944	9.2156	7.6446		Soma	4.072	5.817	60.2892	2.6293	6.4997	6.6811		Soma	4.072	6.0017	7.914	4.2741	7.5668	0.86569		Soma	4.072	6.6638	2.124	3.0034	10.5932	25.4128		Soma	4.072	4.3792	9.738	5.9869		Soma	4.072	7.4362	16.2136
		4.1667	2.031	0.94601	5.9969	4.4771			4.1667	4.1667	5.0913	15.7425	7.3396	4.9625			4.1667	5.8018	60.9131	2.7461	7.4848	6.3827			4.1667	6.3413	8.6122	5.2834	6.5148	0.75535			4.1667	6.458	2.5015	3.1265	12.4464	23.6868			4.1667	3.6717	9.2437	4.9486			4.1667	8.6643	15.8561
		4.2614	2.304	0.79951	7.7832	4.3543			4.2614	4.2614	6.0081	15.0416	6.0463	3.8694			4.2614	5.3438	60.7884	3.875	8.5612	7.4175			4.2614	6.636	7.1076	7.7274	8.067	0.7979			4.2614	5.7869	3.0142	3.1552	12.7537	21.5029			4.2614	4.2081	8.1756	5.7995			4.2614	9.1396	14.4385
		4.3561	1.7604	0.97358	8.4697	5.3578			4.3561	4.3561	5.1148	15.0022	5.5682	3.0493			4.3561	5.6111	61.6882	5.9845	10.1104	8.0523			4.3561	7.6049	6.3739	8.0468	8.8834	0.7434			4.3561	5.8768	2.665	2.6587	12.7074	19.096			4.3561	4.6326	8.2012	4.291			4.3561	7.3932	13.1197
		4.4508	2.4915	0.81198	9.7064	5.2183			4.4508	4.4508	4.4265	16.9798	7.1463	2.4682			4.4508	4.8976	61.1406	8.6399	11.7043	8.2394			4.4508	7.5334	6.9115	9.4226	10.6967	0.41781			4.4508	5.9008	2.9163	2.8262	11.7724	17.8693			4.4508	4.4012	9.5408	3.0984			4.4508	6.2633	11.8551
		4.5455	2.4143	0.94422	10.9192	4.4413			4.5455	4.5455	4.2367	16.4956	9.9861	4.421			4.5455	3.3042	62.2629	10.5412	12.5534	8.4945			4.5455	6.4998	7.2718	11.9892	12.5187	0.60414			4.5455	5.7019	2.5602	2.6764	12.0713	18.1477			4.5455	4.5301	8.9791	3.0266			4.5455	5.7886	11.9665
		4.6402	2.9098	0.92173	13.1775	4.0862			4.6402	4.6402	6.4664	15.3731	13.2138	4.7686			4.6402	3.158	61.5744	12.2272	10.3281	7.9973			4.6402	4.9128	7.0308	14.7867	15.0623	0.87635			4.6402	5.919	2.8391	2.9825	11.0497	17.6027			4.6402	4.9917	8.1752	3.5019			4.6402	5.0348	10.8846
		4.7348	3.2745	0.62331	16.2793	4.2373			4.7348	4.7348	6.9168	13.6435	13.4737	4.9409			4.7348	2.8564	62.8608	13.6357	10.2724	8.4524			4.7348	6.6231	7.0283	15.6158	16.7166	1.3057			4.7348	5.5845	3.0988	3.5671	9.3669	15.2085			4.7348	6.0285	7.8336	3.5274			4.7348	4.6549	9.173
		4.8295	3.6649	1.25449	17.6047	4.1211			4.8295	4.8295	5.2854	12.7628	15.7803	5.2006			4.8295	1.9722	63.1704	13.097	9.4207	7.974			4.8295	7.961	7.0622	16.2889	17.3768	1.40738			4.8295	5.7149	2.6096	3.6835	8.3913	13.6172			4.8295	7.0208	7.2452	3.532			4.8295	4.3907	9.5329
		4.9242	3.736	1.55391	20.4686	4.455			4.9242	4.9242	6.2376	13.5939	19.1874	4.982			4.9242	1.548	62.0089	12.2731	8.2293	8.3444			4.9242	9.7589	7.1521	15.3084	17.6897	1.69765			4.9242	5.9274	2.5528	4.1029	9.0507	13.1167			4.9242	8.5528	6.298	3.112			4.9242	3.8385	9.4766
		5.0189	3.0955	1.88764	20.4326	4.7224			5.0189	5.0189	6.723	15.7644	23.4042	6.3128			5.0189	0.9206	59.3886	12.7002	7.1667	8.2707			5.0189	11.8982	7.2662	14.3334	18.4772	1.90785			5.0189	6.2394	2.2398	4.5724	11.07	11.6197			5.0189	9.1131	5.423	2.3206			5.0189	3.4895	10.8275
		5.1136	2.9727	2.36117	20.3637	4.7079			5.1136	5.1136	6.0511	17.5584	24.3331	7.0147			5.1136	0.6036	56.5387	10.8367	6.8869	8.2572			5.1136	13.0478	6.3152	14.663	18.4837	1.92479			5.1136	6.4893	2.2633	5.2223	12.8419	9.4402			5.1136	8.9352	4.9225	4.3092			5.1136	3.0088	12.348
		5.2083	2.7016	2.15312	19.3559	5.5946			5.2083	5.2083	6.5647	20.4894	22.2973	6.8356			5.2083	1.041	54.6335	8.466	6.9133	7.6519			5.2083	13.2199	5.8236	14.1909	19.5179	2.00422			5.2083	6.6792	2.3762	5.9411	11.2336	7.7653			5.2083	8.7625	4.976	4.9858			5.2083	2.5641	13.0448
		5.303	1.9488	2.23762	19.072	5.3252			5.303	5.303	5.5521	18.825	18.7287	7.9366			5.303	1.6362	51.5994	6.8501	6.3891	7.9684			5.303	15.0738	5.1973	14.2502	21.7204	1.89318			5.303	6.4458	3.6899	5.8558	11.9693	7.2738			5.303	6.9581	4.6395	3.6135			5.303	3.1449	12.7833
		5.3977	1.4727	2.70481	17.2789	4.6293			5.3977	5.3977	4.0404	18.257	14.5696	7.2878			5.3977	1.6669	50.5374	7.2826	5.6714	8.4186			5.3977	14.363	4.7144	12.5544	20.6848	2.5422			5.3977	5.9083	4.1324	5.7095	12.5336	7.0502			5.3977	4.9749	5.5237	4.4035			5.3977	3.1304	12.4985
		5.4924	1.7809	3.42404	19.3452	4.168			5.4924	5.4924	4.3348	16.089	12.1926	5.2155			5.4924	1.4486	50.6134	7.0911	6.3976	9.1196			5.4924	13.9675	4.2663	11.35	17.4146	2.85179			5.4924	5.4781	4.4781	5.1761	13.3113	8.8758			5.4924	3.1188	5.5426	5.75			5.4924	2.8367	11.3034
		5.5871	1.7161	3.80779	21.0791	4.366			5.5871	5.5871	3.3802	13.6443	12.3214	2.8929			5.5871	1.8782	49.919	6.5997	6.3777	9.5309			5.5871	12.2407	3.3739	10.4197	16.7949	2.57857			5.5871	5.3692	4.6488	5.9816	12.5037	9.6279			5.5871	3.2101	4.9408	5.7624			5.5871	2.7223	11.3686
		5.6818	1.9163	2.86645	22.0337	4.1181			5.6818	5.6818	4.6716	12.5707	10.8595	2.1024			5.6818	1.6802	49.0126	6.7348	6.0933	10.2379			5.6818	10.0444	3.3602	10.276	15.3235	2.51726			5.6818	5.5452	6.2007	5.9371	12.6952	9.9428			5.6818	2.4286	4.3403	5.4555			5.6818	3.2754	12.3786
		5.7765	1.8906	2.26036	21.7325	4.2597			5.7765	5.7765	5.8239	11.9686	11.6647	1.7353			5.7765	1.2768	49.7772	4.9332	6.323	8.5743			5.7765	8.9167	3.1891	8.4644	13.7055	2.44761			5.7765	4.7841	6.5224	6.4097	12.6469	10.4252			5.7765	1.8668	4.3882	5.3874			5.7765	3.6097	13.7636
		5.8712	2.1753	1.27519	21.8064	3.8155			5.8712	5.8712	7.7538	12.5182	12.5572	2.1871			5.8712	1.4562	50.9804	4.8391	5.9489	7.9932			5.8712	7.9262	3.3614	7.3199	13.7651	2.52955			5.8712	5.6394	6.9587	5.9449	11.0075	11.7223			5.8712	2.2679	3.8386	4.6257			5.8712	3.9285	14.7564
		5.9659	2.0731	0.65613	21.0636	3.8556			5.9659	5.9659	9.9594	14.6841	14.0277	2.3934			5.9659	1.5889	53.0326	5.4582	6.2485	7.4839			5.9659	8.1205	3.3331	7.1816	14.4788	2.47026			5.9659	4.7565	7.4394	6.8081	11.1798	11.4966			5.9659	2.2528	3.5113	3.8296			5.9659	3.1616	16.8107
		6.0606	2.2802	1.03343	22.2351	3.396			6.0606	6.0606	9.2727	13.2498	13.607	3.2098			6.0606	1.4308	56.9656	6.4745	6.1964	8.2327			6.0606	9.1528	2.9397	6.5025	12.4956	2.74502			6.0606	4.5957	7.7544	7.8198	11.229	10.2078			6.0606	2.8972	3.2854	3.1753			6.0606	2.7933	18.1647
		6.1553	2.7636	0.76418	23.9795	2.9179			6.1553	6.1553	9.2416	13.1435	13.9596	4.3208			6.1553	1.1303	60.954	7.3632	6.2148	8.9451			6.1553	8.2736	2.4249	6.2016	12.5894	2.43503			6.1553	4.6894	8.3054	8.0767	9.4543	8.2527			6.1553	2.441	3.2331	3.5889			6.1553	2.6019	18.7207
		6.25	3.2284	1.03768	26.6099	2.2875			6.25	6.25	9.0345	15.3011	13.6947	4.8558			6.25	1.379	63.7008	7.8437	5.682	7.9831			6.25	7.4349	2.8311	6.4286	12.383	2.43736			6.25	4.3939	8.6975	9.1638	7.1432	5.4385			6.25	3.4971	3.285	3.5004			6.25	2.0989	20.8389
		6.3447	3.3095	1.99698	28.0211	2.1322			6.3447	6.3447	8.8134	16.9953	12.3142	5.1567			6.3447	2.1086	65.2321	7.6295	5.5131	8.3271			6.3447	7.4594	3.5652	6.6838	12.7404	2.4586			6.3447	3.6485	7.9192	9.5912	6.5221	5.1889			6.3447	3.306	2.3446	4.115			6.3447	2.0164	22.1284
		6.4394	3.0523	2.2161	29.1582	2.118			6.4394	6.4394	7.9751	17.6554	11.4687	4.7921			6.4394	1.8628	66.7021	7.4936	5.0193	8.0121			6.4394	8.1309	3.5501	8.1752	14.0792	2.94174			6.4394	3.9463	7.7466	9.0433	5.2179	5.6332			6.4394	3.347	2.4913	4.5401			6.4394	2.3987	23.2317
		6.5341	3.2824	2.0554	30.236	1.5777			6.5341	6.5341	8.3265	18.7478	11.6073	4.3116			6.5341	2.5727	64.4216	7.4398	5.051	7.1632			6.5341	8.177	2.8502	8.2656	14.3418	3.55052			6.5341	4.7934	8.0964	8.507	5.4859	6.3394			6.5341	3.9136	3.0174	5.4367			6.5341	2.7589	25.1008
		6.6288	3.5951	1.55856	30.335	1.3936			6.6288	6.6288	8.976	19.8038	11.8027	3.5208			6.6288	3.3662	62.4292	7.2837	4.7913	6.2219			6.6288	7.2471	3.2258	7.8868	13.7983	3.02287			6.6288	5.3248	7.8293	7.8877	5.8558	5.8263			6.6288	4.3007	4.1628	5.2934			6.6288	3.655	27.6712
		6.7235	2.834	1.05972	29.8101	2.041			6.7235	6.7235	9.7567	21.5387	12.4496	4.8095			6.7235	3.762	57.6534	7.9814	4.1521	4.7513			6.7235	8.777	3.5332	7.6429	14.8998	3.44906			6.7235	6.5321	7.4473	7.1753	6.8584	3.8324			6.7235	4.5708	5.9206	4.8133			6.7235	4.2936	29.7578
		6.8182	2.2485	1.27644	30.4299	2.4052			6.8182	6.8182	12.2283	24.969	12.8968	5.3564			6.8182	4.7048	52.1184	8.2587	3.9389	4.6487			6.8182	8.8281	3.297	7.5883	15.5593	3.26937			6.8182	7.8082	7.6339	6.6048	6.4837	2.5307			6.8182	4.6302	6.6867	4.795			6.8182	5.5273	31.9344
		6.9129	2.2163	1.54932	29.672	2.6098			6.9129	6.9129	12.3605	28.0203	14.6476	5.9228			6.9129	4.6944	45.1123	9.2932	3.5528	5.4397			6.9129	8.94	2.704	7.7393	15.3291	4.0295			6.9129	8.259	8.2329	6.889	7.3308	1.5145			6.9129	5.9035	6.7556	4.8652			6.9129	6.2921	32.9448
	PeMPs	7.0076	2.2841	2.36399	27.3495	2.3569		PeMPs	7.0076	7.0076	13.5614	30.969	15.2784	6.2683		PeMPs	7.0076	4.5617	39.1708	8.779	3.2093	5.2736		PeMPs	7.0076	9.3225	2.859	7.5923	14.9275	4.11478		PeMPs	7.0076	8.5451	8.5473	6.7442	7.1686	1.6211		PeMPs	7.0076	6.0979	6.9184	6.7049		PeMPs	7.0076	7.3834	34.7968
		7.1023	2.0503	2.87739	27.1347	2.3546			7.1023	7.1023	12.9375	32.8586	15.7136	6.7996			7.1023	4.0771	33.5933	8.7335	3.19	5.2593			7.1023	10.105	3.0319	7.371	14.2639	3.96912			7.1023	8.5115	9.3961	7.895	7.721	3.3996			7.1023	6.4195	5.8107	7.6224			7.1023	7.5354	38.7112
		7.197	1.61	3.48732	24.5094	1.901			7.197	7.197	13.8273	34.0428	17.1433	7.8486			7.197	4.0617	28.6693	7.9578	2.9446	5.6014			7.197	10.1362	3.7729	8.5626	14.0637	3.54145			7.197	8.3155	9.7574	7.5795	8.8518	5.4211			7.197	5.2574	5.8852	7.1998			7.197	7.6396	43.312
		7.2917	1.7724	3.44172	23.2187	1.3074			7.2917	7.2917	12.9991	36.3436	18.6582	8.1621			7.2917	4.5694	24.8551	8.1492	3.2332	7.2657			7.2917	10.9401	4.8294	9.4778	13.0073	3.34388			7.2917	8.2113	9.2633	7.4387	8.1465	7.7402			7.2917	5.849	6.6898	4.8315			7.2917	7.5998	47.5434
		7.3864	2.0311	3.51657	21.3233	1.8498			7.3864	7.3864	11.572	37.0399	19.9638	8.4624			7.3864	4.6017	23.1975	9.4907	2.6965	8.4827			7.3864	11.2276	4.0715	9.4678	11.7103	3.71968			7.3864	7.9447	10.5387	7.2999	7.7623	8.945			7.3864	4.5345	7.2876	3.1244			7.3864	7.975	50.0611
		7.4811	2.6427	3.55651	20.6458	2.0877			7.4811	7.4811	11.6827	42.4765	20.7423	8.0299			7.4811	4.5319	20.3544	11.097	3.2312	9.11			7.4811	11.3355	3.887	10.1383	9.9901	3.82204			7.4811	7.4365	11.2446	7.1114	7.0541	12.2197			7.4811	5.0738	7.5621	2.3672			7.4811	8.4869	50.2852
		7.5758	2.3818	3.69555	20.3124	2.432			7.5758	7.5758	12.0916	43.9848	20.4793	6.5016			7.5758	5.0861	16.8356	11.6017	3.4519	8.7788			7.5758	12.5578	4.3288	10.3011	8.5587	3.85211			7.5758	7.7656	12.1071	5.7787	6.7669	13.2619			7.5758	5.5431	7.2936	1.9235			7.5758	8.0532	48.9203
		7.6705	2.7634	3.42495	20.5525	2.2535			7.6705	7.6705	11.9686	44.6017	20.2843	6.9581			7.6705	4.8637	15.4738	11.8391	3.5281	8.1417			7.6705	13.5067	4.5039	10.6745	7.2565	4.16152			7.6705	7.3955	13.3548	4.286	6.0982	13.9656			7.6705	5.6702	7.5216	2.5707			7.6705	7.1986	46.9084
		7.7652	2.6619	2.89979	22.4195	1.8117			7.7652	7.7652	13.4148	42.3428	18.2778	8.5769			7.7652	5.2073	14.9369	11.5134	3.7741	8.1027			7.7652	14.6515	4.9269	10.7496	6.9026	3.9344			7.7652	6.9296	14.3819	3.6969	6.4878	13.0129			7.7652	5.926	7.4926	3.8467			7.7652	6.6464	43.4281
		7.8598	3.0369	2.43472	23.417	1.3412			7.8598	7.8598	12.5805	39.6879	17.8681	8.6944			7.8598	4.7912	13.5138	10.6564	3.8755	8.2659			7.8598	15.6358	4.1874	10.4527	7.4254	3.35414			7.8598	7.4308	15.0414	3.1863	5.3023	13.778			7.8598	7.8183	7.7238	4.893			7.8598	6.5234	39.7549
		7.9545	2.7471	2.3662	23.3102	1.6483			7.9545	7.9545	14.8833	35.9797	16.8152	8.1291			7.9545	5.4649	12.285	12.1897	3.804	9.0893			7.9545	16.0385	3.3292	9.1302	7.5912	3.51011			7.9545	7.4835	15.557	3.6525	6.0303	14.1214			7.9545	8.0571	7.7561	5.6052			7.9545	6.0691	37.3036
		8.0492	2.3189	1.97376	24.2111	1.8873			8.0492	8.0492	16.0513	31.986	16.0113	7.4851			8.0492	6.2974	11.5975	13.6534	5.2353	9.3439			8.0492	15.3404	3.3305	9.5358	6.9297	3.38539			8.0492	6.317	15.2701	4.4378	5.3579	14.0813			8.0492	8.5095	8.4033	4.8604			8.0492	5.5131	38.3435
		8.1439	2.4779	2.3827	23.5676	2.2252			8.1439	8.1439	17.4167	30.6079	15.6639	8.7174			8.1439	6.8993	10.4148	14.4999	6.0359	9.336			8.1439	14.8279	3.2586	11.2684	8.1372	3.54995			8.1439	6.7204	14.9226	4.5646	4.5047	15.2922			8.1439	8.3733	9.4465	5.4662			8.1439	5.5002	40.0109
		8.2386	2.2451	1.93219	22.5222	2.6478			8.2386	8.2386	18.3285	29.0856	16.1148	7.8007			8.2386	7.2807	8.2602	14.2351	6.1945	8.1925			8.2386	15.5855	2.6366	12.3139	8.5098	2.82345			8.2386	5.9903	13.547	4.2638	4.3996	15.1437			8.2386	7.5467	9.1136	6.3593			8.2386	5.3136	40.2711
		8.3333	2.1961	1.79977	21.4643	3.1053			8.3333	8.3333	17.255	27.1013	15.1395	8.4727			8.3333	6.6151	7.5108	12.8071	6.7294	7.9403			8.3333	15.7863	2.2816	12.6433	9.8199	2.84749			8.3333	6.6166	11.853	4.3076	4.2853	14.9577			8.3333	7.0526	9.2916	7.5443			8.3333	4.8032	40.293
		8.428	2.6127	1.61926	21.1973	3.5625			8.428	8.428	15.9948	25.1071	15.7518	8.4367			8.428	6.2975	7.3771	13.124	7.6417	8.9799			8.428	14.6176	2.6259	13.1977	12.8851	3.24774			8.428	5.1976	10.6694	4.2676	4.5706	13.8263			8.428	6.3373	10.1661	6.6881			8.428	4.581	40.9054
		8.5227	2.9419	1.88266	20.4002	3.2091			8.5227	8.5227	14.6566	23.1172	17.2767	7.7776			8.5227	7.3258	6.5678	13.4248	7.8083	8.8338			8.5227	13.0854	3.3728	12.53	14.0645	3.40978			8.5227	6.2625	8.8308	5.5368	4.6475	11.252			8.5227	5.7827	10.4063	4.7436			8.5227	4.7868	41.13
		8.6174	3.4295	1.58104	20.5054	2.8112			8.6174	8.6174	12.1434	22.4829	18.4462	7.0446			8.6174	8.0381	5.72	13.4413	7.9503	9.233			8.6174	11.1885	3.6351	11.049	15.5516	3.357			8.6174	6.2918	7.5876	6.712	5.0882	8.4106			8.6174	5.7787	10.425	4.7762			8.6174	4.0953	39.9426
		8.7121	3.6517	1.34266	20.0408	2.25			8.7121	8.7121	10.5034	20.3657	17.9016	9.5395			8.7121	7.6555	5.5792	13.0884	7.0267	9.9832			8.7121	9.9506	3.7024	11.3092	15.2326	3.70189			8.7121	5.6796	5.6819	8.157	6.9401	5.276			8.7121	4.7495	9.5032	5.7359			8.7121	4.1019	38.8239
		8.8068	2.6686	0.94522	18.9856	2.2605			8.8068	8.8068	10.8913	18.0554	17.0086	12.3772			8.8068	7.2971	5.5883	12.3043	6.1652	10.1503			8.8068	8.9346	3.5694	10.3963	15.7266	4.48911			8.8068	6.2797	4.9127	7.8609	7.8194	5.2238			8.8068	4.128	8.5747	5.8097			8.8068	4.8062	40.2764
		8.9015	2.7971	1.1451	19.9633	2.2087			8.9015	8.9015	9.3637	14.873	16.2943	13.4726			8.9015	7.8154	4.8751	12.2238	6.022	11.2612			8.9015	9.3066	3.6415	11.5733	15.9108	5.01299			8.9015	7.4108	4.421	7.7664	8.4731	3.8727			8.9015	3.4986	7.4268	5.1926			8.9015	4.3225	39.3737
		8.9962	3.2353	1.43763	18.463	1.9073			8.9962	8.9962	8.2773	12.656	15.4261	11.8301			8.9962	8.1322	4.9086	12.0008	6.8562	11.6081			8.9962	10.328	3.7588	11.4748	16.66	4.65278			8.9962	9.5722	4.2942	7.3362	10.0251	3.9479			8.9962	3.7956	5.9632	4.6706			8.9962	4.7126	37.6576
		9.0909	4.7757	1.32422	17.6683	2.1868			9.0909	9.0909	9.5489	12.25	16.394	9.4596			9.0909	7.1607	4.2066	13.1006	7.1092	12.7552			9.0909	12.1122	3.7301	12.3724	17.4386	4.5597			9.0909	12.3538	3.3697	6.5217	10.4771	5.5311			9.0909	4.092	5.0328	5.0569			9.0909	4.2218	36.3058
		9.1856	7.145	0.91894	16.6038	3.4221			9.1856	9.1856	9.8617	11.684	15.7126	7.3848			9.1856	7.9049	3.3498	13.5387	7.2235	14.6362			9.1856	13.8041	3.3915	11.7433	17.1055	5.26199			9.1856	13.7293	2.8791	5.8755	11.8537	6.9039			9.1856	4.6458	5.101	6.1129			9.1856	3.6373	36.0561
		9.2803	8.3779	1.59732	14.6575	4.1935			9.2803	9.2803	11.4587	14.8601	16.6997	5.6476			9.2803	9.4443	3.6726	13.8534	7.6002	14.7045			9.2803	14.0515	2.3767	11.4369	15.5461	6.07898			9.2803	15.4924	3.1859	5.0876	12.8524	7.7714			9.2803	5.2324	4.227	6.9504			9.2803	3.0576	34.7798
		9.375	7.431	1.9181	12.3898	4.299			9.375	9.375	11.8763	15.734	16.6957	5.115			9.375	9.4327	3.2313	13.7431	8.1691	14.0515			9.375	16.3579	2.1412	10.93	12.7448	5.86495			9.375	16.0218	2.8036	5.4058	12.8254	7.8233			9.375	5.3088	4.277	9.1256			9.375	2.5575	33.4078
		9.4697	6.6328	1.8791	11.4647	4.491			9.4697	9.4697	12.6423	15.6937	18.1805	4.1112			9.4697	8.7878	4.199	13.7618	8.4191	13.1464			9.4697	17.961	1.4525	12.0045	10.5884	5.83721			9.4697	14.9699	2.7397	5.4662	15.4774	7.4893			9.4697	5.8601	3.7916	10.8441			9.4697	2.0334	32.1522
		9.5644	7.1466	2.70576	9.797	3.7378			9.5644	9.5644	13.5332	14.7732	19.8113	3.8111			9.5644	9.519	4.147	13.6875	8.165	14.9523			9.5644	17.46	1.7571	12.5916	9.5051	5.56622			9.5644	14.8654	3.3294	5.6847	15.456	7.3394			9.5644	4.9757	4.4437	13.5476			9.5644	1.5639	32.4637
		9.6591	7.5654	3.31863	8.9626	3.5107			9.6591	9.6591	14.3202	16.0824	21.0217	3.8367			9.6591	8.7016	3.9431	13.2782	8.068	15.4976			9.6591	15.7434	1.7799	13.8569	7.3766	5.07137			9.6591	14.9805	3.7579	5.4155	16.8411	6.6907			9.6591	4.521	5.2016	14.7293			9.6591	1.5307	30.8652
		9.7538	6.7991	3.94212	7.7768	3.2223			9.7538	9.7538	15.8404	19.1808	22.7806	3.321			9.7538	9.0962	4.1929	13.8794	7.8081	15.6197			9.7538	15.1889	1.737	14.2462	6.5112	5.81199			9.7538	14.1406	2.9662	6.1883	19.1785	6.0875			9.7538	5.2047	5.8244	15.6704			9.7538	0.9163	28.137
		9.8485	7.4903	4.17998	8.5553	2.722			9.8485	9.8485	16.6358	20.4787	21.6523	3.5216			9.8485	8.9194	5.5829	15.4096	7.2495	15.157			9.8485	14.9963	1.7567	15.146	5.6968	5.64945			9.8485	15.3179	2.1158	7.1864	19.4252	5.6372			9.8485	5.0042	5.9541	15.6146			9.8485	1.1003	28.2075
		9.9432	8.9421	3.99101	8.1643	2.3513			9.9432	9.9432	17.3849	20.754	22.5917	3.3087			9.9432	7.8633	6.6089	16.5576	7.0758	14.1971			9.9432	15.1408	2.0401	16.0795	4.9845	5.1126			9.9432	16.3392	2.0025	7.9641	19.3284	4.6028			9.9432	4.3078	5.8809	15.5201			9.9432	1.3012	27.9448
		10.0379	9.2266	3.92819	8.4608	2.129			10.0379	10.0379	19.1697	20.9388	22.8856	3.0751			10.0379	6.752	7.9809	17.7455	6.7176	13.4602			10.0379	15.9319	2.7532	17.2819	4.5243	4.82534			10.0379	17.3563	2.1283	8.256	17.1793	4.42			10.0379	4.1847	4.6949	15.0476			10.0379	1.1138	26.6286
		10.1326	9.3971	3.09398	8.135	3.0597			10.1326	10.1326	20.3116	21.7825	24.0358	3.7234			10.1326	6.8478	8.7365	19.79	7.0933	13.2271			10.1326	16.7064	3.2707	18.9276	4.6469	4.59497			10.1326	18.5221	1.9081	8.0262	12.6476	5.9353			10.1326	4.1416	4.2496	15.1733			10.1326	0.8181	26.0827
		10.2273	11.0266	2.7015	8.192	3.6095			10.2273	10.2273	22.8207	21.9943	24.9388	4.6193			10.2273	6.467	9.9365	22.1325	7.0847	12.4037			10.2273	18.4808	3.3477	20.3285	3.4829	4.36382			10.2273	20.9306	1.9451	7.337	10.5451	7.9474			10.2273	3.9997	3.6737	16.6438			10.2273	0.935	25.6155
		10.322	12.1144	1.6386	7.6379	3.4654			10.322	10.322	23.5112	21.725	24.3391	5.3981			10.322	6.3569	10.8397	23.6506	6.8779	13.2451			10.322	20.1347	3.3766	21.8406	3.4342	5.041			10.322	22.0567	1.9687	7.1424	9.1465	11.4422			10.322	3.611	3.4784	19.2658			10.322	0.9598	26.237
		10.4167	13.9355	1.31077	7.8304	3.6453			10.4167	10.4167	22.617	21.8192	24.5272	4.9208			10.4167	6.4943	12.2162	24.7019	5.6314	12.6144			10.4167	20.121	2.5526	22.6799	3.6199	5.80974			10.4167	23.0224	2.0444	7.5495	8.2945	12.4889			10.4167	3.9086	3.3506	23.2555			10.4167	1.4232	26.4088
		10.5114	16.1336	1.18093	6.8432	3.7676			10.5114	10.5114	20.877	19.6373	23.7722	5.4812			10.5114	7.1271	13.6342	25.7247	4.3553	12.7081			10.5114	20.1666	1.9055	23.2958	4.2223	5.50019			10.5114	23.3808	2.3981	7.9257	7.8288	12.3139			10.5114	3.6475	4.0193	23.3247			10.5114	1.9097	27.7137
		10.6061	18.7835	1.28201	6.9912	4.4664			10.6061	10.6061	20.5912	18.3315	23.3774	4.7185			10.6061	6.8651	13.988	25.8372	4.1186	12.5247			10.6061	19.8491	2.0835	25.3828	4.1882	5.75893			10.6061	22.3691	2.5966	8.4148	8.5384	12.9884			10.6061	4.6829	4.8457	20.1508			10.6061	2.6844	26.6669
		10.7008	20.4648	1.30232	6.3	4.1827			10.7008	10.7008	20.0876	17.6445	24.8407	5.3731			10.7008	7.978	14.031	24.2568	3.9865	12.0355			10.7008	18.0709	2.569	27.2331	4.2826	5.78729			10.7008	23.0558	2.7456	8.5361	8.975	12.2896			10.7008	4.0761	6.1176	17.6174			10.7008	3.0784	24.7346
		10.7955	19.8535	1.62272	5.7264	4.3116			10.7955	10.7955	20.3574	20.2005	24.7018	5.0778			10.7955	7.8244	15.8014	23.6353	3.7391	11.5518			10.7955	16.6782	3.4034	26.6495	3.9241	5.99688			10.7955	20.4824	2.5526	8.5014	12.3126	10.5227			10.7955	2.9408	8.507	17.0244			10.7955	3.7543	23.387
		10.8902	18.8972	1.69083	5.6938	4.0873			10.8902	10.8902	22.8814	22.0825	23.3121	4.9312			10.8902	7.8628	15.9998	20.8062	4.5837	12.2359			10.8902	16.177	4.1065	24.4668	4.1905	6.21336			10.8902	20.7055	3.1081	8.7216	15.3467	9.0046			10.8902	3.1731	8.9394	17.3618			10.8902	3.748	22.4554
		10.9848	16.1211	2.77551	5.2199	4.1021			10.9848	10.9848	23.0615	23.9032	22.7601	4.7108			10.9848	6.9191	15.8945	19.8528	4.4867	11.6282			10.9848	14.5383	4.1919	22.0919	6.4183	6.2516			10.9848	21.2042	3.223	8.2738	17.512	7.7185			10.9848	3.6791	8.4875	18.3704			10.9848	4.0593	21.5041
		11.0795	13.8497	2.86325	5.0251	4.3733			11.0795	11.0795	22.5171	24.1861	20.4537	4.5191			11.0795	6.0021	15.3511	19.7797	4.7823	11.2137			11.0795	14.0956	4.3069	21.3489	7.2337	6.44889			11.0795	21.2232	3.5971	8.5367	17.3706	9.9245			11.0795	3.8223	7.8685	19.637			11.0795	4.8171	21.2968
		11.1742	13.9075	2.38556	4.8531	4.1498			11.1742	11.1742	19.3912	23.7184	18.1536	4.6805			11.1742	5.6975	14.9089	18.6333	4.8298	10.6998			11.1742	15.6038	4.248	20.4165	8.82	5.90957			11.1742	23.019	3.0672	9.2878	15.3526	12.6855			11.1742	4.4232	7.2576	22.556			11.1742	5.1992	21.2112
		11.2689	14.398	2.30316	4.599	4.2104			11.2689	11.2689	18.2653	23.5445	16.2641	4.7958			11.2689	5.4823	14.1365	18.3643	4.8194	10.5052			11.2689	16.1085	4.2437	19.3423	8.9093	5.09192			11.2689	23.0565	3.3367	9.1441	11.8727	13.8966			11.2689	4.5565	6.0278	23.459			11.2689	5.1229	22.2203
		11.3636	14.3023	2.11341	4.3707	5.0642			11.3636	11.3636	17.3268	23.3012	15.0433	5.7788			11.3636	5.8772	14.8438	15.7754	4.5441	10.3866			11.3636	15.5277	4.1929	18.6262	9.6748	4.89395			11.3636	23.5508	3.0588	10.3463	8.7459	13.1032			11.3636	5.8004	5.0567	22.4863			11.3636	5.2716	22.4137
		11.4583	13.4169	1.71141	4.6133	4.9408			11.4583	11.4583	16.6589	21.1968	14.0774	7.2212			11.4583	4.6862	15.9676	15.4472	4.8416	10.171			11.4583	15.6095	4.394	17.2622	10.7854	4.94456			11.4583	21.5811	2.9564	10.3346	8.0642	11.4405			11.4583	7.1564	4.0902	20.2819			11.4583	5.3921	23.3887
		11.553	13.7449	0.92449	4.0595	4.8004			11.553	11.553	15.614	21.9155	13.1169	7.5842			11.553	4.1959	17.5152	16.129	4.8455	10.1055			11.553	14.9057	3.9793	16.5851	12.889	4.81732			11.553	19.5812	3.205	11.0151	8.4701	9.984			11.553	8.2505	3.0027	17.6496			11.553	5.8725	22.6537
		11.6477	14.2719	1.1882	4.6414	4.0808			11.6477	11.6477	12.6127	21.2892	12.9815	8.5069			11.6477	3.7205	17.0677	14.967	5.0782	10.6588			11.6477	13.4792	3.8117	15.8857	13.3408	5.44974			11.6477	18.1712	3.4437	11.0065	11.1303	10.9209			11.6477	8.2762	2.0962	16.875			11.6477	6.587	22.6526
		11.7424	13.9041	1.33072	5.1649	3.9884			11.7424	11.7424	10.9102	20.4369	13.2652	9.1801			11.7424	4.1561	16.1345	14.8301	5.2168	10.5435			11.7424	12.7701	3.9997	15.3542	12.2963	6.0851			11.7424	18.6994	4.0834	11.2592	13.581	12.1694			11.7424	8.3985	2.1836	17.082			11.7424	6.4944	22.8427
		11.8371	13.676	1.42134	5.0327	4.4155			11.8371	11.8371	10.2606	20.3386	13.6941	8.4683			11.8371	3.1455	14.5043	12.9706	5.0334	11.1488			11.8371	11.8563	3.8198	16.324	11.8968	6.40466			11.8371	18.7847	4.3837	11.2177	14.706	13.0874			11.8371	8.67	2.7524	16.1938			11.8371	6.8644	22.6333
		11.9318	14.2713	1.71775	4.1061	4.5303			11.9318	11.9318	10.4968	20.8064	13.3144	9.6209			11.9318	3.3186	12.8364	13.1229	5.4957	13.129			11.9318	9.2858	4.0166	16.4809	10.9614	6.21114			11.9318	19.2618	4.4973	11.1384	16.8139	11.6722			11.9318	10.2923	3.1887	15.3892			11.9318	6.6819	22.4126
		12.0265	14.9435	1.06093	3.0663	4.1786			12.0265	12.0265	10.5585	18.804	12.0748	10.2349			12.0265	2.9413	11.2634	12.8477	5.8123	13.205			12.0265	7.4139	3.9156	17.6221	9.7352	6.04553			12.0265	20.7827	4.1396	11.3757	17.3173	9.6481			12.0265	9.8106	4.6374	13.3321			12.0265	6.7786	21.7119
		12.1212	15.0141	1.08632	3.513	3.7893			12.1212	12.1212	11.7349	18.2081	12.6866	9.6715			12.1212	2.7388	10.2547	12.5617	5.9938	13.1443			12.1212	6.3762	3.7498	17.5902	9.5964	5.49404			12.1212	22.6442	3.8641	12.6771	15.9764	8.0304			12.1212	10.0733	4.9568	10.4544			12.1212	7.2866	20.154
		12.2159	14.2904	0.91987	3.7065	3.3375			12.2159	12.2159	12.8343	18.5925	10.942	10.5296			12.2159	1.9935	8.7409	11.7855	6.2572	12.4815			12.2159	6.1327	3.397	17.6663	9.0837	5.30074			12.2159	22.7137	4.6757	12.5547	13.3539	8.9451			12.2159	10.1067	4.5087	9.6234			12.2159	7.771	19.1362
		12.3106	14.2264	1.03092	3.9595	2.7882			12.3106	12.3106	14.0105	18.5188	9.6483	9.512			12.3106	2.2028	6.6994	11.3979	6.3759	11.729			12.3106	6.1093	3.1094	17.8208	9.8848	5.23553			12.3106	24.2757	5.4774	13.1042	11.2574	9.1295			12.3106	7.5355	5.0294	8.1502			12.3106	8.1357	18.2612
		12.4053	14.7388	1.55304	4.6219	3.1466			12.4053	12.4053	14.3973	18.9059	10.7844	8.7832			12.4053	2.4343	6.3886	10.9111	6.0158	10.7393			12.4053	5.1688	3.7163	18.8848	12.3897	5.22562			12.4053	24.6281	6.2194	13.202	9.4748	11.6725			12.4053	6.1799	4.4858	6.3636			12.4053	8.2281	19.1313
		12.5	14.6484	1.22174	4.5706	2.6814			12.5	12.5	16.6931	19.6142	11.7159	8.9157			12.5	2.0642	6.2125	11.3135	6.2732	10.2305			12.5	3.9059	3.9875	18.5926	12.8237	4.1646			12.5	23.6457	6.7357	12.1928	8.8885	14.8348			12.5	5.5884	6.2386	5.0065			12.5	8.7495	18.8537
		12.5947	15.1931	1.74247	3.9486	3.0941			12.5947	12.5947	17.6075	22.3519	12.1662	8.3592			12.5947	2.1055	6.4248	11.28	6.0393	10.2868			12.5947	3.4032	4.4292	16.9299	13.839	4.06572			12.5947	22.999	7.4177	12.5534	9.4454	18.0982			12.5947	5.2957	8.1984	5.1344			12.5947	8.5462	19.4258
		12.6894	13.4243	1.84884	3.9903	3.2519			12.6894	12.6894	18.5643	24.5531	12.7153	8.7175			12.6894	2.0133	6.7219	11.246	5.6214	10.5278			12.6894	2.7035	4.0261	16.0582	14.4173	3.8537			12.6894	23.0707	7.5841	12.6559	9.1515	19.0852			12.6894	3.9565	10.6804	4.9868			12.6894	8.2623	19.2673
		12.7841	13.2188	1.71642	4.3295	2.9685			12.7841	12.7841	19.5905	24.5622	13.6746	8.2091			12.7841	2.9302	7.0883	10.5078	5.7592	9.9062			12.7841	1.5931	3.4991	16.4289	13.4297	3.47952			12.7841	24.0541	7.7992	11.9639	8.7928	18.2798			12.7841	4.2982	14.5765	4.6721			12.7841	8.6859	18.6639
		12.8788	11.9663	2.03787	3.1666	3.509			12.8788	12.8788	19.7255	23.9434	14.4376	8.8831			12.8788	3.0266	7.0257	10.4505	5.1395	9.369			12.8788	1.7608	2.9338	16.8838	12.8595	2.91877			12.8788	24.3915	7.3776	11.3228	9.5335	18.1207			12.8788	3.2351	17.0651	3.6248			12.8788	9.2742	17.5105
		12.9735	11.4928	2.64059	4.0093	3.1037			12.9735	12.9735	20.4319	24.0383	13.9801	10.4588			12.9735	3.139	7.0795	11.1871	4.3178	10.0672			12.9735	2.3974	3.3394	17.5525	13.2549	2.42816			12.9735	24.4444	6.9221	10.8244	10.5086	16.1368			12.9735	2.982	18.3375	4.3294			12.9735	8.6473	16.6361
		13.0682	11.8291	2.45155	3.6024	3.4981			13.0682	13.0682	19.4753	23.4531	13.3593	11.3572			13.0682	2.8858	7.9223	11.1345	4.1024	10.4349			13.0682	2.2611	3.1709	18.9456	13.9177	1.93907			13.0682	23.0206	7.0087	10.436	10.8572	14.5102			13.0682	4.1814	17.4897	4.0092			13.0682	7.2868	17.1102
		13.1629	12.2148	1.95631	4.1343	4.0849			13.1629	13.1629	18.0002	22.5405	12.4473	13.1863			13.1629	3.0243	6.5995	12.0029	4.402	12.1424			13.1629	2.4657	3.0928	19.6012	15.8721	2.03977			13.1629	22.0685	7.0592	10.6798	11.12	13.9061			13.1629	5.2985	17.06	4.2475			13.1629	6.4398	18.5177
		13.2576	10.7785	1.95349	4.3385	4.8089			13.2576	13.2576	17.0874	22.9733	12.1271	13.0285			13.2576	2.0854	7.5578	12.791	5.3589	13.0601			13.2576	3.1653	2.5193	20.9541	17.3792	2.63176			13.2576	20.9454	6.5489	10.2274	11.6382	13.6012			13.2576	5.314	17.0522	5.4322			13.2576	6.2115	17.9897
		13.3523	9.8869	1.59872	5.3298	4.966			13.3523	13.3523	17.635	25.6297	9.9874	13.7624			13.3523	1.9919	7.4851	12.8602	5.8658	14.2843			13.3523	3.2035	2.3654	23.0853	16.6308	2.72956			13.3523	21.0468	6.3646	10.1879	11.1767	14.3468			13.3523	5.0527	17.0677	5.334			13.3523	5.5501	18.34
		13.447	9.4861	1.35536	5.784	4.0656			13.447	13.447	19.9101	26.7938	9.504	12.6446			13.447	1.4498	6.2255	12.594	5.8549	13.9662			13.447	4.2662	1.4314	22.4559	15.6496	2.68892			13.447	19.0099	5.0601	10.4037	9.5956	14.9079			13.447	4.6858	18.1621	5.3632			13.447	5.0531	17.616
		13.5417	9.3557	1.57802	6.8145	4.4905			13.5417	13.5417	22.8685	27.0897	8.6972	11.8168			13.5417	1.3626	5.4379	13.3668	5.9558	14.7777			13.5417	5.0753	0.6425	21.7036	15.3965	2.70661			13.5417	19.9481	4.0426	10.0175	9.8317	16.6525			13.5417	3.782	19.4065	4.9725			13.5417	5.0873	16.5049
		13.6364	7.8329	2.19814	7.2197	3.5798			13.6364	13.6364	23.5734	30.453	7.8669	11.434			13.6364	1.3669	5.4752	13.0327	6.247	14.9644			13.6364	5.0529	0.7877	19.4689	15.8792	2.64384			13.6364	20.6696	3.1101	10.5094	8.7251	16.5952			13.6364	2.9963	20.115	3.9553			13.6364	4.9008	16.7028
		13.7311	8.3991	2.14117	8.1464	3.9097			13.7311	13.7311	25.9445	31.9154	6.7841	11.0588			13.7311	1.6436	5.5469	11.4141	6.7791	15.0358			13.7311	5.0874	0.8399	17.1915	15.9616	2.53171			13.7311	19.831	3.5212	10.9804	8.7315	16.5672			13.7311	3.2007	19.968	2.8138			13.7311	5.0898	16.3447
		13.8258	8.376	2.14426	8.644	4.1188			13.8258	13.8258	27.0135	31.2988	6.5916	12.7507			13.8258	1.8333	6.6061	10.5391	7.4811	14.8094			13.8258	4.5195	0.9723	15.7898	15.9531	2.3869			13.8258	21.197	3.341	10.4887	8.7501	14.2451			13.8258	4.0834	20.1206	2.6039			13.8258	4.7055	17.0248
		13.9205	9.3705	2.57829	8.2406	4.2853			13.9205	13.9205	25.2901	30.2437	5.3343	12.3123			13.9205	1.3556	6.5957	9.2305	7.2718	15.1565			13.9205	3.8586	0.9298	15.1925	18.2639	2.89121			13.9205	20.0988	3.6599	10.6023	8.0978	14.6846			13.9205	4.8559	21.5364	3.4349			13.9205	4.5238	16.0349
		14.0152	8.9203	3.07026	7.9487	5.2873			14.0152	14.0152	23.823	32.2922	4.3834	10.9333			14.0152	1.5969	6.7276	7.2263	6.7506	16.081			14.0152	3.7058	2.1425	14.0028	19.0824	3.16794			14.0152	19.69	3.3018	11.1176	7.7162	15.284			14.0152	5.2087	22.5108	3.3387			14.0152	4.5454	14.9696
		14.1098	8.6129	3.21272	6.8571	5.9986			14.1098	14.1098	22.9458	31.6072	3.8615	11.2067			14.1098	1.8725	6.8811	7.5755	6.456	15.8326			14.1098	2.9961	3.4007	13.2695	18.2437	3.31014			14.1098	19.0201	4.1334	11.2254	7.4059	14.7242			14.1098	4.8609	22.0377	4.0497			14.1098	4.4043	14.8069
		14.2045	9.4405	3.37769	6.8545	5.4238			14.2045	14.2045	22.1395	31.299	3.4891	11.3948			14.2045	2.4324	7.075	7.6795	6.1841	15.9757			14.2045	2.967	4.0271	12.6343	19.0475	3.06386			14.2045	18.8817	4.8163	11.1859	6.549	13.6537			14.2045	4.651	23.3856	4.592			14.2045	3.7551	15.4154
		14.2992	8.2811	3.41612	6.5716	4.6707			14.2992	14.2992	23.6997	31.2632	3.8116	11.6562			14.2992	2.1334	6.6103	9.1819	5.7265	15.8175			14.2992	2.9342	4.9679	12.9264	19.304	3.4352			14.2992	20.7439	4.2349	12.1374	6.2394	12.5437			14.2992	4.9115	24.5738	5.5026			14.2992	3.1832	15.7819
		14.3939	7.9949	3.30699	6.5413	4.4871			14.3939	14.3939	27.4671	31.2606	3.9213	12.0232			14.3939	1.6214	6.2887	9.6158	5.4796	14.7863			14.3939	2.6328	4.9096	12.5413	19.749	3.38106			14.3939	23.0471	3.813	12.3186	5.5236	12.9968			14.3939	5.0456	23.4456	4.4852			14.3939	3.0079	17.7512
		14.4886	7.7957	3.27127	6.3255	4.7321			14.4886	14.4886	32.2176	29.0863	5.6154	13.3002			14.4886	1.7384	5.821	10.0468	5.6748	14.7024			14.4886	2.2489	4.4699	12.6837	18.8385	3.1206			14.4886	26.5135	3.8862	12.8802	5.516	14.9534			14.4886	5.9375	22.0298	4.0532			14.4886	3.0125	19.3331
		14.5833	6.9178	2.69247	5.8525	4.7568			14.5833	14.5833	35.5725	28.4171	6.3287	13.1073			14.5833	1.0119	4.8783	11.5218	6.0038	13.985			14.5833	2.2479	4.6392	12.6953	19.8123	2.55081			14.5833	26.6353	4.5352	14.5695	6.1973	16.049			14.5833	4.9372	20.0579	3.0556			14.5833	2.9013	20.4293
		14.678	6.7784	1.5029	4.7119	5.4189			14.678	14.678	39.0299	27.3893	7.4905	13.2577			14.678	1.0319	5.2356	12.4176	5.4441	13.8385			14.678	2.6387	3.9636	12.4963	19.2583	2.53367			14.678	23.5029	5.7873	15.5163	5.7063	13.8541			14.678	5.9855	16.4968	2.6269			14.678	2.502	22.1636
		14.7727	6.9524	1.08703	5.2351	4.2588			14.7727	14.7727	43.2822	24.4101	8.2459	13.2693			14.7727	1.6221	4.438	13.913	5.354	13.7882			14.7727	2.562	3.0018	12.2337	21.144	2.10817			14.7727	21.1924	6.4322	15.9841	4.7748	11.4177			14.7727	6.8881	16.3499	3.1004			14.7727	2.4576	24.2525
		14.8674	5.7426	1.46475	5.9984	4.2887			14.8674	14.8674	45.2178	21.2985	8.231	14.1544			14.8674	1.3903	4.3117	14.6695	5.2019	12.4192			14.8674	2.4716	3.0666	11.0831	20.0472	2.35411			14.8674	20.7876	6.826	17.1449	4.4784	12.3779			14.8674	7.9052	15.3145	3.7436			14.8674	2.1385	24.9382
		14.9621	5.9144	1.96575	5.9253	5.1354			14.9621	14.9621	49.4677	20.5068	8.8802	13.2773			14.9621	1.2253	4.9246	16.1705	6.3311	11.8526			14.9621	2.4676	4.2294	10.987	18.8157	2.71131			14.9621	20.0675	7.0582	17.7208	5.1675	13.8009			14.9621	7.8703	14.8373	3.6736			14.9621	1.9415	24.9306
		15.0568	6.8241	2.32751	6.5941	4.2469			15.0568	15.0568	51.0356	18.9863	11.1819	14.1044			15.0568	1.0336	5.3507	17.1486	6.6596	10.9247			15.0568	2.7575	4.4846	10.1509	18.3391	1.69808			15.0568	19.7795	6.1037	19.2516	6.7129	13.811			15.0568	7.7329	13.2276	4.2937			15.0568	1.7592	25.8956
		15.1515	6.319	2.27053	7.6174	4.0596			15.1515	15.1515	51.4243	17.5186	11.5355	15.224			15.1515	1.0227	6.653	17.7949	6.7241	10.738			15.1515	3.3042	4.6157	9.4659	17.7337	1.40625			15.1515	19.0926	5.5613	19.5188	8.3068	13.6413			15.1515	6.7327	13.2383	4.0706			15.1515	1.9172	25.082
		15.2462	5.0092	1.57459	9.0233	3.3961			15.2462	15.2462	53.4509	17.0964	12.2162	17.0942			15.2462	1.2883	8.2084	16.0341	6.2124	11.0898			15.2462	3.9314	4.9381	9.048	20.5554	1.48777			15.2462	20.5981	5.6388	18.9416	11.1748	13.4925			15.2462	7.3927	12.7883	3.9513			15.2462	1.9426	23.6997
		15.3409	4.2909	1.29681	9.6337	3.1226			15.3409	15.3409	52.4277	18.1544	10.6156	16.8095			15.3409	1.9576	8.8646	15.5481	6.3255	11.0839			15.3409	4.2737	4.5534	8.175	21.7483	1.46707			15.3409	22.2349	5.1811	17.8873	12.7433	14.9279			15.3409	7.6032	11.7919	3.1198			15.3409	1.7434	20.7748
		15.4356	3.6838	1.49293	11.0406	3.1337			15.4356	15.4356	51.5551	19.3888	9.0428	15.7312			15.4356	2.7473	9.932	14.3042	6.3634	11.0007			15.4356	4.7686	5.3466	8.379	22.1929	1.08258			15.4356	21.4967	6.2124	16.9701	13.5764	15.0867			15.4356	6.707	11.4612	2.5403			15.4356	1.5766	19.3523
		15.5303	3.9917	1.56956	11.7806	2.4386			15.5303	15.5303	47.4082	21.9834	7.6093	14.4491			15.5303	2.3742	10.3999	13.9995	6.0237	11.6064			15.5303	4.6933	5.4844	8.5859	22.0779	0.73884			15.5303	21.9581	6.8099	17.0774	12.8775	15.1435			15.5303	6.0045	11.0823	2.2211			15.5303	1.2527	18.2085
		15.625	4.1637	1.93602	13.181	2.071			15.625	15.625	40.7013	23.0883	7.5303	13.0278			15.625	2.7805	11.5987	14.4133	5.7786	11.6695			15.625	5.1466	6.0687	8.4415	19.898	0.80135			15.625	21.343	6.321	17.0005	13.5068	14.5457			15.625	4.7702	11.4448	3.2795			15.625	0.8024	18.0736
		15.7197	4.5871	1.84752	12.4449	2.1795			15.7197	15.7197	36.5729	23.827	6.2285	12.1215			15.7197	2.5319	12.519	14.0605	5.288	11.6739			15.7197	4.4844	6.2761	9.5717	18.8285	1.29219			15.7197	21.2511	6.0336	17.9921	14.8053	14.248			15.7197	5.038	12.7208	2.8843			15.7197	0.726	18.2283
		15.8144	4.5333	2.08862	10.9734	2.6601			15.8144	15.8144	34.5228	24.3996	4.9935	10.9946			15.8144	2.5397	12.8029	14.89	4.8233	12.5591			15.8144	4.3393	7.2154	10.8158	17.2176	1.54089			15.8144	21.537	6.0486	17.0753	17.7672	15.7689			15.8144	3.942	12.2216	2.2677			15.8144	0.7201	20.7596
		15.9091	4.7898	2.1787	9.994	3.1525			15.9091	15.9091	29.2456	24.3913	4.0824	10.6972			15.9091	2.8973	11.9439	15.2504	4.919	13.7908			15.9091	3.8031	7.9624	10.6142	17.9315	1.11921			15.9091	21.3805	6.4597	15.8438	18.7281	17.0026			15.9091	3.9756	12.1564	2.0965			15.9091	0.8862	21.9707
		16.0038	5.1774	2.65848	10.1671	3.5724			16.0038	16.0038	26.1266	23.8294	3.15	11.6032			16.0038	2.7755	12.4438	15.8037	5.0932	14.5297			16.0038	4.725	7.6105	10.8007	17.6559	1.02473			16.0038	22.6	5.9391	14.8362	19.4043	18.1088			16.0038	2.8222	10.6416	1.747			16.0038	1.4927	21.4438
		16.0985	5.0466	2.74304	9.5102	3.4215			16.0985	16.0985	21.9435	21.8979	2.9148	15.1632			16.0985	2.8014	11.7231	16.5823	5.4248	14.3436			16.0985	4.3162	6.7016	10.8467	17.8385	1.21839			16.0985	23.6646	5.1764	13.1896	19.6017	16.8147			16.0985	2.2216	9.3407	2.5791			16.0985	2.0473	21.0485
		16.1932	4.9398	3.20273	10.1139	3.4549			16.1932	16.1932	19.5416	22.825	3.0379	18.211			16.1932	2.2846	10.9815	17.2433	5.3146	15.3598			16.1932	4.4115	5.5048	11.47	19.9926	1.24457			16.1932	22.6267	4.0016	13.907	19.874	14.8377			16.1932	2.52	9.0749	3.9494			16.1932	2.7117	20.6635
		16.2879	4.8423	3.4674	11.3978	3.0598			16.2879	16.2879	17.6941	22.9223	2.6984	22.2858			16.2879	2.8786	10.8177	17.5927	4.7146	14.5687			16.2879	4.8989	6.0855	12.5606	20.5446	1.45831			16.2879	20.6538	3.2985	16.0528	17.4856	15.4167			16.2879	3.1766	8.8718	4.9144			16.2879	2.9558	19.4682
		16.3826	4.5394	4.29457	12.0576	1.7394			16.3826	16.3826	16.7847	22.0909	3.5259	20.537			16.3826	3.2303	11.1453	18.4565	3.9673	14.6691			16.3826	5.0141	5.6032	13.6718	19.5008	1.49983			16.3826	19.7466	3.2446	17.5029	16.0782	16.9774			16.3826	2.6357	7.9524	5.0523			16.3826	2.5577	18.0364
		16.4773	4.0787	4.62629	11.754	1.3201			16.4773	16.4773	15.4918	22.3926	3.1721	18.2294			16.4773	3.8116	11.1635	19.2942	3.334	14.4725			16.4773	6.3185	4.982	14.0248	19.0194	1.56577			16.4773	21.0265	3.625	18.1228	16.5608	19.2789			16.4773	3.9318	8.4455	5.2975			16.4773	3.0062	18.3636
		16.572	3.6096	5.28602	11.9631	1.1186			16.572	16.572	16.115	22.7658	3.4306	14.7767			16.572	3.8978	11.4253	19.6883	3.0475	13.6104			16.572	6.7218	5.0063	15.9043	17.9152	1.54479			16.572	22.0785	3.6115	17.8168	15.6817	20.2472			16.572	3.1438	8.9894	6.0114			16.572	3.221	18.6793
		16.6667	3.0777	5.27837	13.4298	1.3809			16.6667	16.6667	16.7349	20.783	3.5151	13.691			16.6667	4.6347	11.0128	18.9803	3.3802	13.7059			16.6667	6.0436	5.1831	14.386	18.3857	1.24249			16.6667	21.8654	3.4478	16.4417	14.711	21.1867			16.6667	3.5787	8.3524	5.98			16.6667	3.0403	18.8905
		16.7614	2.6474	4.82623	15.4822	1.8526			16.7614	16.7614	16.8981	20.5234	2.2482	13.3097			16.7614	4.1649	10.1858	19.0357	3.2491	13.0045			16.7614	6.4087	4.5715	12.4915	19.2447	1.36473			16.7614	21.1608	3.8227	16.1074	15.7927	20.9355			16.7614	3.4226	8.04	5.8698			16.7614	3.3515	17.0254
		16.8561	2.3494	3.6942	15.447	2.1966			16.8561	16.8561	15.9916	20.4623	2.8301	12.5331			16.8561	3.3171	9.041	17.8143	2.5313	11.9014			16.8561	6.2119	3.9517	10.1372	19.8706	2.18025			16.8561	20.9213	4.4972	14.593	15.6205	20.2732			16.8561	3.8665	8.8187	6.092			16.8561	3.4536	14.631
		16.9508	1.4541	2.09558	15.5919	2.3062			16.9508	16.9508	14.4858	21.8668	3.5185	12.9946			16.9508	3.829	8.2997	16.0035	1.8872	10.3325			16.9508	7.3559	4.188	8.3655	21.6302	2.32395			16.9508	22.1287	4.9	14.9495	14.9845	20.2911			16.9508	3.1709	9.5545	7.4552			16.9508	3.2785	13.4997
		17.0455	0.9509	1.63224	13.9855	2.2521			17.0455	17.0455	13.5203		4.6739	14.3196			17.0455	4.1437	8.6086	14.827	1.8654	9.7397			17.0455	7.1807	3.952	8.2612	20.7979	2.27561			17.0455	24.6022	5.2378	14.5314	13.9181	21.0002			17.0455	2.8193	11.1713	7.5615			17.0455	3.272	14.4678
		17.1402	1.0547	1.19381	14.3316	2.2803			17.1402	17.1402	12.9602		5.7916	16.3236			17.1402	5.0656	9.288	14.105	1.5112	9.1432			17.1402	6.8449	4.1129	8.375	21.6749	2.79444			17.1402		5.8843	13.8416	12.2335	20.9147			17.1402	3.5239	12.1865	8.1612			17.1402	3.5433	15.123
		17.2348	1.9205	0.93991	14.859	2.0714			17.2348	17.2348	11.5544		7.1798	16.9758			17.2348	5.0019	8.5048	14.5927	1.001	10.7937			17.2348	6.3436	3.0074	9.2431	21.3448	3.15206			17.2348		6.4344	13.4733	10.6906	19.4108			17.2348	3.5893	13.1757	8.2966			17.2348	3.9671	16.5958
		17.3295	2.2451	1.35736	13.8119	2.4838			17.3295	17.3295	9.6949		7.7479	17.942			17.3295	5.3323	8.452	14.4599	0.8973	10.9452			17.3295	6.7024	3.4769	9.7286	21.1211	3.49574			17.3295		6.6555	13.5607	8.4542	16.9604			17.3295	4.8083	13.321	8.3042			17.3295	3.281	18.1464
		17.4242	2.7528	2.1965	12.7244	2.1297			17.4242	17.4242	9.6042		8.6328	15.688			17.4242	5.3445	7.9622	14.8542	1.5566	11.3818			17.4242	6.1184	3.4123	10.6413	20.1352	3.06827			17.4242		6.0175	13.5234	6.0957	15.8703			17.4242	5.0971	13.2185	8.6996			17.4242	2.9549	20.2742
		17.5189	3.6528	2.72439	12.6752	1.9454			17.5189	17.5189	10.9657		9.5021	12.1162			17.5189	5.1836	5.8985	15.3699	2.0997	12.3284			17.5189	6.4752	3.0073	10.7879	19.9616	2.21181			17.5189		5.9488	12.7845	5.1	14.655			17.5189	4.142	12.7994	8.2841			17.5189	2.4377	20.3932
		17.6136	3.901	2.44224	12.1581	1.9331			17.6136	17.6136	12.8895		8.2954	10.7159			17.6136	4.8465	4.0643	14.3204	2.4235	12.1956			17.6136	6.3302	1.5282	10.7201	20.2345	2.18989			17.6136			11.7639	4.0982	13.0759			17.6136	3.0795	12.2528	7.8505			17.6136	1.6259	20.0497
		17.7083	4.0906	2.19431	12.3916	2.1652			17.7083	17.7083	16.1206		7.6236	10.6738			17.7083	3.1078		14.5019	2.5254	11.4462			17.7083	7.0852	1.6859	8.853	18.5925	2.84813			17.7083			10.1771	3.0891	12.8865			17.7083	2.0482	11.6159				17.7083	1.2209	19.1542
		17.803	4.9007	2.38951	12.1096	2.6038			17.803	17.803	17.7329		7.4742	10.7173			17.803	3.1056		14.8726	2.4919	11.3639			17.803	6.5719	2.2381	8.6141	17.9266	3.50842			17.803			9.3662	1.9433	13.1475			17.803	1.3449					17.803	0.8596	19.0496
		17.8977	4.4658	2.65223	11.9423	3.1449			17.8977	17.8977	18.3461		7.0527	11.8013			17.8977	2.9504		14.7407	2.0274	11.1429			17.8977	6.0634	2.3888	9.0684	17.5723	4.26303			17.8977			9.5518	1.3831	13.3852			17.8977	1.1258					17.8977	0.5208	18.7541
		17.9924	4.2624	2.79513	11.1506	3.4136			17.9924	17.9924	17.5678		5.6003	12.7647			17.9924	3.4686		14.3243	2.1079	9.3394			17.9924	5.8409	2.7188	9.2301	17.6826	4.2452			17.9924			8.3831	1.2839	14.2184			17.9924	1.1442					17.9924	0.673	17.9453
		18.0871	4.5564	2.85945	10.2692	3.7677			18.0871	18.0871	17.5572		5.9753	14.5369			18.0871	2.7687		15.0036	2.2721	9.455			18.0871	5.7916	2.6794	10.055	19.1392	5.01002			18.0871			7.8646	2.3048	16.9585			18.0871	1.288					18.0871	1.1444	18.3788
		18.1818	4.608	2.41121	10.5948	3.5412			18.1818	18.1818	17.3205		6.4949	16.7452			18.1818	3.246		14.0403	2.0145	8.3921			18.1818	7.2044	3.338	9.6043	19.2429	4.45772			18.1818			7.6507	2.9786	18.6864			18.1818	2.353					18.1818	1.8902	18.9159
		18.2765	4.819	2.3188	12.1777	3.645			18.2765	18.2765	19.2763		7.0329	16.722			18.2765	2.8311		13.9697	2.6741	8.3109			18.2765	8.4177	4.2028	9.3016	21.3189	3.13853			18.2765			7.3372	3.229	18.0593			18.2765	2.6039					18.2765	2.6205	20.8304
		18.3712	4.4494	2.62055	13.1363	3.8678			18.3712	18.3712	20.4165		6.6051	17.9441			18.3712	3.3854		15.8669	2.6399	7.0305			18.3712	8.2303	4.1681	9.3553	23.2578	3.23811			18.3712			7.0858	3.7247	15.7639			18.3712	4.4326					18.3712	2.8483	23.4312
		18.4659	3.9047	3.54808	14.0036	5.8865			18.4659	18.4659	23.5353		7.0106	18.0753			18.4659	3.8403		18.5645	2.461	7.5655			18.4659	8.6439	4.2203	7.6556	24.9717	3.74915			18.4659			8.3036	3.6486	14.2215			18.4659	4.5039					18.4659	2.6946	23.7265
		18.5606	3.3902	3.90216	13.8717	6.7876			18.5606	18.5606	23.0434		5.8132	17.5783			18.5606	4.4016		17.3966	2.5023	6.9106			18.5606	9.4127	4.1404	5.4959	25.5467	3.60286			18.5606			8.6218	4.1467	12.4813			18.5606	4.7					18.5606	2.3793	22.3112
		18.6553	3.7625	4.10118	15.3147	7.4996			18.6553	18.6553	23.4172		4.8458	17.0789			18.6553	4.4664		16.6061	3.2213	6.8656			18.6553	10.2786	4.7408	5.5353	26.684	3.04438			18.6553			7.5515	4.6075	12.5654			18.6553	4.4349					18.6553	2.4456	19.2036
		18.75	3.7017	4.69748	16.3781	8.809			18.75	18.75	22.2169		5.779	16.7749			18.75	4.5177		14.7018	3.981	6.282			18.75	10.4564	4.6875	5.7431	25.9969	2.82874			18.75			7.4749	5.2265	11.0345			18.75	4.3747					18.75	2.0726	16.1802
		18.8447	5.1316	4.51143	17.1789	8.659			18.8447	18.8447	18.4678		5.4561	15.5165			18.8447	5.2959		13.1078	3.7792	5.2061			18.8447	10.2277	4.8367	6.4083	26.1104	2.13047			18.8447			7.0654	4.7824	10.7831			18.8447	4.4329					18.8447	2.3869	13.2044
		18.9394	6.0541	4.99375	17.5375	8.4584			18.9394	18.9394	16.6847		6.4692	15.0503			18.9394	5.7741		10.7651	4.77	5.042			18.9394	9.6229	4.4083	6.2819	27.4646	2.24229			18.9394			6.4511	4.6402	13.7643			18.9394	4.0127					18.9394	2.8191	11.6445
		19.0341	6.2908	4.99869	16.8271	7.5907			19.0341	19.0341	13.192		7.5274	14.3953			19.0341	7.1895		9.4961	4.4918	4.5666			19.0341	9.4089	4.006	6.0623	27.9966	2.11247			19.0341			6.37	5.7202	14.4781			19.0341	3.1652					19.0341	3.4737	10.3731
		19.1288	6.3623	4.95327	16.3654	6.7063			19.1288	19.1288	11.3062		9.706	13.5006			19.1288	9.0154		8.6717	4.3107	3.566			19.1288	9.6506	4.3707	6.6874	27.1058	2.66757			19.1288			6.5894	4.9774	15.7555			19.1288	2.7343					19.1288	4.9446	9.5275
		19.2235	6.2211	4.76268	14.3805	6.2364			19.2235	19.2235	11.3328		10.899	10.9124			19.2235	10.1775		8.9173	4.1212	3.0299			19.2235	10.6062	4.5795	7.0003	29.5165	2.35195			19.2235			7.5529	5.069	16.5823			19.2235	3.5225					19.2235	5.5078	8.7771
		19.3182	5.8936	5.23242	13.4961	6.3799			19.3182	19.3182	11.7303		10.9403	10.9322			19.3182	10.7329		9.9257	4.44	2.2129			19.3182	11.6094	3.5706	6.3246	29.6494	2.01639			19.3182			7.9284	5.5051	17.0557			19.3182	3.9153					19.3182	6.2468	8.966
		19.4129	6.3051	5.08319	13.4695	7.2228			19.4129	19.4129	11.7748		9.7229	9.9138			19.4129	10.1462		11.8963	4.2039	2.3182			19.4129	13.0023	2.9715	5.6174	29.5292	1.72194			19.4129			9.5573	6.0619	16.9029			19.4129	4.4787					19.4129	7.2772	9.7475
		19.5076	7.2532	5.05723	14.1186	6.2241			19.5076	19.5076	12.765		9.1488	10.2155			19.5076	10.5205		12.8992	4.4176	2.7444			19.5076	13.9406	3.2365	4.4189	28.1674	2.26647			19.5076			9.9914	7.5631	16.9906			19.5076	3.6143					19.5076	7.8588	11.4079
		19.6023	7.2912	4.65203	13.0401	6.0759			19.6023	19.6023	13.7865		8.7772	8.553			19.6023	10.2061		12.6568	4.784	2.1172			19.6023	15.3972	3.8394	4.2031	28.3614	2.37503			19.6023				8.8177	15.3224			19.6023	3.5197					19.6023	9.3802	11.8563
		19.697	7.4764	4.11146	11.5569	6.5508			19.697	19.697	13.7039		9.085	6.7169			19.697	9.2713		13.6122	4.5027	1.9625			19.697	16.0812	3.857	4.0454	30.2861	2.09332			19.697					14.765			19.697	3.228					19.697	10.5393	13.2479
		19.7917	6.8283	3.03601	10.1939	6.1162			19.7917	19.7917	12.0312		7.2997	7.18			19.7917	9.3401		13.6865	4.6007	2.3845			19.7917	16.2062	3.7717	3.7153	30.3606	1.69035			19.7917					13.4167			19.7917	3.1314					19.7917	12.8119	12.8561
		19.8864	6.7459	2.62971	9.2347	5.3019			19.8864	19.8864	10.1609		8.3092	5.6714			19.8864	10.0295		15.0139	4.3561	2.2392			19.8864	15.2449	4.0427	3.5665	30.9252	1.25487			19.8864					12.1688			19.8864	2.8046					19.8864	14.4281	13.945
		19.9811	6.1044	2.34887	8.8579	7.3876			19.9811	19.9811	10.1866		9.5869	5.6787			19.9811	10.3614		17.8227	4.6869	2.3994			19.9811	14.467	4.5291	2.0923	32.1091	1.62689			19.9811					14.2428			19.9811	3.3966					19.9811	15.3866	13.1964
		20.0758	5.6379	2.28538	8.4411	9.3715			20.0758	20.0758	10.3598		12.1638	7.0151			20.0758	12.496		21.1607	4.7179	2.9301			20.0758	14.3174	4.0078	2.5317	31.0875	1.58937			20.0758					17.0769			20.0758	2.87					20.0758	15.8489	15.2592
		20.1705	6.1093	2.41233	8.6255	10.9842			20.1705	20.1705	10.2793		13.1925	8.5866			20.1705	13.139		24.5703	5.024	3.2453			20.1705	13.9591	3.9632	2.9975	28.8957	1.69465			20.1705					17.9258			20.1705	3.1865					20.1705	14.5609	14.5664
		20.2652	6.342	2.31889	8.0406	10.8363			20.2652	20.2652	9.9443		12.3844	7.9166			20.2652	14.6209		27.1484	5.9192	3.4026			20.2652	13.858	4.3608	2.841	26.9489	1.49198			20.2652					18.249			20.2652	3.4132					20.2652	14.5713	14.8806
		20.3598	6.7626	1.62097	7.0749	10.2837			20.3598	20.3598	7.5096		12.2232	8.4099			20.3598	15.0127		28.6286	5.586	3.9045			20.3598	13.6246	3.1086	3.5826	22.7389	1.62115			20.3598					15.7656			20.3598	5.0603					20.3598	14.0881	14.4368
		20.4545	8.0294	1.47414	6.2992	9.6312			20.4545	20.4545	7.3683		11.796	8.0136			20.4545	14.0359		29.6136	6.0105	3.5974			20.4545	13.5842	3.184	4.2492	18.8449	1.89976			20.4545					15.8508			20.4545	6.9905					20.4545	14.6311	15.5165
		20.5492	8.7328	1.50547	6.5689	9.4979			20.5492	20.5492	7.0109		11.4366	9.7842			20.5492	14.0302		27.4036	6.3612	3.1435			20.5492	13.1952	4.1225	5.0064	14.1593	1.58017			20.5492					17.1833			20.5492	6.0563					20.5492	13.3746	15.3504
		20.6439	9.8603	2.08458	7.3853	8.904			20.6439	20.6439	6.5657		11.5824	11.2482			20.6439	13.6908		25.6756	6.4043	3.8329			20.6439	12.2266	4.1102	6.1009	10.4652	1.98354			20.6439					17.3954			20.6439	5.9683					20.6439	11.9693	14.0625
		20.7386	10.3222	2.57881	7.7035	9.5664			20.7386	20.7386	5.6912		12.7384	13.3899			20.7386	13.0436		22.8412	6.3235	3.9567			20.7386	11.2753	3.9059	6.1473	10.8573	2.34313			20.7386					16.8009			20.7386	4.6485					20.7386	10.5073	12.2005
		20.8333	11.1693	2.84235	8.3578	10.2641			20.8333	20.8333	6.156		12.5683	16.296			20.8333	13.1247		22.3438	6.5172	3.9366			20.8333	9.3689	4.5737	6.3437	10.8807	1.95003			20.8333					15.3034			20.8333	3.879					20.8333	8.9937	11.7195
		20.928	11.8172	2.46084	9.2311	10.2611			20.928	20.928	6.0493		11.4294	17.5843			20.928	12.976		19.824	6.2117	4.0979			20.928	8.7193	4.7061	6.3343	11.0682	2.10194			20.928					14.0458			20.928	3.3744					20.928	9.2688	11.6324
		21.0227	11.7101	2.55332	10.3273	10.3971			21.0227	21.0227	6.6085		11.4395	19.4394			21.0227	11.8585		17.4773	5.5822	4.2361			21.0227	9.5997	5.3287	5.8188	11.2609	2.18935			21.0227					13.8716			21.0227	3.0473					21.0227	9.628	12.5038
		21.1174	12.5302	2.81088	10.5252	11.0491			21.1174	21.1174	8.3323		11.9833	19.4363			21.1174	10.155		16.187	5.4501	3.9947			21.1174	9.9484	5.177	6.6997	9.5934	1.75528			21.1174					14.1169			21.1174	3.0224					21.1174	8.2856	13.8564
		21.2121	12.219	2.73175	9.2199	10.7348			21.2121	21.2121	9.4193		12.8329	18.7125			21.2121	9.4228		13.7717	5.4389	4.8761			21.2121	9.6777	4.2645	6.472	9.1353	1.63054			21.2121					16.2181			21.2121	3.822					21.2121	8.0655	15.7593
		21.3068	12.1359	2.73488	8.9134	10.3827			21.3068	21.3068	11.5531		13.3865	17.7261			21.3068	8.5469		14.4149	5.3276	5.2362			21.3068	10.0125	2.1897	6.6603	8.033	1.43085											21.3068	4.3056					21.3068	7.6497	17.1956
		21.4015	11.8773	3.15748	7.9836	11.2245			21.4015	21.4015	14.3431		13.9851	15.0429			21.4015	7.7482		12.2784	4.6772	6.8963			21.4015	12.0025	1.8237	6.8296	7.9996	1.70957											21.4015	4.0549					21.4015	7.5667	17.3504
		21.4962	11.1494	2.92925	7.6908	10.1018			21.4962	21.4962	16.8925		14.8968	12.1386			21.4962	6.396		11.3897	4.3881	8.39			21.4962	13.3654	2.0764	6.498	8.1043	1.61751											21.4962	3.2504					21.4962	7.2802
		21.5909	10.5524	2.74606	7.3336	9.1809			21.5909	21.5909	19.719		14.6421	10.5619			21.5909	6.6133		10.8839	4.0966	10.6603			21.5909	13.1958	2.8939	6.212	8.4614	1.31339											21.5909	2.5351					21.5909	8.9362
		21.6856	9.6691	2.63676	6.1876	9.0382			21.6856	21.6856	18.9944		14.4015	10.7275			21.6856	7.1569		10.7026	3.3645	13.4681			21.6856	12.5544	3.2325	7.0322	7.9847	1.30317											21.6856	2.0326					21.6856	10.2863
		21.7803	8.4044	2.24135	5.5153	9.1605			21.7803	21.7803	19.4733		13.7296	11.5463			21.7803	6.5072		10.2113	3.1689	15.5184			21.7803	14.0327	2.8201	8.0184	7.8539	1.21676											21.7803	1.5825					21.7803	11.9
		21.875	7.2128	2.10741	5.9024	8.1699			21.875	21.875	18.7663		12.2156	13.8018			21.875	5.0326		10.5267	3.2813	16.8361			21.875	14.2358	1.9924	7.7548	7.4262	1.25214											21.875	1.2064					21.875	13.0865
		21.9697	6.9124	1.83118	5.7849	8.0759			21.9697	21.9697	19.7523		12.0011	16.5521			21.9697	6.146		11.5566	3.8898	17.2585			21.9697	14.1466	2.0621	7.3675	5.951	0.81908											21.9697	1.3795					21.9697	14.6044
		22.0644	6.434	1.81027	5.5227	7.1233			22.0644	22.0644	20.6362		10.8036	20.5882			22.0644	5.6933		10.9134	4.4171	15.2645			22.0644	14.2707	2.4356	6.4146	7.748	1.28758											22.0644	1.4609					22.0644	15.7746
		22.1591	6.5977	2.00391	4.4055	5.847			22.1591	22.1591	23.3085		9.6293	22.8117			22.1591	5.4703		9.8095	4.7234	14.409			22.1591	13.0196	3.1556	5.6041	9.4458	1.75885											22.1591	1.7522					22.1591	17.5186
		22.2538	5.3652	1.92665	3.9047	4.7863			22.2538	22.2538	23.9844		9.2349	25.0749			22.2538	5.4598		10.084	4.4299	13.8719			22.2538	14.259	2.8661	4.882	9.3845	1.96609											22.2538	1.6575					22.2538	18.3957
		22.3485	4.7893	2.21806	4.5279	4.1038			22.3485	22.3485	26.5514		9.9241	24.2067			22.3485	5.4256		9.3273	3.4741	12.7737			22.3485	15.2242	2.7337	4.9701	10.5496	2.66477											22.3485	1.9358					22.3485	18.61
		22.4432	4.0387	2.63988	5.3812	4.0719			22.4432	22.4432	29.0049		9.775	22.0399			22.4432	5.4481		8.9275	3.5673	12.6689			22.4432	14.8945	2.8774	5.1503	11.7503	2.40587											22.4432	1.3684					22.4432	17.7454
		22.5379	4.4006	2.50741	5.9427	4.8226			22.5379	22.5379	28.5501		9.5668	19.5945			22.5379	5.5985		7.8085	4.1011	11.8728			22.5379	15.4063	2.1048	5.5022	13.9361	3.15065											22.5379	1.7396					22.5379	16.891
		22.6326	4.4783	1.69192	6.8908	5.1865			22.6326	22.6326	29.0585		9.6064	18.8887			22.6326	6.2014		6.7749	3.3244	11.4588			22.6326	15.717	1.429	5.1977	15.1521	3.24511											22.6326	2.2499					22.6326	17.0326
		22.7273	5.5031	1.36052	6.6144	6.8333			22.7273	22.7273	30.0583		9.5157	18.1991			22.7273	6.823		6.3161	3.2401	11.637			22.7273	16.6405	0.9853	5.1542	17.4977	3.56997											22.7273	1.9315					22.7273	16.3699
		22.822	5.6693	0.61785	6.3061	7.4943			22.822	22.822	31.2643		8.8459	18.8926			22.822	6.867		6.3251	3.2741	10.91			22.822	16.2871	0.4881	5.6748	18.5973	3.51494											22.822	2.5822					22.822	15.982
		22.9167	4.7935	0.68895	5.9944	7.6045			22.9167	22.9167	31.9113		9.0405	17.715			22.9167	7.1123		5.5165	3.3787	10.6983			22.9167	14.577	0.7407	5.2913	19.9829	3.70444											22.9167	3.1442					22.9167	16.0732
		23.0114	3.0485	0.5716	6.167	6.4841			23.0114	23.0114	32.5043		9.9379	16.9617			23.0114	7.692		5.1532	3.0514	9.9853			23.0114	12.6465	0.7982	4.9247	19.0527	4.15662											23.0114	3.9033					23.0114	15.4198
		23.1061	2.4622	1.23213	6.0628	5.8714			23.1061	23.1061	31.6528		9.5463	14.7535			23.1061	7.8522		4.1912	3.5024	9.2374			23.1061	12.7548	0.6813	4.2905	17.6371	3.81227											23.1061	4.4614					23.1061	14.2685
		23.2008	2.0657	1.22527	6.2186	6.4496			23.2008	23.2008	32.1961		9.9529	14.4739			23.2008	9.6447		3.7055	3.9071	8.8695			23.2008	13.0634	1.0146	4.7249	16.876	4.41522											23.2008	4.5898					23.2008	14.6204
		23.2955	2.4461	1.49732	7.1982	6.4797			23.2955	23.2955	34.4663		10.6421	14.1227			23.2955	10.5333		3.8288	4.9326	10.5487			23.2955	14.0908	1.1048	6.1562	16.8922	4.19909											23.2955	5.0696					23.2955	15.137
		23.3902	2.8613	1.30912	7.5248	5.5973			23.3902	23.3902	31.2301		10.9468	13.6244			23.3902	8.971		5.1156	4.3393	11.8291			23.3902	13.6488	0.4364	7.2588	18.1933	4.8822											23.3902	4.8005					23.3902	16.8747
		23.4848	3.7929	2.00544	7.7944	4.3182			23.4848	23.4848	31.5267		11.9546	11.3331			23.4848	9.5396		6.3455	4.3809	13.0382			23.4848	12.7197	0.4858	8.7547	19.4002	5.62279											23.4848	5.0394					23.4848	17.8044
		23.5795	4.2084	1.71297	6.3362	3.3226			23.5795	23.5795	29.2687		12.8916	9.8314			23.5795	9.396		7.1287	4.1583	13.5354			23.5795	12.1546	1.0271	10.2842	22.396	6.40365											23.5795	4.4835					23.5795	18.8582
		23.6742	5.0636	1.91126	3.6561	4.1833			23.6742	23.6742	28.3708		12.9974	8.8901			23.6742	8.9173		7.0714	4.7688	12.8011			23.6742	11.7269	0.9865	9.642	24.2401	6.90975											23.6742	4.8463					23.6742	18.1629
		23.7689	5.5931	1.79095	4.3717	4.2879			23.7689	23.7689	24.7547		13.0263	8.9058			23.7689	7.5191		7.5875	4.1561	12.1738			23.7689	10.4629	1.0015	10.8985	25.3134	6.87425											23.7689	5.2266					23.7689	17.3315
		23.8636	6.0224	2.20166	4.9344	4.2068			23.8636	23.8636	24.5751		13.5203	10.1528			23.8636	7.7935		6.2892	3.8278	10.233			23.8636	9.8229	1.1926	10.6604	23.4759	6.52902											23.8636	4.9558					23.8636	15.6013
		23.9583	5.0417	3.14213	4.3251	4.3769			23.9583	23.9583	24.4395		13.2695	11.3194			23.9583	7.2407		5.4572	4.2617	10.1862			23.9583	8.4049	1.3293	11.0955	21.4467	5.79651											23.9583	4.8886					23.9583	14.4946
		24.053	4.9816	2.31366	3.6973	3.9588			24.053	24.053	22.176		12.6647	14.2022			24.053	7.3384		5.2361	3.97	11.1552			24.053	8.0474	0.9573	10.5231	21.5226	6.0129											24.053	3.8392					24.053	12.2612
		24.1477	3.7373	2.49691	3.387	3.4213			24.1477	24.1477	22.869		11.5895	14.9274			24.1477	7.7049		5.6097	3.4555	11.4903			24.1477	7.9961	0.8042	11.6596	21.1577	5.59953											24.1477	3.0394					24.1477	10.5028
		24.2424	3.5672	1.96619	3.3591	2.8963			24.2424	24.2424	23.1389		11.2831	14.1547			24.2424	7.4807		6.8108	3.8452	12.166			24.2424	7.892	0.8369	11.1281	18.8746	5.4522											24.2424	4.399					24.2424	10.3626
		24.3371	2.9855	1.48571	3.4113	3.2093			24.3371	24.3371	22.2841		11.3068	12.9647			24.3371	8.1088		6.3743	3.445	11.9982			24.3371	7.7434	0.4365	10.2146	18.5999	5.25137											24.3371	3.9492					24.3371	9.1529
		24.4318	2.7478	1.19002	3.0704	2.8589			24.4318	24.4318	21.4717		9.9431	12.3468			24.4318	9.6626		6.1722	2.8016	12.1853			24.4318	7.1532	0.81	8.8319	15.4977	5.78019											24.4318	4.7093					24.4318	8.6222
		24.5265	2.6466	1.5829	3.1678	2.5054			24.5265	24.5265	20.2399		9.4243	11.6648			24.5265	10.6696		5.5072	2.6908	12.6873			24.5265	7.9738	0.998	8.9714	11.891	6.68891											24.5265	4.4697					24.5265	7.6275
		24.6212	2.196	1.19735	3.705	2.704			24.6212	24.6212	21.8301		9.3594	13.8369			24.6212	11.379		5.0325	2.9515	13.1886			24.6212	8.1717	1.2715	8.8343	10.9938	6.56053											24.6212	4.3582					24.6212	7.0067
		24.7159	2.2012	1.1746	4.1023	2.4616			24.7159	24.7159	25.3224		10.8634	15.1835			24.7159	12.6591		6.0134	2.8935	13.4525			24.7159	9.4533	1.2121	9.2581	9.086	6.25805											24.7159	5.1241					24.7159	6.1459
		24.8106	1.5868	0.77025	3.8208	3.0229			24.8106	24.8106	28.0143		11.9507	14.5379			24.8106	14.1993		5.7794	2.7865	13.9528			24.8106	10.6334	1.8775	9.1815	8.1271	6.09048											24.8106	5.3905					24.8106	6.5037
		24.9053	1.887	1.36918	4.3627	3.5127			24.9053	24.9053	30.2032		12.4835	14.6505			24.9053	15.8487		7.2109	2.9688	14.0001			24.9053	9.9167	3.1489	9.1273	7.3636	6.82106											24.9053	5.5143					24.9053	7.1603
		25	2.3723	2.40879	3.4021	2.9046			25	25	31.6802		11.4788	14.525			25	18.4014		8.9498	3.2203	14.0025			25	8.2507	3.4976	8.7808	6.7937	8.09675											25	5.6863					25	7.2076
		25.0947	2.7131	2.76165	2.6701	2.4378			25.0947	25.0947	31.4522		10.4313	14.8118			25.0947	20.4824		11.1127	2.6963	12.3146			25.0947	8.0024	3.9646	7.3415	6.2508	8.45255											25.0947	5.9304					25.0947	6.9618
		25.1894	3.4164	2.79987	1.547	3.2668			25.1894	25.1894	26.7458		8.7038	16.191			25.1894	19.6003		12.1912	2.9641	10.9145			25.1894	6.661	3.1624	6.8573	6.0745	7.69875											25.1894	5.2926					25.1894	7.2146
		25.2841	3.0335	2.4293	1.8694	4.5802			25.2841	25.2841	26.4541		7.6012	18.8364			25.2841	20.0506		12.3696	3.0332	10.0755			25.2841	6.1198	1.9532	5.9813	6.4912	6.89867											25.2841	5.6129					25.2841	7.2981
		25.3788	3.1569	2.79786	1.6402	5.3974			25.3788	25.3788	23.7097		8.236	19.9679			25.3788	19.876		13.0498	3.4752	10.8636			25.3788	6.7091	1.8135	4.5082	5.489	5.78082											25.3788	6.0431					25.3788	5.6817
		25.4735	3.4897	2.80681	1.9492	4.766			25.4735	25.4735	22.1558		8.3486	22.1906			25.4735	19.4114		12.6293	3.559	11.7916			25.4735	7.4425	2.5168	4.651	4.9653	5.51998											25.4735	7.1971					25.4735	4.8618
		25.5682	2.8418	1.93681	2.3317	4.6452			25.5682	25.5682	20.2526		8.7818	23.722			25.5682	18.0669		12.7601	3.6978	11.2314			25.5682	7.4894	2.546	4.1978	3.5507	5.98224											25.5682	7.1287					25.5682	4.5987
		25.6629	2.9924	1.75049	2.8414	3.6794			25.6629	25.6629	18.347		8.9158	23.5273			25.6629	17.577		13.9389	4.2346	11.3464			25.6629	7.6386	3.529	4.8363	2.2715	6.0867											25.6629	6.5533					25.6629	5.2288
		25.7576	2.9136	1.34133	2.2667	4.4763			25.7576	25.7576	18.7939		8.5588	22.3406			25.7576	16.8781		15.349	4.3892	11.843			25.7576	7.3841	3.6865	5.6756	1.6215	5.17875											25.7576	4.7946					25.7576	6.1881
		25.8523	2.233	1.61379	2.0904	4.2157			25.8523	25.8523	22.4082		8.3069	20.8679			25.8523	15.7269		16.4467	4.7008	12.4596			25.8523	6.45	4.4983	5.5172	1.6135												25.8523	4.8462					25.8523	6.5794
		25.947	1.9348	1.66057	1.7989	4.7768			25.947	25.947	23.3767		8.2897	20.0417			25.947	16.2032		17.7177	4.4741	12.0553			25.947	6.8813	5.3504	4.9889	1.3082												25.947	5.2656					25.947	6.3418
		26.0417	2.6977	1.75873	2.0868	5.4408			26.0417	26.0417	20.4173		9.54	19.0887			26.0417	16.0203		16.7573	4.8112	12.0725			26.0417	7.3952	4.1047	4.7157	0.9981												26.0417	7.6266					26.0417	6.2696
		26.1364	2.4936	1.63748	2.8967	5.7286			26.1364	26.1364	18.5651		10.0458	19.6722			26.1364	15.4338		17.4337	4.4879	13.1769			26.1364	7.8871	4.0836	4.9603	1.7878												26.1364	9.5901					26.1364	5.1391
		26.2311	1.9945	2.01082	2.6113	6.1126			26.2311	26.2311	17.6787		9.9199	21.8812			26.2311	16.0611		17.4583	4.5938	14.4824			26.2311	7.2496	4.7328	5.8335	2.5268												26.2311	10.0378					26.2311	4.094
		26.3258	1.4068	1.92177	2.6495	6.0916			26.3258	26.3258	16.5764		10.4388	22.9838			26.3258	15.4742		16.231	5.2836	13.4438			26.3258	5.6177	4.3048	6.3847	3.0295												26.3258	10.5829					26.3258	4.4505
		26.4205	1.8307	1.26917	2.436	6.4601			26.4205	26.4205	15.2438		10.7845	24.4769			26.4205	16.1215		15.0678	4.5901	13.3738			26.4205	4.8736	4.1519	7.22	3.952												26.4205	9.467					26.4205	4.0366
		26.5152	2.145	1.30043	1.6107	6.1414			26.5152	26.5152	14.2754		10.3767	21.6496			26.5152	15.0083		13.4079	3.6614	13.2852			26.5152	5.6724	3.9946	7.4552	4.651												26.5152	8.1072					26.5152	4.1885
		26.6098	2.1765	1.79882	2.0638	6.6908			26.6098	26.6098	12.0353		11.0022	21.8031			26.6098	15.2025		11.6797	2.8777	12.2545			26.6098	6.3022	3.9544	8.0545	4.8337												26.6098	7.7161					26.6098	3.7696
		26.7045	2.3144	1.83717	2.4586	7.302			26.7045	26.7045	10.1865		10.8164	21.9115			26.7045	13.7049		10.9074	2.9537	12.1547			26.7045	5.6914	3.9875	9.356	5.7097												26.7045	6.2085					26.7045	2.9902
		26.7992	2.3479	2.77649	2.5837	8.0495			26.7992	26.7992	10.5586		11.7372	22.0101			26.7992	13.6903		10.4308	3.1962	12.6147			26.7992	6.26	3.5499	9.8807	6.1242												26.7992	5.9435					26.7992	2.6064
		26.8939	1.5424	3.27309	2.4808	8.2912			26.8939	26.8939	12.8171		11.3348	21.9118			26.8939	13.1989		8.9647	3.3647	12.0703			26.8939	5.1141	4.4641	9.8262	6.5217												26.8939	5.081					26.8939	2.3564
		26.9886	2.0645	3.45404	2.3028	8.0469			26.9886	26.9886	15.9748		9.908	22.2402			26.9886	13.6144		7.6393	3.5133	12.0876			26.9886	6.2738	4.1089	9.3899	6.1496												26.9886	5.7093					26.9886	1.8622
		27.0833	1.9301	3.34934	1.9864	6.9395			27.0833	27.0833	18.9311		7.7804	22.1484			27.0833	13.9544		6.3399	4.1514	11.5748			27.0833	7.9568	3.9403	9.1034	5.3186												27.0833	6.956					27.0833	1.727
		27.178	1.6694	3.47371	1.4802	6.5714			27.178	27.178	18.7747		7.3181	23.4681			27.178	14.8527		5.7965	5.2507	11.5202			27.178	9.1644	3.782	8.6402	5.1081												27.178	8.7599					27.178	1.4985
		27.2727	1.0854	3.14839	1.6549	4.9524			27.2727	27.2727	16.9469		8.6286	19.8441			27.2727	15.372		5.343	5.7644	12.1941			27.2727	12.4486	3.559	7.4681	4.8746												27.2727	9.729					27.2727	1.5404
		27.3674	0.9875	2.89821	2.6394	5.0274			27.3674	27.3674	14.6362		9.5641	18.4174			27.3674	15.4063		5.1186	5.5542	11.4741			27.3674	13.2667	3.7098	7.1213	5.6071												27.3674	9.9952					27.3674	1.3052
		27.4621	1.5221	3.01294	3.7549	4.7377			27.4621	27.4621	12.5989		10.2929	16.5808			27.4621	15.6053		4.8847	5.8409	11.2766			27.4621	14.5171	3.5221	6.248	4.8283												27.4621	9.5103					27.4621	1.4125
		27.5568	1.0693	2.55907	4.189	4.358			27.5568	27.5568	11.3265		9.7879	15.0472			27.5568	14.3257		4.3721	6.3041	12.3688			27.5568	14.6558	3.2199	5.9706	4.7932												27.5568	8.136					27.5568	0.8926
		27.6515	1.0005	2.24608	5.9419	4.9578			27.6515	27.6515	11.6466		9.3226	16.4267			27.6515	13.2414		4.9719	6.0005	13.8421			27.6515	13.9334	3.1309	5.7723	5.9041												27.6515	7.8207					27.6515	0.5916
		27.7462	1.1401	2.18445	6.9137	4.576			27.7462	27.7462	9.0838		9.8237	18.1933			27.7462	13.4892		5.0758	5.2267	14.8137			27.7462	13.1294	4.0214	5.1962	5.0082												27.7462	8.9934					27.7462	0.7289
		27.8409	0.8804	1.60198	6.7743	4.8503			27.8409	27.8409	8.8096		11.1256	20.667			27.8409	13.7571		4.9939	4.9181	16.8217			27.8409	13.6534	5.1967	5.4998	5.3731												27.8409	9.2205					27.8409	1.083
		27.9356	0.5564	1.61005	6.6859	4.5101			27.9356	27.9356	10.4222		11.7685	22.817			27.9356	13.6161		5.7663	5.0151	16.6636			27.9356	14.613	5.6554	6.0997	5.5988												27.9356	8.5571					27.9356	1.4581
		28.0303	0.3579	1.73437	5.6876	4.6697			28.0303	28.0303	9.5103		11.1279	25.2904			28.0303	12.0526		6.1146	4.7337	15.7535			28.0303	15.2637	5.1088	6.0873	5.4869												28.0303	7.4244					28.0303	1.2779
		28.125	0.6867	1.34609	5.2005	4.18			28.125	28.125	10.5597		9.0583	28.6899			28.125	12.284		6.6574	3.942	14.9749			28.125	14.8753	4.7851	5.8518	5.7238												28.125	6.5949					28.125	1.7956
		28.2197	1.1178	1.42541	5.8644	3.2046			28.2197	28.2197	12.6084		7.0965	29.6902			28.2197	11.9695		8.1107	3.8678	14.0822			28.2197	15.1903	5.1704	6.4431	6.083												28.2197	6.368					28.2197	1.9522
		28.3144	1.0731	1.14141	6.6608	2.7048			28.3144	28.3144	11.9622		6.6755	31.0819			28.3144	13.1331		10.4935	3.1788	12.4547			28.3144	16.0077	5.0637	8.0426	4.7504												28.3144	6.337					28.3144	3.0486
		28.4091	1.4049	0.81839	7.5162	1.3508			28.4091	28.4091	14.0149		7.3351	33.4556			28.4091	14.7682		13.1129	3.5852	11.5398			28.4091	15.9725	4.2844	8.8509	3.6614												28.4091	7.0577					28.4091	3.6139
		28.5038	1.849	1.10876	9.0645	1.3725			28.5038	28.5038	17.4787		7.3429	32.725			28.5038	16.1466		16.4622	3.856	11.7836			28.5038	16.1313	3.8099	8.8375	3.9865												28.5038	7.4391					28.5038	3.4723
		28.5985	1.8874	1.53812	7.0231	1.4484			28.5985	28.5985	18.6326		6.7117	30.7682			28.5985	18.7382		20.1312	3.5576	11.7121			28.5985	15.7133	3.402	9.3049	4.3315												28.5985	7.3208					28.5985	3.986
		28.6932	2.1855	1.06463	4.2538	1.2796			28.6932	28.6932	23.4875		6.4137	26.0854			28.6932	21.0078		24.2053	4.243	10.0791			28.6932	15.1985	3.2888	9.5582	3.6639												28.6932	7.2546					28.6932	4.0626
		28.7879	1.9478	1.16858	3.3535	1.5411			28.7879	28.7879	27.9324		6.8213	22.446			28.7879	22.2503		27.4095	4.3724	9.6719			28.7879	15.523	2.4455	9.9119	3.9485												28.7879	6.7497					28.7879	4.0067
		28.8826	2.9269	1.38865	3.7876	1.9873			28.8826	28.8826	31.0369		8.296	19.6506			28.8826	23.1293		31.8806	5.9134	9.0718			28.8826	14.4642	2.1453	9.9625	4.0452												28.8826	6.7643					28.8826	3.6981
		28.9773	2.7121	1.85122	3.0638	2.5325			28.9773	28.9773	32.5344		7.9359	18.7325			28.9773	24.1861		35.6418	6.2033	9.1887			28.9773	13.0014	2.0848	10.0626	3.1821												28.9773	6.3192					28.9773	2.5262
		29.072	2.7317	1.79786	3.0898	2.7577			29.072	29.072	33.4304		7.8323	17.9485			29.072	25.5446		36.4283	7.1694	9.8776			29.072	13.506	2.0984	10.7398	3.2505												29.072	6.8941					29.072	2.6726
		29.1667	2.1664	1.82528	3.5114	3.2461			29.1667				9.615	17.9634			29.1667	24.9321		34.3022	7.7374	9.5349			29.1667	15.3018	2.687	10.2641	3.4213												29.1667	7.4762					29.1667	2.1855
		29.2614	2.1869	1.78697	3.9098				29.2614				10.0652	18.0624			29.2614	24.4474		30.5204	7.6762	7.8305			29.2614	14.7387	2.6045	10.3611	3.6755												29.2614	7.9101					29.2614	1.462
		29.3561	2.9679		4.6078				29.3561				9.9868	18.076			29.3561	24.0261		27.43	8.512	6.9017			29.3561	14.564	3.0725	11.0148	4.0436												29.3561	7.6875					29.3561	1.4515
		29.4508	3.3576		5.2426				29.4508				11.2799	16.8201			29.4508	24.1583		25.3269	8.0385	6.4791			29.4508	15.415	2.9323	12.5922	4.5091												29.4508	7.7655					29.4508	1.9266
		29.5455	4.9037		5.6969				29.5455				11.8524	13.9059			29.5455	24.3168		24.0151	9.0116	6.3858			29.5455	17.487	3.2564	14.3785	5.7251												29.5455	7.9305					29.5455	2.2057
		29.6402	3.981		7.44				29.6402				11.9042	14.1566			29.6402	23.1324		21.7882	9.05				29.6402	18.7763	3.3348	15.0451	7.4595												29.6402	8.8041					29.6402	2.2973
		29.7348	5.3377		8.0451				29.7348				10.8159	15.3187			29.7348	22.454			8.7872				29.7348	18.1032	5.0593	15.9692	10.4056												29.7348	9.2991					29.7348	2.1246
		29.8295	4.9849		8.8302				29.8295				11.9728	15.9298			29.8295	23.2084			7.5651				29.8295	17.3778	6.9436	16.348	10.7715												29.8295	9.8869					29.8295	2.8041
		29.9242	4.6988		9.8716				29.9242				12.3814	15.9445			29.9242	23.6242			7.0882				29.9242	17.2556	6.8378	16.6473	12.0958												29.9242	11.6463					29.9242	2.4944
		30.0189	4.2992		10.4205				30.0189				12.3912	15.7892			30.0189	23.712			6.1644				30.0189	17.4232	6.7548	15.7198	12.0399												30.0189	14.2186					30.0189	3.0403
		30.1136	3.9037		10.4753				30.1136				12.9378	16.4025			30.1136	24.3974			5.1029				30.1136	16.3827	6.1189	14.5117	12.0344												30.1136	14.5654					30.1136	3.954
		30.2083	4.8729		9.4061				30.2083				12.5189	15.754			30.2083	23.879			3.5586				30.2083	14.9767	5.3774	13.3153	12.4305												30.2083	13.0696					30.2083	4.6113
		30.303	4.5821		9.7203				30.303				12.9382	16.5542			30.303	21.1764			2.9494				30.303	15.0414	4.7277	13.7924	13.6809												30.303	10.7024					30.303	5.3702
		30.3977	4.9714		10.9073				30.3977				13.6408	16.8948			30.3977	18.7251			2.5757				30.3977	15.7474	4.5889	13.9751	15.2959												30.3977	8.5905					30.3977	5.6252
		30.4924	5.2172		12.8339				30.4924				12.8059	18.2571			30.4924	17.0068			2.449				30.4924	15.7822	4.7923	13.7382	15.4386												30.4924	7.07					30.4924	5.3179
		30.5871	5.1246		11.6389				30.5871				10.8472	20.8831			30.5871	15.1042			2.7033				30.5871	15.468	5.2107	13.8503	15.5162												30.5871	6.921					30.5871	5.0598
		30.6818	4.0341		9.8824				30.6818				9.5551	22.4121			30.6818	13.3609			2.5012				30.6818	13.0741	5.3303	13.7251	16.5609												30.6818	6.6416					30.6818	4.9686
		30.7765	2.7556		7.8405				30.7765				8.5875	21.8505			30.7765	13.0866			2.7464				30.7765	13.6811	5.4589	15.2363	18.5622												30.7765	7.4849					30.7765	5.7411
		30.8712	2.0943		6.4594				30.8712				8.4482	19.1753			30.8712	12.0065			2.2152				30.8712	14.6678		14.9578	20.2666												30.8712	7.8225					30.8712	7.0296
		30.9659	1.8482		5.3642				30.9659				6.5367	15.636			30.9659	11.3398			2.0092				30.9659	14.042		15.4781	22.1018												30.9659	9.3451					30.9659	8.341
		31.0606	1.7651		4.3062				31.0606				6.2224	15.2653			31.0606	10.8601			2.6922				31.0606	13.6222		15.4682	23.7108												31.0606	10.0222					31.0606	9.4062
		31.1553	2.3027		3.8863				31.1553				5.2706	13.2481			31.1553	10.4747			2.8415				31.1553	13.1882		14.8121	25.2801												31.1553	11.8143					31.1553	9.0073
		31.25	3.3666		4.3555				31.25				5.0972	13.4792			31.25	9.6683			3.6923				31.25	12.0205		14.9128	28.5746												31.25	12.6705					31.25	8.7996
		31.3447	3.9696		4.7187				31.3447				5.0954	13.0434			31.3447	9.174			3.6512				31.3447	11.4281		15.1483													31.3447	11.3868					31.3447	8.0511
		31.4394	4.1247		4.0272				31.4394				5.3141	14.3964			31.4394	8.91			4.4186				31.4394	9.647		14.6503													31.4394	10.2259					31.4394	7.4721
		31.5341	4.4433		3.9888				31.5341				5.6378	16.786			31.5341	7.6758			5.4906				31.5341	10.3362		13.6098													31.5341	8.1201					31.5341	7.1332
		31.6288	5.0744		4.9106				31.6288				6.348	17.845			31.6288	7.4917			5.2109				31.6288	10.031		13.2021													31.6288	7.7021					31.6288	5.8345
		31.7235	5.0828		4.9789				31.7235				5.2804	18.8088			31.7235	7.3625			5.0169				31.7235	9.9282		11.5074													31.7235	6.6286					31.7235	5.0069
		31.8182	5.5435		5.5153				31.8182				6.2678	17.8096			31.8182	8.1715			4.8213				31.8182	10.4375		9.8388													31.8182	6.0792					31.8182	4.983
		31.9129	5.7759		5.742				31.9129				7.0577	18.0661			31.9129	7.5601			4.8955				31.9129	11.7883		7.9199													31.9129	4.3883					31.9129	5.9347
		32.0076	5.3664		6.5783				32.0076				7.433	15.5489			32.0076	8.3928			4.9109				32.0076	12.4858		7.1289													32.0076	4.6164					32.0076	6.9399
		32.1023	4.4866		6.2028				32.1023				7.3094	12.4595			32.1023	9.4249			5.2513				32.1023	11.3104		5.6678													32.1023	4.0532					32.1023	6.234
		32.197	3.3658		5.9331				32.197				7.362	13.523			32.197	9.1259			5.0762				32.197	11.5668		5.1348													32.197	3.6695					32.197	5.8431
		32.2917	2.893		5.1455				32.2917				7.5935	14.2335			32.2917	9.0352			5.2253				32.2917	12.1533		6.5023													32.2917	3.5276					32.2917	6.1127
		32.3864	2.7184		4.9177				32.3864				8.2472	14.5173			32.3864	7.3641			5.8991				32.3864	12.095		4.9993													32.3864	3.8117					32.3864	7.0184
		32.4811	2.9703		4.1173				32.4811				8.4855	14.8493			32.4811	7.7017			5.6433				32.4811	11.6696		5.0139													32.4811	3.179					32.4811	8.1348
		32.5758	2.3857		4.7056				32.5758				8.382	14.5416			32.5758	6.4177			5.9203				32.5758	11.3393		4.5115													32.5758	3.5725					32.5758	9.631
		32.6705	2.5025		4.2973				32.6705				7.5155	15.6697			32.6705	7.0822			6.3562				32.6705	10.1593		4.1143													32.6705	4.8602					32.6705	10.2137
		32.7652	2.7124		3.9727				32.7652				7.1146	15.629			32.7652	6.2994			5.9241				32.7652	9.9782		4.6856													32.7652	3.9384					32.7652	10.6272
		32.8598	3.9191		3.8395				32.8598				5.8146	13.7707			32.8598	6.297			5.8969				32.8598	9.3742		5.6377													32.8598	4.4501					32.8598	12.1475
		32.9545	4.6014		3.8792				32.9545				4.3942	12.5151			32.9545	6.7654			5.6443				32.9545	9.5236		6.7168													32.9545	3.8568					32.9545	11.4835
		33.0492	5.1216		4.4456				33.0492				3.8501	11.3838			33.0492	6.482			5.4057				33.0492	9.7578		8.3794													33.0492	4.3607					33.0492	11.2276
		33.1439	4.768		5.6341				33.1439				4.8186	9.9935			33.1439	7.4368			5.1315				33.1439	9.8421		10.1526													33.1439	5.0557					33.1439	11.7836
		33.2386	3.9338		4.1789				33.2386				6.0626	10.5611			33.2386	7.0265			6.2747				33.2386	8.9264		9.674													33.2386	6.4381					33.2386	10.2855
		33.3333	3.1372		3.5544				33.3333				6.7068	11.9549			33.3333	6.9687			7.0935				33.3333	8.1311		8.4305													33.3333	6.1636					33.3333	10.229
		33.428	2.9769		3.8798				33.428				7.8116	14.6233			33.428	6.712			8.0101				33.428	8.8444		7.5022													33.428	6.0408					33.428	11.3902
		33.5227	3.1522		3.7299				33.5227				8.7706	14.9569			33.5227	6.251			9.24				33.5227	9.2939		7.1965													33.5227	6.3922					33.5227	11.682
		33.6174	3.7243		4.3653				33.6174				9.8708	14.7666			33.6174	6.037			10.5865				33.6174	9.7862		8.1494													33.6174	6.8728					33.6174	11.2878
		33.7121	3.6683		3.9784				33.7121				13.1522	12.6643			33.7121	5.7934			10.2798				33.7121	9.3176		9.7031													33.7121	6.2754					33.7121	11.5625
		33.8068	4.3827		4.5576				33.8068				13.8941	11.6068			33.8068	5.5597			11.077				33.8068	8.7095		11.6494													33.8068	6.1388					33.8068	12.8551
		33.9015	3.9483		4.5628				33.9015				15.5548	9.768			33.9015	5.9071			11.6748				33.9015	8.8029		13.7695													33.9015	5.9489					33.9015	11.935
		33.9962	3.9653		5.4142				33.9962				14.9555	9.205			33.9962	6.5595			11.469				33.9962	8.9355		15.3827													33.9962	6.3774					33.9962	10.8526
		34.0909	3.9775		6.6505				34.0909				15.1302	8.644			34.0909	6.8001			11.6403				34.0909	8.4201		15.248													34.0909	5.6726					34.0909
		34.1856	4.3337		6.1608				34.1856				16.1269	9.5499			34.1856	8.1903			12.3839				34.1856	9.2021		14.1667													34.1856	4.9241					34.1856
		34.2803	4.3558		6.7606				34.2803				16.119	10.697			34.2803	8.5963			12.1815				34.2803	10.572		14.6619													34.2803	4.7528					34.2803
		34.375	4.484		6.6774				34.375				16.9546	13.7052			34.375	7.9717			11.0434				34.375	12.4586		14.1502													34.375	4.7927					34.375
		34.4697	5.2256		7.452				34.4697				16.3322	15.4789			34.4697	7.0333			9.4718				34.4697	14.253		13.0208													34.4697	4.9103					34.4697
		34.5644	6.6836		8.2666				34.5644				15.375	15.3251			34.5644	5.7414			9.1401				34.5644	14.6301		11.9885													34.5644	4.6417					34.5644
		34.6591	7.5071		8.5281				34.6591				14.4129	14.0805			34.6591	5.7957			8.7746				34.6591	15.5961		11.6755													34.6591	3.8958					34.6591
		34.7538	8.0633		7.717				34.7538				13.2738	11.854			34.7538	3.2226			8.872				34.7538	17.1784		11.0286													34.7538	3.7681					34.7538
		34.8485	7.8222		5.9572				34.8485				13.4894	10.0346			34.8485	2.4313			9.4592				34.8485	18.9675		10.685													34.8485	3.6334					34.8485
		34.9432	7.3949		4.5801				34.9432				14.2302	10.6292			34.9432	2.6467			9.8289				34.9432	19.4342		10.3352													34.9432	3.9808					34.9432
		35.0379	7.2542		3.2916				35.0379				14.7951	11.1201			35.0379	1.6651			9.2919				35.0379	19.4146		9.5142													35.0379	3.5464					35.0379
		35.1326	6.8191		2.2297				35.1326				14.2497	12.5063			35.1326	2.3379			8.0043				35.1326	17.3811		9.9769													35.1326	3.084					35.1326
		35.2273	6.4109		2.4511				35.2273				14.1968	13.4572			35.2273	2.51			7.147				35.2273	15.295		10.2325													35.2273	2.1639					35.2273
		35.322	5.5934		1.9578				35.322				13.8746	13.3519			35.322	3.3214			7.5755				35.322	12.3466		10.5383													35.322	2.0236					35.322
		35.4167	4.6598		2.7811				35.4167				12.2782	10.1763			35.4167	3.8591			7.8591				35.4167	9.7207		10.4354													35.4167	2.6247					35.4167
		35.5114	4.2869		3.3655				35.5114				11.3124	6.9149			35.5114	4.5154			7.2497				35.5114	7.3309		10.8125													35.5114	3.0391					35.5114
		35.6061	4.5566		4.1294				35.6061				10.7302	6.5894			35.6061	5.0938			7.4662				35.6061	5.8951		12.2532													35.6061	3.4588					35.6061
		35.7008	4.6407		4.1052				35.7008				10.7179				35.7008	5.5094			8.6869				35.7008	4.9484		13.8892													35.7008	3.8837					35.7008
		35.7955	3.9405		4.0815				35.7955				10.5083				35.7955	5.9418			9.2728				35.7955	4.6695		14.0087													35.7955	4.0474					35.7955
		35.8902	3.1451		2.8744				35.8902				9.6352				35.8902	4.8644			8.9142				35.8902	4.3415		13.8766													35.8902	5.5974					35.8902
		35.9848	4.0393		3.7399				35.9848				9.9996				35.9848	4.0031			7.9812				35.9848	5.2055		12.5118													35.9848	5.8401					35.9848
		36.0795	5.4118		3.5386				36.0795				13.4762				36.0795	3.625			8.2014				36.0795	7.4978		12.0896													36.0795	7.0103					36.0795
		36.1742	5.9993		4.0985				36.1742				16.2778				36.1742	2.4955			7.4984				36.1742	7.1562		11.075													36.1742	8.0687					36.1742
		36.2689	6.2935		3.4976				36.2689				16.9769				36.2689	2.122			6.845				36.2689	6.966		9.45													36.2689	7.4053					36.2689
		36.3636	6.0866		4.5329				36.3636				20.4939				36.3636	2.7413			6.2091				36.3636	6.1016		9.4696													36.3636	7.1501					36.3636
		36.4583	5.5016		3.7405				36.4583				21.6047				36.4583	3.9907			5.7012				36.4583	5.7762		10.034													36.4583	6.3415					36.4583
		36.553	5.8677		2.8786				36.553				21.2288				36.553	4.9777			5.3078				36.553	5.6012		9.6432													36.553	6.0141					36.553
		36.6477	5.9463		1.6777				36.6477				22.0061				36.6477	5.102			4.886				36.6477			9.2397													36.6477	5.8048					36.6477
		36.7424	4.8664		2.1704				36.7424				21.3906				36.7424	4.8102			4.6249				36.7424			9.1309													36.7424	5.8875					36.7424
		36.8371	3.6133		2.0872				36.8371				20.6934				36.8371	4.8503			4.0946				36.8371			10.5114													36.8371	7.2743					36.8371
		36.9318			2.6423				36.9318				19.0085				36.9318	4.7407			5.2739				36.9318			10.3248													36.9318	7.8478					36.9318
		37.0265			2.8841				37.0265				17.1579				37.0265	3.355			5.8742				37.0265			11.2986													37.0265	8.0847					37.0265
		37.1212			4.6809				37.1212				16.3882				37.1212	4.0762			6.3453				37.1212			11.1435													37.1212	8.8133					37.1212
		37.2159			4.7496				37.2159				16.4611				37.2159	3.8459			6.922				37.2159			10.8355													37.2159	8.7891					37.2159
		37.3106			5.541				37.3106				16.612				37.3106	4.0977			7.607				37.3106			10.1979													37.3106	10.4263					37.3106
		37.4053			7.4243				37.4053				16.5584				37.4053	5.2082			8.1637				37.4053			10.5708													37.4053	10.2523					37.4053
		37.5			9.1426				37.5				17.4904				37.5	6.6021			7.9604				37.5			10.3088													37.5	10.3345					37.5
		37.5947			10.2442				37.5947				17.7759				37.5947	8.0965			7.7876				37.5947			10.0842													37.5947	10.599					37.5947
		37.6894			8.3878				37.6894				18.4913				37.6894	8.9227			8.6625				37.6894			10.8572													37.6894	9.8928					37.6894
		37.7841			5.5367				37.7841				18.0294				37.7841	8.9452			8.6914				37.7841			10.5942													37.7841	9.8825					37.7841
		37.8788			3.5575				37.8788				16.8302				37.8788	8.0896			8.5314				37.8788			10.1171													37.8788	9.328					37.8788
		37.9735			2.839				37.9735				16.7433				37.9735	7.6653			8.6577				37.9735			9.9953													37.9735	7.0645					37.9735
		38.0682			2.2518				38.0682				17.1387				38.0682	7.8912			7.7205				38.0682			10.4436													38.0682	4.8703					38.0682
		38.1629			2.0383				38.1629				17.2341				38.1629	8.0018			7.3809				38.1629			11.2809													38.1629	3.7451					38.1629
		38.2576			2.1623				38.2576				16.9908				38.2576	7.4915			6.8856				38.2576			12.1171													38.2576	4.0183					38.2576
		38.3523			3.495				38.3523				18.1022				38.3523	7.0105			7.9745				38.3523			13.8276													38.3523	3.1012					38.3523
		38.447			4.759				38.447				18.7995				38.447	7.2086			9.0093				38.447			15.0177													38.447	3.1246					38.447
		38.5417			4.2868				38.5417				18.6251				38.5417	7.1821			8.848				38.5417			16.2686													38.5417	3.7972					38.5417
		38.6364			3.5475				38.6364				21.9412				38.6364	6.9305			8.54				38.6364			16.162													38.6364	4.3556					38.6364
		38.7311			4.3386				38.7311				23.9595				38.7311	8.777			7.9918				38.7311			15.6621													38.7311	5.1595					38.7311
		38.8258			4.2426				38.8258				24.5514				38.8258	9.7517			7.3485				38.8258			14.8118													38.8258	5.4375					38.8258
		38.9205			4.4841				38.9205				23.9607				38.9205	10.0914			6.5503				38.9205			14.6692													38.9205	7.5472					38.9205
		39.0152			4.0638				39.0152				23.474				39.0152	9.5078			6.3408				39.0152			14.7184													39.0152	8.3495					39.0152
		39.1098			5.0131				39.1098				25.0724				39.1098	9.1818			5.3973				39.1098			14.1186													39.1098	9.0812					39.1098
		39.2045			4.3227				39.2045				25.7534				39.2045	9.8294			5.5946				39.2045			14.184													39.2045	8.4636					39.2045
		39.2992			4.0181				39.2992				27.893				39.2992	9.869			5.3966				39.2992			15.4498													39.2992	8.9639					39.2992
		39.3939			4.4568				39.3939				30.256				39.3939	9.7538			6.1061				39.3939			15.3931													39.3939	9.3192					39.3939
		39.4886			5.673				39.4886				32.97				39.4886	10.2211			5.527				39.4886			14.2495													39.4886	9.7058					39.4886
		39.5833			6.8012				39.5833				35.0728				39.5833	9.263			6.0915				39.5833			15.2186													39.5833	10.6158					39.5833
		39.678			7.2785				39.678				37.849				39.678	8.9832			5.6694				39.678			15.5652													39.678	12.5879					39.678
		39.7727			8.4078				39.7727				39.119				39.7727	7.985			5.7063				39.7727			15.4274													39.7727	13.9353					39.7727
		39.8674			9.6294				39.8674				40.9416				39.8674	7.4183			5.9762				39.8674			15.0699													39.8674	15.5317					39.8674
		39.9621			10.0418				39.9621				38.6671				39.9621	6.6561			6.0836				39.9621			15.3305													39.9621	16.7283					39.9621
		40.0568			10.32				40.0568				37.0159				40.0568	6.1731			6.7528				40.0568			13.5676													40.0568	16.6184					40.0568
		40.1515			11.6305				40.1515				32.6824				40.1515	6.09			7.7142				40.1515			12.6918													40.1515	14.3879					40.1515
		40.2462			12.9138				40.2462				30.4386				40.2462	6.2586			9.2118				40.2462			11.8029													40.2462	13.3794					40.2462
		40.3409			11.9961				40.3409				27.0595				40.3409	6.6872			9.3745				40.3409			9.9776													40.3409	13.6405					40.3409
		40.4356			11.2227				40.4356				23.8733				40.4356	5.5126			9.069				40.4356			10.8217													40.4356	12.7877					40.4356
		40.5303			11.9325				40.5303				21.2421				40.5303	4.8369			8.6174				40.5303			10.9864													40.5303	12.8525					40.5303
		40.625			10.7332				40.625				18.722				40.625	4.0562			7.6834				40.625			11.9744													40.625	14.3104					40.625
		40.7197			8.3091				40.7197				18.406				40.7197	4.4511			7.4041				40.7197			10.8559													40.7197	15.29					40.7197
									40.8144				18.34				40.8144	5.9585			7.7684				40.8144			10.5073													40.8144	17.9729					40.8144
									40.9091				19.6329				40.9091	6.9457			8.0434				40.9091			10.3251													40.9091	18.452					40.9091
									41.0038				20.1277				41.0038	7.8986			8.051				41.0038			11.8983													41.0038	17.1399					41.0038
									41.0985				19.4402				41.0985	9.4292			7.6397				41.0985			12.1636													41.0985	16.0261					41.0985
									41.1932				17.4139				41.1932	9.1574			7.4592				41.1932			12.1077													41.1932	15.0839					41.1932
									41.2879				16.2033				41.2879	9.8616			7.5384				41.2879			11.9265													41.2879	14.58					41.2879
									41.3826				15.487				41.3826	10.7148			8.0493				41.3826			10.8952													41.3826	15.0048					41.3826
									41.4773				16.8664				41.4773	11.8243			7.8078				41.4773			10.5542													41.4773	15.0073					41.4773
									41.572				16.5209				41.572	11.1576			7.3601				41.572			10.7198													41.572	14.1869					41.572
									41.6667				17.9524				41.6667	11.0054			8.2498				41.6667			9.5138													41.6667	15.0783					41.6667
									41.7614				18.2194				41.7614	9.1897			6.8337				41.7614			8.4326													41.7614	15.1779					41.7614
									41.8561				17.8189				41.8561	7.283			6.2389				41.8561			8.3148													41.8561	16.3547					41.8561
									41.9508				18.8704				41.9508	6.9518			5.0816				41.9508			9.54													41.9508	16.394					41.9508
									42.0455				18.1645				42.0455	7.7514			3.4536				42.0455			9.9525													42.0455	14.2203					42.0455
									42.1402				17.8689				42.1402	7.9595			2.9634				42.1402			9.877													42.1402	15.0534					42.1402
									42.2349				14.9807				42.2349	8.7772			3.194				42.2349			10.2338													42.2349	16.8022					42.2349
									42.3296				14.2954				42.3296	9.7959			3.2963				42.3296			9.5106													42.3296	18.4192					42.3296
									42.4243				11.4011				42.4243	10.9693			2.9602				42.4243			8.433													42.4243	19.2625					42.4243
									42.519				11.4775				42.519	11.5273			2.9405				42.519			8.397													42.519	18.2321					42.519
									42.6137				10.4337				42.6137	10.9703			2.4986				42.6137			8.7372													42.6137	17.6497					42.6137
									42.7084				11.0746				42.7084	9.5177			1.9033				42.7084			8.5914													42.7084	17.7781					42.7084
									42.8031				10.9769				42.8031	8.7369			1.6678				42.8031			8.3039													42.8031	16.8702					42.8031
									42.8978				11.3599				42.8978	7.4365			1.8446				42.8978			7.7261													42.8978	17.1346					42.8978
									42.9925				11.0832				42.9925	6.6695			1.9665				42.9925			8.2083													42.9925	16.8276					42.9925
									43.0872				9.8144				43.0872	7.0429			2.0826				43.0872			8.4014													43.0872	15.9401					43.0872
									43.1819				8.656				43.1819	7.806			2.2267				43.1819			8.0254													43.1819	13.6923					43.1819
									43.2766				8.5368				43.2766	7.6628			2.8038				43.2766			7.0544													43.2766	12.5416					43.2766
									43.3713				8.7773				43.3713	7.0284			3.7913				43.3713			6.5895													43.3713	10.8891					43.3713
									43.466				10.2551				43.466	6.9481			4.6712				43.466			6.2972													43.466	10.6018					43.466
									43.5607				10.0118				43.5607	7.7315			5.5268																				43.5607	10.6191					43.5607
									43.6554				10.9389				43.6554	6.9906			5.2039																				43.6554	9.7571					43.6554
									43.7501				10.577				43.7501	6.7463			4.4298																				43.7501	10.0475					43.7501
									43.8448				9.5981				43.8448	4.636			4.7527																				43.8448	11.7946					43.8448
									43.9395				9.3456				43.9395	4.0766			5.7814																				43.9395	13.0227					43.9395
									44.0342				10.1452				44.0342	3.7939			6.226																				44.0342	15.3906					44.0342
									44.1289				9.9121				44.1289	3.6748			6.5416																				44.1289	17.2366					44.1289
									44.2236				9.9598				44.2236	3.7809			5.6499																				44.2236	17.7823					44.2236
									44.3183				9.1305				44.3183	3.4726			5.847																				44.3183	19.0798					44.3183
									44.413				9.9037				44.413	3.7983			5.9471																				44.413	19.6803					44.413
									44.5077				11.0982				44.5077	3.903			5.1417																				44.5077	19.7011					44.5077
									44.6024				12.3428				44.6024	4.3512			5.1443																				44.6024	19.53					44.6024
									44.6971				12.1998				44.6971	4.5173			4.4829																				44.6971	17.2522					44.6971
									44.7918				12.1849				44.7918	5.0491			4.1378																				44.7918	16.6563					44.7918
									44.8865				11.7742				44.8865	5.4615			4.1256																				44.8865	13.8185					44.8865
									44.9812				12.2334				44.9812	5.1446			5.0165																				44.9812	10.9742					44.9812
									45.0759				11.0285				45.0759	4.8077			4.9464																				45.0759	10.9347					45.0759
									45.1706				10.7829				45.1706	4.5736			5.5097																				45.1706	10.6699					45.1706
									45.2653				11.7239				45.2653	4.2444			5.9799																				45.2653	11.3562					45.2653
									45.36				12.5135				45.36	4.4117			5.1773																				45.36	11.0606					45.36
									45.4547				12.5854				45.4547	4.6501			4.6674																				45.4547	11.8978					45.4547
									45.5494				12.7047				45.5494	3.6787			4.1648																				45.5494	12.0126					45.5494
									45.6441				13.066				45.6441	2.9478			4.787																				45.6441	11.6542					45.6441
									45.7388				14.1295				45.7388	2.9441			5.3387																				45.7388	10.9047					45.7388
									45.8335				15.3032				45.8335	3.5403			5.7601																				45.8335	9.9483					45.8335
									45.9282				17.1659				45.9282	3.8911			5.894																				45.9282	9.688					45.9282
									46.0229				17.8258				46.0229	4.6476			6.8746																				46.0229	10.3362					46.0229
									46.1176				18.6765				46.1176	5.7692			7.4497																				46.1176	9.6056					46.1176
									46.2123				18.8746				46.2123	6.7217			8.1055																				46.2123	9.4719					46.2123
									46.307				19.1564				46.307	7.5281			8.359																				46.307	11.9366					46.307
									46.4017				18.9559				46.4017	8.1044			8.5985																				46.4017	13.2586					46.4017
									46.4964				16.9374				46.4964	8.9193			9.0877																				46.4964	15.1579					46.4964
									46.5911				15.5747				46.5911	9.363			8.0074																				46.5911	15.8754					46.5911
									46.6858				15.0095				46.6858	8.2825			6.9443																				46.6858	14.6651					46.6858
									46.7805				15.3823				46.7805	7.4445			6.545																				46.7805	12.5799					46.7805
									46.8752				16.2443				46.8752	6.7259			5.5543																				46.8752	10.7884					46.8752
									46.9699				16.4789				46.9699	6.6277			5.5872																				46.9699	8.6488					46.9699
									47.0646				15.7306				47.0646	6.8126			5.964																				47.0646	6.4971					47.0646
									47.1593				12.9814				47.1593	6.0394			6.0464																				47.1593	6.1353					47.1593
									47.254				12.1761				47.254	5.245			6.1293																				47.254	6.248					47.254
									47.3487				11.0406				47.3487	4.2349			6.462																				47.3487	5.8493					47.3487
									47.4434				11.927				47.4434	4.3344			6.5856																				47.4434	6.5694					47.4434
									47.5381				13.386				47.5381	3.8173			6.7358																				47.5381	7.4228					47.5381
									47.6328				15.306				47.6328	3.3505			6.2576																				47.6328	7.7613					47.6328
									47.7275				18.1501				47.7275	2.7213			6.2923																				47.7275	7.9058					47.7275
									47.8222				21.1117				47.8222	2.5565			5.0802																				47.8222	7.9335					47.8222
									47.9169				22.8892				47.9169	2.9349			5.5622																				47.9169	8.3677					47.9169
									48.0116				26.099				48.0116	2.6662			6.326																				48.0116	7.3183					48.0116
									48.1063				26.4925				48.1063	3.5458			7.7354																				48.1063	5.9096					48.1063
									48.201				24.0987				48.201	3.5158			8.5891																				48.201	5.2577					48.201
									48.2957				21.6827				48.2957	3.5642			9.3663																				48.2957	5.4927					48.2957
									48.3904				17.6432				48.3904	3.1703			9.7051																				48.3904	5.2489					48.3904
									48.4851				15.1722				48.4851	3.3937			10.0988																				48.4851	5.7987					48.4851
									48.5798				14.9095				48.5798	2.7876			10.9894																				48.5798	6.2558					48.5798
									48.6745				13.9672				48.6745	3.4739			12.5045																				48.6745	6.0584					48.6745
									48.7692				11.9208				48.7692	3.1563			12.9899																				48.7692	5.0655					48.7692
									48.8639				9.9891				48.8639	3.1256			14.2063																				48.8639	3.9339					48.8639
									48.9586				8.3695				48.9586	3.3201			14.2237																				48.9586	3.7466					48.9586
									49.0533				8.7925				49.0533	3.5494			15.1673																				49.0533	2.9104					49.0533
									49.148				8.4579				49.148	3.7813			14.9626																				49.148	2.945					49.148
									49.2427				8.3893				49.2427	4.4967			15.5866																				49.2427	3.0055					49.2427
									49.3374				8.8016				49.3374	4.469			15.7196																				49.3374	2.9983					49.3374
									49.4321				8.5467				49.4321	4.9134			15.3554																				49.4321	3.6481					49.4321
									49.5268				8.0937				49.5268	6.1559			15.0117																				49.5268	3.8769					49.5268
									49.6215				7.6842				49.6215	6.4491			15.2056																				49.6215	3.8983					49.6215
									49.7162				7.0903				49.7162	6.2369			13.594																				49.7162	3.7813					49.7162
									49.8109				6.9845				49.8109	6.5873			13.3138																				49.8109	5.3168					49.8109
									49.9056				5.9087				49.9056	6.4654			13.4606																				49.9056	4.5208					49.9056
									50.0003				4.365				50.0003	6.7749			12.2855																				50.0003	4.9278					50.0003
									50.095				3.2974				50.095	7.8616			12.1179																				50.095	4.9228					50.095
									50.1897				4.6803				50.1897	9.1311			11.2747																				50.1897	5.469					50.1897
									50.2844				4.4289				50.2844	9.207			11.6275																				50.2844	4.165					50.2844
									50.3791				4.4962				50.3791	10.6022			12.0792																				50.3791	5.004					50.3791
									50.4738				6.3512				50.4738	12.5571			12.2383																				50.4738	5.1933					50.4738
									50.5685				6.9184				50.5685	13.1025			12.7609																				50.5685	4.9883					50.5685
									50.6632				8.1111				50.6632	12.0243			12.7971																				50.6632	4.039					50.6632
									50.7579				9.3841				50.7579	11.3566			12.9184																				50.7579	4.3672					50.7579
									50.8526				11.4668				50.8526	10.1295			13.1105																				50.8526	5.0257					50.8526
									50.9473				11.3655				50.9473	8.4853			12.0756																				50.9473	4.379					50.9473
									51.042				13.7589				51.042	8.4053			11.436																				51.042	5.0186					51.042
																	51.1367	8.0479			10.5808																				51.1367	5.2345					51.1367
																	51.2314	9.0361			10.0978																				51.2314	6.3813					51.2314
																	51.3261	10.4301			10.2687																				51.3261	7.4965					51.3261
																	51.4208	11.7462			10.6135																				51.4208	8.2536					51.4208
																	51.5155	12.1118																							51.5155	7.9739					51.5155
																	51.6102	11.8218																							51.6102	7.9067					51.6102
																	51.7049	11.9022																							51.7049	7.0438					51.7049
																	51.7996	10.4723																							51.7996	6.5988					51.7996
																	51.8943	11.4885																							51.8943	6.5035					51.8943
																	51.989	12.3589																							51.989	6.1138					51.989
																	52.0837	12.5474																							52.0837	6.8658					52.0837
																	52.1784	13.1926																							52.1784	8.1106					52.1784
																	52.2731	13.8697																							52.2731	8.9345					52.2731
																	52.3678	15.0184																							52.3678	9.8076					52.3678
																	52.4625	15.307																							52.4625	10.2034					52.4625
																	52.5572	15.554																							52.5572	9.6227					52.5572
																	52.6519	16.4492																							52.6519	10.0599					52.6519
																	52.7466	16.8388																							52.7466	10.0741					52.7466
																	52.8413	17.2538																							52.8413	9.5522					52.8413
																	52.936	17.0899																							52.936	9.4562					52.936
																	53.0307	16.8915																							53.0307	9.7645					53.0307
																	53.1254	17.2711																							53.1254	9.5666					53.1254
																	53.2201	16.8328																							53.2201	8.3818					53.2201
																	53.3148	14.9327																							53.3148	8.0009					53.3148
																	53.4095	12.8869																							53.4095	6.7193					53.4095
																	53.5042	11.7011																							53.5042	5.4938					53.5042
																	53.5989	11.7287																							53.5989	5.4782					53.5989
																	53.6936	11.5143																							53.6936	4.5509					53.6936
																	53.7883	10.9397																							53.7883	4.128					53.7883
																	53.883	9.8716																							53.883	4.8986					53.883
																	53.9777	9.3591																							53.9777	4.8305					53.9777
																	54.0724	8.4807																							54.0724	4.6662					54.0724
																	54.1671	7.669																							54.1671	5.0008					54.1671
																	54.2618	7.0356																							54.2618	5.9892					54.2618
																	54.3565	6.9314																							54.3565	7.7216					54.3565
																	54.4512	6.287																							54.4512	8.9535					54.4512
																	54.5459	5.4315																							54.5459	9.7472					54.5459
																	54.6406	5.4041																							54.6406	10.2037					54.6406
																	54.7353	5.1859																							54.7353	8.3026					54.7353
																	54.83	5.3765																							54.83	6.7436					54.83
																	54.9247	5.0306																							54.9247	6.8647					54.9247
																	55.0194	5.0883																							55.0194	7.6115					55.0194
																	55.1141	5.8688																							55.1141	6.31					55.1141
																	55.2088	7.1832																							55.2088	7.151					55.2088
																	55.3035	6.916																							55.3035	7.6556					55.3035
																	55.3982	7.4187																							55.3982	7.2397					55.3982
																	55.4929	7.0442																							55.4929	7.531					55.4929
																	55.5876	6.9136																							55.5876	7.017					55.5876
																	55.6823	6.0099																							55.6823	6.5324					55.6823
																	55.777	5.5671																							55.777	8.1086					55.777
																	55.8717	5.4523																							55.8717	9.0268					55.8717
																	55.9664	4.7882																							55.9664	9.0665					55.9664
																	56.0611	4.2042																							56.0611	9.0663					56.0611
																	56.1558	3.8855																							56.1558	7.9351					56.1558
																	56.2505	4.4765																							56.2505	7.5611					56.2505
																	56.3452	5.585																							56.3452	6.2669					56.3452
																	56.4399	6.4216																							56.4399	5.5242					56.4399
																	56.5346	7.24																							56.5346	5.7681					56.5346
																	56.6293	7.4862																							56.6293	6.4795					56.6293
																	56.724	7.5209																							56.724	7.1781					56.724
																																									56.8187	7.4853					56.8187
																																									56.9134	8.0683					56.9134
																																									57.0081	8.0132					57.0081
																																									57.1028	7.6755					57.1028
																																									57.1975	8.0139					57.1975
																																									57.2922	8.2251					57.2922
																																									57.3869	9.9604					57.3869
																																									57.4816	12.2757					57.4816
																																									57.5763	13.1509					57.5763
																																									57.671	13.1261					57.671
																																									57.7657	11.9167					57.7657
																																									57.8604	10.8088					57.8604
																																									57.9551	12.3923					57.9551
																																									58.0498	13.5992					58.0498
																																									58.1445	15.3538					58.1445
																																									58.2392	15.6432					58.2392
																																									58.3339	17.2601					58.3339
																																									58.4286	14.8894					58.4286
																																									58.5233	12.9532					58.5233
																																									58.618	9.9941					58.618
																																									58.7127	7.6375					58.7127
																																									58.8074	6.0219					58.8074
																																									58.9021	5.7798					58.9021
																																									58.9968	5.5441					58.9968
																																									59.0915	4.5845					59.0915
																																									59.1862	4.0025					59.1862
																																									59.2809	4.1024					59.2809
																																									59.3756	3.9816					59.3756
																																									59.4703	3.2788					59.4703
																																									59.565	2.6411					59.565
																																									59.6597	2.4849					59.6597
																																									59.7544	2.2882					59.7544
																																									59.8491	2.1726					59.8491
																																									59.9438	3.6241					59.9438
																																									60.0385	4.6475					60.0385
																																									60.1332	6.2169					60.1332
																																									60.2279	7.0433					60.2279
																																									60.3226	6.5825					60.3226
																																									60.4173	6.799					60.4173
																																									60.512	6.5083					60.512
																																									60.6067	5.4355					60.6067
																																									60.7014	3.6105					60.7014
																																									60.7961	3.1183					60.7961
																																									60.8908	4.1122					60.8908
		Actb average intensity SOMA	2.57133	1.60241	19.9731	3.80145			Actb average intensity SOMA	5.49242	6.94344	16.5604	13.302	4.66056			Actb average intensity SOMA	2.6619	57.678	7.88716	6.95782	7.78281			Actb average intensity SOMA	9.06814	4.9544	9.89875	14.5056	2.11218			Actb average intensity SOMA	5.70515	5.08045	5.68063	10.1541	11.1376			Actb average intensity SOMA	4.68105	5.69869	4.36745			Actb average intensity SOMA	4.25523	16.6095
		Actb average intensity PeMP	5.64658	2.30828	7.68404	4.5551			Actb average intensity PeMP	29.0247	18.0398	19.6085	24.0807	13.7452			Actb average intensity PeMP	31.8656	8.05364	10.0759	13.7625	10.8079			Actb average intensity PeMP	25.2367	10.5553	3.47067	10.8184	3.61156			Actb average intensity PeMP	14.1098	17.9986	5.69146	10.3672	13.3352			Actb average intensity PeMP	7.13094	10.1577	8.17212			Actb average intensity PeMP	33.949	6.30832
		Sum SOMA+PeMP	8.21791	3.9107	27.6572	8.35655			Sum SOMA+PeMP	34.5171	24.9832	36.1689	37.3827	18.4058			Sum SOMA+PeMP	34.5275	65.7317	17.9631	20.7203	18.5907			Sum SOMA+PeMP	34.3049	15.5097	13.3694	25.3241	5.72375			Sum SOMA+PeMP	19.815	23.079	11.3721	20.5213	24.4728			Sum SOMA+PeMP	11.812	15.8563	12.5396			Sum SOMA+PeMP	38.2042	22.9178
		Actb int soma/total	0.312894	0.409751	0.722168	0.454907			Actb int soma/total	0.159122	0.277924	0.457863	0.355833	0.253212			Actb int soma/total	0.077095	0.877477	0.439076	0.335797	0.41864			Actb int soma/total	0.26434	0.319438	0.740402	0.572801	0.369021			Actb int soma/total	0.287921	0.220133	0.499524	0.494808	0.4551			Actb int soma/total	0.396297	0.359395	0.348293			Actb int soma/total	0.111381	0.724741
		Actb int PeMP/total	0.687106	0.590249	0.277832	0.545093			Actb int PeMP/total	0.840878	0.722076	0.542137	0.644167	0.746788			Actb int PeMP/total	0.922905	0.122523	0.560924	0.664203	0.58136			Actb int PeMP/total	0.73566	0.680562	0.259598	0.427199	0.630979			Actb int PeMP/total	0.712079	0.779867	0.500476	0.505192	0.5449			Actb int PeMP/total	0.603703	0.640605	0.651707			Actb int PeMP/total	0.888619	0.275259
		Actb int soma/total ANIMAL	0.47493						Actb int soma/total ANIMAL	0.300791							Actb int soma/total ANIMAL	0.429617							Actb int soma/total ANIMAL	0.4532							Actb int soma/total ANIMAL	0.391497							Actb int soma/total ANIMAL	0.367995					Actb int soma/total ANIMAL	0.352157
		Actb int PeMP/total ANIMAL	0.52507						Actb int PeMP/total ANIMAL	0.699209							Actb int PeMP/total ANIMAL	0.570383							Actb int PeMP/total ANIMAL	0.5468							Actb int PeMP/total ANIMAL	0.608503							Actb int PeMP/total ANIMAL	0.632005					Actb int PeMP/total ANIMAL	0.647843
[truncated: 2 more columns]

## Sheet: Bv
		Animal				Animal				Animal				Animal				Animal				Animal				Animal
		N1 n2 saline saline				N1 n4 LPS saline				N2 n4 saline saline				N2 n1 LPS saline				N2 n5 LPS saline				N3 n4 saline saline				N3 n1 LPS saline
		Phagocytic PeMP POUCHES Actb intensity				Phagocytic PeMP POUCHES Actb intensity				Phagocytic PeMP POUCHES Actb intensity				Phagocytic PeMP POUCHES Actb intensity				Phagocytic PeMP POUCHES Actb intensity				Phagocytic PeMP POUCHES Actb intensity				Phagocytic PeMP POUCHES Actb intensity
		Pouches	Actb intensity	Actb intensity relative to saline		Pouches	Actb intensity	Actb intensity relative to saline		Pouches	Actb intensity	Actb intensity relative to saline		Pouches	Actb intensity	Actb intensity relative to saline		Pouches	Actb intensity	Actb intensity relative to saline		Pouches	Actb intensity	Actb intensity relative to saline		Pouches	Actb intensity	Actb intensity relative to saline
		1	5.459	1.14917		1	22.84	4.80802		1	6.772	0.790383		1	12.199	1.42379		1	4.405	0.514122		1	7.341	0.847495		1	8.454	0.975987
		2	5.924	1.24705		2	22.395	4.71434		2	6.13	0.715453		2	6.706	0.78268		2	9.922	1.15803		2	13.384	1.54514		2	4.657	0.537636
		3	2.077	0.437226		3	15.718	3.30877		3	9.615	1.1222		3	5.049	0.589286		3	11.335	1.32295		3	5.591	0.645463		3	20.057	2.31552
		4	4.339	0.913397		4	15.266	3.21362		4	10.239	1.19503		4	18.413	2.14904		4	14.483	1.69036		4	10.123	1.16867		4	6.695	0.772916
		5	5.953	1.25316						5	7.793	0.909547		5	10.137	1.18312		5	21.749	2.5384		5	6.871	0.793235		5	16.547	1.9103
		6								6	10.859	1.26739		6	4.464	0.521008		6	4.78	0.55789						6	13.351	1.54133
		7																7	6.81	0.794818						7	19.101	2.20515
																										8	6.387	0.737359
		Mean Actb int in pouches	4.7504							Mean Actb int in pouches	8.568											Mean Actb int in pouches	8.662

## Sheet: Bvi
	Actb mean pixel frequency
	Saline saline			LPS saline
	Animal	PeMP	Soma	Animal	PeMP	Soma
	N1 n2	0.52507	0.47493	N1 n4	0.699209	0.300791
	N2 n4	0.570383	0.429617	N2 n1	0.5468	0.4532
	N3 n4	0.632005	0.367995	N2 n5	0.608503	0.391497
				N3 n1	0.647843	0.352157

## Sheet: C
		Actb FC (LPS vs saline)	IMP1 FC (LPS vs saline)
	Exp 1	4.01119	2.17701
	Exp 2	1.10815	1.05925
	Exp 3	1.22522	1.2807
	Exp 4	1.37452	1.30977
