# Supplementary material for: RNA-binding protein IMP1/ZBP1 directs local translation in microglial processes to regulate motility and phagocytosis during inflammation
Source: PLoS Biol. 2025 Nov 10;23(11):e3003463. doi: 10.1371/journal.pbio.3003463 (PMC12599960; doi:10.1371/journal.pbio.3003463)
Supplement: S9 Data — Contains 5 spreadsheets with raw data corresponding to Fig 9Ai, 9Aii, 9B, 9Cii, and 9D as indicated. (XLSX) [file pbio.3003463.s020.xlsx]

## Sheet: Ai
		fraction of phagocytic microglia (multiply by 100)
		PBS		LPS
		ctrl KD	Imp1 KD	ctrl KD	Imp1 KD
	Exp 1	0.714048	0.729515	0.602985	0.583333
	Exp 2	0.521429	0.608333	0.658333	0.35
	Exp 3	0.561111	0.479524	0.566725	0.441706
	Exp 4	0.585	0.6275	0.597222	0.738095
	Exp 5	0.9063	0.949048	0.902273	0.914286

## Sheet: Aii
		Vampire particle size (μm)
		PBS		LPS
		ctrl KD	Imp1 KD	ctrl KD	Imp1 KD
	Exp 1	3.96178	4.80735	2.70783	4.66398
	Exp 2	3.42012	2.03219	2.34877	5.31379
	Exp 3	3.2637	2.30895	2.70137	3.5317
	Exp 4	3.37041	4.22853	2.90983	5.76858
	Exp 5	3.7679	5.65093	3.55427	4.04073

## Sheet: B
Numer of particles per phagocytic microglia (frequency distribution)	siRNA neg PBS	siRNA neg LPS	siRNA Imp1 PBS	siRNA Imp1 LPS
1-5 particles	0.786	0.827	0.684	0.855
	0.794	0.773	0.765	0.9
	0.654	0.683	0.8	0.814
	0.385	0.556	0.647	0.719
	0.853	0.562	0.8	0.875
6-10 particles	0.175	0.155	0.276	0.118
	0.206	0.182	0.235	0.1
	0.154	0.183	0.2	0.186
	0.385	0.444	0.265	0.169
	0.106	0.416	0.157	0.109
> 10 particles	0.039	0.018	0.041	0.026
	0	0.045	0	0
	0.192	0.135	0	0
	0.231	0	0.088	0.113
	0.041	0.022	0.043	0.016

## Sheet: Cii
Animal (no anisomycin)
N1 n2 saline saline								N1 n4 LPS saline					N2 n4 saline saline								N2 n1 LPS saline						N2 n5 LPS saline							N3 n4 saline saline						N3 n1 LPS saline
cell 1	cell 2	cell 3	cell 4	cell 5	cell 6	cell 7	cell 8	cell 1	cell 2	cell 3	cell 4	cell 5	cell 1	cell 2	cell 3	cell 4	cell 5	cell 6	cell 7	cell 8	cell 1	cell 2	cell 3	cell 4	cell 5	cell 6	cell 1	cell 2	cell 3	cell 4	cell 5	cell 6	cell 7	cell 1	cell 2	cell 3	cell 4	cell 5	cell 6	cell 1	cell 2	cell 3	cell 4	cell 5	cell 6
3.844	5.85	4.971	7.878	6.829	6.146	7.464	5.463	6.696	11.183	9.524	7.914	9.487	9.14	22.7	8.353	7.367	6.717	6.184	7.5	7.618	4.769	7.712	8.457	6.464	6.439	7.289	8.843	5.751	7.471	7.786	4.735	8.223	8.829	9.5	6.431	12.542	9.881	5.947	8.646	5.773	9.657	10.848	6.842	11.2	9.823
Animal (with anisomycin)
N1 n3 saline aniso									N1 n1 LPS aniso								N2 n2 saline aniso					N2 n3 LPS aniso						N3 n2 saline aniso								N3 n3 LPS aniso
cell 1	cell 2	cell 3	cell 4	cell 5	cell 6	cell 7	cell 8	cell 9	cell 1	cell 2	cell 3	cell 4	cell 5	cell 6	cell 7	cell 8	cell 1	cell 2	cell 3	cell 4	cell 5	cell 1	cell 2	cell 3	cell 4	cell 5	cell 6	cell 1	cell 2	cell 3	cell 4	cell 5	cell 6	cell 7	cell 8	cell 1	cell 2	cell 3	cell 4	cell 5	cell 6
9.14	9.375	12.875	7.212	8.075	4.235	9.249	14.683	8.205	6.434	11.609	7.991	9.718	10.43	9.91	12.211	13.424	7.712	11.099	9.968	9.148	15.351	8.875	10.942	14.503	12.591	5.944	13.298	8.72	15.927	7.259	6.04	15.275	10.382	7.635	11.384	9.843	12.88	7.618	10.178	8.106	15.897

## Sheet: D
		Nº phagocytosed particles (tx-t0)
		ctrl KD PBS									ctrl KD LPS
		Exp 1			Exp 2			Exp 3			Exp 1			Exp 2			Exp 3
	Time	Cell nº 1	Cell nº 2	Cell nº 3	Cell nº 1	Cell nº 2	Cell nº 3	Cell nº 1	Cell nº 2	Cell nº 3	Cell nº 1	Cell nº 2	Cell nº 3	Cell nº 1	Cell nº 2	Cell nº 3	Cell nº 1	Cell nº 2	Cell nº 3
	t1 (0 min)	0	0	0	0	0	0	0	0	0	0	0		0	0	0	0	0	0
	t2 (5 min)	0	1	3	0	1	2	3	0	0	2	7		-11	0	0	0	-1	-2
	t3 (10min)	2	3	5	3	-4	2	2	0	0	3	-1		-9	0	0	0	-3	-3
	t4 (15 min)	0	0	-1	8	-4	1	1	0	0	4	2		-16	0	0	0	-2	-3
	t5 (20 min)	-1	0	-2	7	-4	2	-1	0	0	2	-1		-14	0	0	0	0	-4
	t6 (25 min)	-4	3	0	14	-2	0	-1	0	0	2	-5		-23	0	0	0	-1	-3
	t7 (30 min)	1	2	-2	7	-3	0	1	0	0	2	-5		-37	0	0	0	-2	0
	t8 (35 min)	-5	2	0	12	-4	0	1	0	0	3	-5		-18	0	0	0	1	-4
	t9 (40 min)	-4	2	-1	14	-3	1	1	0	0	4	-4		-25	0	0	0	-3	-2
	t10 (45 min)	-4	0	-1		-3	2	-1	0	1	1	-4		-33	1		0	-1	-2
	t11 (50 min)	-5	-1	-2		-3	1	-1	0	0	0	-5		-39	0		0	-1	1
	t12 (55 min)	-4	0	-3		-3	2	1	0	0	1	-2		-27	0		0	-4	-5
		Nº phagocytosed particles (tx-t0)
		Imp1 KD PBS									Imp1 KD LPS
		Exp 1			Exp 2			Exp 3			Exp 1			Exp 2			Exp 3
	Time	Cell nº 1	Cell nº 2	Cell nº 3	Cell nº 1	Cell nº 2	Cell nº 3	Cell nº 1	Cell nº 2	Cell nº 3	Cell nº 1	Cell nº 2	Cell nº 3	Cell nº 1	Cell nº 2	Cell nº 3	Cell nº 1	Cell nº 2	Cell nº 3
	t1 (0 min)	0	0	0		0		0	0	0	0	0	0	0	0	0	0	0	0
	t2 (5 min)	0	0	-1		-2		1	0	0	-2	4	2	-3	-2	0	-2	3	-1
	t3 (10min)	2	1	-1		-2		1	0	-1	-2	0	2	0	-4	0	-4	-1	-1
	t4 (15 min)	-1	0	-2		-2		0	1	-2	-2	1	0	-4	2	1	-4	-1	1
	t5 (20 min)	1	-1	-3		3		0	3	-1	-2	2	-2	-7	-4	0	-2	1	0
	t6 (25 min)	2	0	-2		5		1	1	-1	-2	-1	1	-9	-6	-1	-1	2	1
	t7 (30 min)	-1	0	-2		1		1	2	0	-2	-1	0	-10	-5	2	0	-2	-4
	t8 (35 min)	-4	0	-2		-10		1	4	-5	-2	-1	2	-9	-5	0	1	-7	-3
	t9 (40 min)	-5	1	-5		-9		0	1	-3	-3	-1	-1	-1	-5	0	-2	-6	-4
	t10 (45 min)	-2	0	-4		-11		0	1	-4	-3	-1		8	-5	2	-3	-1	-2
	t11 (50 min)	-4	0	-5		-9		0	1	-4	-3	1		5	-2	-1	-3	1	-1
	t12 (55 min)	-3	0			-10		0	1	-4	-3	-1		-11	-5	-1	-3	1	-2
