# Supplementary material for: RNA-binding protein IMP1/ZBP1 directs local translation in microglial processes to regulate motility and phagocytosis during inflammation
Source: PLoS Biol. 2025 Nov 10;23(11):e3003463. doi: 10.1371/journal.pbio.3003463 (PMC12599960; doi:10.1371/journal.pbio.3003463)
Supplement: S10 Data — Contains 5 spreadsheets with raw data corresponding to S1Biv, S1Ciii, S1Di, S1Ei, and S1Eii Fig as indicated. (XLSX) [file pbio.3003463.s021.xlsx]

## Sheet: Biv
		% phalloidin + cell population				% p2y12 + cell population
		Iba 1 +	Iba1 -			Iba 1 +	Iba1 -
	Exp 1	94.8352	5.16479		Exp 1	99.2331	0.766871
	Exp 2	96.0189	3.98115		Exp 2	98.3911	1.60891
	Exp 3	92.2972	7.70276		Exp 3	99.2857	0.714286
	Exp 4	93.9911	6.00889		Exp 4	99.5427	0.457317
	Exp 5	76.4013	23.5986

## Sheet: Ciii
			Puromycin intensity
		Distance from soma	10min puromycin + anisomycin	30min puromycin + anisomycin	10min puromycin	30min puromycin	No puromycin
		0	3626.04	5500.54	20813.8	35804.6	3259.79
		0.1587	3612.46	5378.74	20601.8	35005	3232.01
		0.3175	3590.5	5252.49	20363.8	34640.8	3186.69
		0.4762	3591.25	5158.81	20147.7	33895.7	3122.12
		0.6349	3604.41	5100.48	20182.5	33080.6	3069.77
		0.7937	3600.77	5056.08	20339	33055.6	3044.23
		0.9524	3595.66	4980.48	20791.6	33317	3053.29
		1.1111	3584.43	5028.47	21330.6	32709.6	3041.39
		1.2698	3564.38	5069.51	22227.1	31557.5	3015.16
		1.4286	3545.46	5029.96	23319	30456.8	3014.91
		1.5873	3547.55	5009.85	23969.5	29848.1	3000.9
		1.746	3522.62	4923.13	24089.6	29047.9	2978.65
		1.9048	3523.09	4838.76	24039.6	27953.7	2959.8
		2.0635	3542.16	4862.43	24013.5	27458.7	2914.31
		2.2222	3579.2	4822.56	23910.7	27550.4	2898.84
		2.381	3619.79	4717.71	23769.2	28157.4	2900.06
		2.5397	3702.8	4631.07	23718.7	28189	2901.31
		2.6984	3772.11	4589.93	23495	27368.5	2913.82
		2.8571	3712.35	4553.7	23150.5	26685.8	2913.86
		3.0159	3671.46	4449	22587.9	26399.7	2907.67
		3.1746	3704.05	4278.08	21742.3	26052.6	2908.19
		3.3333	3742.03	4195.37	20970.7	25728.2	2912.9
		3.4921	3745.17	4119.24	20477	25432.6	2917.39
		3.6508	3733.59	4120.51	20180.9	24788.6	2882.6
		3.8095	3692.47	4156.51	19756.9	23712.5	2874.79
		3.9683	3681.74	4201.83	19436.4	23207.7	2858.7
		4.127	3670.83	4217.45	19069.5	23347.8	2842.01
		4.2857	3670.91	4174.01	18893.8	23243.2	2833.15
		4.4444	3676.68	4125.23	18813.6	22401.1	2857.72
		4.6032	3664.56	4061.77	18703.8	21340.3	2856.22
		4.7619	3679.88	4037.58	18671.3	20565	2860.46
		4.9206	3708.74	4060.99	18570.7	20459.3	2856.55
		5.0794	3718.89	4071.68	18642.7	20538.5	2862.01
		5.2381	3710.71	4075.21	18703.1	20408.4	2851.63
		5.3968	3750.16	4073.72	18619.1	20310.4	2844.38
		5.5556	3792.8	4010.59	18010.5	20211.1	2847.73
		5.7143	3718.15	4058.78	17001.2	20089.8	2838.68
		5.873	3608.86	4043.38	16048.2	19637.7	2817.58
		6.0317	3571.55	3993.73	15721.7	19071.6	2815.9
		6.1905	3581.08	3978.39	15758.6	19072.7	2803.93
		6.3492	3601.75	3914.83	16072.2	19126.9	2786.35
		6.5079	3616.18	3882.98	16195.3	18924.1	2765.72
		6.6667	3626.17	3865.86	16098.1	18643.5	2768.53
		6.8254	3638.09	3915.26	15893	18159.5	2780.58
		6.9841	3576.48	3992.45	15985.5	17821.2	2788.59
		7.1429	3575.19	4060.04	16531.6	17464	2811.41
		7.3016	3575.91	4078.23	17116.5	17099.8	2824.46
		7.4603	3567.31	4044.21	17414.8	16880.5	2800.89
		7.619	3563.28	3953.41	17501.4	17287.8	2785.19
		7.7778	3560.44	3930.42	17713.2	18249.9	2799.83
		7.9365	3582.67	3937.68	18289.2	18751.3	2808.72
		8.0952	3602.23	3943.43	18817.6	18428.2	2823.17
		8.254	3608.95	3941.51	18878.2	17921.9	2810.65
		8.4127	3628.14	3973.81	18094.9	17575.4	2800.69
		8.5714	3621.12	4057.34	17251.7	17968.4	2802.76
		8.7302	3638.95	4116.22	17505.4	19100.8	2796.55
		8.8889	3683	4095.95	18405.5	19981.8	2788.35
		9.0476	3707.57	3988.22	19177.8	20397.6	2783.14
		9.2063	3675.14	3974.74	19829.4	20829	2775.48
		9.3651	3638.68	3994.54	20111.2	21389.2	2778.82
		9.5238	3633.08	4004.21	19976.6	22100.4	2783.84
		9.6825	3645.9	4032.97	19739.8	23116.4	2778.24
		9.8413	3592.15	4076.53	19688.8	23808.2	2778.73
		10	3554.96	4174.93	19877.6	23456.7	2764.48
		10.1587	3565.05	4262.7	19474.2	22816.7	2751.04
		10.3175	3577.46	4258.19	18876.9	22641.9	2752.55
		10.4762	3575.77	4214.66	18308.7	22664.8	2771.17
		10.6349	3584.02	4165.53	17933.4	22811.2	2809.88
		10.7937	3602.53	4124.77	17895.8	22423	2809.07
		10.9524	3637.84	4128.8	17794.2	21890.8	2795.01
		11.1111	3616.2	4122.26	17674.8	22288.6	2777.44
		11.2698	3583.5	4037.9	17443.2	22941.9	2744.52
		11.4286	3516.45	3923.47	17003.3	23123.2	2754.55
		11.5873	3485.25	3852.94	16830.8	23226.1	2757.28
		11.746	3483.26	3823.47	16756.5	23554.9	2751.42
		11.9048	3501.21	3854.27	16860.3	23287.4	2750.93
		12.0635	3500.1	3902.36	16971.7	23034.8	2762.6
		12.2222	3487.64	3913.61	16637.5	23251.8	2739.87
		12.381	3473.52	3926.42	16168.1	23967.6	2727.7
		12.5397	3491.82	3894.01	15643	24586	2726.26
		12.6984	3490.04	3849.15	15511.9	24913.1	2708.95
		12.8571	3516.5	3865.75	15617.9	24973.8	2711.73
		13.0159	3494.95	3995.57	15582.1	24798.6	2731.76
		13.1746	3488.84	4083.96	15232.1	24680.6	2731.29
		13.3333	3488.96	4024	14432.4	24477.4	2726.61
		13.4921	3499.01	3957.19	13810.1	24170.9	2733.6
		13.6508	3521.83	3926.7	13586	23504.9	2737.5
		13.8095	3520.05	3966.36	13150	22662	2724.02
		13.9683	3547.98	3985.68	12595.9	22366.5	2727.02
		14.127	3582.84	4046.13	12057.6	22413.8	2741.24
		14.2857	3620.96	4125.88	11722.2	21764	2747.06
		14.4444	3638.62	4149.14	11814.5	20467.6	2775.92
		14.6032	3623.84	4041.31	12073.3	19439.9	2746.35
		14.7619	3616.1	4005.17	12096	18912.9	2713.97
		14.9206	3638.46	3960.94	12346.5	18466	2694.86
		15.0794	3672.33	3953.76	12761.1	17644.4	2684.96
		15.2381	3660.14	4078.92	12868.6	16634.5	2694.14
		15.3968	3590.92	4152.94	12666.4	16194.2	2698.61
		15.5556	3572.39	4116.71	12440.6	16102.4	2690.96
		15.7143	3545.2	4096.99	12205.4	16284.7	2680.88
		15.873	3536.03	4146.91	12001.8	16724.7	2688.74
		16.0317	3504.06	4167.34	11987.1	16774.6	2694.07
		16.1905	3489.8	4177.42	11839.9	16573.6	2703.68
		16.3492	3512.89	4139.3	11615.3	16276.5	2709.14
		16.5079	3566.11	4156.7	11689.9	16360.7	2722.96
		16.6667	3581.57	4218.95	12052.7	17129.7	2705.49
		16.8254	3594.88	4243.06	12406.7	18000.4	2689.28
		16.9841	3596.03	4219.66	12640.9	18239.7	2673.82
		17.1429	3585.64	4189.55	12393	18156.8	2677.02
		17.3016	3569.07	4204.84	12044.7	18105.5	2662.34
		17.4603	3569.13	4164.51	12138.2	17941.5	2665.7
		17.619	3601.46	4093.34	12209.1	17752.1	2673.55
		17.7778	3603.33	4134.81	11802.2	17748.1	2676.35
		17.9365	3603.67	4256.66	11185.3	17204.4	2661.85
		18.0952	3602.36	4367.59	10936.5	16709.3	2674.71
		18.254	3551.09	4327.23	10976.2	16643.6	2665.03
		18.4127	3522.95	4217.46	11019.8	16611	2650.6
		18.5714	3513.07	4163.55	11019.5	16770.5	2658.89
		18.7302	3559.63	4069.09	10739.2	16733	2666.65
		18.8889	3618.14	4052.87	10353.3	15984	2673.93
		19.0476	3605.17	4100.76	10064.2	15330.2	2681.61
		19.2063	3598.76	4103.38	10040.8	15585.6	2659.41
		19.3651	3600.75	4100.67	10106.2	16117.2	2659.66
		19.5238	3603.11	4121.61	10196.4	15796.3	2659.58
		19.6825	3565.42	4043.33	10504.2	15207.8	2653.34
		19.8413	3512.28	3973.86	10825.5	14959.6	2650.38
		20	3472.48	3965.19	11039.4	14734.1	2644.07
		20.1587	3465.5	4000.9	11228.4	14631.6	2642.99
		20.3175	3472.68	3938.15	11301.7	14510.1	2645.71
		20.4762	3480.28	3844.51	10913.8	14429.9	2661.42
		20.6349	3488.24	3810.61	10619.7	14259.4	2660.45
		20.7937	3530.5	3903.77	10817.3	13988.3	2675.29
		20.9524	3534.76	3944.44	11205.5	13842.1	2654.4
		21.1111	3542.78	3874.47	11383.8	13704.1	2656.15
		21.2698	3566.69	3813.46	11204.2	13900.6	2639.47
		21.4286	3554.63	3816.45	11054.7	13992.9	2651.09
		21.5873	3539.26	3768.78	10798.8	14046.7	2670.56
		21.746	3531.49	3730.8	10250.5	14298.1	2673.32
		21.9048	3538.1	3696.53	9851.12	14626	2662.9
		22.0635	3539.19	3641.94	9731.45	14905	2659.36
		22.2222	3542.36	3665.75	9808.78	14951.5	2656.88
		22.381	3507.75	3716.05	9859.62	14923.9	2649.15
		22.5397	3528.88	3722.59	9814.23	14770.5	2643.5
		22.6984	3543.56	3665.03	9565.82	14357.6	2640.97
		22.8571	3543.99	3662.76	9323.63	14241	2647.95
		23.0159	3560.01	3698.51	9406.32	14828.8	2664.65
		23.1746	3537.94	3719.72	9631.65	15283.8	2683.62
		23.3333	3532.42	3736.06	10023.4	14869	2686.48
		23.4921	3542.1	3722.66	10412.9	14252.7	2672.28
		23.6508	3533.52	3661.15	10442	14021	2656.42
		23.8095	3535.13	3635.42	10326.7	13837.1	2651.89
		23.9683	3573.46	3569.73	10281.4	13533.6	2663.39
		24.127	3593.8	3577.3	9889.78	13336.6	2659.15
		24.2857	3586.91	3631.97	9286.65	13291.7	2654.13
		24.4444	3589.06	3646.97	9028.41	13225.1	2653.91
		24.6032	3588.95	3624.75	8949.05	13092.4	2648.46
		24.7619	3562.58	3640.85	8667.33	12791.1	2667.2
		24.9206	3553.02	3678.8	8352.95	12521.6	2662.15
		25.0794	3532.49	3681.24	8329.07	12270.2	2646.78
		25.2381	3525.07	3657.26	8655.57	11569.3	2641.51
		25.3968	3549.71	3695.91	8764.23	11117.4	2662.43
		25.5556	3553.46	3801.26	8668.32	11348	2666.88
		25.7143	3599.89	3852.83	8678.75	11727.4	2658.09
		25.873	3640.36	3850.26	8946.35	11834.8	2642.3
		26.0317	3694.36	3859.47	9152.54	11425.4	2658.68
		26.1905	3735.87	3930.19	9038.44	10766.2	2663.63
		26.3492	3757.02	3926.97	8947.84	10061.8	2654.73
		26.5079	3739.85	3900.82	9289.97	9706.49	2653.57
		26.6667	3754.18	3897.27	9955.83	9731.91	2645.78
		26.8254	3743.24	3850.76	10638.7	9830.27	2646.56
		26.9841	3772.86	3795.48	11400.9	9787.63	2654.56
		27.1429	3812.37	3771.88	12094.1	9536.4	2650
		27.3016	3880.06	3728.47	12337.3	9457.48	2647.6
		27.4603	3866.44	3666.36	12218.7	9412.03	2660.01
		27.619	3862.31	3620.07	12065.2	9332.77	2664.97
		27.7778	3849.31	3591.84	11707.7	9078.42	2633.35
		27.9365	3824.24	3643.81	11241.7	8660.74	2627.65
		28.0952	3785.74	3676.26	11026.7	8239.72	2615.59
		28.254	3731.84	3657.27	10798	7967.1	2614.37
		28.4127	3715.45	3645.98	10496.3	7866.73	2608
		28.5714	3705.13	3665.99	10075	7730.87	2613.09

## Sheet: Di
	Mean SYTO intensity in PeMPs
	Experiment nº	Ctrl	DNAse	RNAse
	n1	968.57	740.032	233.25
	n2	320.187	177.995	66.2471
	n3	373.463	385.118	114.208
	n4	542.806	360.418	128.378
	n5	268.534	283.848	78.099
	n6	341.68	541.431	152.911

## Sheet: Ei
Puromycin intensity in PBS and LPS treated microglia (30-minute exposure)
Exp number	Conditions
	PBS	LPS
1	1687.58	2274.31
2	1795.45	1692.89
3	2871	2192
4	1197.28	1950.59
5	1585.27	1607.07
6	1413.6	1102.04

## Sheet: Eii
pS6 intensity in PBS and LPS treated microglia (30-minute exposure)
Exp number	Conditions
	PBS	LPS
1	295.849	646.006
2	782.813	988.272
3	423.903	400.185
4	473.055	543.215
5	635.68	1206.9
6	149.045	500.839
