# Supplementary material for: RNA-binding protein IMP1/ZBP1 directs local translation in microglial processes to regulate motility and phagocytosis during inflammation
Source: PLoS Biol. 2025 Nov 10;23(11):e3003463. doi: 10.1371/journal.pbio.3003463 (PMC12599960; doi:10.1371/journal.pbio.3003463)
Supplement: S11 Data — Contains 2 spreadsheets with raw data corresponding to S3Ci1 and S3Civ Fig indicated. (XLSX) [file pbio.3003463.s022.xlsx]

## Sheet: Cii
	Actb FISH foci (relative to neg. probe) in PeMPs
	Experiment nº	30 min treatment
		PBS	LPS
	n1	2.08573	1.89257
	n2	1.09048	1.59631
	n3	0.618053	1.14607
	n4	1.7415	1.4949
	n5	1.74484	2.23974
	n6	0.854155	1.64086
	Par3 FISH foci (relative to neg. probe)
	Experiment nº	30 min treatment
		PBS	LPS
	n1	2.08385	1.64076
	n2	1.23855	1.32977
	n3	1.16559	1.44716
	n4	1.55256	1.39886
	n5	1.25952	2.09337
	n6	1.45539	2.17711

## Sheet: Civ
	Actb FISH foci (relative to neg. probe) in PeMPs
	Experiment nº	24h treatment
		PBS	LPS
	n1	0.527421	0.62838
	n2	1.30179	1.56932
	n3	11.4731	0.196233
	n4	0.617261	0.658892
	n5	0.311138	0.279073
	n6	0.257534	0.430494
	Par3 FISH foci (relative to neg. probe)
	Experiment nº	24h treatment
		PBS	LPS
	n1	0.520349	0.684317
	n2	0.844507	1.04839
	n3	1.07261	0.175124
	n4	4.86336	2.36999
	n5	0.469927	0.743201
	n6	0.581374	0.555357
