# Supplementary material for: RNA-binding protein IMP1/ZBP1 directs local translation in microglial processes to regulate motility and phagocytosis during inflammation
Source: PLoS Biol. 2025 Nov 10;23(11):e3003463. doi: 10.1371/journal.pbio.3003463 (PMC12599960; doi:10.1371/journal.pbio.3003463)
Supplement: S12 Data — Contains 3 spreadsheets with raw data corresponding to S4B, S4C, and S4D Fig as indicated. (XLSX) [file pbio.3003463.s023.xlsx]

## Sheet: B
		Two observer measurements																				Two observer measurements																					Two observer measurements
		Animal																				Animal																					Animal
		N1 n2 saline saline																				N1 n4 LPS saline																					N2 n4 saline saline
		Non phacigocytic cortical PeMP	Par3 mean pixel intensity																			Non phacigocytic cortical PeMP	Par3 mean pixel intensity																				Non phacigocytic cortical PeMP	Par3 mean pixel intensity
			Observer 1								Observer 1												Observer 1									Observer 1												Observer 1
		Distance	Cell 1	Cell 2	Cell 3	Cell 4	Cell 5	Cell 6	Cell 7	Cell 8	Cell 1	Cell 2	Cell 3	Cell 4	Cell 5	Cell 6	Cell 7	Cell 8	Cell 9			Distance	Cell 1	Cell 2	Cell 3	Cell 4	Cell 5	Cell 6	Cell 7	Cell 8	Cell 9	Cell 1	Cell 2	Cell 3	Cell 4	Cell 5	Cell 6	Cell 7	Cell 8	Cell 9			Distance	Cell 1	Cell 2	Cell 3	Cell 4	Cell 5	Cell 6
	Nucleus	0	394.252	60.308	61.059	134.763	90.672	158.526	244.397	178.529	126.423	101.332	127.754	99.072	94.768	63.748	241.904	173.712	135.964		Nucleus	0	180.507	83.169	50.54	343.564	129.179	171.479	565.806	72.479	346.801	128.653	115.932	105.737	165.65	381.166	372.119	274.601	45.952	344.277		Nucleus	0	104.975	63.25	58.291	95.167	105.998	22.037
		0.227	403.782	52.762	75.144	129.378	89.87	166.071	240.842	151.402	125.238	87.566	150.816	117.87	91.777	65.977	279.742	154.248	159.625			0.227	172.025	74.126	74.087	331.89	105.3	118.926	505.212	65.771	297.833	161.56	85.717	93.117	220.817	308.917	360.333	279.061	46.065	316.76			0.227	93.922	67.142	38.173	89.306	114.45	24.287
		0.454	382.621	24.567	73.494	154.872	91.138	175.566	218.854	160.908	144.141	74.05	152.476	130.535	74.286	57.597	324.349	139.397	147.152			0.454	169.3	54.432	97.202	344.415	97.032	92.694	551.111	80.314	244.445	147.464	88.227	92.353	221.181	254.131	292.314	268.518	35.121	300.093			0.454	83.278	64.104	36.698	90.695	116.605	26.966
		0.681	384.823	31.72	73.501	180.501	80.159	217.763	169.568	167.482	164.924	63.496	167.296	137.143	80.659	49.257	335.428	141.784	151.339			0.681	150.095	51.669	126.076	303.874	94.22	97.216	522.278	103.983	226.781	114.181	104.451	105.153	259.085	238.434	238.169	250.554	37.828	273.309			0.681	90.917	65.496	26.873	93.566	96.286	25.923
		0.908	356.927	49.843	66.605	168.748	84.976	250.578	129.508	180.73	174.11	58.915	182.627	130.888	91.017	63.096	308.115	158.98	179.7			0.908	122.281	51.018	149.675	290.526	105.082	77.491	490.432	130.667	239.918	76.733	104.996	118.516	273.167	232.718	233.075	282.935	40.838	269.257			0.908	99.902	61.91	24.414	82.935	76.832	19.958
		1.135	342.741	72.437	66.086	187.212	68.623	271.684	128.073	165.381	176.245	52.026	181.286	122.926	91.514	71.53	301.474	143.986	215.41			1.135	114.934	52.044	138.045	285.406	130.34	76.984	438.46	166.755	238.709	68.594	120.6	112.092	301.282	209.97	226.252	300.503	39.752	240.087			1.135	112.868	63.663	28.598	91.879	61.579	23.951
		1.362	293.776	96.874	46.908	221.632	65.533	272.546	131.97	156.396	164.235	58.125	181.344	117.277	98.77	104.448	300.31	159.641	262.729			1.362	121.597	56.625	104.992	271.046	155.506	86.255	428.871	190.691	239.419	68.027	124.561	110.761	294.787	213.751	225.899	298.422	62.228	217.976			1.362	99.417	60.729	36.098	78.203	55.807	24.474
		1.589	288.528	121.383	55.452	230.955	68.43	264.638	129.265	160.11	138.248	73.532	171.05	126.84	104.873	88.831	251.063	186.859	284.037			1.589	89.235	54.33	106.525	286.801	179.163	95.662	462.833	214.878	313.184	59.048	125.053	95.274	288.629	208.473	234.28	262.267	100.634	202.398			1.589	91.011	58.839	40.049	77.213	57.09	33.897
		1.816	286.451	132.215	54.222	229.805	60.034	265.91	122.917	168.464	124.041	85.897	155.613	163.261	107.051	94.632	237.206	225.941	274.629			1.816	88.069	60.522	106.622	298.417	217.622	108.735	465.462	232.355	324.907	54.142	132.542	94.377	236.638	214.282	267.978	297.931	154.022	187.304			1.816	87.326	109.423	44.182	60.209	50.311	49.353
		2.043	282.882	164.219	47.596	221.418	77.383	264.405	151.841	165.684	104.369	87.909	160.075	189.4	101.538	69.486	223.665	260.219	283.177			2.043	102.393	70.603	100.861	315.293	252.599	120.992	488.949	259.738	268.699	55.802	132.936	103.436	184.912	252.401	301.977	390.068	232.556	174.501			2.043	71.226	150.705	47.891	37.668	70.114	50.404
		2.27	279.678	181.259	47.997	198.068	87.892	286.207	153.766	189.891	84.066	84.559	173.729	213.457	103.984	82.895	232.144	261.948	318.825			2.27	103.884	86.749	107.441	274.518	269.093	161.79	489.576	254.929	242.607	69.907	114.324	115.381	164.464	281.043	316.544	427.771	348.328	203.34			2.27	53.247	172.877	62.351	37.449	60.049	52.167
		2.497	264.755	209.236	50.127	205.469	78.023	295.342	160.703	250.455	75.834	105.457	184.307	241.171	104.925	103.811	267.999	239.729	307.168			2.497	112.926	103.896	106.853	221.37	309.959	167.006	481.582	294.155	272.465	99.086	104.364	116.26	183.18	350.334	315.01	428.895	434.793	229.181			2.497	65.671	169.925	59.257	37.975	76.87	38.721
		2.724	253.167	272.463	62.684	223.14	69.355	293.558	193.396	265.053	87.752	123.926	159.944	283.249	133.173	102.464	295.858	270.256	288.901			2.724	120.378	106.422	98.447	211.577	364.618	172.533	491.333	316.766	301.713	126.883	104.008	108.726	181.996	376.909	338.671	397.811	447.902	264.198			2.724	87.799	140.822	58.413	41.012	111.637	35.895
		2.951	226.533	343.071	69.622	227.363	77.435	294.908	206.868	286.946	87.681	135.07	129.005	270.852	141.499	120.871	312.888	290.503	282.771			2.951	121.757	121.756	112.493	196.278	450.086	191.481	536.535	334.497	341.46	158.842	123.178	92.826	197.85	344.068	350.383	361.388	391.605	277.156			2.951	102.654	131.338	66.986	60.943	140.146	48.618
		3.178	212.693	398.841	81.031	195.706	81.233	307.702	232.628	298.395	83.829	150.356	108.929	263.207	168.133	139.288	291.365	284.336	268.683			3.178	130.296	120.131	117.262	192.561	463.441	181.212	599.531	320.969	360.817	199.523	136.929	101.498	201.215	285.686	356.494	328.388	311.644	332.386			3.178	113.111	109.522	64.841	94.431	154.869	59.503
		3.405	286.892	403.054	86.241	139.158	96.916	302.467	250.588	299.484	84.015	161.818	94.76	253.399	200.033	141.249	270.06	280.484	263.225			3.405	152.183	122.306	116.662	187.866	427.07	234.859	622.25	319.34	405.629	240.726	167.406	104.961	164.626	220.272	389.964	362.895	254.099	421.036			3.405	109.228	93.345	70.693	128.714	160.709	76.057
		3.632	318.194	383.771	75.085	109.524	96.644	295.608	265.045	308.521	78.876	140.786	92.762	279.76	212.615	140.247	250.28	288.677	247.099			3.632	139.8	149.545	126.269	198.504	363.759	231.818	623.965	342.371	504.711	287.415	180.331	99.974	162.276	161.989	468.572	411.642	212.807	493.53			3.632	104.196	88.353	86.698	138.098	174.693	83.284
		3.859	320.918	367.163	87.246	102.375	97.752	269.889	261.129	303.397	66.941	148.884	100.056	317.632	198.112	136.449	242.094	288.376	256.776			3.859	108.31	191.276	112.748	214.815	319.386	262.398	611.952	351.886	580.001	276.314	207.195	94.182	128.45	153.865	477.237	483.842	207.433	542.476			3.859	65.925	81.133	82.724	165.889	197.8	101.744
	Soma	4.086	332.209	382.967	74.532	82.38	118.317	271.137	255.91	271.564	62.642	138.298	107.584	298.505	174.892	129.92	268.235	286.802	286.65		Soma	4.086	109.978	246.474	106.631	256.031	280.87	281.338	631.089	333.492	590.067	294.74	222.345	86.355	78.046	149.334	465.856	498.814	223.065	513.227		Soma	4.086	55.263	58.948	92.571	170.979	236.407	124.512
		4.313	343.531	426.633	56.264	92.73	134.162	261.19	257.706	254.881	56.191	122.218	111.724	259.306	162.959	105.757	292.3	282.526	354.7			4.313	121.431	275.074	86.037	302.344	249.908	290.767	692.895	377.454	565.85	315.191	244.3	90.739	58.433	162.167	444.814	496.524	282.366	437.76			4.313	61.585	56.386	105.426	174.117	277.095	141.389
		4.54	357.389	439.614	41.022	104.535	133.221	222.795	229.399	264.419	59.339	109.528	119.205	246.311	152.327	99.645	256.61	285.064	359.242			4.54	143.1	271.782	76.214	310.275	244.732	286.138	727.149	463.51	592.76	263.466	240.24	74.942	55.91	174.098	414.321	564.342	338.994	398.404			4.54	38.431	60.813	103.103	146.073	280.306	157.146
		4.767	338.162	374.203	41.944	107.088	127.236	173.714	213.336	268.991	61.2	94.013	133.283	222.472	130.5	76.33	238.523	311.455	310.852			4.767	162.527	236.617	79.137	341.184	257.601	318.305	742.15	506.728	575.341	213.658	231.222	91.04	83.849	222.614	382.989	636.429	397.631	373.708			4.767	44.979	83.231	141.648	124.172	265.685	171.685
		4.994	349.206	298.339	24.75	115.833	119.037	135.454	194.562	276.409	37.91	98.45	145.467	219.114	95.506	67.456	235.16	355.095	269.904			4.994	180.288	197.803	73.83	330.174	305.915	366.05	736.581	501.786	607.464	174.959	200.22	99.645	98.978	281.736	420.419	695.797	397.094	373.649			4.994	47.932	90.032	190.585	123.452	268.828	162.333
		5.221	356.197	216.237	21.522	122.011	96.87	126.617	181.547	295.7	43.695	74.141	188.672	204.653	82.794	53.882	201.482	326.766	272.626			5.221	204.948	138.73	83.932	350.727	350.222	370.164	689.037	430.108	636.127	163.985	187.792	85.105	85.079	328.526	513.239	761.106	364.854	379.732			5.221	66.071	91.014	219.197	123.858	278.814	181.124
		5.448	382.136	184.428	19.364	131.467	91.062	127.641	160.526	314.278	45.997	79.864	240.886	226.899	87.312	65.142	208.247	278.505	276.418			5.448	223.27	115.891	77.229	401.983	366.348	331.688	696.967	348.666	662.431	165.19	170.536	64.025	72.006	357.661	599.307	780.039	339.598	467.163			5.448	63.011	101.245	227.19	152.405	264.446	212.069
		5.675	339.966	146.961	17.585	172.999	82.087	130.631	152.141	339.262	56.949	74.665	278.008	251.781	79.584	85.6	205.374	257.597	246.786			5.675	261.404	101.385	80.394	465.759	369.302	322.106	790.456	251.724	707.034	147.995	141.341	58.362	84.819	379.82	669.752	714.55	343.179	654.895			5.675	66.131	104.397	229.546	158.638	259.6	244.534
		5.902	284.85	120.465	26.853	216.714	62.742	125.693	167.264	358.442	64.842	64.205	260.998	243.588	73.318	103.803	213.042	265.447	232.092			5.902	286.562	86.279	86.477	446.677	428.764	296.659	825.899	204.108	758.193	166.745	104.292	51.513	111.88	403.467	683.22	660.736	304.256	782.236			5.902	75.168	106.096	220.348	149.234	254.435	243.59
		6.129	224.077	108.831	44.902	257.896	56.803	151.289	192.503	316.269	85.47	80.69	246.854	211.885	80.874	83.907	216.506	262.394	251.821			6.129	278.247	69.136	81.666	432.384	503.624	302.573	754.43	160.962	755.636	191.319	80.076	54.565	141.702	418.268	692.396	606.766	292.728	794.572			6.129	85.927	109.693	226.154	145.813	240.533	245.432
		6.356	183.748	101.011	49.879	247.496	62.955	187.728	193.064	259.913	86.53	90.141	207.382	184.659	81.722	74.353	207.398	239.063	285.661			6.356	240.516	59.543	81.157	379.182	601.568	311.475	642.754	148.768	707.731	203.37	90.873	66.541	136.815	365.845	624.328	596.641	329.452	771.993			6.356	87.977	119.5	206.499	124.343	230.67	244.252
		6.583	159.17	89.203	56.103	225.85	63.267	205.798	194.123	247.548	62.927	85.291	167.979	159.749	70.155	56.826	176.702	238.205	336.146			6.583	230.196	75.85	85.772	324.389	692.701	362.496	539.985	159.384	683.158	177.915	90.544	94.121	162.571	298.509	542.32	536.847	326.724	760.037			6.583	85.622	106.67	209.168	107.768	237.028	233.133
		6.81	155.016	87.858	59.78	203.417	75.854	224.691	207.858	248.688	59.746	90.497	134.31	155.043	66.232	64.79	179.649	262.962	372.145			6.81	224.48	78.181	99.742	281.767	652.876	411.258	489.253	172.876	665.602	130.059	88.624	127.083	191.423	286.771	550.01	461.803	355.964	740.699			6.81	71.421	116.504	188.726	99.963	225.755	228.937
		7.037	154.389	86.965	68.446	176.338	63.236	236.357	220.647	249.714	60.133	70.938	95.822	125.796	57.89	111.29	161.483	298.992	367.083			7.037	209.704	86.365	107.665	263.874	510.986	369.716	456.252	182.994	626.09	125.589	79.099	123.677	209.222	259.702	556.779	428.714	388.933	779.291			7.037	81.09	129.662	196.795	101.998	213.426	204.293
		7.264	179.038	84.015	65.285	141.153	64.497	248.003	216.779	217.408	67.437	46.408	95.186	119.465	52.239	123.832	118.795	360.913	349.14			7.264	155.153	85.87	111.866	273.446	395.216	293.96	416.851	199.95	581.752	174.014	54.487	124.404	207.531	244.164	553.316	428.194	403.425	831.27			7.264	68.563	138.052	206.968	116.029	228.27	192.536
		7.491	192.145	92.603	82.996	106.528	51.161	243.27	215.813	218.264	52.674	47.995	86.132	109.662	65.799	100.201	86.514	383.787	332.841			7.491	128.468	69.756	120.842	280.868	337.547	240.695	360.188	207.007	526.632	191.072	53.317	120.409	228.319	210.369	552.899	421.688	434.07	842.663			7.491	64.78	131.048	204.743	123.81	203.625	181.042
		7.718	199.947	90.505	91.252	102.611	69.791	219.8	226.335	245.032	49.398	44.7	70.408	122.299	77.749	88.469	93.891	375.262	271.706			7.718	129.817	61.179	136.458	298.565	319.953	213.667	344.496	212.353	460.628	185.813	60.38	122.738	246.226	179.717	519.206	408.584	421.472	803.527			7.718	68.604	144.972	188.496	110.358	191.856	170.461
		7.945	201.255	86.998	86.833	97.357	78.09	181.738	210.549	275.12	53.3	42.975	72.99	123.219	85.106	82.852	84.321	360.148	223.515			7.945	128.885	62.48	146.275	295.985	340.794	199.766	292.355	209.331	419.923	166.11	64.179	130.704	288.779	167.973	500.741	405.628	413.706	743.675			7.945	82.358	148.674	172.694	88.899	205.508	162.27
		8.172	216.326	86.644	88.753	73.92	118.381	157.082	192.399	331.684	45.972	39.915	75.064	92.297	88.905	84.487	81.78	340.751	174.736			8.172	110.154	80.503	148.198	265.724	401.709	179.682	272.01	205.278	403.893	184.921	56.123	136.939	334.299	179.803	482.842	416.272	428.5	785.384			8.172	72.411	154.872	159.565	79.138	228.667	134.016
		8.399	207.041	69.849	87.864	77.262	99.702	139.832	166.836	375.917	57.12	34.135	65.041	101.336	89.828	94.573	104.709	270.845	122.372			8.399	84.168	101.223	143.892	240.299	441.172	187.341	296.786	215.651	417.451	200.856	67.827	138.217	341.276	191.724	452.79	440.893	394.893	901.901			8.399	88.411	147.089	154.934	75.837	203.53	111.726
		8.626	204.25	71.725	101.329	77.612	84.043	139.819	137.927	380.869	73.481	47.873	49.219	101.015	82.992	89.757	119.037	222.137	101.532			8.626	67.307	133.977	165.387	213.54	485.879	190.198	273.448	251.505	449.088	190.708	69.505	129.458	273.617	184.688	381.355	480.904	333.101	963.835			8.626	101.124	132.471	143.594	66.962	197.647	99.021
		8.853	196.076	74.123	91.492	56.649	70.59	133.702	112.194	378.357	54.366	73.084	55.017	96.932	95.369	97.939	128.186	167.076	98.558			8.853	64.258	157.318	188.906	174.277	474.838	207.553	229.072	282.917	469.93	171.107	62.261	113.101	188.129	187.705	326.054	471.692	295.202	866.306			8.853	103.736	107.967	123.888	70.696	210.273	80.493
		9.08	178.35	74.758	84.972	38.157	62.36	109.059	127.554	361.97	57.23	60.317	61.779	111.847	94.996	113.612	142.207	120.519	121.456			9.08	67.406	168.398	186.947	139.32	409.243	230.772	248.314	324.876	498.655	156.493	51.196	117.951	150.914	165.515	280.813	447.208	293.058	738.306			9.08	92.555	96.724	113.121	65.646	237.307	74.287
		9.307	141.531	108.294	80.989	54.948	77.063	99.323	124.45	305.382	67.412	75.696	67.16	103.284	86.925	113.917	170.902	96.794	155.784			9.307	85.862	194.288	176.586	118.402	403.426	234.414	290.999	328.503	529.745	111.931	53.643	144.494	147.456	162.205	225.385	403.187	321.167	699.028			9.307	75.313	100.399	114.523	65.233	231.328	64.584
		9.534	129.68	142.492	84.445	52.093	88.617	112.185	122.365	242.502	65.392	71.452	71.656	81.919	86.755	125.633	171.863	103.058	207.684			9.534	103.708	197.565	177.285	120.612	418.021	210.125	362.278	358.265	491.441	95.786	63.51	149.356	171.176	189.755	185.09	365.425	319.241	702.158			9.534	72.769	109.053	103.85	60.423	208.232	67.459
		9.761	144.624	163.174	87.625	73.903	86.288	107.054	105.937	201.732	63.992	78.709	78.8	74.647	90.83	121.568	194.594	126.517	243.292			9.761	107.913	195.964	192.297	172.041	410.047	175.88	481.786	398.898	456.261	87.014	89.384	152.157	184.21	211.273	167.833	345.043	320.066	748.558			9.761	78.112	110.211	85.756	58.483	204.95	64.814
		9.988	148.954	197.979	85.584	84.619	83.752	101.553	108.457	135.458	56.186	85.231	109.534	81.46	95.218	115.292	172.41	162.476	273.799			9.988	105.095	168.329	197.236	187.777	390.359	142.005	581.19	491.037	437.213	68.759	114.057	156.483	210.035	206.693	176.065	346.695	296.386	826.323			9.988	92.231	109.003	73.24	54.387	228.154	63.359
	PeMPs	10.215	162.292	202.041	85.476	72.251	93.655	130.928	113.546	106.062	54.025	95.332	145.173	75.769	91.326	109.833	161.24	220.617	265.337		PeMPs	10.215	102.916	185.901	191.255	203.792	420.617	147.173	666.041	627.303	441.052	75.663	133.388	186.374	197.837	211.228	170.34	316.774	298.917	873.107		PeMPs	10.215	88.872	130.649	67.055	61.769	228.931	72.381
		10.442	167.977	209.007	80.821	99.109	102.099	168.176	108.613	94.762	47.715	95.113	155.424	74.841	82.102	96.018	144.279	260.241	236.756			10.442	76.426	211.191	220.131	215.803	434.991	149.965	740.979	733.053	458.719	74.787	121.662	201.266	209.302	213.084	163.726	291.659	279.364	974.736			10.442	80.198	146.732	57.328	67.63	215.745	95.361
		10.669	179.07	200.747	80.434	133.785	101.076	156.957	116.138	119.755	52.562	74.759	129.375	79.795	82.085	85.027	155.443	281.665	218.413			10.669	60.704	205.896	237.784	208.579	441.932	142.807	696.09	822.815	495.491	87.381	104.057	200.668	228.056	231.533	162.924	282.17	289.683	1197.15			10.669	98.514	161.948	57.404	57.896	194.596	110.412
		10.896	200.345	205.332	61.802	162.303	112.676	119.695	134.857	151.389	79.761	71.583	124.347	67.633	79.693	74.491	183.573	259.907	209.941			10.896	45.913	164.161	232.674	179.776	403.757	138.415	607.608	884.41	509.771	95.331	94.052	188.596	217.691	280.402	194.209	292.203	307.078	1501.14			10.896	111.589	171.162	53.636	48.426	160.666	106.575
		11.123	202.223	232.314	53.343	160.631	103.326	111.601	138.389	195.456	89.315	76.369	158.673	64.239	91.006	67.667	187.767	227.224	222.222			11.123	40.488	124.072	216.546	181.435	384.15	159.366	518.606	918.212	508.382	106.111	98.628	176.525	172.397	269.284	227.247	278.786	363.539	1790.8			11.123	120.105	182.548	45.843	50.791	159.303	111.576
		11.35	221.314	281.664	61.698	143.377	98.03	124.101	148.813	259.939	93.007	78.804	174.269	71.516	100.129	72.662	173.171	222.196	212.643			11.35	39.048	109.493	172.518	201.682	350.014	174.188	429.914	887.517	452.038	106.321	101.48	151.826	160.403	259.823	221.523	308.378	462.905	2033.99			11.35	133.2	172.987	58.633	61.035	162.366	126.36
		11.577	219.126	330.072	52.035	125.112	96.666	111.984	189.144	290.769	110.129	71.948	147.273	75.643	89.058	71.058	152.463	215.814	231.924			11.577	49.709	126.332	139.88	217.433	324.276	180.695	357.292	830.517	432.899	90.174	103.255	160.278	156.811	243.35	220.471	340.841	503.009	2240.83			11.577	140.016	160.517	56.227	70.441	158.79	133.137
		11.804	220.651	346.712	44.239	152.901	91.84	106.262	201.872	287.395	118.518	66.66	103.567	78.471	82.851	64.963	149.829	211.967	238.209			11.804	64.525	133.616	128.869	186.917	324.738	203.002	345.584	788.234	405.943	84.263	103.23	155.757	194.281	223.242	213.098	387.367	484.233	2473.98			11.804	132.072	136.67	65.987	76.496	131.578	136.826
		12.031	238.028	314.347	39.419	175.401	84.954	115.503	218.231	250.677	110.619	55.076	77.334	86.251	76.429	76.654	137.818	202.943	236.329			12.031	90.997	138.278	109.769	151.865	287.323	214.164	306.208	794.442	400.585	94.949	97.335	142.368	222.144	213.493	198.927	469.293	454.614	2622.22			12.031	112.172	116.884	60.323	81.212	120.265	125.734
		12.258	229.931	243.714	37.736	153.8	75.37	124.919	224.114	232.467	101.142	64.295	70.555	95.566	70.19	68.129	130.969	219.992	234.116			12.258	106.434	127.612	84.113	143.522	256.956	227.209	292.07	816.179	381.782	95.633	123.24	140.708	236.514	215.945	179.375	485.559	422.288	2715.73			12.258	93.794	101.837	69.233	82.985	109.263	124.344
		12.485	247.287	201.359	43.438	144.933	63.649	154.057	257.742	224.227	56.906	61.496	60.367	117.587	65.979	82.535	122.879	224.014	198.046			12.485	120.413	129.452	63.769	136.158	289.491	211.855	314.716	808.93	402.346	102.665	157.089	111.769	212.073	228.058	196.299	515.812	423.013	2799.57			12.485	86.062	109.158	74.587	85.895	103.308	98.737
		12.712	267.912	153.144	44.333	124.319	63.808	173.939	281.44	229.213	43.445	68.145	58.303	119.33	74.693	87.157	127.341	223.551	184.523			12.712	113.002	144.8	52.392	137.474	322.223	176.129	401.339	736.902	403.535	128.347	181.777	96.049	193.108	236.09	227.875	485.165	436.081	2936.91			12.712	82.397	109.581	90.471	95.009	115.491	75.071
		12.939	270.71	134.94	41.934	129.887	68.935	189.44	303.398	216.594	41.055	69.017	68.694	105.054	71.728	90.025	133.282	211.548	155.244			12.939	103.085	180.653	64.456	136.139	353.114	165.595	485.318	702.423	403.44	135.418	203.905	103.842	178.264	261.02	239.512	388.529	434.545	3153.81			12.939	81.163	115.36	105.515	99.936	101.831	38.298
		13.166	297.253	139.381	50.852	116.792	54.329	195.311	299.86	217.527	35.76	64.052	93.605	90.203	65.077	86.966	136.13	190.883	141.336			13.166	91.477	203.858	93.231	130.909	364.321	179.757	483.787	766.01	371.514	124.026	210.176	91.902	163.973	278.046	226.269	376.634	385.42	3264.4			13.166	70.407	96.721	104.616	107.852	79.789	37.278
		13.393	306.55	162.587	54.16	96.177	61.639	184.477	252.858	231.269	36.907	52.15	112.689	76.651	59.629	71.908	133.433	182.08	135.039			13.393	87.397	207.83	143.788	126.751	367.848	188.336	368.728	873.354	306.828	103.237	186.935	81.425	145.523	255.142	202.216	373.339	328.199	3071.63			13.393	79.468	83.737	106.603	108.093	89.156	31.075
		13.62	300.544	164.551	60.533	78.38	54.835	151.836	214.454	235.052	23.506	38.468	99.436	87.998	74.041	69.753	119.951	161.548	137.82			13.62	90.622	220.062	161.96	104.901	386.593	190.386	254.404	988.718	224.916	101.903	160.66	88.362	134.748	235.578	193.869	384.943	281.546	2746.7			13.62	105.787	85.407	108.711	111.975	88.755	37.709
		13.847	260.808	188.407	78.093	69.044	53.194	121.256	169.148	227.237	27.785	34.976	62.901	73.883	76.559	63.042	127.637	143.155	124.556			13.847	93.154	223.518	167.271	145.548	407.113	207.883	181.938	1118.53	142.975	100.33	155.926	109.69	117.962	222.542	188.051	363.1	240.628	2521.69			13.847	116.64	90.462	106.627	109.997	101.275	40.869
		14.074	221.149	251.794	86.681	69.011	61.361	106.837	150.337	199.423	16.886	42.192	47.116	72.826	93.494	55.827	129.05	141.368	104.908			14.074	92.146	245.96	167.264	152.808	379.15	219.423	157.023	1081	110.203	82.379	168.577	121.204	107.588	195.637	174.397	387.634	241.933	2313.57			14.074	131.267	82.188	91.237	127.239	107.53	29.428
		14.301	170.339	298.402	90.986	64.373	63.542	114.948	139.799	182.234	33.214	35.244	48.756	68.636	85.583	55.483	140.614	144.126	99.741			14.301	90.814	279.987	179.377	146.348	314.277	195.167	146.459	972.186	98.067	68.785	197.07	138.74	127.541	188.52	194.948	440.921	233.953	2023.41			14.301	123.466	80.001	79.956	145.053	120.029	33.385
		14.528	154.785	340.387	99.487	72.037	69.829	133.238	135.673	172.972	31.109	50.082	41.45	69.822	70.163	56.923	141.574	133.799	120.458			14.528	118.964	322.344	160.153	143.813	282.936	212.994	136.747	956.353	126.212	68.076	206.267	132.779	173.701	173.586	208.454	442.199	240.622	1804.56			14.528	129.581	78.714	68.624	129.128	119.374	40.97
		14.755	166.094	417.82	106.579	87.189	70.004	144.973	97.276	150.645	30.741	50.7	33.547	56.603	68.306	65.406	150.792	114.6	119.236			14.755	156.413	342.242	149.626	166.474	263.367	216.842	158.915	919.815	143.26	65.139	172.534	122.128	208.72	142.858	199.251	403.124	304.505	1632.3			14.755	136.629	74.854	60.932	111.143	108.382	35.885
		14.982	159.465	506.152	92.515	80.133	61.025	140.774	93.551	139.613	49.878	50.118	38.038	55.813	76.98	73.049	171.647	106.873	106.643			14.982	196.278	342.533	142.688	164.701	240.549	211.202	212.774	789.532	153.626	76.378	144.072	123.999	222.78	110.743	182.882	320.136	339.993	1535.51			14.982	137.735	95.753	50.972	90.449	91.782	30.953
		15.209	144.485	611.957	62.032	71.937	75.749	112.928	88.643	148.586	53.87	76.69	56.036	56.472	90.084	81.56	196.961	117.223	108.665			15.209	210.252	325.213	112.262	165.629	233.98	198.524	271.302	647.825	169.491	77.187	119.473	106.828	214.518	97.106	174.661	211.685	373.243	1495.11			15.209	121.169	91.379	59.033	89.752	87.397	29.551
		15.436	141.733	742.768	51.891	52.554	64.682	75.559	97.142	138.456	57.72	111.469	60.446	60.128	100.768	88.94	211.69	116.11	128.096			15.436	210.317	313.679	85.626	151.851	234.728	173.134	280.265	520.824	161.877	92.897	108.582	83.797	188.808	97.687	149.82	170.992	412.1	1464.18			15.436	117.291	89.887	60.967	72.497	88.023	23.761
		15.663	151.717	813.1	69.51	44.285	56.894	63.386	110.22	119.012	38.377	106.442	56.591	66.351	112.556	93.421	251.863	108.531	123.244			15.663	195.194	302.595	82.605	146.527	234.464	140.219	270.311	399.688	146.447	81.432	100.554	70.49	141.383	104.52	132.114	162.357	446.846	1445.87			15.663	120.059	93.823	69.186	61.644	85.018	39.987
		15.89	161.658	788.618	56.168	50.522	56.43	72.627	132.988	114.774	43.377	85.601	73.944	60.277	121.698	81.806	268.925	105.816	133.392			15.89	170.367	256.435	87.012	156.569	216.16	136.504	242.712	298.719	122.351	88.195	105.654	63.054	107.936	128.079	119.637	194.022	424.754	1392.32			15.89	134.162	112.137	67.585	46.78	89.121	40.707
		16.117	175.817	706.421	67.497	44.243	67.697	92.958	115.59	119.076	63.668	89.776	81.057	37.576	105.944	79.934	297.163	134.656	140.078			16.117	134.069	213.952	105.185	179.205	215.153	143.311	213.904	232.96	137.161	92.994	105.034	62.19	107.402	123.914	139.825	210.466	390.604	1333.84			16.117	123.452	132.079	66.246	33.483	100.93	48.723
		16.344	158.627	701.117	64.194	52.133	74.976	111.991	91.648	128.356	64.06	81.456	93.473	24.564	100.68	85.755	318.435	129.146	129.805			16.344	100.3	175.136	122.67	206.922	236.982	155.171	188.818	194.836	134.999	92.403	92.732	63.122	106.144	107.312	163.972	213.042	375.476	1316.07			16.344	134.457	142.125	64.783	40.111	107.585	33.996
		16.571	176.121	763.727	64.875	60.963	78.527	137.173	68.562	107.729	53.554	77.392	107.278	36.949	73.074	84.6	338.274	137.436	110.091			16.571	113.578	156.319	111.995	214.755	235.049	183.589	209.592	169.222	152.308	115.548	90.009	55.053	116.348	94.731	178.441	213.518	376.524	1320.06			16.571	134.758	125.26	63.056	41.171	114.095	39.387
		16.798	207.2	843.632	76.456	52.704	74.648	173.936	61.208	101.82	49.367	59.529	103.047	32.943	60.002	82.827	327.024	149.097	88.132			16.798	139.31	166.938	95.235	220.15	233.253	215.951	209.921	150.167	157.735	119.299	84.878	55.194	139.573	84.507	175.166	246.951	360.863	1405.79			16.798	121.999	114.264	63.543	49.954	106.639	38.796
		17.025	229.514	925.892	62.055	65.213	79.001	194.293	64.314	119.643	52.381	62.9	82.24	37.054	83.789	133.898	326.813	125.634	81.614			17.025	142.981	160.252	99.639	253.392	224.949	214.87	189.355	128.962	186.928	115.714	86.276	51.085	159.653	83.78	167.64	264.484	333.626	1664.98			17.025	99.886	107.356	58.582	64.051	109.274	31.766
		17.252	245.601	1000.64	61.886	68.458	87.598	176.165	93.361	113.592	44.806	59.083	83.119	50.329	97.039	212.756	303.109	99.847	79.929			17.252	161.872	146.708	102.569	308.818	213.334	200.273	159.715	139.135	210.061	113.487	75.435	54.261	193.32	107.292	168.843	287.258	298.457	2230.85			17.252	108.107	89.967	65.333	60.229	102.959	36.672
		17.479	260.817	982.239	76.288	71.618	79.233	149.665	127.457	119.709	47.443	49.681	97.264	48.617	102.68	265.422	283.213	90.231	96.804			17.479	163.942	134.446	97.507	335.622	203.667	197.928	129.111	143.913	167.57	102.441	105.947	65.365	197.803	131.112	180.804	282.337	252.897	2915.8			17.479	103.748	82.12	58.806	55.539	104.525	44.382
		17.706	270.082	878.71	81.003	81.953	84.717	125.9	172.039	129.718	50.597	48.61	124.764	55.629	112.806	336.336	259.821	73.732	84.164			17.706	153.706	136.331	97.606	325.189	226.611	161.747	133.767	179.244	141.346	74.978	124.718	70.856	186.641	140.201	193.26	290.108	208.009	3544.44			17.706	94.288	70.471	69.376	50.053	97.475	60.985
		17.933	280.549	718.778	75.027	84.517	83.642	111.339	207.593	126.923	53.06	38.645	130.129	58.333	90.99	455.553	259.765	81.07	110.838			17.933	121.895	133.942	117.961	297.91	217.862	155.135	136.723	186.082	135.309	66.24	96.383	100.889	134.075	132.28	192.425	265.29	183.493	3658.56			17.933	96.999	74.173	74.063	42.104	82.33	59.991
		18.16	279.924	573.487	75.911	68.172	80.259	118.5	219.898	117.459	31.764	44.149	140.597	46.177	75.482	530.167	245.81	95.818	115.278			18.16	103.105	121.353	132.392	287.929	194.802	180.841	139.714	209.529	139.867	64.203	68.369	127.436	98.094	127.274	175.916	258.344	176.836	3300.13			18.16	110.248	73.66	86.94	39.231	82.216	68.668
		18.387	273.834	430.361	81.17	75.808	103.366	129.668	212.496	99.953	24.126	42.197	145.736	53.328	83.139	507.745	212.341	80.21	86.567			18.387	96.422	118.997	143.356	256.254	197.421	227.183	172.137	195.959	172.796	65.926	69.049	148.92	117.846	111.635	174.237	229.42	160.474	3029.42			18.387	121.066	84.216	100.257	56.376	104.34	51.477
		18.614	304.052	330.245	68.975	79.727	123.387	131.272	196.717	87.968	27.742	54.212	143.229	46.912	86.268	477.915	184.878	102.579	91.105			18.614	94.639	109.016	137.533	193.493	210.312	294.374	207.266	208.047	220.554	68.267	82.663	167.108	122.701	97.336	185.47	211.123	110.477	3166.3			18.614	133.538	100.613	130.831	50.627	93.917	52.059
		18.841	323.986	284.687	70.231	83.281	160.689	147.381	162.942	80.81	43.445	49.551	136.332	51.839	98.618	442.186	174.271	100.252	92.088			18.841	95.542	111.651	108.118	138.792	200.563	318.422	223.363	219.215	263.034	62.429	95.537	176.248	121.532	101.635	202.778	192.165	107.848	3485.42			18.841	129.019	106.06	137.941	44.721	69.686	60.521
		19.068	268.656	257.354	67.387	85.496	190.846	151.118	127.813	91.736	40.529	44.376	136.426	51.057	94.411	386.545	188.18	83.497	79.783			19.068	100.314	136.839	97.774	124.711	174.517	294.163	253.263	232.246	266.27	50.585	93.19	176.131	121.728	96.494	221.586	174.527	149.798	3779.57			19.068	122.082	93.377	129.4	46.981	68.01	61.478
		19.295	215.332	244.598	85.788	113.225	226.274	154.691	98.672	104.57	41.151	24.152	118.698	59.575	77.424	370.927	224.652	95.693	82.277			19.295	92.758	133.916	72.041	99.276	152.896	231.143	307.645	220.136	244.788	62.442	103.934	170.785	131.382	104.668	235.181	169.045	167.964	3633.56			19.295	118.106	83.577	128.687	40.397	71.042	70.111
		19.522	199.792	224.471	79.281	136.419	293.282	147.409	121.603	118.551	45.163	27.471	87.243	73.056	60.941	362.083	235.875	88.767	96.827			19.522	89.16	112.652	56.046	84.367	142.665	177.656	328.497	165.46	214.387	63.19	103.001	150.152	144.496	114.294	202.768	186.66	183.648	3169.17			19.522	117.294	80.206	109.67	44.226	66.405	61.268
		19.749	201.748	191.231	91.823	139.096	335.1	146.66	160.011	140.082	44.704	29.67	65.872	92.96	59.96	309.981	234.564	78.549	122.727			19.749	86.177	102.178	55.668	89.553	145.925	131.022	364.131	165.166	171.659	89.196	98.344	142.392	131.582	134.765	200.84	235.272	210.191	3000.07			19.749	119.712	86.671	87.865	36.619	62.993	45.133
		19.976	190.673	153.398	82.88	148.624	341.852	138.377	200.909	168.982	36.167	52.41	57.446	93.841	46.979	269.917	241.394	86.025	150.041			19.976	83.006	86.246	59.885	86.751	142.392	115.791	341.853	169.568	149.124	119.052	82.518	126.744	120.498	165.004	191.486	256.458	226.886	3201.47			19.976	137.854	79.543	66.019	41.947	45.462	35.984
		20.203	195.167	147.771	65.228	147.42	368.202	127.831	194.133	134.678	19.629	69.203	52.277	75.183	53.62	225.927	253.8	117.786	136.799			20.203	73.063	74.655	66.577	82.613	150.924	137.849	310.515	188.505	140.389	122.934	70.797	116.151	101.72	214.138	167.574	224.125	259.922	3147.03			20.203	180.216	100.676	51.768	36.419	41.78	39.152
		20.43	185.113	130.988	60.57	139.671	387.908	124.793	157.819	92.413	29.256	68.106	41.646	71.538	67.677	210.063	273.392	137.918	97.453			20.43	92.194	72.881	89.953	101.905	181.878	185.603	280.855	222.127	138.271	105.281	61.677	123.952	98.226	223.382	179.483	162.802	306.15	2742.26			20.43	184.894	112.118	39.239	31.719	42.761	33.169
		20.657	179.248	130.933	77.007	123.824	374.597	136.276	115.674	76.694	43.284	50.603	28.743	56.299	83.266	222.356	282.775	149.026	84.46			20.657	125.378	85.422	113.569	142.724	202.037	238.712	315.234	253.287	159.273	96.606	48.702	123.163	99.507	231.891	167.626	138.033	324.969	2084.44			20.657	170.597	121.735	26.97	35.01	44.402	29.99
		20.884	176.428	149.196	92.738	100.945	359.581	152.684	86.318	86.44	38.416	53.144	41.338	41.18	87.556	231.38	283.211	117.213	89.976			20.884	97.51	101.531	126.731	155.96	232.29	252.687	356.658	234.751	188.414	91.632	49.697	126.056	120.447	227.601	172.842	127.195	304.444	1551.27			20.884	145.068	107.78	40.042	31.37	57.232	38.311
		21.111	198.184	167.478	103.676	104.951	340.14	157.126	77.433	97.227	52.637	57.261	53.729	37.126	78.395	227.192	247.721	95.729	133.598			21.111	66.3	106.418	116.921	166.64	255.04	274.554	378.368	201.149	197.526	101.996	35.698	104.727	123.881	226.13	196.769	144.685	300.262	1332.05			21.111	142.602	98.308	42.542	25.32	52.312	49.969
		21.338	237.734	193.54	117.297	91.549	304.471	136.447	62.168	96.232	50.548	63.674	67.661	41.243	70.183	206.152	235.051	87.65	178.932			21.338	66.106	107.451	86.734	146.865	263.352	301.43	404.016	178.154	210.269	103.051	18.641	94.545	140.6	222.508	215.361	175.81	317.888	1313.61			21.338	138.613	103.425	52.516	24.449	56.317	55.394
		21.565	272.57	215.982	101.388	102.618	276.194	119.336	46.32	86.697	51.525	74.906	71.483	47.683	55.855	181.985	226.853	103.84	206.246			21.565	77.01	95.53	82.227	140.88	258.309	304.417	365.129	195.743	216.91	104.109	25.29	92.771	159.173	213.548	206.976	192	319.153	1308.32			21.565	109.073	111.835	47.755	34.65	71.368	62.341
		21.792	299.705	208.234	86.274	85.524	272.363	136.552	44.987	90.278	39.212	88.735	73.881	45.398	42.778	160.868	224.803	160.094	216.179			21.792	91.236	83.092	94.856	124.496	241.399	292.983	293.198	189.09	207.858	86.037	30.557	85.003	154.768	185.847	218.793	192.863	299.365	1266.6			21.792	95.641	116.733	44.585	48.658	68.001	74.498
		22.019	309.71	233.039	74.748	48.138	261.936	130.037	43.692	112.543	36.654	84.248	68.629	36.711	31.73	132.611	230.034	198.253	231.035			22.019	94.211	62.856	111.72	121.061	206.126	288.284	258.117	214.918	204.238	74.271	41.085	74.26	144.93	172.783	243.685	201.897	253.023	1194.4			22.019	93.613	109.173	47.814	51.827	59.452	76.612
		22.246	312.713	254.563	52.523	38.897	273.672	96.833	47.103	149.711	44.805	84.468	77.005	38.123	34.17	109.068	223.173	211.355	248.524			22.246	106.67	43.553	119.93	128.244	185.233	267.675	269.618	244.831	164.975	62.445	70.901	83.041	132.636	161.529	286.314	220.853	193.005	1044.39			22.246	97.317	125.149	45.294	57.812	46.485	71.313
		22.473	278.659	241.296	51.897	54.963	286.049	108.336	44.984	139.01	57.558	85.702	59.195	37.514	54.019	102.252	202.75	229.041	235.192			22.473	98.746	46.357	125.615	132.187	165.342	228.944	265.077	261.743	111.566	55.537	102.653	104.083	156.25	157.2	294.275	212.652	157.33	895.773			22.473	95.844	137.475	51.898	63.115	48.693	78.405
		22.7	277.286	238.701	57.794	42.285	268.177	100.928	52.923	107.138	62.434	76.513	54.159	37.161	63.471	93.464	192.992	243.318	199.645			22.7	91.803	46.611	133.594	125.648	147.63	222.501	235.361	264.734	114.443	54.788	105.18	152.299	167.922	158.245	272.451	203.625	134.821	852.696			22.7	101.012	143.633	56.023	68.876	56.358	70.255
		22.927	273.629	250.57	56.482	36.122	231.659	101.591	68.878	90.85	68.063	78.969	50.405	47.245	76	78.842	190.023	255.816	159.925			22.927	74.007	49.082	128.195	137.307	170.025	180.285	212.229	266.873	129.359	56.334	114.335	172.719	179.817	147.081	272.883	159.451	158.948	851.797			22.927	96.601	151.78	61.071	58.356	45.783	87.099
		23.154	261.745	245.975	69.289	55.728	220.812	105.517	82.22	91.192	67.31	90.062	62.303	54.396	64.488	56.394	200.312	209.424	133.111			23.154	63.287	52.166	126.556	138.732	170.361	143.185	209.239	250.871	114.475	44.386	121.323	187.114	166.725	145.432	250.979	129.52	171.87	790.033			23.154	100.498	134.538	55.422	54.034	46.469	98.958
		23.381	262.103	238.273	94.573	61.311	189.929	107.15	89.122	118.335	74.769	86.176	48.901	54.704	50.449	68.125	203.329	166.736	109.897			23.381	60.273	60.35	108.199	153.503	166.609	127.926	235.096	215.014	97.568	60.624	112.777	187.817	107.441	134.809	215.065	126.245	187.213	626.566			23.381	96.268	134.145	51.87	41.289	49.941	106.586
		23.608	253.636	243.765	96.246	69.595	159.015	121.803	78.696	158.661	73.372	87.692	57.663	57.829	43.499	78.489	202.989	123.007	101.007			23.608	39.425	53.943	108.474	156.648	174.334	132.613	264.886	207.381	95.026	58.016	112.157	190.229	75.679	135.865	179.452	135.081	193.103	526.484			23.608	90.667	116.537	42.925	53.965	51.212	103.758
		23.835	276.945	240.603	97.018	68.026	128.554	126.973	66.575	193.81	75.33	82.115	57.964	51.487	43.311	69.559	214.709	112.1	100.134			23.835	36.137	45.295	124.251	149.008	196.03	138.429	303.342	200.594	85.146	70.162	106.729	176.914	65.704	144.144	138.169	127.819	160.522	463.208			23.835	74.31	101.994	41.228	67.447	56.502	108.779
		24.062	286.279	226.351	92.791	68.416	106.04	128.243	83.47	195.356	68.498	96.441	68.61	52.461	56.289	74.134	205.254	101.899	110.962			24.062	35.188	44.755	136.22	127.27	205.536	148.593	344.739	207.702	80.636	81.701	106.754	136.191	82.027	132.066	130.404	133.792	136.802	436.479			24.062	87.57	88.381	37.818	74.995	53.282	108.739
		24.289	282.479	238.861	95.329	64.645	87.126	146.684	101.385	215.451	73.62	97.812	78.517	35.106	68	74.308	205.543	92.665	122.744			24.289	28.094	53.444	142.624	128.678	188.195	186.634	373.621	242.296	94.459	86.891	105.708	112.41	112.557	121.846	135.499	120.802	121.451	441.687			24.289	65.24	90.409	48.929	83.911	42.861	106.12
		24.516	267.535	224.446	84.881	68.715	80.265	145.033	120.102	236.384	72.43	105.711	91.497	32.573	61.838	69.942	218.63	98.478	130.502			24.516	30.755	59.595	146.132	147.539	168.51	234.544	373.839	304.727	113.466	83.155	83.772	109.198	145.073	140.176	133.523	119.232	137.617	443.598			24.516	70.546	78.882	53.678	85.754	44.944	116.251
		24.743	215.737	224.179	81.887	59.971	70.535	138.122	141.962	262.289	66.506	105.768	106.127	38.049	52.249	58.514	220.54	115.63	135.538			24.743	39.01	59.222	160.839	141.898	165.775	284.017	371.06	367.78	139.636	86.165	69.95	95.156	163.066	135.707	134.123	131.11	132.908	426.134			24.743	65.777	76.998	62.052	77.187	63.572	139.364
		24.97	170.732	246.177	99.264	56.858	53.769	123.686	175.882	236.601	72.685	105.444	108.638	35.649	62.674	81.422	234.067	132.524	176.759			24.97	53.672	62.521	155.704	128.961	161.705	298.596	434.278	408.959	176.318	91.083	55.241	92.426	180.38	125.373	137.877	119.305	97.534	414.829			24.97	47.053	88.204	55.771	83.109	71.539	148.882
		25.197	144.449	247.977	94.231	55.434	50.848	125.349	177.29	199.208	89.214	108.732	89.562	47.608	64.153	106.514	259.041	138.262	215.415			25.197	73.489	64.506	152.641	165.45	154.823	287.553	462.308	469.231	217.159	80.401	55.095	97.563	182.063	108.228	175.154	114.705	81.903	375.266			25.197	49.62	115.375	54.582	91.038	89.102	146.534
		25.424	145.416	248.926	76.353	56.579	57.519	115.114	160.912	164.229	81.222	107.285	70.746	53.006	66.93	111.366	315.695	169.259	202.518			25.424	83.315	50.691	159.555	186.703	136.669	239.899	450.991	531.898	238.121	77.913	52.52	95.815	175.841	111.69	210.479	139.769	83.582	307.975			25.424	55.13	115.197	42.428	86.147	118.06	131.96
		25.651	163.376	235.345	54.549	48.938	60.352	106.346	154.038	134.616	86.798	101.613	77.612	57.583	79.973	114.924	376.452	193.048	232.665			25.651	77.256	31.074	168.702	186.64	137.222	293.339	422.602	554.148	247.122	74.464	61.593	95.753	212.389	120.224	282.582	215.743	82.462	274.693			25.651	59.918	96.82	38.146	88.793	132.707	112.415
		25.878	155.59	165.06	44.4	51.679	63.59	95.13	136.089	109.308	85.006	110.125	74.226	81.478	80.128	132.494	410.872	196.894	297.941			25.878	91.819	22.224	164.559	223.223	142.434	352.288	363.313	510.386	223.418	66.459	59.935	85.796	256.779	124.784	308.06	334.342	83.257	237.584			25.878	40.717	95.242	48.058	71.199	155.964	92.655
		26.105	135.571	103.877	48.826	59.324	70.41	78.672	117.47	101.005	71.188	104.022	60.201	79.676	68.997	129.895	360.134	226.76	289.607			26.105	95.056	25.256	160.871	254.643	148.804	364.462	319.274	406.493	191.162	61.283	40.681	102.238	263.745	121.722	290.184	452.272	87.201	215.244			26.105	30.801	130.919	56.33	75.811	166.469	85.33
		26.332	117.112	80.531	65.335	85.273	70.536	70.442	118.668	96.411	71.87	98.49	51.088	63.437	50.181	94.438	311.512	280.8	298.552			26.332	92.852	22.016	155.17	275.456	167.203	332.387	252.272	323.367	207.946	50.869	34.078	123.757	282.405	123.212	235.508	489.641	100.173	199.244			26.332	38.472	165.848	52.976	87.14	161.791	66.87
		26.559	92.29	61.467	85.868	104.48	70.771	65.733	117.264	99.872	74.078	93.407	41.083	56.699	41.047	70.089	259.284	288.291	290.31			26.559	92.41	16.993	135.355	315.324	170.675	277.292	176.424	279.168	253.511	52.602	43.31	124.076	283.233	153.898	200.829	462.052	115.785	199.154			26.559	27.592	213.929	54.215	94.407	126.271	68.555
		26.786	83.12	62.123	103.665	106.783	68.892	62.216	117.613	113.614	63.551	109.917	31.752	68.475	36.05	79.36	232.109	279.361	268.523			26.786	90.753	6.018	136.911	278.012	181.478	232.178	157.519	240.092	294.375	43.468	70.862	129.078	242.397	151.256	176.399	404.599	130.034	207.686			26.786	25.593	227.557	51.124	91.509	109.245	67.81
		27.013	78.02	65.311	108.545	98.212	89.673	56.574	131.414	131.045	81.317	133.425	25.118	53.298	17.871	81.183	201.611	281.158	244.113			27.013	103.988	9.973	128.079	212.325	177.798	192.559	158.49	203.454	327.449	47.872	89.637	123.315	224.849	153.041	132.693	388.812	168.786	230.967			27.013	45.034	227.574	47.363	91.084	103.307	68.76
		27.24	90.368	71.057	101.596		110.97	63.102	127.138	139.769	87.753	141.068	31.74	61.143	36.537	83.326	192.385	289.895	214.8			27.24	104.263	16.728	136.921	151.724	171.582	213.182	168.998	233.859	340.553	46.571	117.506	108.166	211.295	116.379	126.481	452.067	208.407	263.434			27.24	31.314	179.026	50.262	88.154	112.718	54.39
		27.467	113.522	65.915	102.392		116.099	94.489	152.953	171.904	93.518	158.666	32.798	65.076	29.875	86.033	195.954	295.479	191.242			27.467	82.858	14.81	159.738	157.995	181.508	246.19	175.414	269.759	321.597	64.665	123.164	98.355	205.257	145.742	119.366	483.358	244.729	273.31			27.467	24.439	142.01	48.921	95.448	113.866	43.504
		27.694	105.285	57.404	107.218		129.806	135.573	165.351	198.509	82.064	153.64	40.985	59.518	33.941	74.654	209.8	279.709	160.313			27.694	72.423	16.388	182.546	199.179	196.712	270.863	156.787	301.016	305.161	63.833	99.63	95.74	231.414	172.878	131.751	450.697	254.945	291.079			27.694	32.433	95.911	50.258	107.004	105.147	38.503
		27.921	100.152	43.42	105.979		143.532	113.149	170.988	203.749	79.127	169.035	50.795	45.046	56.401	62.239	226.305	260.787	149.46			27.921	52.823	25.422	143.489	240.747	198.684	295.044	163.555	295.5	265.804	76.41	74.101	105.731	244.099	170.393	141.804	390.407	234.64	293.293			27.921	25.301	63.745	58.754	120.827	94.636	50.337
		28.148	93.827	32.177	107.912		129.196	89.959	162.802	230.428	73.673	161.507	59.998	53.929	72.538	58.006	247.481	222.713	152.093			28.148	58.069	30.507	118.286	259.293	213.663	284.512	175.28	291.392	194.377	80.953	56.385	122.017	276.766	162.402	154.108	362.864	230.514	293.805			28.148	19.742	60.617	46.353	116.302	91.98	54.06
		28.375	98.838	25.088	95.36		86.099	87.132	159.046	283.613	74.552	137.327	57.316	63.964	71.355	36.415	245.924	202.448	167.282			28.375	58.147	37.927	107.535	253.228	212.982	245.847	225.168	326.708	152.074	88.931	44.531	138.981	343.266	136.741	187.083	331.756	227.411	266.901			28.375	27.107	55.701	45.155	106.702	76.767	56.961
		28.602	114.1	17.188	90.998		69.956	94.159	164.224	290.418	66.457	148.188	66.069	45.685	62.164	27.282	220.384	203.659	148.371			28.602	53.491	44.234	92.027	264.339	185.427	249.079	237.386	369.567	167.089	113.272	47.273	112.02	352.283	85.881	200.066	298.711	214.218	213.749			28.602	30.707	60.617	48.119	104.718	63.763	63.439
		28.829	115.215	19.727	88.125		86.21	101.195	173.472	287.262	62.212	143.545	56.131	60.897	50.047	30.554	238.671	183.004	136.875			28.829	44.456	62.148	83.775	244.184	151.35	223.283	275.627	397.705	175.745	116.391	49.736	87.253	354.619	75.941	202.517	277.535	235.279	192.567			28.829	34.234	62.381	42.415	108.392	72.723	86.39
		29.056	106.769	28.906	71.951		84.966	108.722	183.433	288.642	65.212	125.416	56.526	83.945	49.167	42.959	230.052	154.339	132.15			29.056	47.583	58.669	69.57	206.397	146.049	208.357	328.63	392.299	226.299	95.014	45.215	81.402	335.223	70.591	199.289	244.065	242.565	172.796			29.056	39.948	68.654	49.036	105.501	71.614	72.438
		29.283	85.135	40.623	76.477		82.011	127.935	150.99	286.667	53.45	112.535	54.313	102.321	61.26	54.882	226.371	134.727	141.488			29.283	61.632	38.76	74.743	176.247	142.859	192.562	410.989	363.33	281.931	76.902	55.279	84.179	326.826	80.105	215.696	193.979	240.335	174.799			29.283	44.779	83.537	54.473	109.721	73.012	68.25
		29.51	66.426	53.458	76.496		78.902	145.822	125.381	285.252	63.588	97.785	68.681	144.559	42.643	63.319	216.147	139.917	172.829			29.51	97.48	28.965	80.904	145.084	101.692	185.972	419.586	341.904	313.138	55.074	53.895	81.788	313.701	74.324	237.233	161.841	237.974	205.392			29.51	36.773	98.679	61.174	130.831	69.16	61.195
		29.737	53.46	40.554	93.635		69.625	153.148	94.766	265.314	92.33	77.45	65.651	178.436	46.023	56.75	234.322	177.376	188.159			29.737	119.355	34.66	67.534	86.841	66.768	172.991	359.349	346.347	328.577	64.915	60.043	87.516	303.464	66.678	253.578	169.715	243.59	235.734			29.737	42.821	109.419	49.826	125.017	92.045	51.759
		29.964	48.091	30.94	105.604		61.411	183.41	84.277	246.068	113.999	83.994	78.092	188.642	46.421	43.007	232.091	191.249	156.582			29.964	132.982	25.049	60.418	69.705	62.705	163.292	264.292	323.971	334.187	84.942	66.247	81.378	335.063	58.727	264.96	177.991	253.643	240.312			29.964	48.775	106.728	53.355	112.129	96.076	58.014
		30.191	40.925	23.406	97.91		61.681	207.144	96.116	212.455	124.594	101.539	74.771	179.875	47.886	36.31	210.638	170.311	134.364			30.191	118.354	30.878	57.77	61.769	64.444	153.707	205.764	275.641	334.551	110.475	71.226	65.363	345.85	43.624	247.611	207.764	247.416	263.639			30.191	62.851	105.047	53.002	109.789	84.392	70.985
		30.418	44.455	19.762	81.787		37.737	198.292	118.594	192.87	118.851	104.254	72.885	174.844	52.651	42.799	187.105	149.644	147.242			30.418	91.78	37.816	66.419	70.474	59.28	126.143	177.883	227.364	327.342	135.466	63.929	56.462	329.521	31.389	264.776	297.945	224.704	272.362			30.418	64.122	107.508	43.365	116.962	79.98	76.504
		30.645	55.428	29.891	85.607		34.327	178.04	117.525	195.77	112.242	101.885	92.737	191.635	53.747	53.976	187.92	165.748	147.673			30.645	73.868	50.011	65.499	88.651	80.331	119.893	196.137	195.783	316.75	154.238	62.72	58.871	363.092	30.889	257.217	377.909	218.285	282.211			30.645	71.628	86.397	51.033	126.26	78.744	80.331
		30.872	85.037	31.98	104.165		35.467	163.924	118.03	186.929	89.81	105.281	88.204	205.686	67.664	79.101	227.967	151.398	137.792			30.872	66.086	47.019	63.154	140.758	89.405	107.197	205.86	196.917	300.186	160.808	62.618	61.981	393.483	46.382	271.706	411.537	218.632	258.186			30.872	97.577	72.06	41.359	128.723	91.274	71.041
		31.099	90.967	38.031	119.322		49.891	165.146	94.16	159.847	84.432	101.228	106.483	210.139	90.201	69.687	271.579	147.779	133.873			31.099	57.795	50.469	51.312	154.234	96.056	78.968	251.228	206.63	258.322	147.412	72.267	77	442.193	61.349	284.33	395.288	226.681	224.817			31.099	114.144	65.146	33.451	119.86	109.381	70.324
		31.326	65.095	41.501	113.927		59.983	180.339	107.23	145.293	70.888	99.477	115.949	199.518	91.406	51.14	317.594	138.892	133.351			31.326	56.038	52.692	45.154	134.323	107.711	69.488	236.505	191.288	202.304	157.388	87.395	103.369	505.858	73.588	252.476	377.515	228.164	213.648			31.326	108.426	54.882	32.565	121.269	133.864	70.761
		31.553	40.407	50.749	127.374		64.428	205.465	103.214	143.772	55.24	118.714	141.555	182.972	102.299	45.989	341.171	142.678	139.513			31.553	62.938	66.142	49.892	109.996	126.45	62.591	178.591	201.467	139.433	187.466	99.641	145.934	524.747	90.855	229.544	354.591	257.985	188.338			31.553	87.126		27.154	122.889	125.531	58.737
		31.78	29.016	54.572	126.381		57.997	211.235	103.355	170.629	55.272	153.985	140.136	198.595	122.533	45.254	332.373	149.53	160.188			31.78	51.563	77.639	54.951	68.562	128.85	79.621	141.815	202.752	112.775	231.159	111.223	179.938	549.9	107.365	213.712	310.292	276.582	220.005			31.78	80.245		28.128	107.763	114.451	53.426
		32.007	25.678	50.011	99.725		44.026	248.302	106.604	185.975	48.511	187.856	147.404	240.562	143.782	51.294	329.013	177.007	185.688			32.007	54.752	85.112	42.524	44.481	110.938	93.665	128.57	178.661	112.673	244.699	146.684	209.069	584.318	138.978	187.112	262.835	282.344	225.487			32.007	65.436		27.14	106.27	103.629	53.117
		32.234	29.203	33.492	99.38		34.864	286.157	132.311	159.503	46.066	208.849	162.162	267.48	121.163	51.372	334.169	195.83	197.897			32.234	59.662	91.914	46.815	60.908	81.52	102.701	130.049	144.333	112.606	238.187	162.98	237.913	552.696	136.973	169.601	200.263	314.775	271.887			32.234	50.246		26.708	104.644	106.831	43.259
		32.461	44.107		92.942		43.71	308.547	152.828	140.403	54.732	217.622	178.372	256.908	91.556	54.135	320.776	200.199	203.778			32.461	67.581	96.98	51.404	94.441	62.193	83.955	108.533	124.118	118.296	230.166	156.228	251.182	472.313	149.736	180.422	162.778	299.711	300.315			32.461	46.775		25.758	122.325	112.419	52.154
		32.688	41.388		83.838		50.022	287.661	156.422	154.578	65.658	195.664	173.243	214.166	60.815	52.507	306.272	198.058	190.504			32.688	72.63	97.982	56.952	131.627	66.9	70.288	93.378	117.07	122.965	217.422	144.032	257.761	374.378	131.143	175.358	149.719	258.546	333.716			32.688	40.603		40.192	115.428	137.871	51.353
		32.915	52.248		80.553		84.255	268.062	186.212	157.237	86.175	168.55	142.361	171.805	43.278	53.573	306.825	175.996	172.449			32.915	73.529	89.338	55.193	166.964	67.145	59.464	96.822	113.447	105.858	202.262	131.433	246.573	298.669	119.755	170.5	130.647	219.19	361.706			32.915	34.831		43.051	136.339	153.698	52.694
		33.142	81.595		72.061		82.306	253.501	219.938	155.926	107.531	174.497	132.056	125.61	56.152	62.81	344.436	173.747	185.578			33.142	83.297	87.803	65.334	189.639	79.778		105.247	120.393	105.828	167.166	121.011	215.781	223.702	118.626	167.787	128.385	211.287	356.531			33.142			41.094	153.306	148.392	50.705
		33.369	103.99		72.318		58.376	224.328	255.387	149.792	134.438	182.978	122.499	108.387	63.03	53.707	372.815	190.776	191.024			33.369	78.171	95.431	73.781	224.631	110.557		125.104	140.853	105.049	139.209	121.994	192.269	198.568	116.576	186.18	125.225	232.263	369.143			33.369			40.129	134.669	147.922	46.686
		33.596	117.227		69.713		57.307	178.714	317.991	160.569	141.102	188.739	114.73		77.823	71.19	381.199	182.308	186.017			33.596	78.065	92.804	74.785	247.219	143.54		152.065	165.206	96.811	130.853	144.3	191.591	183.326	108.789	211.311	123.091	251.921	401.314			33.596			61.297	109.682	120.498	48.649
		33.823	147.802		62.209		43.688	143.286	353.392	172.335	146.881	180.085	103.427		81.671	59.868	365.442	181.695	174.46			33.823	88.407	104.053	81.598	252.794	200.939		175.014	173.114	100.784	128.266	160.423	208.541	185.207	129.233	240.331	137.161	236.828	424.815			33.823			75.174	102.621	115.398	39.199
		34.05	160.344		52.487		39.89	108.445	352.043	198.734	126.707	178.053	85.069		83.472	64.596	341.922	157.086	164.013			34.05	101.538	101.879	70.37	244.084	237.498		203.778	167.463	101.883	132.964	150.001	225.076	170.83	146.131	215.321	157.629	166.867	511.065			34.05			81.057	118.262	101.736	31.138
		34.277	182.289		67.526		49.956	79.689	345.665	211.987	114.922	173.972	88.43		74.732	59.946	307.543	168.491	165.103			34.277	108.234	111.975	67.709	221.622	264.208		226.339	178.269	92.505	140.745	134.056	214.433	201.334	143.539	213.411	193.877	122.044	592.531			34.277			71.661	118.783	90.767	42.199
		34.504	161.647		77.465		46.804	66.126	368.062	206.612	94.426	150.789	87.246		68.226	51.227	245.633	175.518	177.007			34.504	132.14	110.341	74.239	209.224	259.384		200.662	191.514	96.973	144.34	116.829	194.685	205.779	170.64	242.23	257.052	107.263	640.748			34.504			71.032	141.939	76.057	50.189
		34.731	182.097		70.883		46.792	93.651	401.023	184.398	103.975	124.201	95.824		58.667	38.563	219.653	191.265	194.768			34.731	140.148	104.628	93.932	226.357	253.692		200.537	208.25	90.348	163.275	95.52	202.245	169.467	186.105	269.408	306.89	100.863	767.255			34.731			80.719	151.285	80.773	56.781
		34.958	190.981		46.478		44.517	100.63	453.822	172.669	121.252	98.369	101.023		48.319	35.042	248.36	196.899	193.477			34.958	153.243	101.453	105.809	215.86	255.41		203.233	254.494	87.441	135.462	86.007	195.188	111.695	179.451	288.711	332.702	114.582	956.952			34.958			76.619	103.555	92.417	79.999
		35.185	230.357		40.135		52.353	103.58	521.427	190.612	146.72	93.033	100.071		48.378	43.082	296.975	194.588	190.399			35.185	142.747	95.885	131.337	171.005	252.282		200.488	267.788	97.891	114.504	80.792	191.663	65.691	145.13	298.89	323.273	139.633	1089.42			35.185			79.757	84.159	90.551	77.891
		35.412	212.301		33.998		60.914	121.246	613.949	192.661	162.242	69.129	122.019		43.322	39.616	280.429	184.617	189.125			35.412	126.26	84.181	156.335	124.794	243.854		220.775	277.679	137.471	89.881	76.775	206.147	52.639	128.241	299.116	275.209	153.093	1149.05			35.412			70.797	84.867	95.273	57.927
		35.639	194.471		58.314		63.056	126.555	629.645	180.637	194.637	76.217	134.116		34.648	38.009	288.571	190.75	181.78			35.639	112.157	76.004	149.473	77.504	235.944		269.706	311.559	162.966	79.019	94.122	218.445		117.677	260.012	232.25	160.401	1206.33			35.639			59.9	91.13	88.158	52.868
		35.866	193.255		80.361		73.049	119.572	545.425	149.353	213.373	87.43	157.997		38.422	58.058	305.976	176.243	176.057			35.866	103.578	79.55	171.085	51.428	217.928		325.297	300.223	152.043	79.978	119.45	209.51		132.719	194.28	204.543	169.347	1363.27			35.866			58.02	117.685	89.185	61.901
		36.093	203.386		75.447		57.869	115.299	445.882	158.355	202.854	68.959	149.093			64.665	331.766	165.115	160.608			36.093	102.293	85.751	192.525	43.14	179.722		391.295	258.392	128.351	73.41	126.463	201.76		134.78	153.361	208.925	170.239	1508.02			36.093			57.797	132.466	100.576	56.412
		36.32	183.485		81.657		61.341	87.271	348.638	176.313	185.597	61.578	117.188			66.118	367.14	161.748	151.682			36.32	109.613	85.727	226.653	37.115	167.827		380.902	222.482	141.528	60.371	131.794	176.099		144.455	138.92	207.174	184.915	1543.99			36.32			77.686	123.728	100.466	53.63
		36.547	187.42		83.735		56.148	67.276	319.915	178.901	168.67	63.631	113.295			56.863	400.57	140.841	141.527			36.547	131.424	73.027	248.145	34.466	170.247		303.844	228.366	151.071	56.1	152.33	147.475		151.254	146.176	246.114	182.439	1566.61			36.547			78.725	95.704	101.353	56.607
		36.774	200.145		85.221		45.895	56.063	309.135	197.506	158.768	63.1	112.73			56.041	453.354	139.59	137.574			36.774	123.046	78.787	276.94	31.901	143.259		276.819	240.24	143.008	44.362	167.355	126.426		121.899	133.316	303.943	170.822	1761.86			36.774			87.301	82.338	88.417	63.054
		37.001	176.221		82.479		39.893	44.224	297.741	193.132	172.025	63.521	117.452			41.784	480.47	131.31	129.401			37.001	91.603	85.984	305.899	39.213	118.825		299.591	249.311	169.23	39.279	132.724	99.037		101.828	111.435	341.536	185.888	2058.72			37.001			85.917	73.134	72.395	60.741
		37.228	129.454		78.111		37.77	47.256	267.149	188.671	185.481	50.661	112.592			44.47	489.482	124.898	113.047			37.228	80.419	103.065	297.07	37.823	105.344		286.472	268.199	193.879	40.436	122.555	102.251		79.504	104.169	351.661	216.729	2187.98			37.228			73.99	89.706	65.675	71.35
		37.455	110.124		69.942		43.426	62.633	230.867	190.248	182.341	46.493	99.434			40.003	483.995	110.115	108.065			37.455	63.471	121.394	277.2	35.394	100.515		247.925	256.969	229.92	37.117	117.698	104.84		83.236	97.392	353.882	251.644	2048.98			37.455			69.076	96.608	68.045	70.59
		37.682	88.255		66.501		44.328		179.707	176.4	167.468	65.648	86.475			40.289	476.645	112.628	112.732			37.682	70.542	120.335	248.784	37.444	81.074		226.537	225.041	238.783	35.883	116.486	107.902		69.902	104.696	392.236	291.124	1884.92			37.682			56.547	106.502	58.753	61.679
		37.909	93.185		55.351		36.256		130.122	162.233	167.711	61.086	90.575			48.93	443.185	110.071	108.421			37.909	73.357	107.765	178.019	34.965	71.238		227.45	191.16	257.265	32.476	108.333	96.84		72.36	78.223	467.159	304.803	1810.36			37.909			38.394	117.306	63.963	68.889
		38.136	119.159		57.046		46.645		94.273	163.01	167.416	62.188	90.221			45.023	381.956	109.129	118.465			38.136	65.641	108.409	127.681	44.995	66.176		217.815	188.032	251.397	32.105	102.481	70.732		87.405	87.433	559.656	274.378	1703.99			38.136			26.631	115.177	69.676	66.635
		38.363	148.466		67.749		63.165		60.046	145.867	175.184	73.595	98.782			48.882	302.152	122.99	129.357			38.363	59.583	106.643	84.769	44.772	64.639			190.606	261.544	32.789	119.692	59.089		93.843	87.279	651.559	270.202	1550.78			38.363			21.636	87.011	80.999	58.496
		38.59	179.786		67.697		64.613		73.376	139.756	152.084	59.008	76.337			48.22	241.21	132.584	132.245			38.59	81.398	107.65	72.654		52.733			173.681	273.875	26.517	123.203	29.138		112.355	88.76	729.975	218.919	1519.54			38.59			27.139	70.016	103.184	83.674
		38.817	193.586		53.332		63.476		94.274	130.613	129.967	56.593	68.977			48.916	228.102	136.965	150.138			38.817	83.662	105.924	86.897		49.452			165.472	322.578	25.281	129.412	29.563		145.196	102.523	773.597	193.412	1667.8			38.817			33.212	62.857	128.499	99.8
		39.044	148.595		57.02		60.002		100.034	119.417	119.535	41.099	69.595			50.567	235.681	154.263	150.931			39.044	100.03	101.089	117.839		55.86			162.426	370.502	22.887	124.516	29.682		205.11	118.553	774.917	171.077	1796.76			39.044			30.757	53.548	127.798	101.794
		39.271	122.913		63.705		44.583		103.102	113.689	124.004	57.469	67.901			60.037	247.534	146.698	143.085			39.271	128.269	105.052	129.951		40.749			182.143	470.255	28.184	132.694	24.89		246.568	144.284	695.111	167.868	1858.71			39.271			28.56	39.745	117.613	95.296
		39.498	87.943		69.174		44.036		98.709	114.972	108.728	66.265	79.084			62.828	220.557	143.717	146.807			39.498	147.163	106.673	148.442		47.632			215.746	487.982	37.102	115.393	27.101		273.261	130.611	529.385	167.262	1985.58			39.498			34.131		135.21	81.458
		39.725	74.256		68.762		40.948		114.777	109.109	83.692	58.606	69.044			74.678	199.107	146.415	143.143			39.725	123.588	122.228	123.021		41.737			244.889	421.895	48.043	102.532	25.005		308.352	130.876	374.518	138.936	2158.55			39.725			50.021		145.426	79.038
		39.952	87.157		76.262		38.396		132.757	111.904	84.443	69.46	62.863			77.534	166.183	145.098	149.202			39.952	107.627	130.511	100.184		30.228			260.172	348.821	43.99	91.044	28.596		277.6	104.79	278.985	129.614	2195.24			39.952			79.347		144.384	83.115
		40.179	86.186		82.315		47.271		143.274	124.795	103.837	64.948	63.195			75.34	161.542	150.538	146.165			40.179	111.752	119.991	80.55		21.75			264.972	308.168	31.344	84.371	35.641		238.466	73.648	198.702	130.432	2109.83			40.179			93.158		133.988	87.218
		40.406	84.08		88.722		46.378		123.752	136.591	139.93	80.702	74.133			66.106	121.71	150.31	153.643			40.406	100.823	101.194	74.621		22.421			231.365	340.652	25.137	71.527	37.039		211.571	70.632	142.827	131.21	1976.26			40.406			93.037		125.491	82.839
		40.633	77.756		82.228		42.089		110.652	140.541	157.883	94.61	83.905			52.734	90.692	157.477	156.431			40.633	109.176	91.733	64.2		23.427			184.687	401.49		49.918	42.959		186.011	81.446		139.881	1854.28			40.633			77.257		119.099	74.799
		40.86	78.613		77.808		46.273		90.888	153.044	139.249	107.862	75.629			55.143	73.417	153.118	156.703			40.86	102.886	76.122	56.097		39.721			144.367	465.719		54.721	45.423		174.157	85.707		152.907	1807.22			40.86					114.756	59.78
		41.087	92.445		55.889		51.684		87.516	152.388	125.421	109.094	68.93			63.144	55.535	164.286	175.071			41.087	110.182	74.939	48.169		46.318			116.181	452.363		47.285	52.801		165.169			173.068	1867.28			41.087					113.311	52.054
		41.314	97.643		35.49		52.929		86.671	148.977	153.874	104.059	72.609			61.72	33.325	175.58	174.83			41.314	120.083	49.899	48.508		29.359			127.586	412.231		35.234	62.016		169.589			197.049	1989.03			41.314					104.029	57.009
		41.541	88.266		30.594		62.044		69.963	147.566	181.224	84.589	78.103			68.329	26.101	172.084	166.035			41.541	120.064	52.497	40.544		31.524			112.101	352.13		31.419	50.499		193.269			254.467	2028.54			41.541					93.394	55.517
		41.768	79.94		34.019		65.207		63.209	146.544	180.167	71.311	77.264			80.352	41.598	159.783	172.904			41.768	119.392	67.192	45.199		47.92			127.663	297.081		31.961	41		194.372			267.972	1887.36			41.768					102.038	53.282
		41.995	66.011		30.698		71.293		68.242	148.12	171.871	66.611	87.042			96.833	55.664	186.934	179.547			41.995	131.097	77.95	50.317		41.75			155.9	215.392		38.276	35.109		191.479			287.534	1654.22			41.995					93.923	64.26
		42.222	66.95		31.894		75.436		73.576	155.637	155.305	67.559	106.918			92.036	76.104	183.287	181.934			42.222	116.672	85.277	57.873		53.531			180.588	163.2		40.591	20.444		205.604			327.335	1459.38			42.222					73.955	82.434
		42.449	53.092		30.587		82.171		72.798	162.998	148.697	65.562	103.349			87.126	72.035	188.176	185.719			42.449	102.737	83.587	55.591		66.075			207.084	141.006		47.773	14.28		199.246			395.889	1342.42			42.449					67.216	106.733
		42.676	55.217		25.49		63.16		64.762	151.387	115.417	72.894	95.563			88.669	76.864	189.809	180.865			42.676	93.197	77.407	51.513		74.805			269.485	139.663		53.489	18.426		201.421			449.757	1317.85			42.676					65.461	142.326
		42.903	51.275		33.01		64.955		61.586	165.069	102.68	68.473	82.65			70.647	100.884	197.017	193.025			42.903	87.84	74.087	52.379		97.942			277.935	161.355		58.544	15.911		210.142			468.88	1316.06			42.903					55.848	160.271
		43.13	62.264		34.551		63.562		67.734	169.197	106.012	58.902	89.905			64.623	98.872	229.904	261.801			43.13	74.343	87.233	41.313		141.872			258.59	175.342		75.499	18.794		220.635			456.763	1264.14			43.13					51.359	169.239
		43.357	89.311		34.655		61.562		78.076	178.709	101.604	63.019	88.452			79.603	102.283	293.645	330.728			43.357	54.695	104.463	35.735		187.128			217.686	171.976		68.994			210.863			412.603	1192.5			43.357					57.585	155.296
		43.584	96.995		45.635		64.448		85.73	169.728	97.027	58.423	80.058			85.667	104.324	339.184	375.841			43.584	57.93	97.928	34.339		185.422			187.871	159.858		78.584			164.178			353.908	1128.88			43.584					65.395	124.707
		43.811	74.597		65.513		67.445		97.303	190.225	112.395	60.902	69.212			88.778	112.174	316.513	342.814			43.811	42.503	72.371	32.973		165.795			161.369	202.061		64.907			131.221			317.098	1106.85			43.811					76.829	111.015
		44.038	88.76		69.103		76.748		105.243	181.359	110.086	64.477	65.811			92.328	98.154	243.986	256.302			44.038	40.14	67.462	43.874		152.755			148.414	216.359		44.53			107.454			293.718	1195.93			44.038					72.941	80.845
		44.265	93.242		70.865		78.519		102.22	190.392	126.34	73.064				76.275	68.711	183.896	192.986			44.265	29.919	60.468	55.007		109.698			154.872	201.129		37.881			99.835			247.731	1382.09			44.265					67.911	72.119
		44.492	98.742		58.001		81.06		95.674	186.864	133.542	73.161				82.842	72.447	170.08	169.415			44.492	32.158	58.859	58.366		94.224			170.284	196.007		30.621			82.08			236.538	1672.5			44.492					51.936	57.866
		44.719	107.009		39.261		78.827		87.749	177.906	154.048	82.422				76.884	91.536	175.907	180.413			44.719	45.511	51.259	58.566		84.355			181.75	184.326					87.276			239.232	2065.2			44.719					42.199	39.044
		44.946	89.08		48.254		85.558		78.328	203.622	172.028	91.457				70.19	109.695	152.485	169.978			44.946	31.295	40.813	54.942		79.938			202.949	180.243					102.275			263.357	2333.77			44.946					44.16	37.685
		45.173	77.95		42.586		78.553		61.525	247.956	202.84	80.197				68.852	129.426	161.646	167.201			45.173	32.518	43	52.246		68.034			226.466	153.261					106.702			318.539	2468.77			45.173					50.127	60.195
		45.4	62.41		33.143		74.666		51.997	282.501	190.737	78.343				98.423	176.299	180.246	165.38			45.4	37.065	41.488	41.368		69.602			238.196	90.857					91.024			368.16	2202.02			45.4						58.979
		45.627	81.808		28.244		52.601		64.521	292.225	182.651	71.945				117.728	217.526	210.786	196.055			45.627	45.98	47.713	46.286		69.649			208.634	56.368					96.782			381.127	1776.24			45.627						59.135
		45.854	120.431				41.46		61.932	302.321	188.225	76.433				136.291	236.845	196.861	201.771			45.854	40.06	55.69	38.279		73.901			197.914	85.654					107.71			347.621	1445.73			45.854						59.426
		46.081	158.893				41.502		61.764	321.084		71.77				140.328	231.234	217.205	198.054			46.081	33.719	53.353	40.439		84.02			209.707	110.921					87.159			283.387	1179.69			46.081						70.715
		46.308	207.11				56.906		82.019	322.022		69.482				143.061	217.141	256.486	216.464			46.308	18.961	48.144	32.796		91.148			234.02	140.134								211.438	1034.52			46.308						69.761
		46.535	256.093				63.043		108.04	288.201		86.544				131.663	215.753	269.486	245.772			46.535	17.855	52.564	33.454		87.786			217.228	183.227								192.227	935.236			46.535						56.861
		46.762	282.943				55.146		107.136	213.65		79.622				115.924	201.772	284.34	277.345			46.762	16.639	53.441	40.799		94.896			170.561	251.85								199.567	847.284			46.762						54.227
		46.989	322.01				48.584		80.515	186.872		94.874				117.156	173.537	313.721	286.22			46.989		62.565	45.473		128.097			131.594	290.573								182.253	764.417			46.989						51.16
		47.216	327.102				57.304		63.018	172.579		106.774				118.906	151.65	304.057	281.202			47.216		61.971	54.497		155.391			109.961	318.422								143.442	727.221			47.216						60.809
		47.443	269.148				67.104		54.749	148.051		96.44				104.81	120.026	246.008	292.029			47.443		69.382	53.682		159.402			94.975	269.565								92.973	749.606			47.443						69.051
		47.67	209.838				87.058		43.556	130.022		93.563				104.337	88.846		254.544			47.67		63.859	50.839		128.409			86.603	205.316								55.336	851.643			47.67						71.401
		47.897	154.335				113.195		40.232	134.832		119.514				99.176	86.089		209.813			47.897		63.394	55.425		96.518			99.42	145.271									981.494			47.897						64.03
		48.124	156.144				121.011		28.843	141.049		152.419				97.838	88.866		160.254			48.124		69.098	57.915		72.063			111.914	92.625									1110.56			48.124						64.974
		48.351	161.415				143.254		42.461	139.105		153.177				79.734	79.993		114.324			48.351		78.472	52.663		58.578			105.612	55.441									1270.83			48.351						73.081
		48.578	162.924				150.833		32.659	131.847		145.311				64.495	76.435					48.578		80.356	56.479		56.449			120.567	34.624									1308.66			48.578						84.973
		48.805	181.996				145.2		29.053	122.485		138.083				44.67	72.847					48.805		83.461	65.283		64.342			127.125	22.257									1129.05			48.805						93.635
		49.032	197.275				115.641		21.496	140.75		104.298				60.436	77.625					49.032		90.487	68.043		81.395			105.44										892.245			49.032						106.529
		49.259	195.8				116.595		28.899	127.561		84.604				52.198	89.253					49.259		100.95	60.046		80.146			100.603										691.266			49.259						135.282
		49.486	161.536				108.179			134.727		78.197				53.202	123.008					49.486		112.439	43.302		63.41			126.324										559.587			49.486						149.526
		49.713	114.463				111.759			102.291		63.72					138.993					49.713		147.853	37.837		65.403			127.381										448.182			49.713						146.869
		49.94	90.004				110.159			105.611							134.82					49.94		166.386	38.532		80.008			117.048										385.066			49.94						135.276
		50.167	70.91				108.22			129.433							108.931					50.167		173.243	26.1		111.971			94.046										340.139			50.167						134.633
		50.394	68.837				94.004			129.664							89.873					50.394		180.009	13.795		109.528			84.818										323.086			50.394						121.05
		50.621	56.704				94.682			140.762							62.063					50.621		176.954	20.926		80.712			100.446										306.277			50.621						114.546
		50.848	51.648				91.981			134.925							61.496					50.848		174.352	18.644		57.224			100.249										267.673			50.848						101.385
		51.075	67.344				80.638			160.103							56.822					51.075		166.629			49.071			104.917										247.721			51.075						99.38
		51.302	90.776				55.088			151.361							65.977					51.302		133.841			55.171			112.182										245.826			51.302						97.388
		51.529	130.032				44.922			140.727							70.544					51.529		125.777			62.332			119.919										250.113			51.529						89.48
		51.756	146.289				53.334			123.948							76.734					51.756		111.964			100.178			115.733										223.664			51.756						91.19
		51.983	168.774				60.37			117.495							56.854					51.983		114.571			114.115			112.225										203.191			51.983						88.125
		52.21	206.91																			52.21		91.982			112.124			121.646										225.712			52.21						103.79
		52.437	199.383																			52.437		87.555			110.941			131.637										248.079			52.437						85.987
		52.664	178.191																			52.664		91.069			111.991			127.415										246.223			52.664						74.819
		52.891	148.721																			52.891		95.023			100.748			125.844										225.764			52.891
		53.118	111.656																			53.118		91.113			84.298			134.808										227.278			53.118
		53.345	108.775																			53.345		78.868			73.606			135.222										224.326			53.345
		53.572	135.507																			53.572		78.489			68.051			134.665										208.555			53.572
		53.799	163.545																			53.799		70.24			91.375			142.937										186.924			53.799
		54.026	180.999																			54.026		67.065			107.847			152.776										182.091			54.026
		54.253	172.802																			54.253		51.681			146.893			132.171										178.779			54.253
		54.48	143.881																			54.48		50.304			167.7			147.679										168.5			54.48
		54.707	128.122																			54.707		37.782			155.452			147.974										175.249			54.707
		54.934	114.265																			54.934		38.285			159.731			148.69										162.704			54.934
		55.161	132.471																			55.161		33.203			160.16			152.105										142.505			55.161
		55.388	158.253																			55.388		34.249			174.813			160.786										129.039			55.388
		55.615	184.373																			55.615		22.452			152.54			170.708										153.675			55.615
		55.842	192.818																			55.842		23.768			161.949			154.793										150.77			55.842
		56.069	212.732																			56.069		15.041			189.387			152.165										189.129			56.069
		56.296	225.445																			56.296		15.209			188.068			160.7										261.449			56.296
		56.523	243.921																			56.523		17.248			182.217													306.44			56.523
		56.75	231.621																			56.75		13.257			194.641													348.086			56.75
		56.977	222.27																			56.977		18.043			219.013													339.636			56.977
		57.204	208.303																			57.204		20.352			199.202													294.242			57.204
		57.431	176.988																			57.431		20.215			208.288													262.451			57.431
		57.658	155.411																			57.658		16.347			187.222													232.908			57.658
		57.885	127.228																			57.885		15.175			157.207													205.683			57.885
		58.112	116.219																			58.112		24.16			133.143																58.112
		58.339	95.372																			58.339		31.368			94.344																58.339
		58.566	102.823																			58.566		31.366			68.648																58.566
		58.793	102.23																			58.793		39.494			52.823																58.793
		59.02	81.265																			59.02		48.17			52.479																59.02
		59.247	82.081																			59.247		41.946			53.705																59.247
		59.474	115.592																			59.474		39.802			34.696																59.474
		59.701	175.202																			59.701		40.851			50.112																59.701
		59.928	214.524																			59.928		36.64			64.231																59.928
distance cutoff fot linescans		60.155	215.176																			60.155		40.299			61.022																60.155
		60.382	193.25																			60.382					58.117																60.382
		60.609	155.826																			60.609					63.709																60.609
		60.836	111.673																			60.836					87.383																60.836
		61.063	82.068																			61.063					82.485																61.063
		61.29	77.733																			61.29					86.743																61.29
		61.517	82.188																			61.517					105.74																61.517
		77.2727	88.991																			77.2727					139.843																77.2727
		77.5568	98.877																			77.5568					181.561																77.5568
		77.8409	124.061																			77.8409					205.438																77.8409
		78.125	144.25																			78.125					213.368																78.125
		78.4091	140.613																			78.4091					208.086																78.4091
		78.6932	143.722																			78.6932					218.864																78.6932
		78.9773	139.943																			78.9773					214.906																78.9773
		79.2614	138.366																			79.2614					188.82																79.2614
		79.5455	172.847																			79.5455					158.514																79.5455
		79.8296	179.09																			79.8296					144.249																79.8296
		80.1137	179.564																			80.1137					102.648																80.1137
		80.3978	188.175																			80.3978					70.011																80.3978
		80.6819	181.406																			80.6819					59.751																80.6819
		80.966	163.489																			80.966																					80.966
		81.2501	149.47																			81.2501																					81.2501
		81.5342	165.163																			81.5342																					81.5342
		81.8183	218.069																			81.8183																					81.8183
		82.1024	241.682																			82.1024																					82.1024
		82.3865	220.651																			82.3865																					82.3865
		82.6706	217.433																			82.6706																					82.6706
		82.9547	227.042																			82.9547																					82.9547
		83.2388	208.4																			83.2388																					83.2388
		83.5229	187.752																			83.5229																					83.5229
		83.807	170.86																			83.807																					83.807
		84.0911	166.629																			84.0911																					84.0911
		84.3752	155.6																			84.3752																					84.3752
		84.6593	161.566																			84.6593																					84.6593
		84.9434	158.361																			84.9434																					84.9434
		85.2275	132.124																			85.2275																					85.2275
		85.5116	100.116																			85.5116																					85.5116
		85.7957	86.522																			85.7957																					85.7957
		86.0798	75.362																			86.0798																					86.0798
		86.3639	77.068																			86.3639																					86.3639
		86.648	86.035																			86.648																					86.648
		86.9321	84.2																			86.9321																					86.9321
		87.2162	96.941																			87.2162																					87.2162
		87.5003	90.218																			87.5003																					87.5003
		87.7844	85.823																			87.7844																					87.7844
		88.0685	72.459																			88.0685																					88.0685
		88.3526	73.523																			88.3526																					88.3526
		88.6367	73.676																			88.6367																					88.6367
		88.9208	91.687																			88.9208																					88.9208
		89.2049	112.454																			89.2049																					89.2049
		89.489	119.021																			89.489																					89.489
		89.7731	106.149																			89.7731																					89.7731
		90.0572	88.946																			90.0572																					90.0572
		90.3413	101.911																			90.3413																					90.3413
		90.6254	128.789																			90.6254																					90.6254
		90.9095	142.259																			90.9095																					90.9095
		91.1936	171.986																			91.1936																					91.1936
		91.4777	180.624																			91.4777																					91.4777
		91.7618	165.282																			91.7618																					91.7618
		92.0459	125.197																			92.0459																					92.0459
		92.33	136.002																			92.33																					92.33
		92.6141	152.435																			92.6141																					92.6141
		92.8982	185.415																			92.8982																					92.8982
		93.1823	203.069																			93.1823																					93.1823
		93.4664	234.681																			93.4664																					93.4664
		93.7505	267.893																			93.7505																					93.7505
		94.0346	266.255																			94.0346																					94.0346
		94.3187	216.226																			94.3187																					94.3187
		94.6028	168.979																			94.6028																					94.6028
		94.8869	135.823																			94.8869																					94.8869
		95.171	112.82																			95.171																					95.171
		95.4551	84.836																			95.4551																					95.4551
		95.7392	83.922																			95.7392																					95.7392
		96.0233	93.363																			96.0233																					96.0233
		96.3074	106.663																			96.3074																					96.3074
		96.5915	143.187																			96.5915																					96.5915
		96.8756	166.41																			96.8756																					96.8756
		97.1597	180.405																			97.1597																					97.1597
		97.4438	199.605																			97.4438																					97.4438
		97.7279	238.737																			97.7279																					97.7279
		98.012	270.1																			98.012																					98.012
		98.2961	243.977																			98.2961																					98.2961
		98.5802	244.289																			98.5802																					98.5802
		98.8643	275.979																			98.8643																					98.8643
		99.1484	315.526																			99.1484																					99.1484
		99.4325	341.354																			99.4325																					99.4325
		99.7166	306.023																			99.7166																					99.7166
		100.001	238.535																			100.001																					100.001
		100.285	173.328																			100.285																					100.285
		100.569	149.751																			100.569																					100.569
		100.853	128.465																			100.853																					100.853
		101.137	129.008																			101.137																					101.137
		101.421	108.98																			101.421																					101.421
		101.705	98.894																			101.705																					101.705
		101.989	85.668																			101.989																					101.989
		102.273	81.495																			102.273																					102.273
		102.558	83.762																			102.558																					102.558
		102.842	65.7																			102.842																					102.842
		103.126	75.492																			103.126																					103.126
		103.41	93.357																			103.41																					103.41
		103.694	87.407																			103.694																					103.694
		103.978	62.777																			103.978																					103.978
		104.262																				104.262																					104.262
		104.546																				104.546																					104.546
		104.83																				104.83																					104.83
		105.114																				105.114																					105.114
		105.399																				105.399																					105.399
		105.683																				105.683																					105.683
		105.967																				105.967																					105.967
		106.251																				106.251																					106.251
		106.535																				106.535																					106.535
		106.819																				106.819																					106.819
		107.103																				107.103																					107.103
		107.387																				107.387																					107.387
		107.671																				107.671																					107.671
		107.955																				107.955																					107.955
		108.24																				108.24																					108.24
		108.524																				108.524																					108.524
		108.808																				108.808																					108.808
		109.092																				109.092																					109.092
		109.376																				109.376																					109.376
		109.66																				109.66																					109.66
		109.944																				109.944																					109.944
		110.228																				110.228																					110.228
		110.512																				110.512																					110.512
		110.796																				110.796																					110.796
		111.081																				111.081																					111.081
Ciii-Civ		Par3 average intensity SOMA	233.306	163.218	63.7913	121.984	85.9698	169.376	181.044	282.806	59.5382	74.8677	125.784	160.339	92.1769	93.7346	175.182	260.784	255.502			Par3 average intensity SOMA	156.105	137.628	122.15	283.985	409.023	271.363	513.506	293.634	565.781	174.769	112.273	107.56	168.248	243.337	457.931	511.871	346.634	691.863			Par3 average intensity SOMA	73.762	109.805	163.049	108.841	233.792	157.796
		Par3 average intensity PeMP	156.293	260.752	72.0888	87.9836	96.2965	133.035	146.814	165.981	92.0982	89.2156	87.4523	83.7413	70.1184	102.304	210.015	173.12	169.846			Par3 average intensity PeMP	88.8326	92.2831	101.98	157.141	153.601	197.631	272.844	280.255	215.934	90.6077	95.4238	115.824	209.158	148.72	187.311	289.359	243.734	1168.47			Par3 average intensity PeMP	90.0466	108.652	60.5904	84.3597	94.5801	73.6645
		Sum SOMA+PeMP	389.599	423.97	135.88	209.967	182.266	302.411	327.857	448.788	151.636	164.083	213.236	244.08	162.295	196.038	385.198	433.903	425.348			Sum SOMA+PeMP	244.938	229.911	224.131	441.126	562.624	468.994	786.35	573.889	781.715	265.377	207.697	223.384	377.406	392.057	645.242	801.23	590.369	1860.33			Sum SOMA+PeMP	163.809	218.456	223.64	193.201	328.372	231.461
		Par3 int soma/total	0.598836	0.384975	0.469468	0.580966	0.471671	0.560086	0.552203	0.630156	0.392638	0.456279	0.58988	0.65691	0.567958	0.478144	0.454785	0.601018	0.600688			Par3 int soma/total	0.637326	0.598614	0.544996	0.643774	0.726992	0.578606	0.653025	0.511657	0.723769	0.65857	0.540562	0.481504	0.445802	0.620668	0.709705	0.638856	0.587149	0.371903			Par3 int soma/total	0.450294	0.502639	0.729071	0.563358	0.711973	0.681741
		Par3 int PeMP/total	0.401164	0.615025	0.530532	0.419034	0.528329	0.439914	0.447797	0.369844	0.607362	0.543721	0.41012	0.34309	0.432042	0.521856	0.545215	0.398982	0.399312			Par3 int PeMP/total	0.362674	0.401386	0.455004	0.356226	0.273008	0.421394	0.346975	0.488343	0.276231	0.34143	0.459438	0.518496	0.554198	0.379332	0.290295	0.361144	0.412851	0.628097			Par3 int PeMP/total	0.549706	0.497361	0.270929	0.436642	0.288027	0.318259
		Par3 int soma/total ANIMAL	0.532157																			Par3 int soma/total ANIMAL	0.592971																				Par3 int soma/total ANIMAL	0.61717
		Par3 int PeMP/total ANIMAL	0.467843																			Par3 int PeMP/total ANIMAL	0.407029																				Par3 int PeMP/total ANIMAL	0.38283
[truncated: 88 more columns]

## Sheet: C
			Par3 mean pixel intensity in GC-line PeMPs
			Saline saline			LPS saline
		GC-like PeMP	N1 n2	N2 n4	N3 n4	N1 n4	N2 n1	N2 n5	N3 n1
		1	43.7208	29.0156	77.576	23.8635	89.1345	25.6113	97.1289
		2	61.6728	36.2774	129.627	28.7745	88.0107	16.4618	145.413
		3	22.9866	30.5596	105.132	58.6097	64.6945	13.3959	77.8054
		4	24.9537	26.0851	32.622	38.0902	55.0864	50.8432	148.918
		5	39.5073	18.6025	22.1922	30.6899	53.8094	61.105	293.015
		6	49.898	46.5946	33.1279	53.3197	93.7318	210.366	190.42
		7	80.3515	27.5203	21.6967	209.802	115.089	50.2152	78.375
		8	59.784	23.3835	28.0915	33.6374	131.258	52.8239	102.317
		9			53.8032	84.4552	100.694	56.7702	84.2875
			Par3 mean pixel intensity in soma
			Saline saline			LPS saline
		Soma	N1 n2	N2 n4	N3 n4	N1 n4	N2 n1	N2 n5	N3 n1
	Observer 1	1	233.306	73.762	89.6707	156.105	253.051	119.913	601.591
		2	163.218	109.805	289.813	137.628	474.76	150.298	381.245
		3	63.7913	163.049	214.134	122.15	426.735	109.03	372.879
		4	121.984	108.841	73.2135	283.985	168.988	501.044	1250.94
		5	85.9698	233.792	100.035	409.023	85.9632	290.923	596.497
		6	169.376	157.796	151.876	271.363	152.143	396.906	1338.53
		7	181.044	315.678	144.164	513.506	304.491	192.267	318.068
		8	282.806	104.174	121.92	293.634	509.707	112.131	444.938
		9			31.1448	565.781	511.9	280.56	439.302
	Observer 2	1	59.5382	82.8197	143.348	174.769	274.146	146.014	690.387
		2	74.8677	227.106	233.749	112.273	379.644	77.1356	964.663
		3	125.784	163.093	221.595	107.56	283.74	81.38	386.99
		4	160.339	121.666	64.696	168.248	111.769	506.046	599.915
		5	92.1769	254.308	140.347	243.337	193.629	299.61	1310.5
		6	93.7346	204.487	184.314	457.931	171.413	488.403	833.215
		7	175.182		82.1073	511.871	354.38	250.004	510.639
		8	260.784		91.203	346.634	409.743	307.858	418.669
		9	255.502		66.8034	691.863	317.986	358.786	547.173

## Sheet: D
	Par3 mean pixel frequency
	Saline saline			LPS saline
	Animal	PeMP	Soma	Animal	PeMP	Soma
	N1 n2	0.467843	0.532157	N1 n4	0.407029	0.592971
	N2 n4	0.38283	0.61717	N2 n1	0.401546	0.598454
	N3 n4	0.401562	0.598438	N2 n5	0.401562	0.598438
				N3 n1	0.416955	0.583045
