# Supplementary material for: RNA-binding protein IMP1/ZBP1 directs local translation in microglial processes to regulate motility and phagocytosis during inflammation
Source: PLoS Biol. 2025 Nov 10;23(11):e3003463. doi: 10.1371/journal.pbio.3003463 (PMC12599960; doi:10.1371/journal.pbio.3003463)
Supplement: S13 Data — Contains 6 spreadsheets with raw data corresponding to S5Ai, S5Aii, S5Bii, S5Ci, S5Cii, and S5Ciii Fig as indicated. (XLSX) [file pbio.3003463.s024.xlsx]

## Sheet: Ai
				Exp 1 - PBS								Exp 2 - PBS													Exp 3 - PBS (control for LPS only)								Exp 4 - PBS											Exp 5 - PBS (control for ATP only)
				Actb mean pixel intensity in Iba1 + cells								Actb mean pixel intensity in Iba1 + cells													Actb mean pixel intensity in Iba1 + cells								Actb mean pixel intensity in Iba1 + cells											Actb mean pixel intensity in Iba1 + cells
			Distance	Cell 1	Cell 2	Cell 3	Cell 4	Cell 5			Distance	Cell 1	Cell 2	Cell 3	Cell 4	Cell 5	Cell 6	Cell 7	Cell 8	Cell 9	Cell 10			Distance	Cell 1	Cell 2	Cell 3	Cell 4	Cell 5			Distance	Cell 1	Cell 2	Cell 3	Cell 4	Cell 5	Cell 6	Cell 7	Cell 8			Distance	Cell 1	Cell 2	Cell 3	Cell 4	Cell 5	Cell 6
		Nucleus	0	211.668	44.616	15.4806	175.756	93.246		Nucleus	0	172.562	136.305	79.302	82.147	151.533	39.2291	80.663	162.485	86.507	175.224		Nucleus	0	120.404	328.671	286.201	71.898	221.328		Nucleus	0	151.65	72.304	77.891	257.684	45.3644	49.4965	64.689	105.063		Nucleus	0	49.507	28.3836	45.4528	201.399	67.1891	44.815
			0.045	210.975	46.263	15.0571	177.26	97.992			0.045	172.94	140.389	77.43	81.833	140.881	41.2836	84.18	167.882	86.851	168.291			0.045	128.352	328.171	275.329	69.156	225.337			0.045	153.02	74.969	81.111	259.728	41.8841	47.1769	68.123	94.65			0.045	50.318	30.1224	45.1584	204.61	70.3228	43.406
			0.0901	206.19	45.28	17.0187	185.832	98.19			0.0901	174.134	145.612	83.314	90.049	136.041	44.9257	89.783	162.191	88.492	170.398			0.0901	131.323	330.858	285.618	74.037	228.389			0.0901	149.58	67.278	84.836	258.499	39.9697	47.3779	67.975	89.957			0.0901	50.306	28.7306	42.7857	203.429	70.6148	41.577
			0.1351	211.066	43.045	16.9736	183.551	95.094			0.1351	175.528	146.851	83.643	93.108	126.905	42.6969	93.906	157.508	84.924	153.885			0.1351	128.728	330.951	278.276	70.756	230.704			0.1351	150.3	77.096	87.294	255.958	35.846	45.2584	70.129	91.697			0.1351	52.379	29.4596	42.0837	206.603	76.3867	37.556
			0.1802	212.407	42.284	17.6884	199.44	99.343			0.1802	174.563	150.091	83.242	93.917	133.779	43.7132	97.812	160.556	83.466	155.84			0.1802	133.145	323.223	271.588	69.322	222.463			0.1802	152.326	83.07	83.608	256.712	36.4967	42.5605	68.96	91.567			0.1802	50.599	29.0103	43.8653	208.592	80.2316	35.2
			0.2252	201.929	42.437	16.6071	201.985	104.903			0.2252	178.418	146.389	88.176	98.745	131.631	43.7218	102.389	161.796	87.982	139.29			0.2252	128.198	327.707	277.623	64.625	218.338			0.2252	159.819	79.028	83.919	258.962	33.7663	40.5389	68.72	100.853			0.2252	51.402	29.1739	43.6064	211.087	81.3076	33.654
			0.2702	204.502	43.803	17.483	204.739	103.458			0.2702	176.673	144.323	94.938	99.151	127.789	44.2088	106.701	166.456	92.302	142.793			0.2702	122.435	320.432	273.93	75.974	212.687			0.2702	153.746	77.013	85.736	254.157	34.7698	39.0052	64.516	95.426			0.2702	49.81	28.6427	45.237	221.263	84.0426	29.51
			0.3153	211.351	46.223	18.0821	215.05	96.831			0.3153	172.071	142.907	89.765	101.085	120.015	52.1569	104.075	159.136	95.873	144.334			0.3153	133.02	328.639	272.437	74.846	222.813			0.3153	147.4	80.635	84.023	259.475	34.0399	39.8308	66.66	93.959			0.3153	44.294	26.8508	46.5472	219.398	84.5858	29.346
			0.3603	210.33	47.362	17.9063	215.473	98.546			0.3603	174.999	141.658	88.107	104.539	124.062	53.4753	100.525	157.576	95.867	131.508			0.3603	130.77	319.609	277.575	78.666	216.626			0.3603	136.311	72.26	85.073	258.846	33.4365	39.8813	64.7	100.173			0.3603	44.72	25.359	44.9743	227.703	89.0008	29.948
			0.4054	204.779	49.204	19.0038	219.464	103.068			0.4054	178.18	135.393	86.231	108.293	123.512	57.332	99.673	143.531	93.8	129.643			0.4054	138.201	306.956	277.368	85.997	218.595			0.4054	135.485	74.449	85.185	258.86	31.7761	41.3758	64.889	98.428			0.4054	46.296	25.6787	44.058	238.436	88.7561	31.655
			0.4504	206.204	50.007	19.8204	219.685	102.127			0.4504	191.31	125.594	91.67	107.662	128.058	61.0756	96.815	131.264	91.624	132.966			0.4504	143.002	298.212	285.86	93.3	220.838			0.4504	132.849	71.07	91.546	260.483	33.8959	43.6156	63.295	99.01			0.4504	44.713	25.651	44.4356	247.938	92.0061	33.677
			0.4954	208.488	53.513	20.2697	215.256	105.223			0.4954	189.211	119.486	98.723	109.666	126.114	58.8966	93.778	121.241	93.306	130.02			0.4954	146.946	290.521	288.199	95.555	228.291			0.4954	130.341	76.469	92.252	250.599	33.2168	44.1935	67.716	95.265			0.4954	49.674	26.3788	40.0166	249.427	101.207	35.86
			0.5405	210.907	53.692	19.0451	210.268	110.631			0.5405	184.874	117.452	96.577	111.571	122.725	62.5155	97.943	114.162	93.905	122.922			0.5405	141.555	298.518	280.134	102.945	236.707			0.5405	129.259	75.62	87.636	241.683	35.4399	39.385	71.75	90.044			0.5405	52.662	25.8147	39.7106	250.67	102.36	37.504
			0.5855	213.157	52.428	18.7793	213.377	109.547			0.5855	185.476	115.609	100.357	119.419	125.015	57.8088	97.314	108.026	92.85	127.238			0.5855	150.466	291.816	275.482	106.735	245.734			0.5855	128.34	76.222	82.296	230.608	35.2771	39.4106	78.97	93.128			0.5855	53.898	24.6121	40.501	253.576	113	36.53
			0.6306	205.634	49.083	19.4174	211.407	115.777			0.6306	184.289	121.81	101.409	131.821	127.54	53.14	103.026	109.575	95.799	137.836			0.6306	159.69	289.079	262.735	97.208	244.751			0.6306	129.845	78.91	84.064	215.293	35.2199	39.3111	82.486	101.014			0.6306	55.581	25.1963	41.5623	252.709	113.617	31.704
			0.6756	203.355	50.231	20.0735	202.376	122.791			0.6756	182.783	124.532	104.844	125.752	129.258	49.1242	108.267	96.76	98.579	122.078			0.6756	152.785	277.34	250.684	94.619	255.596			0.6756	128.246	85.401	76.759	203.291	30.6332	36.5442	85.715	98.732			0.6756	58.036	25.9338	38.5093	250.548	110.353	31.375
			0.7206	200.898	49.711	19.9528	202.666	127.078			0.7206	180.701	131.071	104.905	130.295	122.713	50.8633	111.268	97.639	97.656	128.457			0.7206	149.356	267.245	243.45	90.216	261.934			0.7206	129.942	96.306	70.963	195.906	29.4231	34.437	90.082	105.523			0.7206	61.711	23.4663	39.6828	242.245	110.105	35.347
			0.7657	199.537	44.843	19.6785	195.485	127.94			0.7657	181.038	134.704	102.535	126.607	114.596	50.5846	116.985	97.603	93.804	131.411			0.7657	147.404	261.219	215.214	87.23	270.891			0.7657	127.147	91.327	68.939	185.946	28.1288	33.9537	93.313	109.514			0.7657	61.154	25.507	43.7353	244.601	110.282	33.62
			0.8107	199.934	44.61	20.3086	191.819	127			0.8107	175.746	136.847	98.792	122.96	127.15	55.0436	116.45	97.777	97.934	138.367			0.8107	152.11	258.404	196.541	81.895	265.928			0.8107	126.314	93.612	68.953	173.31	25.3978	34.4592	95.565	109.933			0.8107	61.481	23.8893	41.491	241.976	107.543	31.703
			0.8558	205.13	43.25	21.0009	186.136	127.921			0.8558	185.607	138.855	85.599	120.993	132.046	56.3267	116.117	93.352	99.733	131.149			0.8558	157.525	256.438	197.683	72.214	262.686			0.8558	132.558	95.922	65.606	168.937	21.4779	31.6349	94.429	112.967			0.8558	62.548	23.8338	38.8451	244.912	106.477	35.853
			0.9008	208.88	41.824	19.6941	191.679	130.245			0.9008	187.026	147.106	81.204	109.318	131.344	59.2289	112.955	80.708	98.247	135.031			0.9008	156.906	250.257	190.214	76.865	255.421			0.9008	134.396	103.873	65.837	164.029	22.1316	30.0844	93.63	119.56			0.9008	63.61	23.2938	34.4611	246.866	105.765	36.449
			0.9458	207.541	42.654	21.0038	188.182	131.089			0.9458	193.56	149.089	76.689	105.937	134.679	55.7309	112.591	87.856	94.064	132.831			0.9458	155.914	242.752	182.746	78.545	235.534			0.9458	133.861	95.902	68.508	157.688	19.7271	32.3834	92.44	118.511			0.9458	58.539	19.8842	37.023	243.357	110.238	35.688
			0.9909	207.987	45.816	20.1856	183.438	132.141			0.9909	196.322	152.788	73.182	100.788	128.769	53.9636	112.46	84.063	96.251	132.947			0.9909	155.028	253.66	180.436	69.988	223.404			0.9909	135.984	92.148	67.476	154.57	19.271	34.3468	89.207	125.239			0.9909	55.605	18.5061	36.9165	246.127	104.482	37.511
			1.0359	199.536	47.595	20.8604	190.329	129.945			1.0359	189.719	157.464	70.102	102.375	138.909	62.4288	114.136	86.464	100.822	132.302			1.0359	153.921	244.105	180.039	77.995	217.922			1.0359	138.502	81.396	69.665	155.154	17.9195	31.5167	87.876	126.338			1.0359	55.023	18.3129	38.8722	255.137	104.585	35.436
			1.081	208.571	50.522	19.4394	195.891	134.181			1.081	194.661	155.466	71.394	108.214	140.626	63.5022	110.153	87.348	96.578	126.413			1.081	156.927	240.919	168.953	85.332	202.856			1.081	138.557	71.932	72.777	148.506	21.0053	34.7701	87.92	128.212			1.081	49.377	18.6682	34.1099	255.867	100.28	35.258
			1.126	202.132	52.688	17.8444	198.648	138.506			1.126	198.163	155.514	82.442	112.6	145.679	61.8686	112.649	92.541	99.528	122.69			1.126	153.294	227.35	168.895	87.521	189.071			1.126	138.375	73.588	75.776	151.424	21.4778	35.9022	87.357	131.248			1.126	47.448	18.0594	31.8936	266.483	96.7001	38.116
			1.171	205.943	55.602	17.8358	201.283	141.175			1.171	197.806	149.728	86.071	112.355	137.453	66.8514	111.53	91.57	102.817	127.46			1.171	162.416	222.706	171.452	86.194	181.312			1.171	141.64	73.933	77.072	143.731	21.5274	35.2862	85.313	139.91			1.171	48.166	18.6734	32.968	273.456	89.0549	38.089
			1.2161	200.932	52.562	18.4595	208.452	152.202			1.2161	203.057	148.17	94.03	114.762	141.458	70.3537	110.299	99.486	110.458	109.636			1.2161	165.849	209.132	164.761	93.89	188.188			1.2161	140.935	75.243	83.754	136.626	22.4148	34.4807	78.57	142.095			1.2161	40.293	21.028	34.0942	279.704	84.3474	42.335
			1.2611	210.306	55.815	15.4257	202.216	159.284			1.2611	208.361	141.829	101.558	114.564	132.917	71.0453	103.8	102.092	106.35	109.947			1.2611	171.006	213.184	173.147	105.161	187.05			1.2611	137.875	76.329	86.762	140.852	24.0404	34.6967	74.825	144.26			1.2611	45.025	18.5559	31.1211	286.811	86.1252	42.974
			1.3062	219.337	54.312	14.7521	213.658	165.143			1.3062	204.84	132.289	97.919	118.091	131.312	73.3019	102.377	106.183	111.768	113.206			1.3062	178.319	192.932	174.892	103.437	188.352			1.3062	135.41	80.67	87.896	134.66	25.0844	38.5957	72.051	148.239			1.3062	47.722	18.3299	31.9823	293.613	82.8659	47.924
			1.3512	213.892	55.807	15.0832	224.132	165.491			1.3512	209.123	133.414	100.796	120.956	124.154	73.4526	100.977	121.161	113.064	104.988			1.3512	179.32	189.189	180.751	103.952	192.395			1.3512	135.864	87.827	93.686	141.472	25.9011	45.4955	67.834	143.737			1.3512	46.467	18.5525	31.4925	290.808	81.3881	49.613
			1.3962	222.66	52.202	14.5678	225.718	166.434			1.3962	208.309	123.089	100.346	118.982	123.361	74.0551	100.787	126.3	116.605	111.303			1.3962	170.381	179.869	175.028	107.747	187.126			1.3962	147.973	96.2	95.07	140.488	29.9243	46.4507	75.982	143.496			1.3962	54.355	19.608	30.2632	301.071	76.5108	51.077
			1.4413	225.376	51.355	15.0134	234.103	164.363			1.4413	204.188	122.451	98.839	117.473	125.573	71.3772	100.425	125.329	115.371	123.275			1.4413	167.187	182.174	182.489	105.144	194.459			1.4413	154.456	100.014	99.586	140.282	32.4447	51.7782	78.316	138.505			1.4413	58.641	21.6345	27.4322	301.241	75.0715	46.885
			1.4863	224.271	53.643	14.3649	238.638	164.722			1.4863	199.62	120.399	87.41	120.625	130.077	64.9549	97.136	131.411	108.323	124.774			1.4863	153.674	174.176	180.061	119.463	199.511			1.4863	153.207	97.91	97.627	147.977	34.9837	50.6014	79.298	134.507			1.4863	61.086	20.8451	28.0892	303.122	73.4395	48.306
			1.5313	219.471	54.654	16.2636	241.416	160.824			1.5313	199.604	118.836	85.259	126.349	121.331	64.7686	92.324	131.747	105.156	123.915			1.5313	140.876	166.507	178.969	116.091	201.855			1.5313	161.08	103.204	96.684	150.411	38.5929	51.4584	84.041	132.002			1.5313	64.032	20.3878	28.7587	300.993	71.4688	49.093
			1.5764	210.285	54.392	14.9092	241.949	158.423			1.5764	200.565	114.878	87.4	128.31	116.673	59.4794	86.068	140.959	103.122	135.68			1.5764	129.236	146.684	187.385	109.572	199.224			1.5764	162.957	106.203	98.355	154.05	39.5836	52.0722	86.419	128.025			1.5764	66.735	19.0078	30.5688	301.589	67.7644	47.05
			1.6214	194.953	56.093	15.1312	237.585	157.246			1.6214	198.412	117.343	82.431	132.535	119.646	60.8014	85.902	134.802	110.108	135.832			1.6214	123.874	143.469	177.314	113.98	204.996			1.6214	163.666	101.713	102.551	149.642	37.8014	49.7548	80.081	130.945			1.6214	64.555	19.6638	28.2115	301.736	68.8413	46.22
			1.6665	187.716	61.763	15.8532	241.335	157.657			1.6665	206.089	119.941	83.35	136.501	120.889	59.3737	84.404	129.592	109.244	134.786			1.6665	107.922	139.561	175.977	113.898	205.119			1.6665	166.124	101.451	111.013	148.478	34.7091	52.4413	72.663	132.16			1.6665	67.415	19.3029	30.9309	295.562	67.9597	46.871
			1.7115	176.876	56.955	17.0855	229.722	163.758			1.7115	208.187	124.782	80.988	139.55	120.474	58.3841	83.085	132.886	115.323	133.584			1.7115	101.186	140.862	171.931	125.075	207.253			1.7115	163.023	106.45	111.773	154.904	31.1398	52.1704	69.988	127.623			1.7115	73.183	20.0614	33.4976	298.682	66.2657	49.612
			1.7565	174.895	59.04	17.4936	231.032	169.014			1.7565	210.662	131.355	83.369	140.345	122.899	59.929	85.883	129.28	118.767	143.886			1.7565	93.727	124.236	177.635	144.844	210.877			1.7565	153.11	110.761	117.983	159.588	32.3235	57.6578	69.857	129.896			1.7565	71.618	19.3118	32.0744	298.096	61.3747	53.685
			1.8016	176.077	58.206	17.9349	226.477	167.108			1.8016	213.029	137.072	84.378	137.932	132.098	60.8328	83.899	121.559	121.572	155.475			1.8016	85.786	126.333	178.983	157.184	207.848			1.8016	150.497	117.07	118.685	162.163	28.9951	59.6998	65.999	125.301			1.8016	70.956	17.7701	29.379	295.778	58.5677	54.132
			1.8466	164.398	54.528	18.7283	222.598	169.527			1.8466	209.82	141.637	80.095	129.364	134.353	57.9576	78.116	125.766	124.605	159.16			1.8466	90.746	131.722	178.178	161.934	204.066			1.8466	148.091	115.611	123.606	168.354	30.1307	60.7336	65.147	116.211			1.8466	74.523	17.9668	28.791	288.455	61.0686	60.99
			1.8917	161.443	50.833	17.7646	220.687	164.93			1.8917	202.594	141.415	84.432	126.898	141.215	55.9086	79.093	128.012	120.382	168.014			1.8917	90.265	128.42	177.387	167.186	205.091			1.8917	139.189	116.088	124.597	164.661	29.5187	61.3403	62.303	108.072			1.8917	76.203	17.6976	33.0745	285.635	61.2107	67.028
			1.9367	152.063	52.481	16.7892	218.139	169.826			1.9367	200.538	151.504	79.766	128.015	148.45	53.9377	82.615	129.131	118.468	171.507			1.9367	81.792	121.311	174.508	176.354	197.938			1.9367	137.155	126.326	120.376	168.035	31.9531	62.1351	65.183	106.177			1.9367	75.744	18.41	35.1791	282.119	58.8727	62.741
			1.9817	151.034	53.949	20.5071	210.318	165.058			1.9817	190.443	150.36	92.14	123.965	143.464	53.1664	83.023	134.642	119.002	167.488			1.9817	84.05	116.538	172.657	170.41	195.934			1.9817	133.077	127.127	117.581	168.625	35.1701	65.6626	66.936	102.612			1.9817	78.707	19.8792	34.9848	281.893	58.6155	65.315
			2.0268	146.986	56.529	18.728	210.87	160.058			2.0268	185.79	140.977	98.146	120.766	146.803	56.7891	83.076	132.352	118.843	170.837			2.0268	85.354	113.254	174.306	176.911	189.212			2.0268	128.203	121.222	116.896	173.514	37.2198	69.2573	66.86	107.709			2.0268	78.029	16.7542	34.0058	267.639	61.833	66.299
			2.0718	150.314	62.356	18.8203	211.244	155.828			2.0718	183.933	140.671	95.566	125.598	142.2	53.9081	82.926	129.448	114.941	176.431			2.0718	79.127	112.283	173.528	176.205	179.412			2.0718	125.314	117.793	114.488	179.968	38.9819	69.657	70.25	101.783			2.0718	80.551	16.3813	36.0149	262.969	65.1436	69.586
			2.1169	154.474	68.647	19.8235	216.034	155.36			2.1169	184.443	137.679	116.746	123.725	148.661	58.4853	81.381	136.559	119.227	177.979			2.1169	92.592	111.433	174.784	186.229	166.66			2.1169	124.093	119.888	108.042	180.804	37.2566	70.7881	69.766	98.511			2.1169	80.046	16.3879	37.8423	251.032	61.3586	66.314
			2.1619	159.997	71.679	20.2884	215.338	152.009			2.1619	184.873	140.985	118.88	129.969	146.872	62.5157	81.643	137.056	113.435	179.71			2.1619	94.725	114.475	167.1	186.924	168.185			2.1619	125.011	118.985	101.201	187.214	35.5862	69.7802	66.826	101.099			2.1619	82.623	17.0926	39.7326	246.581	62.9549	63.788
			2.2069	159.437	70.482	19.8136	211.287	148.651			2.2069	177.719	143.608	124.434	137.368	143.008	65.0009	81.348	141.758	112.264	182.228			2.2069	103.735	118.629	161.831	183.774	171.96			2.2069	125.31	111.222	98.702	191.346	31.1875	73.1621	63.561	99.395			2.2069	84.221	15.4521	44.456	235.899	67.9648	63.551
			2.252	164.2	70.704	21.8226	205.662	148.026			2.252	175.935	142.474	122.416	146.322	135.751	69.928	84.84	146.395	113.891	182.172			2.252	114.456	121.199	160.047	191.67	170.055			2.252	121.362	112.544	92.823	187.169	27.1256	72.3415	63.002	95.67			2.252	85.129	15.4856	43.6297	234.061	75.427	63.214
			2.297	166.913	68.046	23.5083	200.803	144.131			2.297	176.078	142.088	119.477	149.196	133.578	70.909	80.78	146.773	108.386	180.387			2.297	119.958	118.553	159.557	201.291	177.359			2.297	114.816	109.517	86.612	192.362	26.3135	74.8338	65.379	90.777			2.297	85.406	14.1211	44.6402	228.538	77.0009	63.383
			2.3421	163.807	66.652	23.3979	209.994	154.313			2.3421	176.105	135.27	119.759	158.035	133.731	69.7393	83.721	150.792	108.808	187.095			2.3421	140.264	119.691	155.536	195.408	168.235			2.3421	107.881	110.848	79.251	193.927	27.0218	73.1754	67.617	92.466			2.3421	84.902	17.5577	47.5937	224.266	79.3869	62.17
			2.3871	165.775	66.715	25.3077	209.533	155.635			2.3871	169.42	131.613	112.58	163.821	129.206	69.9181	81.204	145.079	104.451	188.586			2.3871	140.853	123.882	141.332	202.132	171.79			2.3871	106.115	109.405	76.106	188.376	27.9052	74.1876	70.242	93.391			2.3871	88.907	17.6279	46.8386	220.099	83.49	61.618
			2.4321	161.186	69.415	25.243	203.299	162.816			2.4321	158.88	124.489	107	161.263	131.415	64.9648	79.907	139.709	105.783	186.597			2.4321	147.454	119.836	135.922	195.365	173.814			2.4321	103.791	111.14	73.468	185.541	30.8624	75.5391	77.419	93.328			2.4321	87.098	18.0389	45.6945	219.241	83.2258	61.05
			2.4772	169.377	74.216	26.2124	204.782	169.321			2.4772	156.379	120.168	101.418	165.351	135.453	63.8501	78.184	135.966	104.445	184.784			2.4772	160.312	125.531	125.35	201.391	167.104			2.4772	102.14	110.631	68.413	182.808	32.5506	74.9119	80.582	93.452			2.4772	87.322	18.9313	46.6341	213.953	79.7754	58.208
			2.5222	164.793	78.427	28.7176	202.301	169.611			2.5222	156.534	119.572	99.086	170.048	132.059	57.3126	76.185	134.373	101.537	190.873			2.5222	161.75	123.672	115.429	213.587	175.413			2.5222	104.089	117.058	68.18	183.618	36.9301	75.2551	81.849	93.848			2.5222	89.877	17.971	45.3453	215.387	70.7707	53.858
			2.5673	160.433	84.657	27.5463	201.415	167.492			2.5673	154.607	116.423	96.429	176.532	129.031	56.6902	69.71	128.217	96.417	187.436			2.5673	172.452	128.948	105.706	203.867	182.046			2.5673	103.587	114.427	66.442	177.135	37.9792	74.7772	82.35	94.862			2.5673	85.968	17.4684	49.0495	214.376	66.3332	54.56
			2.6123	147.944	95.37	27.8415	204.647	170.502			2.6123	149.526	112.369	104.135	175.029	128.583	54.5178	70.813	112.997	100.002	192.824			2.6123	170.393	126.52	101.967	208.822	183.583			2.6123	103.298	108.334	58.076	176.173	39.7263	71.3079	83.061	94.7			2.6123	82.175	17.9485	48.9125	209.613	62.6772	51.766
			2.6573	145.04	99.192	27.118	201.081	155.002			2.6573	146.249	105.952	108.036	177.968	118.642	54.9921	66.471	106.674	90.652	196.494			2.6573	170.625	121.446	102.613	214.249	187.803			2.6573	112	114.615	54.335	169.093	43.5479	71.2867	79.64	89.845			2.6573	82.031	20.203	49.2913	207.905	59.1923	52.741
			2.7024	154.948	97.857	26.1816	212.645	153.831			2.7024	145.029	103.313	111.956	186.098	124.26	54.2135	65.637	106.695	92.05	194.283			2.7024	173.804	124.273	92.021	220.938	197.602			2.7024	113.026	104.538	52.496	166.423	46.8206	67.9756	78.473	95.652			2.7024	78.663	19.8615	49.3008	206.23	58.7391	50.776
			2.7474	157.767	100.694	28.0261	219.779	149.082			2.7474	141.047	102.517	112.12	187.809	127.044	54.3393	74.053	108.587	95.048	199.044			2.7474	171.346	126.099	91.163	215.01	197.45			2.7474	113.985	100.172	49.135	154.26	46.4629	68.9661	85.592	96.13			2.7474	76.407	20.5296	53.9049	203.977	63.076	48.166
			2.7925	155.022	99.039	28.6523	219.1	150.063			2.7925	136.647	101.907	113.325	191.308	127.647	54.439	79.738	110.653	94.348	195.377			2.7925	174.219	104.871	84.559	212.474	210.24			2.7925	118.418	91.753	45.672	147.887	47.357	73.2759	83.738	95.385			2.7925	77.975	20.3768	53.6331	193.293	62.3391	50.376
			2.8375	153.908	96.453	27.3749	216.824	144.777			2.8375	130.996	98.672	105.819	191.984	129.663	55.5952	81.166	111.022	99.706	182.633			2.8375	178.371	113.761	79.064	211.347	222.299			2.8375	120.093	90.616	41.528	146.355	48.0143	70.9486	83.652	98.923			2.8375	74.899	19.8064	51.7442	186.937	61.9884	49.713
			2.8825	163.006	100.907	26.6841	222.455	147.2			2.8825	126.899	96.564	106.513	182.721	128.46	55.0084	83.287	112.598	98.87	173.139			2.8825	176.513	118.413	90.344	215.205	224.834			2.8825	118.966	90.982	40.02	135.348	46.2535	76.4228	80.014	96.996			2.8825	71.849	19.0786	51.3239	179.107	66.2698	49.958
			2.9276	178.204	104.642	24.5657	225.2	144.862			2.9276	126.134	105.901	103.11	184.013	133.846	51.7123	81.419	115.028	99.849	172.156			2.9276	171.334	112.681	81.978	210.914	234.179			2.9276	115.954	86.53	37.41	132.354	46.0632	80.4274	75.7	94.971			2.9276	74.888	18.3591	49.6328	180.177	61.635	51.815
			2.9726	182.923	103.709	25.942	228.028	148.01			2.9726	127.165	106.254	104.329	178.983	136.407	47.4106	78.517	121.697	97.001	164.169			2.9726	163.192	110.47	82.114	222.46	235.976			2.9726	104.462	83.9	39.428	126.298	44.6971	83.7479	72.348	92.759			2.9726	75.832	18.3986	46.2771	170.532	57.9732	52.185
			3.0177	183.766	103.511	21.7088	228.205	146.176			3.0177	123.777	110.165	105.313	175.202	127.625	47.5685	78.846	125.546	93.598	156.218			3.0177	160.305	111.76	79.371	226.209	246.822			3.0177	101.728	84.354	40.049	126.032	42.6648	84.9005	70.632	89.751			3.0177	71.003	21.9925	42.6884	163.653	60.7084	55.08
			3.0627	189.701	104.855	19.6711	231.513	138.688			3.0627	121.33	113.884	101.05	173.527	130.552	48.5983	82.117	127.491	100.865	151.557			3.0627	161.727	123.925	76.804	239.741	249.974			3.0627	100.778	81.393	36.576	126.459	39.9434	83.4783	69.881	85.39			3.0627	70.5	20.2612	42.503	157.215	62.5469	55.158
			3.1077	199.143	103.995	18.0523	229.668	142.161			3.1077	116.883	109.306	99.164	175.021	118.488	50.1888	83.613	124.851	97.624	147.698			3.1077	156.345	126.852	77.408	246.767	251.174			3.1077	94.922	78.709	38.776	129.073	38.3187	82.0154	70.691	87.753			3.1077	72.785	21.6258	41.0094	154.792	65.116	53.706
			3.1528	195.504	96.748	18.1836	219.848	136.963			3.1528	114.932	108.845	100.588	177.153	116.353	48.251	91.13	121.116	94.459	138.507			3.1528	147.828	127.423	67.039	253.179	253.315			3.1528	97.568	76.442	41.903	124.068	37.4018	84.4955	76.916	84.977			3.1528	71.271	20.4286	43.4987	157.252	65.6434	60.059
			3.1978	207.152	93.16	19.74	219.831	136.084			3.1978	108.45	110.404	103.74	178.587	112.304	48.6738	97.809	107.049	91.458	131.96			3.1978	146.403	138.65	68.681	263.108	237.931			3.1978	102.634	73.464	42.826	122.046	38.3569	86.8911	75.574	79.615			3.1978	71.515	22.082	42.3254	148.578	69.7907	63.25
			3.2429	222.226	86.674	16.0922	209.26	131.276			3.2429	102.166	109.349	100.948	178.4	113.935	44.6387	96.939	103.136	90.326	144.839			3.2429	138.817	138.435	66.137	263.344	227.506			3.2429	108.847	76.168	46.913	123.577	38.9209	86.969	73.433	75.051			3.2429	72.422	21.5762	44.8471	143.076	72.2612	70.495
			3.2879	233.963	89.542	17.2149	197.053	137.632			3.2879	94.565	110.747	107.879	183.451	120.163	44.6268	98.537	99.609	88.847	142.188			3.2879	141.271	131.716	70.775	258.893	206.526			3.2879	112.154	77.702	48.437	128.664	40.6443	87.1242	74.222	72.804			3.2879	70.537	22.9205	40.9055	139.545	72.8899	68.126
			3.3329	253.9	83.466	16.5945	185.115	136.583			3.3329	92.952	114.739	110.495	186.819	123.324	45.6901	98.277	101.919	92.85	143.68			3.3329	144.682	130.285	68.625	254.334	202.21			3.3329	118.632	88.121	56.154	129.335	43.5224	88.8723	68.675	72.606			3.3329	70.73	22.4007	40.3554	133.776	67.4683	69.802
			3.378	256.343	83.868	15.6943	189.837	137.851			3.378	93.95	116.911	106.839	181.741	127.474	40.1147	95.005	100.579	88.237	141.857			3.378	134.528	137.837	69.105	245.319	204.53			3.378	123.881	90.391	63.205	132.243	45.1377	90.3497	72.533	67.719			3.378	70.935	22.9022	40.1116	124.874	66.4391	70.704
			3.423	265.194	80.831	15.936	175.292	140.145			3.423	89.103	117.671	108.681	175.06	130.364	42.6278	94.853	103.413	91.026	148.252			3.423	137.12	144.221	66.62	235.492	202.047			3.423	122.028	93.42	67.27	130.104	47.9287	92.4128	69.243	66.957			3.423	67.665	23.2667	40.2057	119.541	63.2923	68.978
			3.4681	261.202	80.572	16.4099	179.977	146.651			3.4681	90.708	116.543	112.695	171.594	131.524	41.2336	91.872	108.706	90.229	154.767			3.4681	140.311	152.805	69.67	218.703	192.994			3.4681	121.324	85.653	63.715	125.301	52.9279	93.6053	66.137	69.968			3.4681	70.643	23.6162	39.0213	121.36	56.3083	67.418
			3.5131	251.615	80.501	15.5849	178.018	146.913			3.5131	93.682	118.7	112.675	166.07	136.553	39.2161	88.399	110.129	89.466	152.108			3.5131	146.32	155.578	76.78	209.711	202.22			3.5131	121.012	87.207	67.99	123.616	56.7582	100.69	69.493	68.337			3.5131	69.394	22.9715	37.4722	113.232	55.7212	63.914
			3.5581	245.599	80.649	14.6118	189.307	148.806			3.5581	97.639	118.749	112.056	165.323	129.253	44.142	86.913	113.787	85.407	148.463			3.5581	151.237	146.467	68.646	211.735	201.015			3.5581	120.7	92.231	66.654	122.189	62.4275	103.094	70.678	67.244			3.5581	67.857	24.8783	39.5039	113.315	57.3416	63.541
			3.6032	247.786	80.601	17.2508	201.203	147.545			3.6032	101.357	113.652	113.989	166.639	132.838	43.6466	84.229	109.686	88.277	151.42			3.6032	151.05	151.619	76.85	202.606	202.166			3.6032	124.361	93.156	63.997	116.767	59.5016	100.917	68.492	67.626			3.6032	67.417	25.5332	36.1639	110.272	58.1904	63.13
			3.6482	248.539	79.223	16.4953	200.28	145.195			3.6482	102.608	116.728	110.329	162.954	138.148	47.3262	81.027	111.944	88.973	154.918			3.6482	158.56	141.329	84.659	202.107	204.404			3.6482	129.574	100.975	56.624	112.883	58.6294	104.128	66.15	69.363			3.6482	66.037	26.9108	40.8384	102.875	60.5482	65.272
			3.6933	241.7	82.794	16.7519	194.6	136.06			3.6933	102.814	121.231	112.253	161.211	143.978	43.1843	81.802	111.268	92.072	159.507			3.6933	165.251	148.154	84.869	200.56	195.352			3.6933	134.07	97.384	46.652	109.123	60.5492	105.937	68.43	67.042			3.6933	63.73	29.6699	39.2175	99.922	63.0646	70.643
			3.7383	247.185	78.945	16.2178	196.997	128.089			3.7383	104.965	120.797	115.074	167.873	150.045	44.461	79.11	111.038	86.665	144.533			3.7383	173.834	138.723	92.852	194.581	204.329			3.7383	130.261	96.164	43.81	99.048	57.1762	102.832	67.755	66.28			3.7383	62.683	30.8937	39.3856	99.982	67.6821	73.209
			3.7833	250.32	78.451	16.7499	191.517	124.376			3.7833	101.259	115.528	113.121	167.572	150.197	42.1612	82.984	105.978	81.891	153.919			3.7833	175.561	142.007	97.852	195.128	218.947			3.7833	134.224	103.765	44.104	95.784	53.2683	102.216	62.8	69.837			3.7833	61.199	31.6172	40.3806	93.375	69.3791	77.318
			3.8284	255.02	79.684	15.3579	181.828	122.262			3.8284	111.365	122.659	107.046	169.294	158.271	35.6369	83.411	106.366	80.269	156.517			3.8284	166.842	139.24	100.801	200.456	218.478			3.8284	135.799	105.849	41.855	95.018	53.3231	99.4298	57.488	71.2			3.8284	60.985	32.5177	40.1022	94.67	73.2817	78.837
			3.8734	256.942	83.514	15.386	180.141	117.286			3.8734	118.656	116.677	111.004	170.724	172.142	37.1104	86.299	104.573	83.934	157.039			3.8734	161.17	140.729	103.071	202.15	223.24			3.8734	139.687	108.302	47.409	91.478	51.8738	99.2102	59.516	75.019			3.8734	62.896	34.3361	38.7736	94.251	72.8704	81.028
			3.9185	250.422	79.44	15.6015	174.542	113.023			3.9185	119.768	112.189	110.241	171.772	170.309	36.5762	83.714	106.333	78.885	155.604			3.9185	155.112	133.431	93.762	196.419	219.521			3.9185	143.527	104.945	50.161	87.771	50.1932	102.499	62.524	71.15			3.9185	67.788	33.5049	36.8715	95.534	71.0789	83.051
			3.9635	254.217	80.466	13.1072	172.84	112.781			3.9635	122.355	112.5	100.316	170.887	169.935	34.3839	82.766	104.396	79.168	142.568			3.9635	142.784	140.169	95.68	190.058	215.958			3.9635	145.55	103.836	53.485	80.673	50.3205	102.424	61.395	75.634			3.9635	68.76	36.4191	37.3923	100.764	70.8332	81.246
			4.0085	253.721	75.548	13.9652	176.265	115.075			4.0085	127.539	104.55	105.546	173.06	168.788	33.3251	84.322	107.398	83.918	140.458			4.0085	129.135	134.615	90.785	190.072	221.589			4.0085	145.728	106.406	52.898	75.66	48.3818	103.422	66.256	79.955			4.0085	67.778	35.8164	34.6923	104.768	67.6104	74.665
			4.0536	254.741	75.417	16.9864	184.219	115.509			4.0536	132.233	98.841	99.017	166.362	167.181	37.6354	80.643	111.058	78.295	137.151			4.0536	122.424	130.378	95.184	186.683	211.99			4.0536	145.444	105.847	60.075	71.409	50.0557	103.452	70.825	80.597			4.0536	77.4	35.019	41.0305	104.224	67.4966	73.078
			4.0986	246.845	80.157	14.8078	191.125	111.871			4.0986	134.278	100.338	107.031	167.589	166.48	40.6634	84.726	104.542	74.991	148.233			4.0986	117.161	132.294	99.373	184.104	206.951			4.0986	149.497	114.013	62.369	73.982	47.7932	101.746	72.446	84.057			4.0986	75.931	35.1335	38.142	112.341	68.7265	70.3
			4.1437	247.099	79.556	15.0554	192.36	112.717			4.1437	137.835	103.042	110.023	163.811	160.368	37.6065	87.688	101.432	68.922	146.067			4.1437	107.333	125.916	96.452	183.611	205.106			4.1437	149.083	118.33	62.024	71.665	46.1873	102.528	74.495	86.473			4.1437	75.39	36.1315	39.1538	105.485	67.4175	68.466
			4.1887	244.168	74.438	15.1604	208.976	105.606			4.1887	140.143	102.874	103.437	152.986	161.941	39.8636	94.362	99.554	65.174	142.103			4.1887	106.187	109.679	94.574	182.812	204.281			4.1887	146.437	129.482	59.979	69.189	43.6386	101.448	72.15	88.879			4.1887	76.579	39.9808	37.3117	100.897	65.8593	66.754
			4.2337	242.484	76.166	15.7723	212.267	102.412			4.2337	127.827	97.507	97.564	146.583	161.62	41.0321	97.752	92.421	60.063	141.348			4.2337	98.4	108.272	91.512	170.607	205.594			4.2337	141.088	131.641	53.798	70.968	40.9496	104.105	77.8	91.014			4.2337	78.997	40.0124	38.0457	97.065	68.0513	63.201
			4.2788	233.497	76.033	15.9993	213.713	107.155			4.2788	122.73	100.444	97.879	136.893	154.816	42.781	99.934	87.903	62.147	152.156			4.2788	104.607	103.278	88.045	168.704	213.658			4.2788	144.051	137.095	59.117	71.829	40.9203	105.315	80.923	87.348			4.2788	76.497	41.6187	36.3313	96.467	63.5549	65.773
			4.3238	236.779	69.198	15.5751	220.537	105.081			4.3238	115.503	99.173	100.121	133.864	158.349	44.1654	97.455	91.177	63.167	156.441			4.3238	95.726	104.316	86.364	163.352	212.648			4.3238	149.572	137.63	61.624	68.066	40.5056	102.198	86.169	93.595			4.3238	73.157	40.4686	37.9014	89.455	62.6971	67.074
			4.3688	227.602	70.274	15.1367	232.501	108.172			4.3688	100.319	94.763	106.083	125.686	153.304	44.6955	96.56	89.887	58.932	165.171			4.3688	102.566	107.609	85.864	152.866	219.014			4.3688	156.774	141.04	64.848	67.462	40.0648	100.546	91.287	93.628			4.3688	74.374	40.4693	39.5829	83.94	65.6465	68.945
			4.4139	217.635	66.525	15.9329	239.019	110.455			4.4139	90.282	93.902	105.107	116.073	154.1	44.2147	93.316	88.647	56.041	179.612			4.4139	95.075	98.491	87.096	138.404	219.908			4.4139	159.264	144.225	68.05	67.015	42.8849	98.4675	99.236	93.4			4.4139	74.253	43.6775	37.4088	90.043	67.8041	69.744
			4.4589	218.785	60.067	14.8658	234.65	109.279			4.4589	84.644	91.573	100.299	110.24	168.046	42.9897	88.847	88.275	60.308	181.299			4.4589	93.676	102.893	102.616	144.302	217.227			4.4589	159.035	142.337	68.871	65.389	40.2244	97.5028	97.768	95.851			4.4589	74.119	42.6181	39.64	94.175	63.3845	65.141
			4.504	213.913	53.638	14.3161	238.729	107.807			4.504	81.291	85.096	98.1	105.417	170.349	45.5716	86.02	92.664	59.352	180.768			4.504	91.42	109.416	99.517	141.729	217.061			4.504	155.983	144.026	71.762	66.84	43.3587	90.6554	102.668	104.168			4.504	80.047	44.3654	40.4439	94.213	59.7877	66.516
			4.549	211.072	49.342	16.5034	226.403	107.632			4.549	75.831	77.131	91.864	106.869	174.451	47.3864	83.884	94.876	56.957	179.39			4.549	90.981	115.12	93.53	137.826	220.919			4.549	146.891	147.809	70.678	67.306	43.4208	91.8058	104.23	109.372			4.549	77.272	47.2681	40.2243	97.017	53.5575	62.53
			4.594	210.185	49.212	17.3513	220.111	110.776			4.594	66.756	78.584	82.954	107.655	179.555	46.0682	83.427	102.103	57.18	179.132			4.594	87.563	117.736	96.419	140.69	229.371			4.594	144.684	153.758	73.792	65.091	44.1255	88.3265	108.741	107.271			4.594	74.483	45.8805	38.2531	106.099	51.9325	62.145
			4.6391	213.542	41.521	15.7791	224.052	114.076			4.6391	64.62	73.417	82.152	106.983	193.576	46.6996	80.69	104.775	61.319	180.161			4.6391	81.461	127.501	98.045	140.166	242.915			4.6391	137.958	152.222	72.211	59.413	45.1793	87.3062	112.549	111.683			4.6391	75.73	44.4571	38.9016	111.006	51.1559	64.334
			4.6841	216.13	41.583	15.5134	211.732	119.772			4.6841	61.484	71.056	74.729	104.477	199.197	48.5772	83.22	113.579	61.705	172.615			4.6841	77.64	140.899	100.759	138.708	240.249			4.6841	131.134	149.147	72.845	59.951	47.4793	87.8437	112.36	105.843			4.6841	72.948	45.6291	40.4931	120.988	47.324	63.769
			4.7292	217.591	39.906	16.2157	209.715	121.403			4.7292	57.614	71.414	72.214	105.813	210.413	46.4093	87.368	120.653	64.693	179.315			4.7292	84.724	139.286	94.259	136.981	244.599			4.7292	131.547	150.274	71.656	58.545	44.0834	84.1451	113.248	99.842			4.7292	75.299	44.0217	41.6533	124.412	46.9437	61.167
			4.7742	217.644	40.573	15.3613	205.017	124.548			4.7742	53.369	71.275	63.161	106.561	230.221	47.3382	94.285	127.486	71.756	174.285			4.7742	87.634	141.268	96.456	143.335	254.107			4.7742	134.107	144.503	71.529	55.938	42.1247	85.0126	114.854	98.357			4.7742	76.272	44.5587	44.9592	128.234	46.0587	60.728
			4.8192	225.954	40.862	16.3602	202.892	127.438			4.8192	51.041	71.667	64.942	101.976	249.006	40.8609	97.224	128.88	74.017	157.378			4.8192	94.263	141.755	107.574	146.45	268.432			4.8192	135.789	138.186	72.061	57.244	41.7449	83.8579	116.501	91.046			4.8192	75.409	44.4532	46.6657	126.978	50.7646	58.971
			4.8643	223.807	44.492	17.2907	206.066	136.53			4.8643	51.638	71.621	72.011	94.977	265.129	42.8722	89.502	130.095	81.477	153.369			4.8643	89.881	149.054	102.017	147.005	271.072			4.8643	139.599	130.968	71.011	54.033	43.991	79.0695	121.466	85.892			4.8643	79.389	42.4515	48.5781	115.948	49.4385	59.88
			4.9093	215.375	43.529	18.0263	200.378	140.203			4.9093	43.604	67.441	77.186	91.456	270.087	40.1835	93.281	130.269	77.355	141.857			4.9093	91.248	135.069	102.099	147.805	274.341			4.9093	141.66	132.621	71.865	51.104	42.4212	77.7555	121.341	85.956			4.9093	82.004	37.7555	51.9149	114.773	53.9102	60.685
			4.9544	204.454	46.117	18.4308	195.459	146.739			4.9544	37.164	75.331	73.921	85.724	278.275	44.3202	96.285	132.945	80.199	135.439			4.9544	100.611	142.4	107.402	146.046	284.806			4.9544	142.718	128.41	72.709	52.585	42.9609	79.7677	127.984	88.62			4.9544	83.454	36.2798	51.8206	109.399	55.1961	61.56
			4.9994	203.615	46.626	19.2617	196.14	152.515			4.9994	35.891	73.722	74.945	77.024	282.875	45.9949	93.06	128.031	87.083	126.121			4.9994	99.911	132.434	102.382	138.836	291.327			4.9994	141.812	128.994	71.089	46.992	42.9562	80.3255	126.946	90.473			4.9994	86.985	34.0672	51.0203	101.5	57.6324	61.783
			5.0444	196.536	51.003	18.4009	187.164	166.255			5.0444	33.067	72.147	77.623	69.639	289.071	46.052	92.219	128.556	89.15	115.858			5.0444	103.562	135.191	96.786	142.066	294.731			5.0444	135.238	127.664	65.708	45.16	45.7671	83.0392	130.766	89.627			5.0444	91.592	32.5097	57.3033	99.211	61.0839	60.476
			5.0895	202.993	50.354	18.6757	179.104	169.544			5.0895	33.968	72.108	85.1	60.465	296.094	46.9946	84.608	125.7	88.34	113.22			5.0895	108.661	134.657	86.015	144.006	305.595			5.0895	132.231	126.382	58.957	40.639	45.9137	85.0275	128.113	91.508			5.0895	89.779	32.1828	60.0444	91.364	63.0084	62.554
			5.1345	197.952	53.089	19.1837	185.307	172.136			5.1345	34.183	74.159	88.142	57.617	286.828	51.6443	73.466	121.919	85.853	111.555			5.1345	116.999	130.213	84.205	149.265	310.157			5.1345	133.655	125.75	55.256	40.425	47.2949	87.6396	126.747	87.98			5.1345	96.223	28.8411	58.4692	93.878	64.5977	64.698
			5.1796	202.568	51.68	17.1341	175.048	172.793			5.1796	38.615	80.739	91.426	59.692	282.359	54.9928	69.694	115.299	84.017	103.199			5.1796	114.752	124.011	72.426	153.485	307.482			5.1796	136.725	124.107	52.372	40.951	46.8867	88.1665	124.201	89.388			5.1796	97.573	25.229	59.2686	88.6	69.3479	67.475
			5.2246	206.176	52.436	18.4376	173.226	169.64			5.2246	41.009	84.423	92.823	54.955	280.213	51.6392	62.058	113.177	80.564	100.108			5.2246	116.08	114.806	61.443	170.025	303.585			5.2246	137.488	133.705	47.385	44.593	52.7722	86.1459	125.134	89.328			5.2246	99.543	23.2352	61.3289	91.15	73.1968	68.828
			5.2696	203.256	57.136	18.6485	173.63	171.912			5.2696	42.546	87.65	88.473	51.914	263.803	45.2493	56.143	108.039	79.243	98.213			5.2696	120.398	125.348	60.2	167.472	305.675			5.2696	138.601	132.738	44.661	49.773	49.5928	83.8132	121.172	86.554			5.2696	108.246	21.8247	61.0922	88.37	74.4024	66.93
			5.3147	205.987	56.23	17.7476	173.296	179.378			5.3147	48.206	92.482	87.046	56.074	261.225	45.3427	50.216	101.616	76.037	95.816			5.3147	127.582	118.338	59.012	162.247	302.967			5.3147	136.367	134.547	40.553	52.364	50.1514	84.8102	121.377	82.019			5.3147	107.606	20.4602	60.7126	85.485	76.6518	72.716
			5.3597	209.892	55.381	17.5582	182.148	178.463			5.3597	54.683	96.52	89.441	54.268	251.397	49.2801	48.618	97.141	76.642	88.4			5.3597	125.652	118.126	55.511	157.932	304.546			5.3597	136.979	139.033	43.368	54.996	48.2112	81.9318	119.245	74.012			5.3597	108.672	21.0994	63.349	85.279	83.3441	70.566
			5.4048	221.318	55.718	16.3815	180.151	177.978			5.4048	57.573	92.516	94.173	53.891	244.45	47.8065	45.869	96.467	73.11	82.31			5.4048	118.312	123.066	54.856	153.579	306.095			5.4048	133.855	138.549	41.72	59.143	47.208	80.0319	117.033	71.274			5.4048	113.903	18.3337	65.5078	78.776	85.2498	70.114
			5.4498	230.842	54.589	19.2002	187.031	180.455			5.4498	59.363	91.791	94.378	49.644	234.873	48.9923	48.6	91.484	72.518	86.224			5.4498	114.744	128.597	54.459	157.357	310.813			5.4498	131.902	145.982	46.712	58.66	48.6757	80.074	124.413	63.484			5.4498	109.155	17.8262	65.4356	77.89	80.4092	72.483
			5.4948	248.637	53.64	17.9261	198.452	187.102			5.4948	65.138	82.192	95.349	47.574	226.076	44.1859	50.206	93.585	72.473	96.981			5.4948	111.386	125.675	56.874	155.758	319.583			5.4948	134.733	149.77	50.449	63.151	49.2044	79.3397	125.922	59.774			5.4948	112.008	20.5749	69.1728	75.357	89.5089	71.01
			5.5399	261.176	52.094	17.3413	203.56	188.341			5.5399	66.329	79.596	100.162	46.957	226.305	48.0799	54.551	90.944	74.424	95.655			5.5399	108.839	125.987	58.152	164.188	308.672			5.5399	126.947	152.847	55.908	58.123	44.1454	77.9924	126.103	59.316			5.5399	115.791	18.3119	64.9573	70.329	99.2953	70.488
			5.5849	262.065	50.386	16.744	216.044	195.75			5.5849	67.131	72.113	108.778	42.272	226.353	43.2371	54.336	84.854	74.825	96.395			5.5849	97.688	136.147	57.722	163.802	319.836			5.5849	125.466	157.9	53.022	56.769	44.7187	77.5807	129.189	56.726			5.5849	109.88	20.5424	62.0572	67.307	95.8641	69.704
			5.63	264.856	49.809	17.8779	217.309	196.569			5.63	70.237	65.37	107.778	46.301	226.862	45.5068	62.659	87.222	81.14	101.325			5.63	109.051	141.823	58.196	159.116	310.835			5.63	122.737	158.069	56.556	58.408	48.9339	73.9788	127.441	54.185			5.63	112.811	18.2097	62.1257	58.637	102.023	67.208
			5.675	258.278	43.263	18.4717	220.723	194.837			5.675	74.428	59.866	116.969	48.228	228.768	47.2526	60.899	85.156	87.974	95.117			5.675	108.052	145.822	59.217	153.479	301.817			5.675	117.561	164.057	54.925	55.466	47.879	75.5996	127.786	52.367			5.675	111.48	17.6946	59.7485	54.479	109.325	64.709
			5.72	259.223	43.063	19.3831	223.731	188.534			5.72	73.921	61.279	113.132	51.055	230.437	52.5249	63.79	80.134	91.914	91.965			5.72	106.171	148.585	71.855	144.138	300.772			5.72	120.264	168.183	55.455	52.467	47.8235	76.0794	127.689	52.742			5.72	109.574	17.0819	60.2576	51.994	109.108	69.603
			5.7651	255.356	41.541	17.2482	226.275	187.405			5.7651	74.339	60.631	109.438	57.975	237.506	56.5123	66.807	77.371	85.3	92.714			5.7651	108.85	155.482	69.152	136.967	295.795			5.7651	115.726	161.494	52.411	51.189	48.9275	75.448	128.153	55.153			5.7651	106.534	20.0761	65.6531	53.947	115.624	71.476
			5.8101	262.5	41.171	16.2402	217.762	179.102			5.8101	79.68	64.421	111.769	58.469	235.551	59.2523	67.818	79.686	87.093	89.385			5.8101	111.549	161.95	77.898	134.589	290.452			5.8101	118.267	162.081	49.662	47.459	48.3568	76.8234	126.098	54.771			5.8101	105.923	16.175	67.1877	51.683	113.472	71.98
			5.8552	261.203	42.264	15.694	212.094	170.971			5.8552	75.839	59.278	113.552	61.125	223.462	64.1373	71.544	79.727	88.821	86.461			5.8552	106.582	165.371	83.393	139.757	288.465			5.8552	110.793	163.467	43.686	46.334	42.3075	76.1996	125.961	51.721			5.8552	99.226	17.1835	62.7972	52.951	111.388	73.772
			5.9002	258.296	42.156	15.6926	199.931	163.169			5.9002	74.92	65.945	104.381	66.275	219.121	59.9444	69.385	79.835	92.079	85.598			5.9002	107.773	163.276	95.088	133.987	287.657			5.9002	107.086	162.82	41.197	44.18	43.1079	71.6352	124.973	53.371			5.9002	100.886	16.2432	59.821	53.965	103.35	75.593
			5.9452	263.499	45.702	15.7949	190.62	156.262			5.9452	73.511	63.885	98.6	66.319	209.721	58.1326	68.663	77.929	92.709	90.293			5.9452	105.134	169.43	101.581	132.194	287.321			5.9452	102.107	155.451	40.146	44.273	43.8903	70.3273	127.113	52.979			5.9452	101.521	17.1066	60.4149	49.307	98.5007	73.363
			5.9903	258.153	46.176	16.1204	180.62	150.849			5.9903	76.624	66.105	98.551	70.604	205.455	53.2835	72.647	77.431	95.427	92.839			5.9903	101.797	172.838	106.654	126.605	283.982			5.9903	94.981	154.233	35.292	44.866	44.49	65.8377	128.777	48.096			5.9903	103.524	16.4778	56.6334	46.296	92.1014	69.151
			6.0353	250.512	45.417	14.5063	166.39	142.614			6.0353	80.566	71.159	89.279	67.165	207.377	53.796	73.735	78.695	99.966	91.059			6.0353	108.588	167.273	111.664	119.226	282.209			6.0353	97.593	156.991	35.782	44.227	43.0208	68.6634	128.804	47.766			6.0353	96.437	15.758	55.9609	44.041	90.265	65.735
			6.0804	250.568	45.604	15.0087	162.688	143.963			6.0804	82.263	65.65	92.393	65.374	202.064	52.9665	71.8	77.785	104.227	93.82			6.0804	101.493	170.65	107.899	104.457	279.778			6.0804	98.74	155.044	35.509	42.74	44.5103	67.0809	123.378	44.415			6.0804	98.123	18.3805	52.0797	47.644	83.8175	61.221
			6.1254	260.985	49.545	14.7681	155.301	142.349			6.1254	80.043	65.591	98.643	62.634	198.955	52.7446	72.569	76.489	108.022	92.608			6.1254	108.383	168.923	108.807	105.038	268.187			6.1254	101.577	156.064	34.538	43.66	44.4582	68.5888	125.327	43.024			6.1254	99.589	17.3749	47.5007	48.428	77.6028	59.935
			6.1704	263.984	45.255	15.7023	148.999	142.848			6.1704	80.371	53.095	94.041	66.513	195.444	53.8563	76.609	76.023	111.139	91.841			6.1704	106.951	169.581	117.322	98.029	257.536			6.1704	104.016	160.966	39.711	43.627	44.7757	69.1818	124.174	42.415			6.1704	101.053	18.1343	48.0821	46.463	78.3742	59.742
			6.2155	267.337	47.191	16.2541	143.912	144.844			6.2155	84.772	58.024	91.557	61.634	194.92	55.7991	81.792	69.234	110.79	88.803			6.2155	114.313	169.522	124.434	89.704	245.18			6.2155	112.219	163.444	39.171	48.516	43.4433	68.9647	125.198	41.401			6.2155	102.116	17.0307	47.923	48.787	72.4815	62.499
			6.2605	265.766	45.345	15.631	136.116	149.937			6.2605	85.791	58.098	89.246	59.888	187.885	54.2325	82.91	72.942	106.607	92.297			6.2605	122.968	174.696	129.844	87.634	234.934			6.2605	117.533	170.902	39.89	47.285	47.2857	72.8334	120.322	38.445			6.2605	100.002	16.4924	50.1616	50.243	68.6422	63.266
			6.3056	283.601	43.872	15.1714	144.364	154.883			6.3056	84.572	54.856	90.497	59.971	189.302	59.4597	87.93	78.065	106.612	94.701			6.3056	121.622	174.192	139.385	87.833	225.17			6.3056	121.998	172.743	37.059	47.925	44.7227	72.1725	115.571	41.907			6.3056	97.372	16.6883	48.8619	59.333	67.6132	66.203
			6.3506	284.485	42.289	14.4276	140.137	161.536			6.3506	83.199	61.511	88.934	63.311	188.26	64.442	92.808	69.533	102.181	99.043			6.3506	125.692	171.676	143.48	86.351	216.74			6.3506	124.066	176.569	40.942	51.629	44.0044	71.363	117.241	43.169			6.3506	94.28	16.4917	46.2888	61.813	65.8204	70.918
			6.3956	280.45	46.053	16.4141	134.587	165.836			6.3956	83.171	59.646	81.995	63.716	192.026	66.5743	93.05	74.481	104.465	103.875			6.3956	135.672	156.027	145.322	88.291	215.736			6.3956	122.656	183.372	37.886	54.352	45.5928	71.8321	110.162	47.059			6.3956	88.482	17.7378	49.4624	63.852	66.3346	73.363
			6.4407	282.563	49.954	14.7048	135.99	166.182			6.4407	81.247	60.243	77.845	61.7	184.93	67.6093	99.202	73.466	100.196	107.482			6.4407	139.486	147.875	152.288	91.298	214.69			6.4407	123.393	189.303	36.397	56.148	45.8369	72.2334	104.026	50.162			6.4407	88.277	15.8078	49.6422	58.389	69.3102	73.978
			6.4857	272.758	50.311	14.6229	136.668	166.873			6.4857	75.07	58.574	69.426	60.452	197.179	69.4649	102.637	78.374	99.358	119.835			6.4857	149.281	140.793	158.006	96.721	215.78			6.4857	128.12	192.351	34.273	57.448	44.6269	73.3002	98.641	55.575			6.4857	88.778	16.7064	44.9778	57.096	67.3298	74.939
			6.5308	272.811	54.51	16.7991	134.932	171.436			6.5308	76.129	56.349	75.177	63.714	199.765	69.3065	105.483	79.135	102.818	123.231			6.5308	159.028	131.496	159.673	92.608	213.34			6.5308	124.876	198.98	35.855	57.592	44.9942	74.2643	95.343	57.622			6.5308	83.331	18.1821	45.8673	58.753	69.1878	76.377
			6.5758	267.67	59.03	15.7805	141.299	176.473			6.5758	81.494	54.931	80.302	60.08	196.516	60.938	105.925	76.824	99.856	118.324			6.5758	169.761	124.895	163.428	97.889	207.398			6.5758	125.575	198.425	33.448	59.288	44.1096	74.987	96.942	59.817			6.5758	78.328	18.9372	42.8527	50.461	71.5763	73.376
			6.6208	269.667	63.712	16.3969	144.839	179.087			6.6208	76.359	55.5	84.746	59.768	195.799	56.1639	104.541	72.786	94.521	120.875			6.6208	179.058	131.857	165.79	105.651	200.926			6.6208	118.788	207.428	30.936	62.661	45.3792	73.8061	91.153	62.956			6.6208	75.927	18.9538	41.4454	48.026	74.5558	74.686
			6.6659	276.955	68.54	16.0804	145.565	186.232			6.6659	74.168	59.46	87.144	51.722	198.494	53.2058	106.506	71.246	90.163	112.499			6.6659	187.332	128.227	173.542	103.084	198.509			6.6659	115.896	201.936	35.233	62.389	46.0358	75.8922	90.749	63.744			6.6659	75.604	18.2974	41.1296	49.758	73.5232	81.129
			6.7109	283.083	66.498	15.5628	154.096	194.554			6.7109	74.915	63.831	90.046	52.981	193.5	45.0243	104.022	64.693	92.099	113.97			6.7109	190.111	131.157	173.329	108.018	188.955			6.7109	117.908	206.216	35.825	61.18	42.8678	75.7823	85.14	63.87			6.7109	76.41	18.2445	38.574	49.687	74.5608	83.941
			6.756	282.118	70.102	17.3056	157.748	196.093			6.756	73.502	71.699	90.32	49.786	183.549	40.6739	101.947	69.176	87.24	114.535			6.756	191.054	127.046	173.662	108.941	181.97			6.756	117.706	200.552	35.972	61.542	40.0851	77.8362	80.5	64.611			6.756	78.133	21.2585	39.3829	48.864	76.2284	78.588
			6.801	284.761	72.145	16.3847	160.278	195.403			6.801	74.804	78.244	90.712	49.465	182.299	38.5254	92.853	63.604	85.061	123.284			6.801	190.081	137.413	175.502	119.34	170.554			6.801	113.798	199.125	34.067	59.176	40.1357	76.76	81.425	62.637			6.801	71.524	21.0127	39.726	44.744	72.4856	82.019
			6.846	284.745	70.781	15.8472	166.316	200.121			6.846	74.492	84.964	89.292	50.848	178.347	36.0343	90.208	54.976	92.459	126.072			6.846	196.068	131.915	171.688	112.461	163.445			6.846	117.395	194.043	30.024	59.056	39.3752	76.1603	76.415	65.49			6.846	72.909	19.1057	39.7533	47.371	69.2213	85.998
			6.8911	293.963	72.682	15.9091	169.39	199.855			6.8911	73.586	87.301	87.975	48.84	171.381	38.7726	91.027	54.888	95.807	122.308			6.8911	190.152	135.688	168.394	116.638	163.851			6.8911	116.608	194.795	27.451	59.234	38.4966	77.269	75.309	62.811			6.8911	72.55	19.3718	40.2782	49.364	69.386	84.239
			6.9361	287.046	74.629	16.9794	166.218	194.645			6.9361	74.163	85.339	93.255	53.069	179.14	39.4339	95.197	54.844	94.042	126.212			6.9361	192.03	130.718	164.435	112.945	162.673			6.9361	116.224	203.8	28.424	58.529	41.5339	80.0884	74.662	63.705			6.9361	69.932	19.9008	40.2648	47.637	67.8275	83.935
			6.9812	294.191	76.457	15.4437	169.747	180.363			6.9812	74.22	88.327	95.447	56.038	169.503	39.7784	97.64	52.276	99.469	129.339			6.9812	201.205	129.955	168.13	120.211	172.322			6.9812	117.598	204.329	29.28	62.215	37.5114	79.3475	73.737	65.243			6.9812	76.159	20.4745	41.1006	52.435	70.396	79.72
			7.0262	300.983	76.039	15.3765	164.598	170.59			7.0262	78.801	83.572	93.794	57.118	168.456	39.5301	104.138	50.918	97.777	124.657			7.0262	194.312	121.616	169.13	121.743	178.329			7.0262	124.963	206.4	30.19	58.777	38.7739	77.4681	76.113	65.019			7.0262	76.116	19.2919	39.5912	56.133	66.9988	79.678
			7.0712	304.722	76.729	13.5323	156.52	163.129			7.0712	76.832	79.329	93.857	58.66	164.947	45.3568	106.86	49.536	101.274	128.693			7.0712	190.888	130.138	174.928	123.99	179.285			7.0712	125.531	205.022	33.902	56.626	39.3946	79.6828	77.827	65.963			7.0712	74.76	18.2449	39.6826	58.014	70.5341	81.217
			7.1163	312.817	79.788	15.7526	148.612	158.366			7.1163	77.954	74.325	93.825	61.363	165.827	42.89	105.635	50.744	106.254	124.392			7.1163	187.829	125.122	173.877	129.882	187.143			7.1163	131.424	204.858	37.287	58.867	40.6191	78.8747	80.565	70.854			7.1163	76.216	17.8762	42.728	62.997	69.7569	82.313
			7.1613	307.293	85.386	13.143	151.672	149.276			7.1613	78.044	72.798	92.861	64.478	164.495	43.2676	103.258	60.02	104.061	127.976			7.1613	181.76	126.254	184.393	130.972	182.98			7.1613	130.947	201.596	36.77	60.423	41.2443	78.3038	81.671	72.968			7.1613	76.472	16.644	40.9771	62.139	63.9329	85.569
			7.2063	302.912	82.631	15.5118	150.717	140.175			7.2063	75.195	75.705	90.603	62.561	165.87	42.4543	102.787	63.221	106.212	128.08			7.2063	173.705	137.488	189.887	129.009	176.415			7.2063	131.562	200.767	35.627	63.034	40.1262	81.4456	79.509	74.664			7.2063	76.154	18.241	41.6522	69.348	61.9499	83.194
			7.2514	286.015	83.983	14.26	147.508	130.414			7.2514	79.522	74.617	96.947	61.939	169.894	41.3447	105.514	70.198	109.069	126.171			7.2514	168.385	147.667	195.197	127.764	167.421			7.2514	133.186	192.618	31.806	62.463	39.7748	79.7597	78.847	77.481			7.2514	81.185	20.7162	41.9159	74.353	56.692	89.201
			7.2964	274.547	85.17	14.2635	153.572	121.322			7.2964	77.94	74.829	101.714	61.166	179.19	39.4066	104.338	67.469	111.976	119.691			7.2964	168.807	157.883	193.534	136.458	157.986			7.2964	129.246	194.653	29.2	63.866	37.4698	81.6978	75.893	80.745			7.2964	83.051	19.9577	41.286	75.195	51.2627	91.748
			7.3415	259.017	85.978	13.2485	161.461	112.576			7.3415	76.647	76.026	101.592	62.453	174.533	39.7007	107.619	70.493	107.885	114.758			7.3415	171.897	161.085	193.062	129.106	156.544			7.3415	133.55	188.751	28.16	64.427	36.3339	84.0503	75.628	81.211			7.3415	84.053	23.9759	43.4454	74.059	52.6008	97.418
			7.3865	240.024	90.07	15.108	172.104	102.998			7.3865	85.734	76.513	105.775	57.206	166.772	39.1671	111.045	73.081	106.25	111.849			7.3865	182.188	163.381	187.227	132.352	167.304			7.3865	132.163	184.578	24.911	63.208	37.0371	87.2505	71.936	84.356			7.3865	85.078	22.7398	44.2901	76.727	49.3127	100.355
			7.4315	224.824	87.388	13.7635	177.771	101.137			7.4315	89.054	76.265	111.984	57.884	175.553	41.1899	111.646	74.12	106.667	107.77			7.4315	166.37	167.213	171.921	137.802	166.127			7.4315	136.162	185.418	21.699	60.865	41.6414	87.2512	68.942	84.897			7.4315	86.123	22.3175	40.0905	76.396	47.8592	101.123
			7.4766	209.605	86.681	12.9737	181.106	93.585			7.4766	86.128	78.896	109.346	51.575	171.741	40.5504	116.521	71.21	104.442	106.592			7.4766	173.367	168.21	162.538	139.275	161.541			7.4766	138.006	192.455	24.629	57.573	45.0358	87.2868	72.81	86.594			7.4766	89.165	22.7239	39.6852	76.742	49.4659	99.253
			7.5216	192.682	90.43	12.1315	183.871	93.757			7.5216	89.759	78.258	111.464	46.965	175.085	39.9771	114.478	75.663	103.225	93.677			7.5216	172.542	166.986	153.427	128.206	154.628			7.5216	139.395	197.585	27.058	56.37	46.3739	83.6608	72.193	92.157			7.5216	89.174	23.8648	41.8724	79.978	49.5702	97.394
			7.5667	174.318	86.326	14.2725	189.635	93.417			7.5667	93.188	91.828	107.169	41.318	181.134	36.0075	112.057	77.447	95.775	88.906			7.5667	171.825	159.504	140.212	129.573	151.724			7.5667	141.966	211.836	27.423	53.405	50.3317	81.753	76.373	93.222			7.5667	85.546	26.1248	39.5319	78.352	46.69	96.254
			7.6117	156.879	85.979	13.7716	196.306	88.467			7.6117	94.555	92.015	104.209	38.43	182.63	34.0037	111.896	81.31	92.652	85.653			7.6117	173.461	147.204	127.924	121.983	152.796			7.6117	146.92	219.315	28.033	48.29	54.6738	79.0787	72.474	92.586			7.6117	86.34	28.1927	41.7559	74.336	50.2452	95.911
			7.6567	149.85	82.413	14.8454	193.445	91.128			7.6567	92.515	99.289	106.973	38.13	181.738	32.9061	108.575	84.613	91.552	76.186			7.6567	166.796	144.4	113.908	117.178	157.904			7.6567	151.614	230.367	29.878	51.32	56.0817	79.8268	68.448	94.896			7.6567	86.639	29.5156	40.2588	71.748	48.3584	95.62
			7.7018	140.23	87.387	16.5936	194.883	89.671			7.7018	93.555	102.143	103.676	39.591	189.388	29.6502	104.338	87.735	89.174	76.264			7.7018	168.046	138.841	101.579	106.354	154.477			7.7018	151.7	244.942	27.043	53.105	55.4959	78.1653	69.608	96.558			7.7018	83.768	28.725	41.3519	71.7	43.1614	90.628
			7.7468	132.726	88.542	16.8286	190.484	90.287			7.7468	90.98	100.004	104.823	39.421	183.96	29.7439	97.54	85.142	90.816	78.999			7.7468	162.913	139.254	95.28	109.181	155.67			7.7468	152.085	250.447	23.893	52.856	54.9775	78.9168	69.479	100.592			7.7468	83.691	28.2901	40.463	73.4	40.0018	93.705
			7.7919	141.335	89.566	14.3048	194.995	88.02			7.7919	89.445	97.539	103.717	43.936	178.754	31.3589	95.924	85.276	88.716	77.118			7.7919	166.778	128.671	87.425	106.986	160.841			7.7919	155.742	265.008	22.198	50.887	55.3106	86.9776	63.4	96.264			7.7919	90.31	28.5661	38.2147	79.035	37.467	89.27
			7.8369	146.843	92.593	14.2823	199.282	86.775			7.8369	91.514	94.382	98.733	43.837	170.071	31.3426	94.333	83.794	91.441	85.51			7.8369	162.172	122.533	82.322	106.894	163.46			7.8369	159.137	269.793	21.202	56.496	56.9686	87.2643	59.991	92.336			7.8369	91.985	27.818	42.2697	85.12	38.4521	82.209
			7.8819	156.54	90.243	15.1643	195.943	90.507			7.8819	93.62	87.548	89.108	43.641	171.706	28.3393	88.406	85.537	91.56	86.86			7.8819	158.898	118.904	76.483	111.257	165.07			7.8819	161.833	286.464	23.669	58.377	59.0802	87.3619	64.756	92.335			7.8819	94.622	27.4238	42.2788	88.694	36.1684	80.236
			7.927	163.205	90.069	15.1199	197.625	91.828			7.927	92.508	85.756	95.393	44.227	178.755	32.0807	90.592	80.169	92.794	93.763			7.927	153.888	115.54	75.955	120.282	167.296			7.927	165.1	309.202	23.538	60.841	61.24	84.1927	66.853	92.179			7.927	103.331	28.9614	42.1838	91.803	39.3754	81.949
			7.972	169.341	90.864	14.7991	191.61	92.258			7.972	97.753	82.192	89.914	44.422	178.108	36.2518	87.657	77.29	95.741	103.864			7.972	148.588	120.018	63.727	128.141	166.289			7.972	167.711	310.063	26.198	60.568	66.1022	82.8186	69.839	87.367			7.972	105.613	27.9658	41.0048	94.012	37.6929	79.597
			8.0171	174.642	90.944	14.4837	187.778	94.068			8.0171	104.11	78.381	92.21	47.28	167.725	36.6739	85.129	79.474	97.864	114.221			8.0171	143.372	124.638	64.962	137.631	160.363			8.0171	176.261	328.322	30.065	64.096	69.1437	83.0262	73.618	85.349			8.0171	107.932	26.6097	39.8011	92.16	39.3969	83.8
			8.0621	181.326	90.455	15.4409	187.741	91.256			8.0621	105.47	75.617	93.324	50.154	181.229	37.9384	86.562	76.163	99.494	115.655			8.0621	134.522	125.756	65.803	147.125	165.769			8.0621	185.519	334.435	29.773	64.426	73.97	79.5924	80.311	82.63			8.0621	110.255	25.6044	41.4557	91.378	38.9873	91.447
			8.1071	184.185	92.331	15.4051	189.694	91.753			8.1071	106.725	80.68	94.211	55.255	198.507	42.7296	88.882	75.061	98.984	115.496			8.1071	124.612	132.659	63.789	156.298	164.321			8.1071	188.694	336.68	31.319	57.776	75.5441	75.0665	83.627	83.052			8.1071	117.012	25.9397	45.0045	84.804	35.2691	92.907
			8.1522	185.106	92.474	15.8902	190.199	94.306			8.1522	112.29	77.318	89.137	62.717	201.993	46.518	87.624	82.958	98.371	113.092			8.1522	120.87	122.062	56.876	159.334	149.073			8.1522	192.898	334.883	29.969	58.15	76.875	73.8314	85.276	81.5			8.1522	118.517	27.0671	45.1068	81.603	34.2738	99.513
			8.1972	183.159	98.983	17.1835	178.05	95.521			8.1972	109.73	80.213	86.759	61.207	200.38	50.8032	87.676	74.831	101.191	116.862			8.1972	115.527	123.093	62.075	159.901	145.083			8.1972	194.409	329.063	35.144	57.633	80.0659	71.6628	78.515	83.304			8.1972	118.441	26.6949	45.8109	79.091	34.1531	100.216
			8.2423	181.168	102.926	16.8917	171.934	95.682			8.2423	106.591	86.214	85.942	63.551	201.111	52.4625	83.741	70.131	98.372	119.749			8.2423	109.993	131.509	63.458	156.98	134.907			8.2423	196.44	328.477	38.082	65.153	80.5143	69.0098	74.503	85.306			8.2423	121.607	25.3099	48.3608	73.537	30.0796	101.541
			8.2873	170.351	107.125	17.5804	167.807	94.872			8.2873	105.551	90.269	81.855	66.026	197.532	58.1865	79.546	67.223	100.963	119.924			8.2873	113.38	132.598	57.722	162.937	126.588			8.2873	202.217	328.307	40.505	52.917	81.9462	63.8296	71.617	84.798			8.2873	121.37	25.1305	46.8431	71.817	30.9519	99.147
			8.3323	164.896	111.372	18.9735	166.09	95.841			8.3323	101.745	90.074	77.794	62.099	192.185	58.0872	76.497	65.761	111.75	123.015			8.3323	103.693	130.099	62.461	157.498	123.768			8.3323	210.472	322.864	43.589	47.319	83.285	58.7076	71.686	82.674			8.3323	120.425	24.3071	47.768	72.561	27.2552	96.416
			8.3774	152.273	117.596	17.2792	158.473	97.933			8.3774	101.424	90.871	70.209	62.753	188.129	58.1698	67.775	58.558	118.654	130.532			8.3774	99.989	134.094	69.697	154.646	118.669			8.3774	214.643	319.935	46.588	46.918	84.843	60.8387	66.221	83.471			8.3774	125.145	23.3658	44.2505	70.787	25.1904	96.721
			8.4224	151.247	121.81	17.4001	148.547	97.533			8.4224	96.764	95.033	72.548	61.606	172.526	57.8986	68.964	56.945	127.685	138.298			8.4224	103.732	131.088	74.067	154.396	120.331			8.4224	225.016	313.172	46.05	44.999	82.7471	62.9208	65.254	80.436			8.4224	121.828	23.1892	44.9788	70.533	26.9936	93.116
			8.4675	143.95	122.98	17.2454	144.082	98.92			8.4675	96.58	87.428	76.132	56.428	164.67	58.8419	67.645	60.191	139.227	152.179			8.4675	97.8	135.41	73.049	149.974	115.605			8.4675	225.46	316.757	44.891	41.241	79.7833	64.2267	65.238	81.289			8.4675	126.372	23.6156	42.6722	69.909	31.596	93.616
			8.5125	142.032	126.189	18.9072	146.856	97.72			8.5125	92.956	85.415	66.762	56.754	158.17	61.5015	72.089	59.2	147.384	164.835			8.5125	104.82	135.45	72.104	145.551	111.802			8.5125	230.896	320.964	48.179	40.527	76.7734	63.7669	61.455	75.952			8.5125	126.17	25.5163	42.5862	70.241	32.8293	93.115
			8.5575	135.819	128.708	18.5442	137.791	99.46			8.5575	93.022	83.739	65.815	64.465	148.724	62.5569	83.764	53.14	143.656	166.721			8.5575	103.72	125.517	71.396	141.658	111.504			8.5575	227.146	319.378	44.399	37.865	75.2309	62.634	60.938	75.31			8.5575	129.965	23.2898	39.6758	71.265	35.6589	91.861
			8.6026	139.135	132.653	19.21	138.237	99.36			8.6026	93.214	86.46	69.947	64.852	139.925	63.5773	92.915	52.407	139.519	169.385			8.6026	101.322	125.545	75.723	144.126	103.717			8.6026	223.842	314.102	42.39	37.272	74.101	59.3735	59.313	73.616			8.6026	127.677	21.1032	39.9958	75.062	40.793	94.668
			8.6476	141.303	132.966	18.1872	138.949	96.714			8.6476	94.575	87.939	66.868	63.167	129.573	67.4965	101.126	51.408	126.263	184.25			8.6476	109.123	120.085	68.748	146.401	102.564			8.6476	227.581	312.671	37.22	38.085	73.7395	61.692	53.527	74.64			8.6476	128.877	19.3227	37.4794	73.529	41.8227	96.062
			8.6927	142.654	130.904	19.6975	140.104	95.348			8.6927	94.476	89.966	59.491	67.063	119.004	68.5845	103.063	51.117	115.394	193.425			8.6927	118.46	126.012	65.388	143.799	102.285			8.6927	222.128	316.256	35.775	38.77	68.5514	56.9487	48.479	68.257			8.6927	132.91	20.6933	38.5188	76.141	44.2377	96.804
			8.7377	144.256	129.187	21.3977	148.033	94.659			8.7377	93.13	89.416	59.523	65.964	123.082	63.5152	107.39	49.331	107.632	201.648			8.7377	121.691	128.355	63.03	139.208	104.093			8.7377	215.257	321.578	31.713	38.719	69.4663	56.517	50.703	65.095			8.7377	140.063	20.0669	40.0286	79.432	48.9269	97.537
			8.7827	150.183	128.539	18.4322	153.368	91.328			8.7827	90.499	96.42	60.236	67.797	118.821	59.0699	103.792	47.802	106.888	217.184			8.7827	125.462	129.167	65.45	138.304	90.914			8.7827	211.419	333.092	29.546	40.801	68.7028	59.2267	49.051	62.158			8.7827	140.305	21.1893	37.5479	81.618	48.1767	91.761
			8.8278	147.463	131.02	20.2116	163.249	95.817			8.8278	91.613	92.083	57.113	69.865	119.413	52.7122	101.48	53.135	101.097	232.052			8.8278	127.901	138.662	62.118	140.785	91.735			8.8278	206.02	336.6	28.939	40.82	66.8846	59.5668	50.547	60.926			8.8278	137.943	19.4629	36.235	83.471	48.4198	94.528
			8.8728	142.742	128.371	23.4133	159.242	95.299			8.8728	87.619	91.319	58.926	69.733	101.907	49.267	102.087	53.184	95.785	241.358			8.8728	133.619	138.011	63.52	135.042	91.672			8.8728	201.994	339.767	25.423	39.9	63.4485	60.6032	50.439	61.258			8.8728	138.668	18.7828	38.1233	83.876	46.3244	90.316
			8.9179	139.948	125.937	24.866	171.488	91.501			8.9179	91.994	91.834	58.294	72.289	91.226	42.7265	91.561	55.501	96.362	242.2			8.9179	139.104	134.133	62.68	133.998	86.376			8.9179	198.227	354.863	23.174	39.763	63.596	62.1125	50.815	58.054			8.9179	140.222	20.4374	35.3273	85.341	42.2835	87.577
			8.9629	136.554	124.007	27.0998	175.356	95.364			8.9629	88.312	82.759	63.455	77.677	82.919	39.4943	93.958	59.476	91.026	248.454			8.9629	145.05	141.453	66.358	137.626	82.418			8.9629	189.084	366.462	21.184	37.098	62.3516	65.0837	53.248	60.056			8.9629	137.613	19.3937	33.3008	84.201	40.8799	87.606
			9.0079	130.735	124.652	24.5151	180.951	94.508			9.0079	88.029	85.107	68.767	82.569	73.706	42.3953	95.633	61.068	84.669	244.966			9.0079	148.176	147.486	70.051	137.7	85.695			9.0079	181.948	374.388	21.332	34.015	62.3754	67.035	54.273	62.158			9.0079	132.105	19.5372	32.149	88.347	39.455	89.274
			9.053	127.391	122.664	27.6882	177.665	93.374			9.053	85.552	84.36	65.808	84.504	71.975	43.7302	90.839	62.24	77.998	265.208			9.053	151.943	144.239	76.633	136.85	90.745			9.053	173.36	381.837	21.013	31.457	61.2413	66.2872	51.771	68.282			9.053	132.915	19.5038	32.599	84.105	39.3493	89.097
			9.098	124.733	123.29	28.0637	175.241	95.027			9.098	79.132	90.331	69.245	88.045	78.522	50.5233	86.311	65.05	74.21	275.861			9.098	148.573	142.433	87.121	143.085	89.627			9.098	155.823	382.548	23.361	30.017	61.0654	69.2453	58.201	67.465			9.098	131.771	20.0089	32.8742	78.488	41.1669	86.438
			9.1431	124.705	122.059	26.1117	177.051	91.255			9.1431	83.753	97.366	74.269	89.114	77.775	56.9104	89.4	67.127	76.94	277.611			9.1431	155.099	159.484	93.326	141.639	92.743			9.1431	147.888	384.247	26.592	30.709	62.8544	72.1339	63.037	72.817			9.1431	130.817	18.7772	34.1831	77.365	43.9083	84.531
			9.1881	118.944	114.182	27.3521	170.849	95.148			9.1881	84.626	99.848	65.867	91.152	73.908	54.5219	90.782	67.302	75.604	279.827			9.1881	165.075	162.588	95.275	140.85	99.615			9.1881	139.799	382.333	26.505	33.062	62.0548	71.216	66.808	74.289			9.1881	130.419	19.6663	34.5858	74.086	47.2031	82.522
			9.2331	111.739	109.973	23.1332	168.213	100.088			9.2331	86.479	102.827	68.423	89.064	81.49	56.1556	84.629	66.203	73.926	287.295			9.2331	164.972	163.68	101.621	140.137	101.692			9.2331	134.328	384.621	28.402	32.198	59.8211	77.3978	70.967	70.571			9.2331	127.888	18.2282	32.6491	71.937	49.3986	86.788
			9.2782	107.862	107.79	22.9593	166.637	97.87			9.2782	101.913	106.768	66.883	88.52	90.34	55.6263	83.142	65.384	74.617	290.873			9.2782	159.186	160.408	100.801	138.135	104.405			9.2782	130.595	382.97	28.705	32.555	58.7547	79.5683	71.971	72.67			9.2782	129.548	20.0521	30.6571	70.045	54.2267	85.594
			9.3232	101.449	103.549	25.403	173.213	94.578			9.3232	113.481	111.025	62.085	84.578	95.884	53.9021	79.873	65.888	73.767	281.052			9.3232	165.636	170.448	106.719	133.855	104.061			9.3232	125.967	376.719	33.947	33.545	56.2525	84.502	71.695	72.57			9.3232	129.947	18.4525	31.7609	67.053	56.1989	83.449
			9.3683	96.996	102.649	24.1358	174.987	92.847			9.3683	120.755	111.727	58.461	89.42	106.523	50.6833	78.696	66.627	75.25	277.881			9.3683	162	168.767	117.155	124.567	108.238			9.3683	118.465	376.231	36.135	32.881	52.4263	88.2919	66.338	68.223			9.3683	130.019	18.8132	32.169	66.733	55.2881	86.126
			9.4133	93.916	99.228	24.1414	173.014	92.339			9.4133	131.214	112.06	59.552	92.233	108.477	46.5028	79.746	65.946	74.742	268.664			9.4133	152.177	160.268	120.119	125.823	109.801			9.4133	112.791	377.007	40.597	35.314	51.527	89.8801	63.456	70.179			9.4133	126.53	17.6047	31.4183	61.15	50.9223	85.242
			9.4583	95.113	96.892	25.8322	170.535	90.747			9.4583	132.61	108.419	51.766	98.707	123.756	42.1624	75.615	69.405	78.333	255.351			9.4583	155.26	162.363	126.896	135.284	109.784			9.4583	102.352	373.947	43.517	36.294	49.6919	92.9922	60.957	65.622			9.4583	123.65	18.0869	33.1194	60.402	50.7522	86.825
			9.5034	98.803	95.226	24.8363	160.991	82.658			9.5034	123.051	112.637	56.368	102.667	126.23	43.8873	72.636	70.931	83.434	241.907			9.5034	154.572	155.207	131.119	138.881	105.588			9.5034	95.914	373.09	49.328	40.9	49.3652	98.8574	60.658	67.842			9.5034	123.162	19.6637	33.7079	57.45	49.5085	82.253
			9.5484	98.308	95.244	26.0603	153.949	85.931			9.5484	117.355	121.124	52.969	103.181	126.092	45.0216	74.04	70.781	87.123	231.349			9.5484	147.411	150.104	135.88	157.919	103.412			9.5484	88.435	373.442	51.125	42.51	51.3995	105.111	60.045	66.767			9.5484	122.824	18.6758	33.1937	53.72	45.783	83.558
			9.5935	94.178	92.831	24.0551	148.476	82.259			9.5935	100.768	124.356	50.22	102.449	139.591	44.2284	72.386	69.212	92.981	211.784			9.5935	146.041	135.836	134.159	175.771	96.003			9.5935	84.351	362.731	54.871	45.138	50.277	105.695	62.9	64.335			9.5935	122.338	17.2438	29.6145	52.716	44.2576	82.561
			9.6385	100.661	92.258	25.4635	132.386	82.595			9.6385	86.956	130.296	51.044	105.635	142.633	46.7703	69.717	69.175	96.768	208.504			9.6385	147.065	132.774	141.22	191.624	93.438			9.6385	81.369	353.357	62.599	47.823	46.9373	107.818	64.939	65.858			9.6385	120.539	17.9275	29.5325	55.255	42.6042	82.933
			9.6835	105.267	93.079	23.1165	125.67	78.276			9.6835	82.838	140.096	54.576	106.05	149.234	50.7065	70.755	66.609	94.162	200.462			9.6835	147.987	125.245	144.44	192.46	88.311			9.6835	77.875	354.649	64.846	52.403	50.1033	106.418	59.429	66.733			9.6835	116.149	17.7521	26.9517	55.196	42.0429	87.104
			9.7286	104.046	90.012	25.9232	116.144	75.457			9.7286	82.64	145.259	59.527	99.033	149.392	51.0623	78.055	68.797	95.544	191.108			9.7286	149.728	135.268	145.132	186.027	87.817			9.7286	79.315	355.544	70.991	52.257	48.5426	105.611	58.657	66.34			9.7286	120.436	20.3158	25.6274	56.621	43.6788	87.473
			9.7736	112.25	91.959	22.7598	115.816	75.679			9.7736	79.265	142.851	64.167	100.019	155.173	51.4606	77.847	67.454	91.238	189.805			9.7736	146.923	141.074	143.2	181.235	82.036			9.7736	77.094	360.925	79.113	53.434	51.7521	108.55	59.238	70.171			9.7736	121.807	19.1544	23.9492	64.464	43.631	94.201
			9.8187	117.356	91.979	23.0382	126.637	74.601			9.8187	79.775	133.829	61.822	95.998	159.025	51.803	78.41	64.333	90.243	191.678			9.8187	150.193	144.67	138.325	163.902	85.978			9.8187	70.595	364.472	86.64	53.789	47.2208	105.591	60.123	69.945			9.8187	125.499	22.3087	22.4477	65.826	44.3316	94.045
			9.8637	120.731	90.709	24.4117	132.736	74.537			9.8637	80.67	115.998	65.086	85.293	155.217	50.3637	84.559	64.348	83.208	190.273			9.8637	151.226	151.085	136.567	154.275	83.566			9.8637	71.554	368.388	90.978	49.237	46.9235	107.471	54.977	67.269			9.8637	133.727	21.4821	23.7953	67.635	46.1312	96.802
			9.9087	128.75	93.414	24.4107	135.196	72.797			9.9087	80.597	108.645	64.02	78.722	159.61	48.9363	87.881	63.084	86.619	185.232			9.9087	149.133	158.374	140.883	149.202	85.616			9.9087	73.084	367.332	93.483	52.465	51.9847	107.307	53.123	72.053			9.9087	136.897	23.526	24.5566	71.8	46.6227	106.518
			9.9538	134.28	88.326	23.6476	143.535	75.51			9.9538	84.404	102.181	61.823	65.461	157.874	45.9397	86.474	61.061	87.398	175.431			9.9538	150.587	163.042	147.705	138.013	88.585			9.9538	74.54	354.022	97.151	47.782	50.4102	108.603	46.539	74.884			9.9538	142.573	21.6619	22.1192	73.326	48.5947	101.47
			9.9988	132.832	85.647	24.7631	143.621	78.415			9.9988	86.103	86.291	58.784	64.782	158.575	44.3256	91.689	59.455	82.592	171.661			9.9988	150.413	161.286	150.106	134.662	97.12			9.9988	73.341	352.185	101.103	48.816	52.2786	108.292	46.035	75.643			9.9988	141.534	21.3927	22.1267	69.024	50.4844	104.531
		Soma	10.0438	129.082	84.786	25.1069	146.541	74.365		Soma	10.0438	92.927	80.058	66.211	61.792	160.474	44.2292	90.642	55.226	80.278	163.695		Soma	10.0438	144.061	160.81	161.243	140.143	103.435		Soma	10.0438	77.112	335.403	100.736	49.144	56.2056	107.074	41.209	76.776		Soma	10.0438	146.158	21.3724	23.7835	69.894	48.657	105.065
			10.0889	130.72	82.423	25.8292	153.236	79.339			10.0889	91.963	84.388	70.836	58.066	157.253	43.9717	89.951	52.31	75.417	152.808			10.0889	143.672	167.285	172.866	136.699	116.691			10.0889	83.672	318.837	101.049	53.621	57.7358	106.146	38.994	78.088			10.0889	150.745	22.871	22.8422	69.891	46.1385	103.799
			10.1339	133.403	83.732	23.7563	148.089	75.512			10.1339	96.431	82.084	67.981	62.127	158.069	42.7944	89.542	50.848	83.235	144.966			10.1339	137.83	161.556	182.905	140.073	129.813			10.1339	83.843	304.867	103.015	54.424	58.5735	107.322	35.374	82.322			10.1339	153.065	24.0153	18.383	67.567	47.7556	103.38
			10.179	127.991	83.643	25.081	141.334	76.824			10.179	96.817	86.232	70.139	67.548	164.439	38.9382	87.608	46.676	76.288	139.49			10.179	134.558	160.684	195.025	131.92	144.41			10.179	89.801	293.912	108.892	56.487	54.8013	100.543	37.236	85.147			10.179	155.549	22.155	19.4627	70.222	48.9567	104.48
			10.224	133.306	83.332	24.5609	133.715	73.609			10.224	94.482	90.183	72.529	65.18	164.6	36.801	85.259	45.157	79.908	139.76			10.224	136.282	175.731	197.173	131.209	156.68			10.224	94.604	282.332	109.556	56.982	54.6713	94.0799	39.412	93.438			10.224	158.753	22.3216	18.8832	70.671	51.9509	111.762
			10.269	130.666	88.631	24.0042	134.103	72.05			10.269	102.072	92.592	74.077	67.91	167.047	37.6226	81.124	39.577	83.241	132.747			10.269	142.67	173.542	203.646	123.541	160.184			10.269	94.899	277.243	113.809	59.519	53.9194	91.0449	34.899	93.856			10.269	160.579	22.0718	16.675	73.813	53.345	111.554
			10.3141	128.1	88.239	23.293	127.461	73.347			10.3141	102.369	98.478	74.194	65.556	159.108	36.5607	78.738	43.084	87.394	131.594			10.3141	150.66	174.27	210.172	111.669	166.7			10.3141	96.953	272.61	118.463	62.292	51.8172	87.2551	37.142	94.775			10.3141	162.591	21.2082	19.5068	73.665	57.99	113.907
			10.3591	122.074	89.049	21.8698	120.23	74.34			10.3591	104.976	102.648	73.068	68.955	153.344	37.3473	71.851	41.515	88.375	126.745			10.3591	168.893	169.42	212.162	104.527	168.09			10.3591	99.079	261.09	119.909	66.331	50.463	80.7083	36.215	94.751			10.3591	159.006	25.9869	19.0665	73.271	64.6423	116.979
			10.4042	120.196	86.556	23.4999	116.146	77.632			10.4042	112.027	101.32	74.9	71.879	157.051	32.8642	72.139	39.49	82.226	131.042			10.4042	185.637	166.972	219.767	101.286	158.165			10.4042	99.034	248.358	123.83	66.883	47.1622	83.6476	35.327	93.179			10.4042	160.619	23.8638	18.2244	72.085	68.9809	115.665
			10.4492	121.238	84.991	25.3128	112.568	76.792			10.4492	113.372	106.862	82.507	80.756	147.392	32.6841	64.511	37.819	80.094	127.553			10.4492	200.314	159.583	222.541	100.232	144.936			10.4492	95.364	245.521	126.238	67.993	41.2443	80.5127	37.314	90.165			10.4492	159.481	22.2656	20.2827	73.247	71.0953	117.864
			10.4942	119.539	87.552	25.7544	113.828	79.249			10.4942	122.073	106.248	86.458	82.399	158.493	28.8819	63.289	37.297	72.2	121.258			10.4942	207.325	165.272	218.036	101.259	142.816			10.4942	93.027	244.939	127.999	72.392	42.7961	77.8075	33.95	87.31			10.4942	163.053	23.9367	19.1085	74.064	67.3115	119.723
			10.5393	122.296	82.702	23.7875	114.985	80.359			10.5393	122.26	114.814	97.124	81.692	158.263	32.2825	61.932	37.074	68.549	118.179			10.5393	222.415	151.272	216.335	99.1	148.594			10.5393	93.179	235.419	128.107	75.037	44.9391	75.8302	35.257	84.443			10.5393	170.778	22.0226	19.719	75.988	65.1268	119.625
			10.5843	122.063	80.931	23.0609	119.135	85.751			10.5843	121.214	111.489	100.222	80.462	161	31.9361	61.164	37.506	66.258	117.955			10.5843	217.012	154.066	220.574	98.369	147.819			10.5843	96.829	232.877	129.049	73.872	40.9972	75.038	38.244	86.05			10.5843	173.897	21.9533	19.1647	83.151	56.8333	121.517
			10.6294	115.318	84.46	23.225	117.002	90.44			10.6294	128.027	107.185	93.585	82.724	169.83	29.1818	60.749	38.381	62.226	117.292			10.6294	213.861	158.338	223.049	91.518	162.216			10.6294	94.635	232.439	133.531	73.872	43.8521	72.144	36.472	85.613			10.6294	175.54	21.2872	17.7709	89.489	52.1553	123.031
			10.6744	112.725	78.154	22.3483	120.682	94.307			10.6744	123.539	109.959	87.209	83.976	173.488	29.3438	63.229	39.081	56.897	117.322			10.6744	214.96	161.722	220.299	90.705	169.785			10.6744	95.983	219.834	136.06	72.298	43.4869	70.6868	36.1	88.661			10.6744	175.246	20.6523	18.0675	97.785	48.3825	124.501
			10.7194	107.609	78.82	24.0598	125.304	101.459			10.7194	122.33	111.353	77.959	84.477	187.095	29.0211	66.072	35.769	53.677	127.937			10.7194	210.173	164.083	217.837	91.563	174.948			10.7194	100.493	212.695	137.242	68.403	40.8701	67.188	36.164	91.172			10.7194	179.167	21.5376	18.1661	99.853	45.9839	121.648
			10.7645	109.633	82.446	23.6909	127.911	104.662			10.7645	121.444	116.213	62.329	84.132	185.509	26.2694	70.788	31.284	52.187	130.21			10.7645	205.464	161.195	211.877	91.188	175			10.7645	104.316	210.616	137.071	66.027	39.7402	66.4329	32.339	98.192			10.7645	183.182	20.1194	19.2713	104.824	43.2077	117.464
			10.8095	108.053	81.444	22.8589	138.703	103.468			10.8095	127.308	125.233	60.557	82.513	194.212	27.2777	71.192	29.659	46.42	139.991			10.8095	197.665	166.581	201.285	90.911	165.35			10.8095	109.238	194.872	144.968	65.054	38.5725	63.4999	33.84	101.131			10.8095	181.846	20.2737	18.4775	101.831	42.0572	117.818
			10.8546	110.68	83.481	22.2152	139.162	104.305			10.8546	133.169	134.403	60.741	85.791	207.416	28.1255	67.736	30.408	44.719	146.205			10.8546	195.782	166.423	200.883	95.159	153.596			10.8546	118.348	184.905	146.004	63.547	38.7496	65.5295	28.879	107.334			10.8546	179.524	21.5026	19.4075	103.335	37.4035	113.677
			10.8996	108.538	82.917	23.5568	145.119	96.435			10.8996	136.873	137.973	58.814	87.104	207.491	29.3631	70.4	28.118	43.864	144.663			10.8996	194.457	171.576	191.876	96.367	139.79			10.8996	119.184	179.356	145.019	62.68	38.3662	65.7774	29.244	112.571			10.8996	175.512	19.3047	21.8803	100.286	35.6088	113.186
			10.9446	103.933	85.54	21.1314	146.528	89.024			10.9446	144.695	134.495	58.023	87.509	220.347	35.7618	69.808	28.099	45.44	146.675			10.9446	189.196	174.473	186.947	96.316	127.851			10.9446	122.705	176.969	149.747	60.268	35.4533	61.2709	26.513	118.704			10.9446	173.615	18.4099	20.5138	95.726	38.1043	113.269
			10.9897	104.775	84.262	20.7865	147.926	83.944			10.9897	149.586	134.696	61.552	92.989	220.875	34.6539	67.794	30.697	41.666	144.747			10.9897	189.371	178.765	179.536	96.514	130.399			10.9897	124.704	171.174	150.151	60.608	38.4782	58.5682	28.654	118.778			10.9897	172.056	18.5946	23.4195	98.331	35.4136	108.547
			11.0347	96.233	83.962	18.6603	144.898	80.164			11.0347	153.071	137.587	57.235	93.949	226.829	35.7288	70.589	28.232	45.5	142.948			11.0347	185.015	179.997	169.317	91.961	134.374			11.0347	126.494	169.069	149.821	61.968	37.6192	54.7898	30.996	117.862			11.0347	169.379	17.2527	24.269	106.784	34.4426	107.464
			11.0798	101.305	87.522	18.987	141.698	75.656			11.0798	153.217	133.192	54.901	90.369	236.467	37.1214	73.229	30.854	48.239	134.971			11.0798	177.887	182.874	158.059	85.078	129.084			11.0798	128.029	165.856	151.442	64.167	40.062	54.7973	35.179	116.735			11.0798	168.024	17.0001	23.3872	113.154	33.2684	105.886
			11.1248	99.645	91.519	19.077	140.637	75.446			11.1248	152.469	127.165	52.759	87.257	240.07	37.3956	78.269	32.487	50.395	134.927			11.1248	182.361	194.967	151.875	86.831	137.284			11.1248	127.479	164.901	150.434	65.399	39.4831	55.2378	37.929	113.118			11.1248	167.839	17.9186	24.775	114.984	32.2505	100.416
			11.1698	101.668	98.072	19.3047	151.343	72.25			11.1698	145.137	128.102	54.716	83.055	235.773	34.3421	79.644	34.346	53.898	148.36			11.1698	179.336	192.682	145.073	91.379	136.579			11.1698	121.236	160.894	156.824	66.873	43.5589	55.5245	41.735	107.649			11.1698	171.319	17.0507	27.4809	120.003	32.9608	99.122
			11.2149	103.707	111.135	19.2096	143.771	69.568			11.2149	141.73	122.395	52.253	80.91	226.301	36.4074	80.701	35.699	56.42	141.488			11.2149	179.371	189.988	141.186	92.114	130.263			11.2149	115.531	163.692	161.5	68.255	45.7023	53.8458	45.443	104.523			11.2149	168.382	17.9819	26.855	127.553	32.736	96.397
			11.2599	106.824	126.469	18.0016	143.845	66.673			11.2599	141.99	119.066	53.707	82.305	237.11	32.8922	89.099	36.983	66.249	140.927			11.2599	177.345	193.61	133.347	85.825	130.354			11.2599	112.697	166.07	161.064	74.599	43.8005	55.3066	45.707	105.315			11.2599	164.296	16.2818	28.6624	134.444	33.2574	96.474
			11.305	107.308	138.898	19.4159	142.264	67.883			11.305	135.035	116.311	56.54	75.181	235.878	29.0391	93.501	36.413	66.421	133.739			11.305	181.205	201.387	132.69	89.002	139.217			11.305	99.35	171.414	161.665	81.557	45.0428	53.5701	45.131	109.177			11.305	165.401	14.2917	28.2323	135.92	34.6982	95.082
			11.35	108.821	139.614	19.1015	138.845	65.717			11.35	135.644	111.368	54.529	73.6	232.271	28.6149	96.607	41.181	68.618	133.66			11.35	178.244	196.439	134.301	88.507	145.986			11.35	89.772	176.728	161.797	82.194	44.4528	53.6513	46.082	113.444			11.35	165.115	16.3556	27.3545	139.209	37.3439	91.105
			11.395	107.313	140.553	17.2197	136.448	63.314			11.395	135.607	107.512	58.851	73.769	236.262	28.6666	93.487	43.233	71.124	127.515			11.395	189.235	203.917	134.616	93.019	155.965			11.395	88.244	186.167	159.301	83.861	42.4099	50.3623	47.508	116.898			11.395	168.635	15.4234	30.2326	139.692	37.4453	92.443
			11.4401	105.915	134.985	15.8808	142.24	63.31			11.4401	136.535	103.333	58.709	68.331	225.161	29.9905	97.848	44.512	72.323	124.421			11.4401	188.787	205.156	139.777	100.719	158.773			11.4401	84.805	196.885	158.502	85.829	38.7322	52.2176	47.307	121.487			11.4401	166.274	16.1364	32.3741	137.952	41.463	88.602
			11.4851	108.915	120.994	17.1437	142.531	60.679			11.4851	128.253	95.032	58.217	69.06	231.236	32.4594	104.173	46.552	72.48	114.129			11.4851	189.531	208.86	142.712	104.393	165.708			11.4851	79.145	204.404	153.192	83.669	37.888	53.689	49.352	123.241			11.4851	164.025	17.0462	30.4231	135.647	42.3472	88.481
			11.5302	106.307	106.528	19.2295	139.083	62.299			11.5302	125.412	99.502	54.102	72.456	230.602	31.4025	107.956	50.912	72.305	113.365			11.5302	181.571	211.002	154.457	98.088	170.633			11.5302	78.081	209.651	145.071	77.665	35.7532	55.8282	47.376	123.073			11.5302	166.543	18.1746	31.3963	134.586	39.2957	88.834
			11.5752	102.577	91.432	18.3329	135.142	61.338			11.5752	120.6	107.067	50.817	71.092	222.665	27.2991	109.273	54.011	68.512	111.096			11.5752	179.173	220.661	166.822	102.027	175.5			11.5752	76.48	213.305	134.174	75.445	32.8453	54.2152	48.761	124.797			11.5752	168.86	17.5731	31.2973	126.683	39.0673	85.623
			11.6202	102.701	82.317	17.1583	133.581	65.484			11.6202	117.524	106.018	46.368	70.405	230.243	26.8538	111.209	57.629	68.104	106.814			11.6202	179.639	222.018	169.955	101.746	182.754			11.6202	74.902	218.114	128.4	71.808	32.3116	54.4382	49.971	125.883			11.6202	167.177	16.5472	32.7256	130.472	36.5844	85.242
			11.6653	100.31	76.067	18.8751	126.35	67.604			11.6653	114.698	115.943	44.426	71.378	229.919	26.1934	114.501	59.596	68.433	119.235			11.6653	175.744	221.692	178.101	105.838	196.85			11.6653	72.066	226.61	125.833	70.183	32.3685	54.3937	46.784	122.321			11.6653	169.549	16.7234	33.7073	129.217	34.7794	88.127
			11.7103	108.709	74.078	16.7607	122.686	69.947			11.7103	116.383	115.606	45.291	73.715	231.926	24.8995	118.077	63.244	64.539	127.489			11.7103	178.403	226.536	177.504	103.442	202.375			11.7103	71.014	238.174	122.738	69.665	34.0979	52.3729	41.868	120.469			11.7103	165.285	16.1596	33.1459	132.733	33.9093	89.334
			11.7554	115.128	74.484	18.7798	123.604	68.897			11.7554	119.021	122.166	48.162	75.992	240.701	21.8347	114.048	69.642	56.38	124.534			11.7554	175.566	225.653	179.49	108.446	215.904			11.7554	70.567	242.508	119.305	66.894	36.8174	54.501	41.644	118.022			11.7554	166.473	17.0082	31.9647	134.377	34.5339	90.739
			11.8004	121.348	72.47	18.4291	126.893	70.803			11.8004	118.93	122.227	49.578	81.611	241.583	21.0362	115.584	72.202	55.624	129.884			11.8004	170.153	222.795	180.931	109.663	230.549			11.8004	68.695	251.595	116.493	65.486	36.623	54.8735	36.746	114.617			11.8004	168.662	14.9535	30.8229	141.139	30.7312	90.269
			11.8454	119.038	70.439	16.7102	140.527	70.057			11.8454	113.363	128.559	57.231	77.617	256.276	21.7512	115.145	70.976	56.383	136.447			11.8454	163.241	213.592	186.083	116.904	246.035			11.8454	67.233	248.272	117.248	67.189	34.7823	57.5658	30.754	117.672			11.8454	165.325	16.0523	32.0421	142.929	31.1334	87.617
			11.8905	132.215	67.809	18.7085	150.404	73.31			11.8905	118.025	127.903	60.829	75.928	263.734	24.7609	119.882	72.386	55.827	132.131			11.8905	159.546	211.437	183.301	120.888	257.888			11.8905	68.027	243.094	114.077	68.941	37.0037	54.5239	30.588	115.813			11.8905	162.445	15.4611	31.5247	144.415	31.5899	87.786
			11.9355	135.259	70.002	21.4119	152.306	72.859			11.9355	113.111	134.438	63.137	74.768	270.99	25.8269	120.638	73.321	57.789	137.905			11.9355	154.596	211.857	186.797	116.173	273.184			11.9355	67.244	238.663	109.568	66.003	36.9782	57.695	28.614	111.429			11.9355	160.32	16.2043	32.06	141.217	31.591	85.185
			11.9806	143.256	67.1	20.7635	157.587	72.681			11.9806	108.673	140.514	64.433	76.333	262.339	23.8751	115.552	74.905	56.454	138.625			11.9806	145.362	205.528	200.202	113.063	280.832			11.9806	66.516	231.108	110.498	66.332	39.8217	58.3938	29.646	111.798			11.9806	159.256	14.2825	33.3627	139.461	32.1565	84.904
			12.0256	149.097	67.085	19.6354	158.527	70.905			12.0256	99.295	145.874	69.602	75.156	263.614	23.5916	117.11	77.409	57.825	134.714			12.0256	145.782	198.623	198.724	108.118	281.701			12.0256	69.601	222.438	113.011	68.452	39.9597	54.4382	31.694	109.056			12.0256	159.439	14.9535	31.5024	129.936	31.2802	79.508
			12.0706	153.018	67.126	20.2873	153.094	71.414			12.0706	100.461	154.504	73.851	80.555	257.222	22.0353	109.988	82.83	63.237	135.636			12.0706	142.471	211.113	200.686	106.368	293.413			12.0706	74.497	216.709	113.233	70.119	39.9017	55.5661	27.543	106.535			12.0706	155.138	15.4032	30.1043	115.968	31.0343	78.861
			12.1157	156.994	66.755	20.9466	150.776	74.897			12.1157	96.044	164.737	75.36	85.361	253.013	19.7223	112.29	84.245	62.62	129.405			12.1157	143.442	211.381	200.768	102.891	296.099			12.1157	77.352	210.341	109.067	67.139	40.3421	52.7457	26.158	104.084			12.1157	153.37	15.0876	29.4848	111.346	31.0457	75.879
			12.1607	162.344	66.849	21.367	145.604	77.811			12.1607	99.209	170.072	81.098	91.565	246.143	19.2555	110.652	85.059	67.226	122.058			12.1607	144.085	211.333	205.732	103.944	292.255			12.1607	86.391	212.248	108.764	68.051	41.0072	52.4867	24.275	100.06			12.1607	149.894	16.3732	28.601	104.741	31.8339	75.37
			12.2058	156.914	67.809	20.1612	144.439	79.95			12.2058	105.133	172.645	82.095	96.298	232.658	18.1624	111.914	89.078	67.801	119.234			12.2058	140.858	210.139	209.822	104.586	290.659			12.2058	88.897	209.31	106.754	69.065	39.9328	51.4969	24.622	99.025			12.2058	156.845	16.7409	29.1169	96.811	31.0034	75.782
			12.2508	152.539	65.859	23.3637	145.505	81.992			12.2508	102.442	169.473	75.507	101.651	228.119	23.0637	107.57	90.868	65.305	116.067			12.2508	144.279	215.178	213.176	111.853	289.02			12.2508	91.557	211.851	101.275	67.075	39.4193	49.5267	26.797	94.91			12.2508	153.254	14.9983	29.4393	92.113	29.7799	72.59
			12.2958	148.733	58.035	21.6782	150.694	80.798			12.2958	99.833	163.569	72.948	102.096	211.269	20.5817	105.349	93.591	66.071	110.963			12.2958	142.408	209.525	220.275	118.306	276.387			12.2958	91.297	213.057	96.697	64.928	38.1135	44.1538	27.709	96.514			12.2958	159.676	16.2721	27.7324	90.135	28.179	70.831
			12.3409	141.514	53.943	20.1242	150.762	83.558			12.3409	94.072	166.452	72.744	97.978	199.569	20.1446	106.671	98.685	68.746	104.659			12.3409	139.964	211.17	227.123	120.821	264.753			12.3409	89.913	210.382	91.085	64.061	34.1105	47.4462	28.718	94.32			12.3409	159.556	16.1679	26.0204	90.313	28.3731	72.596
			12.3859	138	52.137	19.0673	158.358	82.128			12.3859	93.166	164.98	67.698	94.221	185.485	18.775	108.634	105.821	69.501	101.483			12.3859	140.253	208.087	237.068	125.453	254.793			12.3859	87.834	213.042	86.219	66.278	37.1054	45.6788	30.438	92.327			12.3859	164.069	15.4194	27.4806	90.429	27.7377	68.556
			12.431	127.015	52.969	20.1116	154.787	79.315			12.431	88.809	165.885	69.264	93.317	162.915	19.5957	106.467	107.727	68.558	101.125			12.431	144.256	207.438	236.568	125.357	244.52			12.431	83.119	203.322	78.418	66.73	35.6788	46.3526	29.891	88.035			12.431	166.421	14.8065	25.5694	91.878	26.6285	68.972
			12.476	120.175	51.225	19.5741	150.875	77.836			12.476	89.151	171.936	71.828	100.136	157.89	19.132	104.105	117.483	68.708	101.617			12.476	148.115	214.992	247.143	122.678	236.848			12.476	80.541	200.029	72.892	66.772	36.3349	44.6491	33.145	81.667			12.476	160.559	15.3032	24.2975	96.152	27.3601	68.857
			12.521	113.358	53.121	19.0107	143.032	75.607			12.521	89.137	180.34	74.02	101.683	147.796	19.5222	99.838	125.7	69.708	99.903			12.521	149.428	216.817	252.85	122.027	225.099			12.521	76.763	197.371	65.645	68.035	34.8701	45.2905	36.298	79.211			12.521	158.604	14.1986	23.9279	97.613	28.0102	66.663
			12.5661	107.453	55.357	19.3012	129.57	75.152			12.5661	90.424	191.876	81.661	102.286	155.633	21.3129	104.4	131.161	67.908	102.442			12.5661	153.365	218.498	255.012	117.881	214.621			12.5661	76.104	197.506	60.321	71.77	35.9664	43.1777	38.797	78.595			12.5661	159.045	14.4213	22.8254	100.155	26.1335	68.718
			12.6111	100.813	56.147	19.0558	127.679	74.025			12.6111	93.966	202.694	86.248	103.461	148.064	19.9073	104.94	142.032	67.331	94.424			12.6111	157.492	211.991	254.398	118.073	211.2			12.6111	73.728	195.514	58.731	76.664	33.517	43.2599	42.556	80.738			12.6111	154.525	12.4923	19.462	96.098	24.8913	67.727
			12.6562	93.41	57.464	18.4296	112.264	73.316			12.6562	96.207	207.549	88.387	105.628	154.285	17.4658	99.984	148.761	69.092	96.138			12.6562	158.688	208.502	253.649	123.962	201.084			12.6562	74.692	192.321	56.106	78.073	35.3562	42.2409	46.751	77.726			12.6562	152.4	14.3227	22.996	97.715	23.5422	73.011
			12.7012	89.416	62.346	18.3729	103.506	74.694			12.7012	92.443	214.854	83.612	102.248	167.079	17.8517	96.729	151.241	68.036	92.433			12.7012	160.574	210.106	250.119	128.57	197.381			12.7012	78.202	186.301	50.635	80.605	36.1089	40.6182	50.908	75.557			12.7012	151.316	14.1312	21.0462	97.256	26.441	73.757
			12.7462	83.637	65.424	19.7328	99.287	75.63			12.7462	95.247	216.029	87.093	98.7	171.027	16.2625	92.529	158.269	72.43	90.641			12.7462	156.054	202.39	248.804	126.625	193.427			12.7462	81.8	182.708	47.882	79.441	37.6739	39.3967	54.108	69.732			12.7462	151	13.8403	20.2925	93.711	26.9092	70.655
			12.7913	79.951	65.916	19.7453	91.379	74.867			12.7913	97.964	219.385	83.75	102.286	181.097	17.3378	97.45	166.726	75.567	95.437			12.7913	158.23	198.53	239.607	123.915	181.307			12.7913	87.685	183.868	46.905	77.55	39.7725	38.1121	51.732	63.858			12.7913	154.205	13.6539	19.5815	94.134	26.9492	68.984
			12.8363	73.259	63.914	19.799	97.758	76.975			12.8363	96.905	221.861	83.012	104.484	189.836	18.103	103.604	171.978	76.768	98.047			12.8363	164.471	198.155	233.442	120.739	176.947			12.8363	95.993	178.55	43.707	73.88	40.3649	33.5461	49.461	60.801			12.8363	158.115	14.5423	19.316	94.147	25.3209	70.758
			12.8813	66.855	61.196	21.1053	96.417	77.924			12.8813	96.951	218.166	90.103	100.705	189.511	18.496	104.812	175.177	72.408	99.749			12.8813	164.425	188.78	226.474	119.736	175.113			12.8813	103.834	178.448	41.022	73.719	42.7751	33.1422	46.19	59.165			12.8813	161.266	14.307	18.8909	97.684	25.9595	70.318
			12.9264	60.405	58.477	20.5662	95.052	79.405			12.9264	92.194	216.799	86.212	103.346	191.545	22.5583	103.488	180.379	69.738	107.421			12.9264	169.09	199.259	229.227	109.415	160.691			12.9264	110.349	178.127	38.896	69.659	43.9347	32.7403	43.318	55.76			12.9264	163.983	15.3875	18.113	100.377	24.9737	66.625
			12.9714	56.453	57.421	22.6427	98.676	79.314			12.9714	92.167	207.93	89.59	107.79	185.926	22.1854	101.22	185.966	68.242	112.041			12.9714	179.494	200.468	223.848	111.793	154.426			12.9714	114.023	178.984	38.486	69.298	44.5042	34.0471	40.082	52.845			12.9714	168.27	14.5249	18.1095	99.082	26.5746	65.732
			13.0165	54.589	58.077	20.5521	95.639	80.528			13.0165	93.58	208.966	93.485	112.953	187.102	20.5094	101.456	191.436	63.27	110.001			13.0165	183.585	192.593	219.069	112.328	149.864			13.0165	117.432	172.646	38.611	66.123	44.5252	32.7385	37.959	47.024			13.0165	172.759	16.6701	18.4344	97.386	24.4988	64.735
			13.0615	52.238	60.109	19.6799	97.126	80.483			13.0615	94.54	200.726	97.082	113.527	190.242	23.837	102.641	198.211	56.839	104.108			13.0615	190.132	194.814	220.113	113.787	139.966			13.0615	117.218	177.468	35.251	67.821	43.7229	32.1905	36.952	45.161			13.0615	179.379	16.3072	17.8451	101.715	22.841	63.381
			13.1065	45.935	63.785	20.4429	98.407	78.346			13.1065	94.184	196.205	94.087	117.096	182.574	27.8293	100.374	203.103	51.971	99.749			13.1065	193.53	196.174	213.189	118.633	142.372			13.1065	116.854	174.634	32.289	71.575	40.9696	34.6401	36.154	41.155			13.1065	180.636	17.2245	17.7185	101.718	22.2151	68.29
			13.1516	43.66	64.258	20.4163	92.42	78.5			13.1516	96.227	183.059	89.711	117.23	170.821	29.6072	96.327	207.325	49.671	104.643			13.1516	199.92	201.862	213.45	125.498	147.161			13.1516	116.972	170.432	33.381	72.755	40.5905	34.9591	36.054	39.774			13.1516	184.671	15.7876	17.7215	98.715	22.1921	64.247
			13.1966	41.827	66.238	17.0798	90.044	76.423			13.1966	97.404	173.37	91	117.99	175.587	30.173	94.509	210.603	50.108	100.791			13.1966	198.025	196.068	206.275	134.057	159.451			13.1966	117.386	164.05	30.921	70.298	38.518	32.855	36.486	40.615			13.1966	194.384	16.4352	17.5069	96.249	25.1547	63.442
			13.2417	40.784	70.363	18.1243	86.066	73.354			13.2417	92.669	166.676	91.336	119.704	182.527	27.3677	92.436	206.491	52.945	96.825			13.2417	194.585	190.826	195.011	140.744	160.384			13.2417	116.965	154.843	30.47	72.156	35.7404	34.9913	34.688	37.555			13.2417	202.014	16.6492	16.7958	95.777	25.1415	61.384
			13.2867	39.383	69.836	18.0586	83.793	74.22			13.2867	88.006	167.78	93.066	117.185	181.273	26.4017	92.53	198.817	54.463	94.297			13.2867	200.838	192.382	182.541	141.868	161.744			13.2867	119.349	151.416	30.053	71.25	36.6138	36.8092	34.812	36.084			13.2867	211.962	14.8596	18.4369	91.228	25.2611	63.685
			13.3317	38.153	67.689	19.9501	81.623	69.831			13.3317	85.446	168.529	91.196	122.391	168.901	22.3338	89.911	196.26	54.331	91.646			13.3317	201.982	197.692	170.059	145.247	168.328			13.3317	120.152	143.413	29.096	71.874	35.6865	38.3863	37.055	34.823			13.3317	213.718	17.4977	16.0714	91.927	25.03	56.718
			13.3768	41.273	67.013	20.1591	81.271	68.285			13.3768	79.32	165.687	94.662	121.632	164.338	24.1691	84.807	188.117	57.741	95.096			13.3768	201.868	200.323	158.478	138.484	177.76			13.3768	115.996	139.757	28.176	68.917	35.0918	35.6343	42.311	33.338			13.3768	214.01	16.8325	15.8326	90.087	27.0956	52.01
			13.4218	42.037	65.111	19.9835	78.741	66.953			13.4218	73.101	167.797	89.517	124.751	160.135	24.6048	83.05	178.45	56.782	100.307			13.4218	202.672	201.064	149.579	136.329	172.897			13.4218	119.445	136.756	26.927	66.01	33.7898	38.7427	46.329	30.408			13.4218	208.8	16.218	16.2878	89.208	26.9314	52.724
			13.4669	40.84	68.469	18.9656	81.643	69.594			13.4669	70.834	166.926	86.419	125.751	156.429	23.1394	80.651	175.582	58.257	100.872			13.4669	197.107	192.575	134.475	133.036	171.279			13.4669	117.956	128.396	26.019	65.756	31.8069	39.6117	48.781	30.591			13.4669	202.036	15.403	17.6512	83.428	26.2945	53.509
			13.5119	42.026	70.819	20.0521	84.834	69.694			13.5119	68.032	162.909	85.891	130.393	153.099	26.8259	80.896	168.483	55.511	100.848			13.5119	195.333	197.976	124.618	136.285	165.706			13.5119	111.219	135.23	25.183	59.229	33.3216	42.4081	50.718	29.364			13.5119	198.618	16.2254	17.8524	78.752	25.2021	56.594
			13.5569	42.441	72.498	20.6049	83.371	69.189			13.5569	63.815	164.842	92.204	129.93	156.151	26.5373	80.618	163.248	53.39	100.398			13.5569	199.485	199.591	112.936	139.183	158.656			13.5569	111.771	148.391	25.232	58.843	33.2025	43.9295	52.71	29.582			13.5569	188.492	14.6154	17.6924	73.541	26.4291	56.262
			13.602	42.788	77.497	20.6096	87.748	72.317			13.602	63.322	157.014	99.093	131.539	165.835	27.6021	81.791	157.264	54.251	100.899			13.602	203.782	185.189	107.161	138.075	160.592			13.602	106.857	148.218	27.012	60.005	34.0573	43.3824	51.27	28.874			13.602	184.994	15.5844	18.1405	68.412	26.9687	53.417
			13.647	43.105	80.781	21.0919	89.284	75.508			13.647	67.59	150.192	102.025	131.33	165.869	29.5594	79.98	151.074	54.86	101.339			13.647	201.017	175.72	103.901	135.633	146.603			13.647	101.358	155.968	26.643	58.987	35.0645	46.2158	48.967	28.338			13.647	182.006	16.7309	18.6889	70.194	25.7031	48.93
			13.6921	45.954	83.174	23.2556	96.241	76.578			13.6921	69.588	148.769	108.838	130.774	161.317	29.9289	81.815	149.172	56.512	109.668			13.6921	210.063	171.51	96.451	135.591	149.854			13.6921	102.162	159.132	23.339	59.739	33.4494	46.8432	50.952	29.104			13.6921	178.994	17.9088	16.8229	67.01	25.5326	48.364
			13.7371	46.853	84.895	26.0258	99.758	80.18			13.7371	73.181	141.139	116.934	127.035	173.062	30.8056	78.302	139.993	60.399	117.022			13.7371	219.185	171.013	92.087	138.392	137.763			13.7371	103.698	156.64	24.978	59.86	34.5885	45.3526	48.547	26.913			13.7371	173.851	17.1616	14.3299	66.277	24.6182	48.775
			13.7821	46.41	89.421	28.7847	101.086	82.522			13.7821	76.379	139.902	116.617	127.86	174.142	30.0945	81.796	133.301	62.796	123.906			13.7821	234.493	173.414	89.63	136.593	128.587			13.7821	107.549	147.597	23.972	59.777	33.9421	49.4643	48.783	27.27			13.7821	170.925	16.5716	13.9534	66.103	24.9745	46.862
			13.8272	44.771	88.797	31.7966	108.754	87.708			13.8272	79.04	138.086	128.931	125.671	180.264	28.4944	80.826	129.282	65.624	130.025			13.8272	257.094	167.357	82.534	138.255	122.712			13.8272	108.823	140.859	25.962	57.635	33.3985	49.3955	50.118	28.134			13.8272	167.669	16.3789	15.96	68.434	26.263	46.121
			13.8722	40.348	85.03	34.8098	121.678	88.035			13.8722	76.824	138.4	136.213	123.217	184.713	28.1431	84.141	124.217	66.826	141.758			13.8722	259.72	163.259	75.28	136.596	129.295			13.8722	106.329	127.959	24.817	58.597	33.1506	49.1749	50.813	28.46			13.8722	164.586	15.1456	16.5402	71.468	26.6815	47.499
			13.9173	37.421	84.964	34.8559	139.667	89.12			13.9173	77.152	137.405	149.646	121	210.548	26.8184	82.761	120.762	65.933	144.579			13.9173	261.71	173.048	67	142.007	133.712			13.9173	105.215	126.606	29.177	55.935	33.6942	52.0035	50.757	28.725			13.9173	160.488	15.0888	18.5647	75.628	29.4651	46.076
			13.9623	37.575	85.223	34.9971	166.855	87.363			13.9623	75.635	137.76	163.944	122.485	229.663	26.3681	82.104	111.227	59.373	147.345			13.9623	270.934	174.073	64.505	138.199	130.557			13.9623	107.254	122.322	27.856	55.104	34.1171	56.1044	52.568	31.872			13.9623	156.681	16.3117	19.6736	80.408	32.2266	48.604
		PeMP	14.0073	37.174	84.27	36.1885	192.854	87.005		PeMP	14.0073	73.237	135.078	169.149	120.146	242.243	27.9438	77.988	108.415	50.248	146.647		PeMP	14.0073	265.409	176.351	61.241	134.949	123.834		PeMP	14.0073	108.971	122.266	27.294	55.43	36.3302	58.3655	55.111	32.792		PeMP	14.0073	155.087	17.3963	20.2889	82.509	33.8362	52.014
			14.0524	32.615	85.769	32.8443	210.57	86.739			14.0524	73.934	134.031	175.148	121.383	251.107	29.4968	73.603	104.145	46.46	143.253			14.0524	264.97	184.119	58.361	137.334	126.655			14.0524	111.183	122.818	27.751	53.911	37.6332	60.8724	57.893	32.809			14.0524	156.596	16.1605	18.359	82.701	32.9104	52.547
			14.0974	30.032	84.95	30.0526	227.142	83.057			14.0974	79.94	134.865	175.527	123.77	265.623	27.9725	73.749	98.705	46.781	143.359			14.0974	258.209	189.075	61.329	140.387	125.572			14.0974	119.084	123.512	30.315	53.042	37.022	62.0868	60.112	34.901			14.0974	156.317	16.3085	18.4626	83.436	34.8121	53.482
			14.1425	32.44	84.553	27.7201	224.794	80.457			14.1425	82.196	137.535	167.98	128.024	274.546	30.5235	72.185	98.638	47.17	142.459			14.1425	249.933	192.483	62.065	139.115	123.918			14.1425	122.361	130.479	31.046	53.97	38.3058	62.87	59.12	36.152			14.1425	151.52	16.8812	18.217	88.671	37.1737	52.359
			14.1875	29.733	86.089	26.5912	199.917	75.677			14.1875	87.611	140.908	157.157	133.84	289.624	30.8909	71.96	97.165	48.57	151.034			14.1875	246.902	204.018	65.31	137.647	118.904			14.1875	126.348	137.672	31.839	50.856	38.48	63.1705	60.203	36.451			14.1875	153.459	17.2594	18.6536	90.232	38.728	53.849
			14.2325	26.421	85.993	25.1736	181.56	73.815			14.2325	91.82	139.037	144.845	135.823	293.581	30.5713	67.692	101.016	49.768	151.985			14.2325	249.394	208.618	65.059	140.724	123.334			14.2325	129.658	150.083	33.275	50.481	37.1053	61.3856	58.855	37.543			14.2325	149.946	18.4012	19.341	87.298	40.8753	55.315
			14.2776	28.904	84.082	25.4761	151.753	73.88			14.2776	96.519	142.251	131.61	137.181	303.909	30.1695	72.57	103.397	51.981	158.068			14.2776	246.218	209.09	69.785	139.284	131.931			14.2776	131.928	153.518	29.647	52.114	36.1843	61.1903	57.215	40.187			14.2776	146.726	18.6325	20.8781	91.632	38.4205	52.143
			14.3226	23.998	83.985	25.2372	130.061	74.573			14.3226	103.73	147.144	124.218	136.209	317.583	30.6524	70.222	112.17	53.454	159.312			14.3226	248.474	209.579	71.53	139.29	142.225			14.3226	132.551	162.184	33.776	50.262	37.6269	61.8783	58.467	41.055			14.3226	144.557	18.3647	21.1678	91.605	38.4914	51.699
			14.3677	22.571	75.643	23.8351	121.468	73.132			14.3677	103.364	147.309	116.651	140.64	328.292	29.2438	69.374	111.204	50.607	159.878			14.3677	246.297	210.033	72.701	144.13	146.369			14.3677	130.169	167.584	31.531	49.859	37.9641	63.2358	60.653	42.753			14.3677	140.021	19.0364	22.5374	93.369	39.2332	51
			14.4127	23.672	74.485	23.5686	113.113	70.721			14.4127	105.122	150.912	114.841	141.537	335.447	30.0478	71.57	115.073	50.676	166.878			14.4127	251.165	209.894	74.785	146.466	143.619			14.4127	126.822	168.423	30.129	48.024	39.2813	65.8366	60.078	47.522			14.4127	133.033	18.697	22.9182	93.361	40.7631	50.606
			14.4577	26.218	72.944	22.1234	120.531	72.403			14.4577	101.966	150.544	112.852	148.281	343.411	28.1002	76.17	115.844	51.083	175.291			14.4577	244.086	213.039	73.33	151.704	139.646			14.4577	127.98	168.562	31.504	48.265	41.2338	61.3029	60.785	48.301			14.4577	131.639	19.6606	21.9046	96.208	42.572	48.093
			14.5028	26.297	68.768	18.8653	122.613	72.354			14.5028	97.92	151.639	109.779	151.52	344.306	28.2111	80.04	113.382	50.561	177.115			14.5028	235.21	216.931	71.433	145.206	135.048			14.5028	130.465	172.596	33.755	49.676	40.7448	60.3327	64.206	52.72			14.5028	130.379	19.5895	21.7077	95	42.5909	48.312
			14.5478	25.131	67.782	20.2043	118.185	72.897			14.5478	98.22	148.225	114.643	152.521	355.103	25.1484	85.144	106.003	55.416	177.096			14.5478	236.845	221.795	77.727	136.694	133.549			14.5478	128.538	171.242	36.514	54.89	40.9383	58.3289	67.675	56.562			14.5478	129.969	18.9965	23.0842	95.994	41.4866	50.075
			14.5929	24.705	70.769	20.384	116.635	71.201			14.5929	92.528	150.996	112.806	153.635	361.413	24.6892	92.499	103.672	62.785	178.184			14.5929	234.059	223.456	80.627	132.87	133.293			14.5929	130.393	169.135	35.959	58.29	38.7725	57.4451	73.251	60.197			14.5929	133.416	20.2626	22.814	93.949	41.3424	47.71
			14.6379	25.889	68.197	19.592	109.717	69.232			14.6379	88.433	143.085	117.652	154.415	364.563	25.5764	95.108	98.618	65.521	178.058			14.6379	229.581	231.648	78.169	131.671	128.223			14.6379	130.456	179.299	34.903	56.778	40.1714	52.5854	77.937	69.096			14.6379	134.391	21.3331	22.1987	94.926	40.983	47.463
			14.6829	27.995	70.089	19.9126	107.824	69.641			14.6829	87.022	145.72	123.926	157.429	368.518	25.8635	94.055	90.101	66.631	184.775			14.6829	224.087	239.788	77.324	121.013	139.886			14.6829	129.772	177.109	32.192	59.681	38.1835	50.6814	82.026	71.058			14.6829	131.834	19.9079	22.7833	93.45	42.0366	47.559
			14.728	27.913	77.116	18.5116	102.437	68.272			14.728	81.652	146.253	128.096	154.2	366.161	24.9546	92.4	84.097	74.182	190.092			14.728	227.959	248.241	77.983	121.746	148.68			14.728	126.671	176.141	31.589	61.844	39.3864	47.3693	85.348	73.758			14.728	129.749	19.2105	21.2555	95.989	38.5614	47.848
			14.773	27.068	82.918	18.2182	98.224	67.265			14.773	82.242	137.386	132.282	153.765	360.904	25.2948	91.117	80.588	71.252	190.118			14.773	216.868	249.794	82.47	114.643	158.088			14.773	119.525	178.444	31.033	61.358	40.6616	48.2777	84.545	77.537			14.773	127.667	18.4817	22.5161	95.278	38.3332	48.497
			14.8181	30.578	86.353	17.5519	101.945	66.602			14.8181	86.214	136.178	127.62	150.082	365.378	27.0363	94.91	73.37	72.275	191.523			14.8181	219.345	255.958	89.634	123.079	169.163			14.8181	115.94	182.058	30.683	61.826	40.3822	50.9284	84.485	83.319			14.8181	128.359	17.6733	23.0803	94.567	34.2404	46.024
			14.8631	26.782	93.37	17.6902	101.874	70.841			14.8631	87.96	135.888	124.761	151.89	355.96	24.681	92.015	69.262	74.993	194.407			14.8631	214.582	266.693	92.565	127.164	176.489			14.8631	112.507	179.015	33.3	64.468	40.3391	50.3742	85.758	83.287			14.8631	127.758	17.5914	22.2507	95.09	32.8073	46.17
			14.9081	27.552	97.282	18.5064	105.967	73.108			14.9081	86.242	131.956	109.682	155.242	352.817	22.701	93.863	71.529	71.789	193.832			14.9081	207.936	275.884	94.793	131.271	180.254			14.9081	108.631	168.91	36.662	65.25	41.8708	49.0885	81.963	81.596			14.9081	122.542	18.2719	20.8973	94.081	33.0624	50.674
			14.9532	26.636	101.254	15.8731	108.323	72.361			14.9532	80.509	131.587	100.02	154.161	360.298	23.3615	99.791	70.006	74.76	191.431			14.9532	202.001	283.582	93.936	135.193	186.666			14.9532	105.936	166.646	37.574	66.701	40.6395	49.0692	81.857	83.315			14.9532	122.971	16.9931	20.7374	96.038	31.9049	54.936
			14.9982	26.78	106.036	15.8566	110.208	75.288			14.9982	75.707	133.242	92.269	151.556	338.821	22.7837	101.847	68.142	79.052	187.971			14.9982	205.001	287.032	96.698	139.727	195.473			14.9982	102.86	159.234	38.853	67.368	40.49	52.0431	83.678	84.859			14.9982	124.4	17.8021	22.1431	91.655	30.6422	55.89
			15.0433	23.749	105.393	16.6018	112.416	74.082			15.0433	75.414	133.118	82.522	154.608	345.742	22.6307	102.786	68.65	82.153	184.842			15.0433	203.092	291.348	93.878	138.876	196.923			15.0433	102.598	151.886	37.066	69.127	41.1082	51.883	81.169	86.305			15.0433	122.935	16.285	22.9921	96.292	29.8328	55.117
			15.0883	26.34	104.607	17.8663	118.889	72.453			15.0883	70.626	128.127	77.138	149.262	326.045	21.6571	99.119	72.877	82.642	182.673			15.0883	204.494	298.782	99.663	139.076	199.14			15.0883	102.259	148.565	35.09	67.593	40.3554	53.0355	79.298	89.191			15.0883	122.51	16.3509	26.3039	96.763	29.33	56.207
			15.1333	27.288	103.529	16.2648	128.88	70.875			15.1333	68.159	136.494	70.876	151.577	326.838	19.7921	101.264	83.422	87.502	173.629			15.1333	202.917	296.033	100.994	140.103	204.558			15.1333	101.48	148.658	34.092	66.753	43.7025	52.7005	74.975	90.785			15.1333	121.331	17.3896	25.5631	96.996	29.6275	51.247
			15.1784	25.731	101.274	15.0301	130.588	65.999			15.1784	68.339	130.942	64.522	149.041	327.151	22.1	94.528	89.071	93.402	175.1			15.1784	200.648	304.826	103.328	144.161	209.782			15.1784	98.14	146.993	33.987	62.68	44.881	52.8259	73.115	94.01			15.1784	121.502	15.4819	23.2921	98.455	29.2726	47.23
			15.2234	24.214	98.339	17.5431	131.67	61.68			15.2234	68.243	137.476	57.887	155.223	329.259	21.6755	90.171	89.958	98.269	177.478			15.2234	198.321	311.366	102.999	146.783	215.796			15.2234	95.552	137.795	33.441	59.561	44.7019	54.0999	70.625	100.704			15.2234	121.686	16.6048	25.7923	94.493	31.734	43.888
			15.2685	29.794	91.364	18.5422	139.338	61.897			15.2685	72.946	140.293	55.685	159.173	324.683	24.2076	87.19	95.734	103.553	181.349			15.2685	202.483	310.194	103.459	149.459	218.783			15.2685	99.042	129.669	34.375	56.007	45.5106	53.4528	66.061	102.697			15.2685	122.877	15.8215	23.4143	92.148	32.4836	42.436
			15.3135	28.011	90.067	18.1704	141.881	61.727			15.3135	68.481	137.676	47.261	161.096	316.199	25.5541	85.279	100.883	110.513	186.727			15.3135	202.598	307.518	98.911	153.056	224.915			15.3135	99.992	122.929	34.407	47.747	45.8389	54.4449	65.162	102.061			15.3135	121.989	15.5823	23.3556	86.788	37.0084	42.123
			15.3585	26.916	86.321	17.1892	143.682	59.375			15.3585	69.291	131.062	45.386	160.892	301.033	24.3109	81.558	99.515	113.926	185.945			15.3585	204.29	305.472	95.012	158.615	231.82			15.3585	99.429	117.509	34.294	47.142	45.5482	55.3728	63.852	97.512			15.3585	118.733	14.9912	25.2953	82.033	34.4446	37.662
			15.4036	26.714	84.287	18.1986	150.896	60.67			15.4036	71.769	134.36	46.646	156.728	287.776	28.1979	81.312	95.399	114.259	192.374			15.4036	199.269	306.66	86.24	157.056	229.952			15.4036	97.474	113.115	39.06	44.161	43.5091	54.8532	68.195	92.473			15.4036	116.137	13.9602	24.4144	79.961	32.8504	34.926
			15.4486	29.936	84.595	17.7756	155.205	60.652			15.4486	72.889	131.1	50.19	157.678	270.731	31.1029	74.4	91.564	109.474	193.052			15.4486	195.439	299.755	85.393	162.603	231.917			15.4486	94.735	112.491	37.376	41.842	43.9113	54.1848	65.163	89.42			15.4486	114.143	16.0485	23.4574	81.409	34.3273	39.083
			15.4937	29.702	85.238	17.0743	158.719	61.742			15.4937	74.94	123.271	49.539	154.94	255.684	33.9472	70.467	88.208	104.721	187.342			15.4937	193.371	296.652	79.614	171.676	229.814			15.4937	93.551	110.293	35.905	40.065	43.0968	55.1337	61.377	84.19			15.4937	113.101	15.6453	24.5505	81.747	30.6692	40.908
			15.5387	29.894	84.436	15.4038	161.45	58.811			15.5387	73.912	123.762	49.265	160.539	245.491	34.5418	67.33	82.747	95.398	183.084			15.5387	193.891	295.934	77.599	172.578	228.045			15.5387	95.976	104.231	34.185	38.564	42.0643	55.3219	63.164	79.666			15.5387	120.002	16.972	23.4879	80.485	26.5409	42.036
			15.5837	29.957	82.006	16.9674	162.847	54.465			15.5837	76.424	116.818	51.645	160.125	221.903	38.4849	64.822	79.346	92.794	177.28			15.5837	192.596	295.754	72.822	167.891	226.597			15.5837	92.875	102.847	33.23	41.341	38.5076	57.9353	58.892	74.631			15.5837	117.656	14.2755	21.8476	81.601	27.5585	44.722
			15.6288	29.096	82.542	17.3155	164.704	55.554			15.6288	71.732	112.433	52.726	164.953	212.581	36.8292	64.403	79.952	91.561	167.624			15.6288	192.864	305.078	76.411	167.773	224.546			15.6288	92.677	105.561	35.839	42.235	42.5957	57.5795	57.553	73.132			15.6288	118.986	14.9732	22.3337	81.634	26.5275	44.877
			15.6738	27.2	76.933	16.0453	169.459	56.416			15.6738	68.168	119.231	57.646	171.285	208.494	36.6281	65.829	81.965	85.527	165.362			15.6738	192.237	308.951	76.558	163.587	224.616			15.6738	91.245	105.289	32.632	39.527	42.2393	60.0473	54.989	68.856			15.6738	119.4	15.2496	23.5836	82.87	26.8233	46.641
			15.7188	27.777	76.892	16.8926	172.906	58.084			15.7188	66.232	114.906	58.078	173.076	206	38.3803	63.102	79.823	81.809	158.15			15.7188	186.576	313.141	73.802	155.417	229.202			15.7188	92.436	111.648	31.119	39.078	44.602	60.2543	51.249	63.862			15.7188	120.281	13.7468	23.1744	83.418	28.8284	49.922
			15.7639	29.924	76.442	16.4649	177.687	59.043			15.7639	69.135	117.95	61.808	179.244	205.28	36.8766	64.089	81.301	85.207	148.347			15.7639	180.48	318.261	74.812	155.093	239.751			15.7639	90.327	113.503	29.951	42.198	42.6874	62.4749	51.753	59.754			15.7639	120.512	15.1634	23.4488	80.647	29.8822	51.887
			15.8089	27.097	76.6	15.6191	184.789	59.515			15.8089	71.105	124.968	66.055	180.948	211.3	37.9621	68.264	84.161	80.571	138.815			15.8089	171.198	321.022	74.095	145.086	255.483			15.8089	88.256	110.979	30.741	40.475	42.3087	59.1886	51.851	54.39			15.8089	120.504	14.9764	24.2515	78.13	33.3833	51.106
			15.854	24.739	76.398	16.8106	186.779	61.169			15.854	75.782	132.004	72.021	174.515	211.734	41.4028	69.994	84.03	74.984	130.234			15.854	159.728	324.741	78.098	138.605	277.699			15.854	87.19	113.815	32.077	39.737	40.3379	57.5006	51.691	51.738			15.854	120.398	14.5999	23.5966	76.039	36.342	49.941
			15.899	27.485	72.592	17.1097	188.588	64.317			15.899	80.488	138.077	70.556	173.509	209.979	42.3286	71.458	84.937	69.448	129.844			15.899	157.061	333.753	81.864	134.279	291.732			15.899	88.908	112.002	34.098	41.671	40.5129	58.2074	52.083	49.498			15.899	116.749	16.3709	23.7249	76.413	39.2434	52.69
			15.944	25.181	72.875	18.9855	186.425	66.025			15.944	83.316	138.995	68.742	169.754	205.192	42.7286	70.87	83.091	66.917	128.294			15.944	146.433	343.879	86.971	129.617	299.542			15.944	86.196	114.666	33.841	38.972	37.0935	58.3053	47.635	43.444			15.944	116.951	15.9186	23.8312	76.454	38.9196	53.035
			15.9891	24.029	71.234	20.6415	181.342	71.268			15.9891	88.777	146.86	66.263	166.551	201.545	42.9423	68.296	87.59	67.854	124.518			15.9891	143.606	345.853	95.155	126.907	304.776			15.9891	89.74	116.983	36.973	38.237	38.3226	54.5374	48.863	39.584			15.9891	120.369	14.3098	23.0104	73.17	39.1306	52.855
			16.0341	26.154	65.098	21.1972	174.961	74.715			16.0341	91.948	148.666	68.383	167.42	217.263	42.408	70.127	88.111	65.875	126.274			16.0341	148.895	349.149	98.607	116.622	314.537			16.0341	91.005	109.523	36.002	37.32	35.0856	53.5848	47.591	34.811			16.0341	115.117	14.8116	22.7853	72.157	37.5572	51.989
			16.0792	24.136	60.823	19.5588	165.417	76.253			16.0792	89.153	151.759	72.643	172.615	228.392	43.0812	71.422	90.547	61.802	120.65			16.0792	148.755	347.276	101.731	114.726	319.367			16.0792	92.009	107.021	35.511	34.582	36.7725	53.2594	47.914	33.021			16.0792	113.809	15.4674	21.7925	72.945	37.1849	50.945
			16.1242	23.287	56.102	17.5578	165.164	79.419			16.1242	91.761	143.859	78.522	171.127	248.117	43.5134	75.727	94.856	61.858	122.692			16.1242	154.595	351.11	104.981	108.68	320.589			16.1242	90.387	106.129	36.692	35.087	35.3727	51.9488	46.116	33.045			16.1242	114.563	16.7554	21.4633	73.562	38.0615	53.404
			16.1692	25.494	52.751	18.0317	169.154	80.283			16.1692	86.304	145.759	81.057	171.389	264.972	46.1237	80.806	98.369	59.747	123.563			16.1692	162.349	340.69	107.454	104.048	323.518			16.1692	87.65	103.201	39.69	33.456	34.0308	51.0103	45.697	33.8			16.1692	116.153	14.606	23.2506	77.843	36.3345	55.37
			16.2143	25.307	48.029	19.9067	170.331	79.739			16.2143	84.672	151.194	82.483	173.739	274.634	46.2241	82.667	102.855	55.697	126.11			16.2143	168.38	331.711	109.23	101.904	314.524			16.2143	84.243	98.75	41.751	32.829	32.6013	52.3473	50.261	28.951			16.2143	117.63	15.3102	23.9598	78.124	35.3282	56.161
			16.2593	23.561	50.731	21.2191	164.506	78.791			16.2593	88.926	155.426	83.54	174.397	294.966	47.2792	82.826	101.641	57.489	125.826			16.2593	176.743	326.803	107.002	102.05	313.085			16.2593	79.785	97.475	38.411	35.666	32.7621	51.617	49.781				16.2593	117.291	16.5082	22.1077	76.646	33.1324	52.255
			16.3044	23.179	46.037	19.1449	153.731	83.295			16.3044	88.479	156.392	80.086	171.081	296.34	47.6744	83.015	101.601	58.828	118.703			16.3044	175.452	317.17	106.3	94.984	303.157			16.3044	75.245	97.78	38.933	37.006	30.8716	53.0295	49.909				16.3044	116.15	16.9906	20.5872	72.996	34.3535	51.73
			16.3494	23.652	48.328	20.7559	151.52	84.511			16.3494	81.667	150.049	83.315	163.794	301.293	48.0022	79.192	101.606	56.96	122.634			16.3494	174.69	313.037	109.777	91.184	295.501			16.3494	70.522	101.18	37.481	37.028	28.2433	53.3214	50.239				16.3494	120.413	15.6261	21.4484	74.018	32.7889	56.613
			16.3944	22.876	48.709	22.0853	148.737	83.365			16.3944	79.713	153.53	86.212	155.121	311.853	48.0142	75.883	98.608	58.561	117.343			16.3944	176.273	307.848	107.223	91.343	287.182			16.3944	67.92	109.497	35.239	43.55	30.2829	56.7581	50.246				16.3944	124.703	17.2981	19.8511	72.335	34.685	57.341
			16.4395	23.346	50.428	20.5706	151.908	82.165			16.4395	73.878	149.445	91.347	152.528	302.893	44.7208	77.106	100.848	58.83	115.673			16.4395	177.308	301.813	105.402	85.049	282.387			16.4395	65.431	112.096	36.769	44.825	29.971	56.4695	49.526				16.4395	123.989	16.8925	17.9318	72.353	36.2829	58.003
			16.4845	21.97	52.874	19.6485	151.336	83.874			16.4845	73.627	146.936	94.27	152.612	296.679	44.3108	73.84	99.62	58.836	112.847			16.4845	178.877	299.429	104.711	84.933	270.062			16.4845	63.59	116.656	34.911	46.28	26.7231	52.8215	50.51				16.4845	124.475	18.4503	21.3562	74.546	36.8855	57.236
			16.5296	23.675	55.199	19.8764	158.359	82.563			16.5296	72.84	144.902	93.596	154.151	300.858	38.8103	70.35	95.862	65.321	102.815			16.5296	174.718	291.952	101.04	87.863	264.047			16.5296	61.623	118.308	36.204	48.073	26.2968	51.9754	50.697				16.5296	125.532	19.957	21.3032	73.55	39.5013	59.434
			16.5746	23.878	55.111	18.2483	166.184	83.727			16.5746	72.237	143.88	97.065	153.127	292.672	37.7532	63.762	93.421	69.03	96.523			16.5746	177.716	295.96	101.075	93.292	259.671			16.5746	61.82	115.373	36.06	48.68	25.9984	49.1462	51.248				16.5746	126.323	19.359	21.7632	74.649	43.193	62.255
			16.6196	20.349	53.772	17.2813	169.2	80.345			16.6196	72.067	146.266	91.028	149.116	303.346	31.7854	66.557	93.724	74.256	90.011			16.6196	177.08	295.891	101.368	100.677	251.525			16.6196	63.182	112.452	36.437	48.507	26.6142	42.9138	54.846				16.6196	125.312	17.6515	22.3496	71.985	43.3729	61.949
			16.6647	20.136	51.763	17.3629	178.529	80.289			16.6647	73.797	146.428	89.113	152.421	300.109	30.793	67.787	91.054	83.322	84.428			16.6647	173.263	298.629	98.157	104.188	257.099			16.6647	62.524	111.133	37.232	46.253	26.6219	40.3286	53.3				16.6647	125.443	19.0198	20.1234	69.024	41.1765	61.897
			16.7097	23.621	52.101	17.277	188.138	79.046			16.7097	75.568	156.034	82.762	147.832	294.973	29.0909	66.115	89.879	90.119	84.234			16.7097	172.39	297.465	97.812	113.541	258.991			16.7097	61.356	110.788	36.22	49.775	27.9437	36.6174	54.657				16.7097	122.428	19.9902	21.2078	67.567	39.7276	62.903
			16.7548	22.435	53.786	18.0951	196.69	75.193			16.7548	79.593	157.601	84.291	143.384	293.494	27.3608	61.744	85.354	89.567	89.928			16.7548	170.905	301.866	96.746	115.932	251.727			16.7548	62.507	104.974	36.319	50.809	27.752	35.4401	53.234				16.7548	121.076	16.9812	20.5322	65.3	38.8963	61.477
			16.7998	21.708	55.775	18.7784	211.135	68.933			16.7998	82.737	154.378	83.82	143.697	290.669	25.0907	61.215	81.702	94.144	93.692			16.7998	170.662	308.166	97.366	116.448	246.401			16.7998	69.508	100.498	37.922	51.044	30.2078	33.5637	53.297				16.7998	121.303	19.7724	20.7716	64.496	38.4665	58.123
			16.8448	22.472	53.159	18.5996	226.101	66.654			16.8448	86.715	149.535	86.333	139.449	286.348	27.0445	66.582	78.377	91.731	96.265			16.8448	165.815	311.112	95.135	113.889	246.069			16.8448	65.514	97.479	36.667	48.967	28.6073	30.4867	53.973				16.8448	120.614	20.0866	21.509	65.6	39.0044	58.495
			16.8899	21.435	55.66	19.3427	238.624	62.329			16.8899	89.511	143.749	78.632	145.441	276.723	25.6739	67.8	77.035	84.789	99.264			16.8899	167.766	308.25	91.821	119.899	245.714			16.8899	66.379	93.946	35.79	47.976	26.9162	30.9159	53.689				16.8899	122.459	20.8125	21.3673	67.508	38.6396	58.761
			16.9349	20.92	57.377	19.2901	243.098	60.76			16.9349	91.425	137.53	82.296	146.624	279.444	24.4084	65.581	73.287	81.341	111.214			16.9349	168.945	310.15	88.84	116.229	247.394			16.9349	68.849	86.285	36.712	51.101	29.0757	29.2569	54.929				16.9349	120.008	19.1322	20.8747	72.466	37.0987	58.838
			16.98	20.762	56.968	19.6179	243.938	59.969			16.98	91.307	129.705	89.976	148.923	278.403	25.6739	65.038	73.369	76.048	113.278			16.98	166.794	313.224	84.24	114.901	236.455			16.98	68.991	84.786	37.112	52.142	29.8713	31.0693	55.677				16.98	120.583	19.4702	21.398	74.133	37.0056	59.954
			17.025	19.366	55.607	18.9299	238.031	58.686			17.025	93.342	124.375	97.661	148.215	282.688	25.9035	61.759	72.054	68.449	114.257			17.025	162.216	306.501	84.05	119.994	225.719			17.025	72.422	81.589	35.833	57.323	30.6214	29.1366	58.798				17.025	116.179	18.3464	22.4615	82.282	37.2383	57.406
			17.07	19.929	48.126	18.6288	222.157	60.718			17.07	97.011	122.018	105.215	153.964	279.282	25.5097	61.82	70.823	68.101	119.479			17.07	160.889	302.149	83.573	115.516	211.017			17.07	74.086	74.302	34.092	57.034	31.6969	29.6932	53.632				17.07	117.13	17.4913	22.5556	87.026	35.7512	58.408
			17.1151	19.964	47.251	18.9906	205.854	58.971			17.1151	98.284	112.77	112.756	153.4	286.146	27.9381	62.064	74.526	67.457	120.277			17.1151	161.455	305.431	87.899	118.132	196.645			17.1151	73.1	76.253	33.034	59.263	28.4449	30.8655	55.399				17.1151	112.218	17.0436	21.629	92.769	32.5265	56.076
			17.1601	18.633	41.146	19.8099	198.935	55.959			17.1601	98.209	112.51	118.235	158.122	293.122	27.8008	63.353	72.687	63.444	124.275			17.1601	168.366	300.909	89.5	115.473	176.733			17.1601	75.395	83.557	31.595	63.395	30.6507	28.3424	55.748				17.1601	112.175	16.6417	22.5703	97.855	31.0901	54.513
			17.2052	18.142	35.905	19.4905	179.796	52.306			17.2052	100.917	111.88	119.373	155.319	299.151	31.4501	66.782	71.287	65.83	131.627			17.2052	173.253	299.091	95.656	114.86	155.146			17.2052	73.331	86.759	31.743	60.675	29.3153	27.5194	52.311				17.2052	110.009	16.9535	22.7776	102.767	31.3108	54.407
			17.2502	17.817	36.056	21.0076	163.695	51.746			17.2502	105.975	113.715	117.506	157.491	302.992	32.6529	74.078	68.935	62.154	132.975			17.2502	175.76	305.706	94.559	106.502	145.251			17.2502	70.432	89.371	32.549	60.532	29.5884	27.7841	50.737				17.2502	108.756	16.4247	21.4238	106.439	29.3057	53.733
			17.2952	18.777	35.449	22.1783	151.794	52.242			17.2952	105.31	115.777	115.814	159.191	297.233	33.6993	75.978	68.674	59.266	134.006			17.2952	176.671	315.896	95.784	109.807	144.733			17.2952	70.519	98.4	31.994	56.613	32.4764	28.6251	52.025				17.2952	108.12	16.2005	23.3502	109.155	26.5136	53.797
			17.3403	18.577	39.624	20.4289	144.762	51.336			17.3403	106.987	111.615	115.414	161.533	302.527	32.1206	81.844	67.073	57.866	134.904			17.3403	176.173	321.261	97.694	107.992	140.719			17.3403	71.376	106.729	32.425	52.823	31.271	29.5403	48.261				17.3403	107.576	16.9755	24.961	112.097	27.0287	55.497
			17.3853	16.029	39.625	19.0098	135.824	49.32			17.3853	105.73	107.25	115.662	162.213	293.01	34.2924	86.404	67.352	52.877	133.181			17.3853	172.415	325.434	101.96	112.088	145.711			17.3853	75.472	115.67	35.498	48.546	29.5515	30.4004	48.7				17.3853	106.986	16.1709	23.6595	118.404	28.1426	55.623
			17.4304	17.345	38.542	19.3983	138.08	49.672			17.4304	107.012	106.776	118.461	164.263	292.093	33.4268	88.909	63.589	51.784	134.552			17.4304	166.769	330.99	100.708	109.424	157.51			17.4304	77.854	111.453	36.618	45.318	30.1218	30.9943	47.107				17.4304	105.15	18.4919	23.0595	123.065	29.2364	58.523
			17.4754	17.195	38.297	19.386	140.159	49.179			17.4754	109.293	101.438	126.202	165.686	289.29	34.7569	90.409	61.531	46.731	136.108			17.4754	167.019	338.781	101.836	110.94	170.669			17.4754	80.594	110.027	36.932	43.78	28.1876	33.8734	49.715				17.4754	103.067	16.7184	22.3557	126.289	31.1714	57.608
			17.5204	17.869	37.973	20.6961	150.583	46.313			17.5204	111.995	102.003	133.36	164.183	287.113	37.2756	94.197	57.58	50.604	133.719			17.5204	168.592	349.496	102.964	112.76	178.748			17.5204	82.718	109.936	38.785	42.759	28.9609	36.0789	45.818				17.5204	102.994	16.5107	21.3847	128.084	35.1424	60.407
			17.5655	17.595	37.064	19.4279	158.775	44.643			17.5655	110.776	101.529	133.744	159.695	296.012	36.4977	96.267	53.027	52.798	132.707			17.5655	171.476	355.72	103.902	113.419	190.786			17.5655	83.719	111.909	37.329	41.515	28.9889	37.4269	43.666				17.5655	103.783	17.7884	21.5444	131.5	38.8138	59.014
			17.6105	18.518	35.207	21.2233	168.472	46.853			17.6105	110.102	106.066	138.543	159.335	302.09	35.6107	98.932	54.015	52.29	126.397			17.6105	169.513	367.878	101.361	118.649	195.897			17.6105	82.377	108.039	37.878	43.271	27.8159	37.2762	41.051				17.6105	101.194	19.3623	21.2307	138.601	38.2547	56.584
			17.6556	19.796	36.269	23.7336	188.258	46.659			17.6556	113.869	109.547	140.269	152.794	303.385	35.8887	93.61	55.539	49.862	128.528			17.6556	176.865	380.395	98.069	119.616	198.126			17.6556	80.887	108.961	36.338	41.755	28.1211	40.9173	39.989				17.6556	99.559	17.8026	21.6672	144.437	39.3796	56.443
			17.7006	18.734	37.084	24.4213	199.093	43.514			17.7006	114.616	109.912	144.464	148.603	300.561	36.3679	86.326	57.707	48.616	126.58			17.7006	174.792	391.532	96.75	118.055	199.7			17.7006	82.916	108.6	38.676	41.325	28.002	44.6627	40.567				17.7006	99.016	18.0647	21.1467	147.111	38.5335	51.81
			17.7456	20.624	37.318	24.2467	209.774	44.41			17.7456	117.473	115.628	141.181	150.216	295.431	37.3988	82.43	58.924	48.747	124.264			17.7456	175.349	396.111	98.111	124.177	201.648			17.7456	80.64	114.458	35.296	40.649	27.1138	44.9057	38.531				17.7456	98.326	19.0955	23.3881	145.219	38.4182	51.249
			17.7907	19.765	37.797	26.6428	212.53	46.402			17.7907	120.382	112.885	146.114	146.045	292.215	40.8704	81.591	57.299	47.059	122.279			17.7907	179.311	401.19	91.54	122.458	201.181			17.7907	79.544	117.382	36.781	40.625	27.2737	47.541	41.917				17.7907	98.714	16.4283	22.0054	145.826	38.6779	52.484
			17.8357	17.948	39.265	28.5421	219.991	47.933			17.8357	116.623	118.056	146.28	145.301	286.987	41.8285	82.965	62.695	47.705	126.38			17.8357	183.919	405.294	94.035	124.38	199.348			17.8357	77.607	121.319	37.497	42.035	25.525	53.2833	43.764				17.8357	98.596	16.4977	22.6631	141.578	32.8499	56.587
			17.8808	20.693	38.544	26.83	224.316	47.382			17.8808	119.632	120.367	147.775	140.323	278.067	45.4193	79.949	65.779	48.456	124.827			17.8808	191.828	406.978	93.348	125.325	193.163			17.8808	79.886	128.567	41.554	39.846	22.9286	53.5639	42.842				17.8808	99.56	16.9058	21.372	133.883	30.9492	57.205
			17.9258	21.59	38.939	24.2113	222.043	47.333			17.9258	122.465	116.582	148.275	141.789	277.038	46.1052	78.09	66.248	47.842	121.756			17.9258	201.98	406.104	97.09	125.609	199.305			17.9258	81.677	130.545	37.785	40.672	25.1558	61.4878	46.353				17.9258	98.584	17.483	22.3859	128.939	29.7494	60.695
			17.9708	19.394	37.94	22.864	225.843	47.726			17.9708	126.264	119.695	149.748	138.577	269.592	46.55	78.849	71.262	51.841	123.526			17.9708	206.649	407.256	101.616	122.628	202.145			17.9708	83.943	133.99	36.232	39.739	23.4771	63.9748	46.402				17.9708	97.181	16.2214	21.9074	126.812	29.0767	63.596
			18.0159	20.82	38.109	21.0196	229.638	48.108			18.0159	128.484	124.834	149.248	131.98	274.89	45.6417	79.199	69.826	53.451	116.553			18.0159	211.682	402.355	106.553	109.336	210.747			18.0159	89.081	139.084	36.384	37.804	22.6744	68.3631	48.811				18.0159	96.46	15.8737	24.4591	123.313	28.8102	67.773
			18.0609	20.686	38.431	22.1242	232.225	46.091			18.0609	128.201	130.391	146.53	127.458	278.033	44.7138	77.342	66.426	57.363	112.009			18.0609	216.921	400.524	111.457	111.941	213.628			18.0609	88.933	142.65	30.767	36.818	25.4784	72.1692	52.033				18.0609	96.5	15.5524	24.3075	120.334	27.27	68.975
			18.106	20.747	37.987	20.7766	231.241	46.311			18.106	132.866	139.857	143.344	129.367	284.556	43.2348	73.531	64.789	59.821	108.698			18.106	224.223	406.724	105.463	107.401	221.273			18.106	93.998	147.293	31.066	34.14	26.4384	73.6599	51.424				18.106	97.09	16.0135	26.1224	124.672	26.1431	68.385
			18.151	21.634	40.117	19.4458	237.693	49.575			18.151	140.498	145.483	146.185	131.65	287.186	44.6262	72.343	64.638	59.263	106.844			18.151	226.184	405.135	109.826	109.521	231.491			18.151	96.138	146.951	29.628	34.124	30.368	78.8733	50.693				18.151	96.345	16.1374	25.2535	126.533	26.5984	71.427
			18.196	18.251	38.038	18.2705	242.181	48.257			18.196	142.509	153.144	154.84	134.573	284.021	39.2122	73.028	65.3	60.059	98.299			18.196	232.674	401.491	110.936	110.888	231.138			18.196	97.851	144.811	26.153	37.846	31.172	82.9082	48.385				18.196	96.901	16.5944	23.7389	128.519	24.9641	72.275
			18.2411	17.916	37.847	18.3302	246.397	54.227			18.2411	141.137	154.448	157.739	130.334	285.099	36.4116	77.262	65.333	62.781	97.032			18.2411	231.114	399.413	118.173	110.034	227.604			18.2411	99.042	143.425	27.02	40.597	27.8528	86.3185	45.052				18.2411	95.023	16.0378	24.0159	127.953	26.9526	68.188
			18.2861	16.396	40.281	18.9609	243.824	53.417			18.2861	143.603	160.035	164.347	122.486	290.936	33.6614	75.092	64.224	66.948	90.206			18.2861	232.08	394.977	122.079	98.843	233.292			18.2861	99.261	135.053	26.524	42.071	26.3851	88.8332	43.797				18.2861	92.465	14.3358	22.5943	131.216	27.7151	71.064
			18.3312	17.016	41.81	17.6745	238.142	56.084			18.3312	144.807	157.988	168.93	120.695	288.541	34.7051	73.32	63.169	72.687	82.268			18.3312	228.746	398.759	122.095	101.81	231.245			18.3312	96.724	127.077	27.765	43.536	23.3147	89.0713	44.206				18.3312	93.24	15.1019	24.2868	133.679	27.6599	72.083
			18.3762	19.761	40.783	17.4007	236.044	55.18			18.3762	145.174	159.089	177.796	111.029	285.764	34.2236	71.743	58.558	73.398	79.719			18.3762	227.955	403.3	129.308	95.665	237.059			18.3762	96.758	126.475	26.07	43.284	21.2918	91.3352	46.077				18.3762	94.036	15.5983	25.3355	135.427	28.5465	77.884
			18.4212	22.254	43.625	15.4161	239.77	56.325			18.4212	149.61	156.283	180.491	102.913	283.75	29.6732	71.213	55.071	78.113	72.865			18.4212	221.525	404.964	133.925	88.241	236.507			18.4212	96.108	118.07	29.056	42.174	21.4749	89.5779	47.074				18.4212	92.092	13.9322	24.1971	138.124	27.9883	76.913
			18.4663	22.421	45.96	15.8725	242.04	54.295			18.4663	147.099	157.548	196.338	99.044	296.498	26.1794	67.77	51.937	82.514	67.069			18.4663	221.497	407.074	136.367	88.571	239.897			18.4663	96.39	112.464	32.103	41.515	23.3745	92.796	46.684				18.4663	93.039	14.8102	24.4495	138.347	26.9647	79.315
			18.5113	22.756	49.421	14.4397	252.313	53.454			18.5113	145.586	154.766	203.552	99.409	288.882	28.7573	62.213	54.135	86.768	63.08			18.5113	224.351	398.058	141.478	89.762	239.658			18.5113	97.471	109.792	32.131	40.415	20.7718	90.7967	49.519				18.5113	94.698	14.982	22.5473	131.873	25.4451	78.491
			18.5563	26.014	49.856	15.3163	261.264	54.097			18.5563	146.262	154.716	211.543	100.61	289.628	26.1192	55.603	51.565	94.335	62.238			18.5563	228.077	391.416	139.196	90.685	243.806			18.5563	94.953	102.997	32.847	37.68	19.0328	93.0405	48.383				18.5563	94.865	15.2755	21.9155	128.848	24.8195	79.65
			18.6014	27.957	52.898	16.8949	266.293	50.939			18.6014	146.925	153.757	219.352	100.51	283.644	23.2227	55.154	51.432	96.514	62.786			18.6014	234.048	391.867	142.544	92.612	245.772			18.6014	94.925	104.049	35.053	38.534	20.4531	94.7184	47.713				18.6014	96.277	15.7495	21.5051	129.957	26.3192	81.108
			18.6464	27.008	57.347	15.1562	272.994	47.287			18.6464	147.848	152.511	226.358	104.493	287.397	25.3257	51.283	53.915	99.588	58.602			18.6464	236.648	391.185	132.854	95.546	247.995			18.6464	92.022	101.645	38.586	39.123	20.0135	95.9261	45.375				18.6464	98.029	15.0271	22.3414	126.117	24.5085	83.569
			18.6915	29.277	60.96	15.6157	278.562	45.304			18.6915	144.405	147.237	236.96	117.288	289.472	25.0331	51.078	50.422	100.805	61.212			18.6915	243.251	386.304	132.025	97.571	253.513			18.6915	88.999	95.571	37.755	40.575	20.018	93.3736	43.711				18.6915	97.32	16.0252	23.2108	120.039	26.7209	85.818
			18.7365	29.997	66.79	16.7187	279.128	42.227			18.7365	141.764	144.609	248.114	110.208	282.84	24.936	49.977	51.356	104.791	68.394			18.7365	241.894	390.308	129.951	100.355	250.74			18.7365	92.171	98.284	36.851	43.441	21.7471	93.7152	41.927				18.7365	101.518	15.1294	21.9715	119.749	26.376	89.734
			18.7815	29.364	70.187	16.9996	277.981	39.958			18.7815	140.966	142.746	256.432	104.436	280.269	23.7408	53.669	51.577	104.806	70.724			18.7815	240.374	392.41	127.343	93.622	257.524			18.7815	91.27	103.979	36.096	44.611	21.7308	97.9791	44.147				18.7815	97.456	15.143	21.7605	122.395	27.0134	89.522
			18.8266	29.654	70.229	17.6982	277.426	40.034			18.8266	140.598	143.531	267.635	103.5	283.777	23.2067	53.575	52.237	105.073	81.789			18.8266	239.494	393.671	124.703	86.793	250.087			18.8266	89.47	105.16	36.983	45.539	19.5162	97.5005	45.24				18.8266	96.708	17.0899	24.3726	131.453	29.629	89.636
			18.8716	32.122	70.76	16.2857	275.823	38.931			18.8716	140.803	143.853	281.665	104.056	283.136	27.4006	54.068	52.43	103.769	87.714			18.8716	238.811	390.818	121.472	83.283	251.492			18.8716	94.659	108.726	36.078	46.399	19.491	98.5296	45.435				18.8716	97.781	15.9466	22.5584	132.064	33.4646	90.336
			18.9167	31.545	67.396	17.8616	267.941	39.362			18.9167	143.132	149.066	291.283	103.31	290.328	28.6313	56.1	50.654	103.161	92.07			18.9167	234.552	388.932	120.262	78.107	256.108			18.9167	95.771	112.021	35.644	45.441	21.4787	95.9084	45.542				18.9167	100.205	16.5592	21.6479	137.172	33.6235	87.787
			18.9617	33.086	61.84	15.8619	262.279	38.181			18.9617	143.413	156.098	300.011	103.995	290.981	31.3319	62.353	48.653	106.53	94.967			18.9617	231.333	394.983	121.323	71.955	270.533			18.9617	101.571	117.103	34.249	44.926	22.1113	96.2726	46.181				18.9617	100.472	15.5335	22.0597	142.995	34.5993	86.368
			19.0067	37.03	62.259	17.7712	264.388	35.832			19.0067	144.615	164.697	305.877	102.422	288.524	30.5108	64.302	48.141	109.037	94.324			19.0067	234.801	391.29	123.734	72.28	277.236			19.0067	103.423	120.994	35.844	44.069	21.142	97.4868	44.155				19.0067	100.26	15.9899	23.6421	140.002	36.0676	83.11
			19.0518	37.764	57.842	16.8503	260.87	36.062			19.0518	142.185	174.053	315.216	105.261	289.537	34.1547	69.687	46.429	109.113	95.263			19.0518	238.654	389.39	123.477	73.794	282.679			19.0518	105.88	127.981	38.317	44.848	23.5248	97.5565	38.877				19.0518	102.733	16.7161	23.041	139.574	37.9852	80.389
			19.0968	39.693	55.75	16.81	258.656	38.922			19.0968	140.977	184.919	317.593	101.349	291.639	34.114	74.471	48.591	114.561	100.702			19.0968	246.444	389.078	126.598	76.721	290.395			19.0968	108.907	130.704	40.121	44.313	24.0113	91.4496	37.887				19.0968	102.305	16.8611	23.4369	132.642	36.5769	78.042
			19.1419	39.373	55.472	16.8901	256.41	38.998			19.1419	141.096	193.687	316.047	97.895	293.366	33.5434	77.659	45.539	120.08	98.954			19.1419	252.123	400.194	124.317	82.453	300.59			19.1419	104.761	134.336	37.863	46.697	24.3219	89.6982	39.063				19.1419	103.011	17.1692	22.7684	125.958	37.0441	73.626
			19.1869	36.187	53.825	18.6882	251.418	36.704			19.1869	141.685	198.941	325.754	95.933	288.702	33.3417	76.082	44.59	120.81	102.509			19.1869	259.319	406.594	120.025	87.631	306.72			19.1869	99.337	138.345	39.696	51.357	23.9615	89.1737	37.115				19.1869	102.508	15.2252	21.438	116.935	34.6422	73.602
			19.2319	34.841	52.499	20.5865	252.502	37.999			19.2319	140.565	199.966	330.728	95.481	298.029	31.5964	71.772	41.221	124.31	105.986			19.2319	264.064	411.098	118.659	90.747	304.326			19.2319	93.061	139.298	36.587	51.156	23.735	93.8054	32.657				19.2319	105.386	13.767	23.0073	115.227	34.9109	71.266
			19.277	32.87	50.475	19.6214	253.807	38.09			19.277	145.385	201.837	328.835	92.007	304.864	33.0159	71.444	42.615	130.84	112.69			19.277	270.329	416.125	114.487	94.996	300.676			19.277	87.099	141.029	35.253	54.124	22.6787	90.6651	35.283				19.277	106.85	13.6565	23.9943	108.868	34.3566	68.05
			19.322	28.486	46.815	18.6584	246.05	36.517			19.322	142.66	200.878	336.454	86.876	300.505	34.5039	67.608	42.123	131.977	118.903			19.322	276.156	419.172	109.866	94.224	292.264			19.322	86.73	146.614	32.597	59.979	24.1119	84.7743	34.523				19.322	104.75	13.5675	22.6549	106.267	34.1942	67.743
			19.3671	29.167	43.963	20.1806	235.025	36.637			19.3671	139.25	198.42	337.118	88.132	299.611	36.9745	59.025	42.406	130.546	122.393			19.3671	272.332	418.268	112.688	90.517	283.038			19.3671	83.814	144.258	27.572	65.094	23.8397	85.4936	34.378				19.3671	105.319	13.8903	24.0751	105.152	36.295	68.885
			19.4121	31.45	39.723	19.7898	230.101	32.669			19.4121	135.673	196.915	342.882	86.353	289.9	38.0551	55.301	41.185	125.455	129.883			19.4121	277.04	417.833	112.985	89.753	277.748			19.4121	84.498	147.477	27.115	70	26.033	86.891	33.479				19.4121	103.689	13.9772	23.3909	103.337	35.7826	70.216
			19.4571	29.056	37.682	19.9081	225.385	32.174			19.4571	135.903	198.276	339.705	85.67	276.521	38.1493	52.342	41.045	117.212	135.072			19.4571	273.806	424.24	105.583	91.589	268.788			19.4571	82.053	146.251	25.527	72.445	29.5408	85.2865	33.149				19.4571	101.74	13.2544	22.0131	104.55	34.9853	68.828
			19.5022	28.137	39.414	19.4907	215.222	31.839			19.5022	135.205	202.772	335.378	82.364	262.965	40.1777	53.534	45.45	112.98	139.42			19.5022	267.775	428.589	101.821	82.936	262.566			19.5022	86.548	146.227	24.985	76.611	30.1435	84.5859	33.362				19.5022	99.977	14.2297	22.8291	105.682	34.4994	70.989
			19.5472	25.418	35.749	17.4083	209.232	31.264			19.5472	135.636	207.667	339.696	78.474	260.065	38.7973	50.785	49.344	105.282	145.438			19.5472	259.535	434.844	98.346	80.011	256.825			19.5472	83.949	145.257	26.788	76.026	30.2571	84.2635	34.37				19.5472	101.053	14.868	22.4818	105.687	32.5309	71.659
			19.5923	23.727	36.422	18.4093	196.816	32.484			19.5923	129.827	208.784	340.995	75.612	254.279	36.7968	54.372	50.295	97.999	145.237			19.5923	251.233	434.917	93.241	80.682	254.678			19.5923	81.903	148.554	26.822	77.254	32.6844	82.8526	31.992				19.5923	99.851	15.4414	22.0752	101.758	32.1401	69.047
			19.6373	24.02	36.792	18.8473	186.854	32.499			19.6373	127.046	217.404	336.031	76.346	259.237	35.3339	53.933	51.187	89.853	141.418			19.6373	247.693	434.245	89.754	87.508	253.801			19.6373	81.924	154.07	29.133	71.51	33.1576	82.1883	33.068				19.6373	97.576	15.922	22.963	104.912	29.2518	70.176
			19.6823	23.139	32.164	18.3489	182.79	31.965			19.6823	123.786	214.833	341.944	74.381	262.374	35.9856	53.581	53.897	89.805	143.531			19.6823	246.27	438.232	79.939	82.506	247.883			19.6823	79.803	152.097	31.902	65.773	30.8445	81.3754	38.044				19.6823	98.682	15.2047	24.179	101.54	29.3584	69.941
			19.7274	21.878	32.651	15.744	177.796	29.656			19.7274	122.025	218.074	344.139	74.185	264.614	36.083	53.6	55.196	87.553	152.327			19.7274	245.73	441.286	74.348	84.821	243.859			19.7274	76.903	155.564	33.668	61.016	33.7311	81.8968	37.632				19.7274	100.218	15.7557	23.8808	104.495	27.4977	67.823
			19.7724	18.882	32.906	17.3068	178.641	28.939			19.7724	119.909	221.413	350.31	75.574	261.829	35.2056	53.822	57.669	81.629	147.779			19.7724	245.377	428.086	69.214	83.949	245.474			19.7724	71.545	152.64	37.194	57.173	32.2088	76.4406	40.436				19.7724	100.994	14.8161	22.955	108.605	28.3008	66.06
			19.8175	19.335	31.085	17.7589	182.339	30.13			19.8175	119.58	220.931	359.092	77.395	258.072	34.6552	52.462	60.643	76.928	151.98			19.8175	249.303	428.387	68.514	79.924	246.515			19.8175	71.67	149.551	38.357	53.309	31.0888	74.266	42.032				19.8175	98.946	14.6531	23.0572	108.34	30.8134	64.553
			19.8625	19.329	29.231	18.1752	177.208	29.474			19.8625	117.449	217.426	365.364	79.41	260.222	33.4085	50.915	60.725	74.024	159.631			19.8625	247.98	418.746	66.936	86.246	248.481			19.8625	72.191	153.762	41.47	50.257	33.4018	72.1758	42.197				19.8625	100.346	12.924	25.2764	107.731	30.9653	66.735
			19.9075	18.869	28.798	18.053	176.423	30.482			19.9075	115.426	212.862	370.792	81.091	251.585	30.8131	58.328	65.639	68.747	154.778			19.9075	241.613	412.731	71.236	94.419	252.809			19.9075	67.701	156.772	43.275	51.316	32.7959	64.0761	39.222				19.9075	98.764	13.6104	25.2983	106.457	30.0849	67.591
			19.9526	18.887	28.463	17.9421	170.224	30.541			19.9526	115.633	207.479	377.061	82.967	246.482	29.9165	62.675	70.553	67.503	155.67			19.9526	240.344	404.617	69.545	97.815	260.642			19.9526	65.452	155.169	44.623	52.779	35.5457	56.24	36.037				19.9526	96.987	14.392	25.343	105.79	30.49	68.593
			19.9976	20.775	26.203	18.0469	172.364	32.67			19.9976	116.645	203.197	381.665	78.738	239.005	30.9279	63.089	72.655	66.251	151.064			19.9976	235.365	395.586	66.897	106.004	269.223			19.9976	62.433	158.547	49.968	55.046	37.4857	52.8165	36.948				19.9976	93.499	14.0655	25.6535	104.271	28.4453	69.263
			20.0427	19.382	25.152	17.8978	167.446	30.694			20.0427	114.523	201.063	386.565	77.797	242.941	28.9261	66.042	77.627	72.99	148.067			20.0427	229.265	392.615	67.066	116.031	274.294			20.0427	61.526	162.383	51.69	56.76	38.6814	48.6056	34.468				20.0427	92.409	14.3727	24.1611	100.215	26.2115	70.369
			20.0877	20.282	23.093	16.9048	155.021	31.216			20.0877	114.053	196.9	394.28	76.627	236.832	29.2484	66.08	81.16	77.785	144.46			20.0877	225.255	379.368	66.603	124.245	280.374			20.0877	60.513	167.735	52.434	62.745	43.2749	42.8584	35.993				20.0877	91.037	14.2665	25.4869	95.651	25.747	68.46
			20.1327	20.912	21.111	17.2279	157.219	33.276			20.1327	114.261	193.573	395.125	74.214	245.448	27.2371	63.631	89.675	79.147	137.421			20.1327	219.835	371.807	65.8	135.441	285.888			20.1327	62.558	164.501	55.641	66.332	43.6608	40.166	36.725				20.1327	91.589	14.1142	25.1396	92.453	24.6314	69.111
			20.1778	18.45	21.637	17.1513	155.591	34.102			20.1778	115.964	193.635	398.557	72.912	247.515	27.7607	58.525	93.06	85.468	140.416			20.1778	216.599	368.611	61.098	137.278	287.123			20.1778	60.024	161.14	54.327	68.82	43.0736	38.1633	37.255				20.1778	91.286	15.6297	23.9777	89.161	25.9522	69.558
			20.2228	18.378	20.144	16.8788	144.119	36.577			20.2228	116.817	194.337	405.112	69.451	258.011	28.6513	58.079	94.948	87.981	147.083			20.2228	205.631	366.686	57.788	147.137	280.127			20.2228	58.586	163.903	52.946	69.219	44.3363	32.5473	40.989				20.2228	90.556	15.4127	24.5943	87.246	24.037	72.639
			20.2679	21.704	20.384	17.9322	150.802	35.987			20.2679	121.227	191.642	409.191	72.107	256.716	27.0971	54.437	99.709	95.005	152.08			20.2679	202.495	360.812	53.229	158.926	272.953			20.2679	55.716	161.912	49.691	70.082	46.4375	28.7377	44.091				20.2679	89.883	14.8338	23.9512	80.891	24.4542	75.274
			20.3129	20.485	21.46	18.9931	151.651	35.267			20.3129	121.064	186.591	416.627	71.066	258.106	24.2418	55.164	106.022	101.036	157.224			20.3129	198.197	353.195	51.154	170.927	265.553			20.3129	57.488	167.125	45.861	73.299	47.5998	25.5967	46.745				20.3129	90.072	14.5989	25.1052	77.33	26.6603	75.167
			20.3579	19.896	21.422	20.4962	156.176	36.714			20.3579	121.149	178.995	422.452	73.856	264.545	24.001	52.658	115.176	105.276	167.644			20.3579	195.888	348.979	51.26	175.2	250.535			20.3579	53.122	169.699	46.403	72.855	49.8711	25.6316	48.421				20.3579	88.088	15.7435	25.232	73.484	26.1563	76.023
			20.403	18.624	21.316	18.266	158.868	37.475			20.403	123.203	163.698	434.127	71.353	268.306	25.8101	51.312	121.798	108.099	173.101			20.403	194.41	347.42	45.75	182.92	244.083			20.403	51.019	173.357	46.419	71.863	50.4503	24.1059	52.237				20.403	88.027	14.4627	23.869	72.542	26.3737	72.264
			20.448	19.589	18.921	16.8886	164.796	38.299			20.448	127.362	162.283	436.735	72.526	265.438	26.858	53.545	127.807	111.658	174.241			20.448	197.785	350.181	45.606	186.313	231.393			20.448	50.008	177.009	48.425	79.636	51.5331	21.1718	54.134				20.448	88.365	14.9486	24.9114	74.026	26.7067	72.407
			20.4931	18.616	17.578	19.3873	162.802	40.196			20.4931	130.178	159.029	457.54	76.394	267.714	22.6068	52.706	140.015	117.761	174.34			20.4931	200.671	351.264	49.734	196.867	221.196			20.4931	49.506	178.592	49.279	80.46	52.7031	22.1449	57.258				20.4931	93.078	16.279	24.6092	72.739	26.6223	75.42
			20.5381	17.652	17.719	19.653	160.621	43.301			20.5381	129.755	161.557	465.812	73.499	256.937	24.8246	51.024	150.896	125.337	171.513			20.5381	200.777	347.541	55.183	201.638	215.726			20.5381	49.299	182.865	48.489	79.693	57.0159	22.0964	54.129				20.5381	92.65	16.8087	25.0531	74.752	26.5058	72.695
			20.5831	16.616	17.816	19.3093	157.959	43.244			20.5831	132.721	165.06	476.474	73.769	247.84	27.6799	55.408	158.452	130.683	163.995			20.5831	202.01	355.316	56.796	207.244	215.16			20.5831	50.835	182.96	50.441	80.214	58.9128	20.7825	55.71				20.5831	90.3	15.9708	24.7944	79.192	25.7037	75.753
			20.6282	18.089	19.749	20.0363	152.926	46.19			20.6282	134.82	171.721	487.797	73.16	241.704	27.3213	53.265	166.416	130.565	154.764			20.6282	200.869	352.063	58.021	214.275	215.686			20.6282	52.43	181.069	45.92	80.007	63.8983	20.3485	50.139				20.6282	93.144	17.6486	25.6836	89.104	26.8885	75.898
			20.6732	17.675	17.296	21.0417	145.481	46.436			20.6732	136.013	177.536	498.714	80.472	237.922	31.225	56.615	174.46	133.48	146.448			20.6732	201.301	351.108	59.303	227.921	218.099			20.6732	55.256	178.729	44.919	81.54	65.0643	21.3652	51.091				20.6732	95.173	17.1987	25.3069	92.726	28.0516	74.659
			20.7183	17.784	17.63	20.8446	147.171	45.849			20.7183	141.592	180.6	512.009	83.386	221.431	35.0933	57.801	177.603	136.014	141.074			20.7183	196.965	355.861	60.365	234.221	222.406			20.7183	55.594	176.192	45.708	83.383	65.895	21.2001	47.324				20.7183	94.57	17.7197	23.0518	97.931	29.4635	76.981
			20.7633	19.64	18.728	20.0102	143.016	41.711			20.7633	143.962	182.368	523.023	89.117	219.668	35.7483	60.228	180.921	132.401	143.737			20.7633	195.451	359.81	65.755	250.6	215.048			20.7633	57.887	178.637	45.641	85.023	60.5172	22.0532	49.149				20.7633	90.979	16.685	24.298	102.445	31.8252	80.04
			20.8083	20.187	18.275	19.321	147.715	41.216			20.8083	147.323	183.28	531.373	93.498	214.688	34.3343	64.546	188.516	131.148	144.103			20.8083	197.855	366.703	68.296	258.836	208.374			20.8083	56.639	178.758	42.953	88.076	55.7388	21.3795	49.467				20.8083	85.852	17.0104	22.4942	103.402	33.5538	81.052
			20.8534	18.093	18.738	19.7847	150.301	40.631			20.8534	150.943	178.176	534.897	97.014	212.623	35.9206	64.776	196.482	129.159	146.005			20.8534	201.726	369.426	73.371	262.432	203.327			20.8534	55.926	180.041	44.232	90.906	50.0331	22.7395	50.162				20.8534	85.931	14.7101	21.1547	102.298	33.3768	81.538
			20.8984	19.463	19.253	18.5731	154.92	38.372			20.8984	148.364	168.84	541.473	100.011	209.268	37.996	62.772	211.139	126.124	148.953			20.8984	205.63	372.574	76.198	266.95	197.677			20.8984	53.011	177.914	44.493	89.379	45.9491	24.3137	50.202				20.8984	86.241	17.6194	19.9805	102.684	33.4611	77.761
			20.9435	19.648	17.201	18.0102	152.161	36.987			20.9435	146.98	166.983	530.947	99.073	201.749	37.819	62.261	223.104	122.29	147.898			20.9435	207.349	372.639	80.867	269.483	185.511			20.9435	50.954	179.533	47.404	92.142	43.5025	25.0271	49.189				20.9435	82.789	17.6905	23.3565	100.634	35.6184	75.994
			20.9885	17.657	18.274	16.483	154.705	37.691			20.9885	148.469	166.217	522.054	102.709	203.813	36.6962	64.383	236.622	120.733	154.26			20.9885	208.844	372.967	80.453	275.153	177.01			20.9885	48.773	180.844	47.376	94.265	43.4046	23.2578	46.831				20.9885	81.138	17.4787	25.3032	104.358	37.1577	75.534
			21.0335	22.089	19.028	16.4866	151.735	36.132			21.0335	151.277	160.177	499.43	100.572	202.168	38.9845	63.488	246.235	118.276	154.475			21.0335	207.82	374.627	76.179	279.067	163.338			21.0335	48.988	183.301	46.168	94.035	42.0044	22.7229	43.836				21.0335	81.103	17.1572	25.9005	105.158	37.4041	73.699
			21.0786	20.237	20.106	15.84	151.562	37.991			21.0786	144.096	156.767	478.914	105.741	199.421	36.3582	66.071	243.306	116.966	155.564			21.0786	205.797	373.182	74.009	277.969	162.133			21.0786	48.12	185.569	47.201	92.719	39.1533	27.4351	40.453				21.0786	82.495	16.2756	25.2723	102.252	38.2739	73.5
			21.1236	21.78	19.677	14.8174	144.974	34.107			21.1236	143.362	156.709	457.814	102.916	204.099	36.4078	68.01	243.082	118.059	158.954			21.1236	206.524	372.48	71.833	275.657	163.14			21.1236	49.299	190.862	49.602	93.155	34.6101	27.2234	37.579				21.1236	81.024	16.0502	24.3732	100.308	39.0964	74.125
			21.1687	18.239	21.606	14.8037	141.765	34.288			21.1687	143.568	147.921	432.114	100.824	204.567	38.5837	70.556	235.992	117.03	159.411			21.1687	200.733	370.424	69.894	280.722	166.456			21.1687	50.556	196.803	49.622	94.149	32.0721	28.6607	35.655				21.1687	79.018	18.2236	24.6392	96.441	34.267	76.39
			21.2137	19.857	22.693	17.6768	140.703	33.73			21.2137	144.432	140.303	411.205	97.185	206.347	37.4804	71.07	229.721	116.41	160.18			21.2137	196.697	362.581	64.139	282.821	176.521			21.2137	55.271	202.688	44.518	98.691	29.0823	29.2859	36.313				21.2137	77.991	18.0598	25.8925	93.999	32.5624	77.045
			21.2587	23.03	22.138	16.2384	149.234	30.216			21.2587	144.126	132.618	389.727	89.924	220.996	36.6608	75.948	223.074	107.8	159.828			21.2587	197.372	350.15	62.825	285.82	185.814			21.2587	55.309	199.832	41.844	98.705	27.1045	30.1075	37.736				21.2587	78.404	16.1475	24.3148	90.917	32.8788	73.448
			21.3038	20.477	19.64	16.2422	158.086	26.974			21.3038	141.836	127.905	371.951	91.151	225.515	37.7878	77.682	223.009	101.129	157.411			21.3038	193.794	345.354	63.659	286.678	190.536			21.3038	56.155	200.149	39.093	99.14	27.9505	33.1271	36.106				21.3038	82.501	17.446	25.3688	87.568	31.7373	78.229
			21.3488	19.977	21.392	18.2694	162.164	27.484			21.3488	138.836	128.775	354.02	89.877	228.734	39.7641	77.431	222.511	99.663	158.217			21.3488	195.409	345.49	72.623	276.826	193.485			21.3488	55.694	199.877	37.209	99.601	23.3094	32.4441	35.941				21.3488	83.164	17.1569	23.732	86.643	29.6563	77.451
			21.3938	21.976	22.84	16.9007	170.564	26.894			21.3938	142.614	125.298	344.665	87.531	236.772	36.8256	79.767	217.001	96.627	153.509			21.3938	195.706	340.385	73.941	272.422	196.192			21.3938	56.401	196.514	34.452	94.881	20.1862	32.4168	36.023				21.3938	81.883	15.7557	25.285	85.797	28.3799	77.23
			21.4389	20.845	23.308	17.3543	168.096	26.025			21.4389	140.775	122.255	328.29	84.092	245.059	37.9593	84.671	217.948	93.084	151.314			21.4389	199.986	332.157	77.577	268.611	194.819			21.4389	55.117	194.78	31.486	90.02	20.7307	30.7462	36.841				21.4389	82.937	15.8989	24.2095	92.347	28.8036	76.616
			21.4839	19.494	27.223	17.1702	166.916	22.686			21.4839	140.151	126.249	308.877	87.423	258.147	43.4921	92.844	213.339	85.598	144.998			21.4839	201.154	329.631	85.071	257.931	191.534			21.4839	58.051	197.192	30.182	87.345	20.1497	30.8077	33.971				21.4839	81.865	15.7713	22.5901	100.524	27.2609	76.492
			21.529	19.755	29.117	16.5945	166.335	22.582			21.529	139.035	128.332	297.153	86.037	267.172	45.5701	94.28	209.603	85.291	146.985			21.529	202.862	330.755	88.635	243.696	185.787			21.529	56.666	203.993	28.802	80.629	20.4346	32.3839	32.868				21.529	81.363	14.6057	22.1157	106.018	27.8289	79.736
			21.574	20.762	28.787	18.1325	164.103	26.02			21.574	139.815	129.749	281.559	87.796	278.449	45.316	95.471	203.228	83.925	141.925			21.574	206.625	322.969	94.619	239.543	176.49			21.574	56.85	214.001	28.447	75.853	16.2391	30.93	31.463				21.574	79.623	14.3141	24.4137	109.752	29.1987	80.33
			21.619	21.861	28.15	18.7449	161.687	23.92			21.619	138.465	127.888	271.52	86.291	290.819	47.4956	95.142	194.929	77.057	137.102			21.619	207.582	321.271	96.28	224.376	171.056			21.619	55.074	225.428	28.263	72.761	20.1737	30.0554	31.132				21.619	80.807	14.6457	22.8031	110.42	28.214	81.892
			21.6641	22.32	27.658	19.6659	163.036	21.899			21.6641	138.445	130.029	254.358	83.007	294.177	47.9995	97.248	188.594	71.335	137.83			21.6641	210.531	316.005	94.418	220.301	170.13			21.6641	56.332	233.566	29.994	71.521	18.2037	28.5208	31.173				21.6641	81.701	15.7358	24.3098	111.679	27.8152	82.791
			21.7091	22.578	26.087	18.5227	167.704	22.263			21.7091	137.542	128.385	246.002	81.117	300.134	48.3077	95.719	182.432	70.807	137.12			21.7091	210.63	309.694	95.026	218.128	160.666			21.7091	53.238	239.295	31.593	67.212	18.4767	25.8161	29.738				21.7091	82.631	16.7153	24.8825	110.895	29.5861	80.822
			21.7542	20.935	24.566	19.1228	175.328	22.616			21.7542	134.083	123.119	231.59	75.703	302.053	47.0348	94.047	183.668	71.291	132.167			21.7542	209.039	303.161	96.064	209.836	155.758			21.7542	58.355	239.981	34.354	67.164	17.9765	23.9	30.788				21.7542	81.621	16.518	25.5951	107.227	31.2701	79.565
			21.7992	22.902	24.674	22.0271	188.499	22.109			21.7992	133.13	127.234	220.932	76.728	300.469	47.1767	93.616	185.581	72.835	131.53			21.7992	212.699	297.856	94.325	210.503	142.867			21.7992	57.446	232.797	35.566	69.339	19.6916	21.8066	31.098				21.7992	83.278	16.371	23.5237	107.182	30.975	77.525
			21.8442	24.117	23.827	20.8678	191.117	22.544			21.8442	135.702	130.468	216.785	70.655	301.416	49.6336	91.326	188.885	71.887	134.403			21.8442	212.764	294.452	93.476	210.694	139.556			21.8442	58.368	226.115	39.374	72.229	20.2538	20.9595	30.33				21.8442	81.427	14.7099	24.4896	106.323	31.091	74.432
			21.8893	23.127	24.524	22.8088	197.746	21.556			21.8893	134.458	122.754	214.413	66.831	303.021	53.2502	88.612	188.738	71.474	128.194			21.8893	214.97	295.357	94.681	207.192	141.217			21.8893	57.89	216.642	39.148	71.877	19.712	20.147	33.421				21.8893	80.069	13.8325	23.8041	106.776	29.6362	72.548
			21.9343	23.076	25.275	23.7497	202.884	20.241			21.9343	134.182	127.166	206.427	69.916	305.685	56.6707	84.824	192.055	73.137	124.476			21.9343	218.264	295.312	98.506	209.238	141.864			21.9343	56.711	206.511	40.495	71.41	18.1417	19.0336	35.444				21.9343	78.164	14.2995	21.7669	105.319	31.0962	70.821
			21.9794	24.048	25.087	24.8692	199.93	20.182			21.9794	134.014	122.939	201.792	66.692	312.564	60.0085	80.712	193.877	74.611	124.241			21.9794	220.405	297.093	102.87	217.307	144.962			21.9794	53.24	197.11	42.666	70.34	23.1002	17.0728	37.524				21.9794	74.91	14.5565	22.4125	107.81	30.9501	71.518
			22.0244	21.901	25.162	25.6791	195.461	20.827			22.0244	136.891	126.369	201.785	67.304	315.943	58.1616	79.558	196.304	72.516	121.648			22.0244	220.64	298.017	107.993	217.227	151.354			22.0244	49.588	192.306	40.986	74.901	26.0119	19.2996	38.981				22.0244	76.228	16.8021	23.259	108.168	31.5085	70.013
			22.0694	23.943	25.807	25.4121	188.39	23.339			22.0694	142.206	129.743	202.164	71.441	321.797	57.3914	73.157	190.165	70.412	122.346			22.0694	222.787	301.875	113.773	218.502	157.013			22.0694	48.843	188.381	42.732	74.09	29.5522	19.896	41.382				22.0694	75.801	15.3654	22.1698	109.29	31.0364	70.317
			22.1145	25.457	25.241	26.8667	183.999	21.231			22.1145	147.387	124.749	200.476	70.438	321.375	51.7739	72.156	185.9	67.199	117.68			22.1145	227.058	299.759	115.732	220.884	158.2			22.1145	45.224	184.331	43.954	77.166	30.49	18.9307	43.013				22.1145	78.078	15.1459	22.254	113.824	34.2919	73.008
			22.1595	26.137	25.514	26.1505	179.609	20.472			22.1595	148.617	123.361	202.261	67.691	325.555	48.8284	70.326	178.86	64.73	113.43			22.1595	238.351	307.963	116.076	217.729	165.273			22.1595	43.275	186.493	38.944	78.685	31.8583	19.7552	44.899				22.1595	80.74	15.8707	23.036	114.82	33.8219	72.771
			22.2046	24.146	27.543	24.8072	183.341	17.183			22.2046	157.083	127.869	202.829	63.564	329.274	44.3898	66.497	175.062	58.67	112.052			22.2046	241.561	309.958	119.598	217.503	172.22			22.2046	47.833	188.51	36.83	82.404	33.8284	18.4784	44.107				22.2046	81.648	16.0911	23.2574	114.761	34.3753	76.673
			22.2496	25.487	25.296	24.6805	182.041	18.319			22.2496	161.232	125.942	204.608	59.387	340.621	37.828	66.831	166.879	53.101	107.679			22.2496	252.859	310.74	118.452	213.266	172.818			22.2496	49.987	182.431	33.384	84.513	33.8374	19.9158	44.868				22.2496	81.131	16.6338	23.7669	110.76	35.5436	79.542
			22.2946	25.677	24.793	27.7324	187.911	15.717			22.2946	163.475	119.467	207.855	55.936	342.017	36.4495	66.297	158.372	49.062	106.99			22.2946	261.616	308.528	117.482	211.192	176.609			22.2946	52.84	178.471	27.646	90.353	30.6645	18.2035	45.444				22.2946	79.107	16.3021	24.1691	106.558	37.708	74.664
			22.3397	24.712	24.227	28.5938	194.891	15.005			22.3397	166.149	123.49	217.994	53.916	352.373	32.1945	63.376	157.775	45.277	103.669			22.3397	266.893	318.091	122.851	208.129	174.82			22.3397	56.505	168.023	27.66	94.37	25.8301	21.2884	46.657				22.3397	78.252	17.176	24.8747	104.441	36.1839	77.031
			22.3847	26.125	27.414	27.6291	201.044	15.639			22.3847	164.961	131.622	223.139	55.93	355.395	32.2742	61.981	156.232	44.104	97.067			22.3847	269.279	323.049	126.096	209.563	180.016			22.3847	61.776	158.676	23.921	96.886	25.0733	21.0357	45.07				22.3847	75.968	17.3865	23.0891	101.502	35.9663	81.703
			22.4298	27.12	26.13	27.1835	203.586	17.28			22.4298	162.875	134.526	221.198	56.868	358.759	28.2245	57.904	149.786	43.502	92.346			22.4298	270.565	323.668	132.563	208.063	179.829			22.4298	60.097	150.423	24.349	100.005	20.177	22.1888	45.135				22.4298	73.028	17.2313	20.873	97.373	34.9062	78.177
			22.4748	28.685	28.392	26.9163	209.271	16.787			22.4748	160.517	136.053	225.775	57.547	372.451	26.87	55.286	147.154	40.316	86.429			22.4748	268.275	327.015	139.138	208.608	179.862			22.4748	58.009	144.96	26.836	105.85	21.2162	23.8639	45.481				22.4748	76.113	18.2104	21.1998	90.819	32.61	77.7
			22.5198	28.677	32.953	26.5468	213.721	15.588			22.5198	156.479	145.036	226.762	56.93	372.67	25.5325	56.843	145.757	36.998	83.719			22.5198	260.809	335.687	137.78	209.068	183.278			22.5198	54.613	138.466	26.255	110.676	21.2028	24.2854	42.026				22.5198	72.071	17.1662	20.4118	90.537	31.9094	75.635
			22.5649	28.896	33.835	24.5231	221.607	15.225			22.5649	159.008	146.532	229.146	56.453	385.943	24.6655	52.302	161.94	37.726	83.237			22.5649	252.791	346.782	136.99	213.64	181.561			22.5649	50.093	134.993	26.404	114.935	19.977	25.4212	43.506				22.5649	69.015	20.2334	21.4985	89.457	36.2145	73.822
			22.6099	30.436	34.619	24.3971	229.756	15.168			22.6099	158.135	145.599	224.777	60.221	401.875	22.5063	48.631	149.813	37.492	83.953			22.6099	250.202	352.951	140.555	218.436	173.234			22.6099	44.895	135.268	26.897	122.569	22.3059	23.741	40.196				22.6099	70.783	20.2758	21.4027	87.356	36.6614	73.581
			22.655	31.592	37.179	24.8792	232.685	14.699			22.655	162.713	143.947	225.761	62.244	416.508	22.2506	47.335	152.173	34.079	82.214			22.655	247.346	360.734	138.401	221.193	171.122			22.655	45.917	136.983	25.466	128.664	21.4256	23.1025	43.966				22.655	68.546	20.4811	21.2091	83.059	38.6439	78.579
			22.7	32.631	35.358	23.0979	245.379	12.849			22.7	161.767	148.305	220.654	60.565	433.786	20.2043	45.131	151.983	34.734	79.437			22.7	240.431	362.569	136.437	221.667	174.821			22.7	42.692	134.986	25.363	131.643	20.0297	23.9693	46.448				22.7	67.987	20.8827	20.6806	85.39	40.0756	76.759
			22.745	30.68	35.654	23.8398	255.773	15.214			22.745	163.822	152.424	216.992	66.115	444.804	19.9063	47.818	152.975	42.65	75.625			22.745	243.625	365.197	130.684	218.208	173.547			22.745	39.601	132.956	24.646	138.128	19.4548	21.6478	45.247				22.745	67.118	20.2288	18.3343	85.958	39.7184	74.249
			22.7901	31.931	34.856	23.632	269.127	16.512			22.7901	167.259	157.268	215.259	69.596	451.747	19.3603	50.604	155.881	46.186	71.716			22.7901	250.757	364.949	125.438	218.12	182.182			22.7901	40.479	126.483	23.514	138.486	22.6407	22.3757	47.173				22.7901	67.768	20.8173	20.1434	90.303	38.0155	75.13
			22.8351	32.28	33.802	22.8036	282.934	17.82			22.8351	166.048	164.062	216.39	73.102	462.224	17.1894	52.597	157.692	53.904	64.434			22.8351	251.984	365.998	126.212	218.442	192.776			22.8351	42.508	124.472	22.648	135.673	23.845	22.0972	46.618				22.8351	65.012	18.9448	19.9292	91.74	37.3055	73.343
			22.8802	31.355	34.346	23.6875	296.18	16.495			22.8802	160.911	168.922	214.932	78.118	465.59	17.3534	51.738	165.828	60.105	61.715			22.8802	254.346	371.195	126.569	214.928	200.558			22.8802	39.259	124.724	20.839	134.89	23.2449	21.2796	45.578				22.8802	65.289	20.4052	18.5176	98.564	34.5986	74.787
			22.9252	28.248	32.711	22.3101	312.076	15.98			22.9252	159.421	172.215	209.741	79.826	476.555	16.8492	51.533	167.071	68.004	61.411			22.9252	259.844	376.301	126.431	207.483	203.811			22.9252	39.321	123.8	21.14	128.533	24.9274	22.9034	42.983				22.9252	66.536	18.534	19.2771	103.226	38.3497	75.775
			22.9702	27.895	32.141	20.3569	325.106	17.386			22.9702	156.283	162.074	203.059	83.029	487.098	17.0855	55.432	168.843	74.927	57.223			22.9702	259.165	372.957	121.521	201.89	208.954			22.9702	42.799	125.004	20.369	123.383	24.246	21.5969	42.096				22.9702	65.169	16.7319	18.9286	109.693	36.3242	76.73
			23.0153	30.26	31.091	19.4922	335.793	15.966			23.0153	155.665	161.481	201.364	89.032	498.555	17.1867	54.018	168.918	80.59	56.697			23.0153	252.67	375.762	119.614	207.062	205.921			23.0153	40.3	125.711	21.79	116.629	25.4357	21.9301	41.437				23.0153	63.803	17.2744	20.9891	113.151	34.0687	75.553
			23.0603	30.194	26.939	20.6481	351.229	16.952			23.0603	159.114	148.627	192.334	90.869	514.687	19.8945	57.542	172.91	83.22	56.133			23.0603	251.541	373.287	121.804	204.277	196.865			23.0603	40.094	129.144	19.867	114.125	25.1879	23.5542	38.111				23.0603	67.683	15.9937	18.5968	117.377	33.874	75.044
			23.1054	31.383	27.499	18.9743	362.715	16.99			23.1054	160.048	139.701	182.309	90.962	527.058	20.7911	55.091	174.249	88.1	56.977			23.1054	249	364.415	120.596	204.027	187.948			23.1054	47.751	123.832	23.085	107.985	24.3942	25.0627	40.788				23.1054	63.479	17.7261	17.8611	122.041	32.4408	76.573
			23.1504	30.762	26.818	19.3968	377.262	19.089			23.1504	155.945	131.598	172.42	89.588	544.777	22.159	55.693	170.855	91.71	54.399			23.1504	252.362	357.996	121.895	203.896	173.992			23.1504	51.083	119.797	24.79	100.515	24.4101	23.9884	42.196				23.1504	62.168	16.4406	19.4889	125.141	31.627	75.751
			23.1954	32.769	25.231	21.747	384.376	17.679			23.1954	157.165	126.964	163.157	85.283	567.954	22.4686	61.705	162.144	97.363	54.067			23.1954	251.447	353.039	115.53	199.255	161.874			23.1954	49.427	118.904	24.799	91.46	23.0064	26.4808	41.763				23.1954	61.707	15.9024	20.1615	127.167	31.2176	77.468
			23.2405	32.926	24.238	20.3829	388.633	17.84			23.2405	155.475	126.568	158.921	74.741	578.6	23.3067	63.774	158.792	99.505	56.04			23.2405	258.124	348.421	114.543	201.225	146.48			23.2405	48.099	113.156	25.879	84.813	20.623	25.8485	43.001				23.2405	60.177	15.3391	19.3627	132.512	30.8788	77.344
			23.2855	32.819	22.379	21.2411	386.129	16.952			23.2855	147.597	118.854	150.851	69.721	597.541	20.5614	67.674	158.693	104.25	53.709			23.2855	258.976	341.971	109.69	204.087	133.407			23.2855	47.368	106.837	28.882	80.066	19.1706	22.6857	40.775				23.2855	58.025	14.4409	19.0766	133.095	30.4262	76.627
			23.3306	33.268	19.552	19.6331	382.002	18.086			23.3306	146.176	114.888	142.642	62.663	605.788	18.7984	68.486	156.181	111.471	51.149			23.3306	256.621	341.551	106.908	201.024	122.808			23.3306	48.109	99.631	30.017	72.02	18.6685	23.4281	41.829				23.3306	52.541	15.4765	18.8954	136.398	30.3513	75.411
			23.3756	32.313	21.966	20.7239	370.561	19.827			23.3756	146.311	117.912	136.571	59.446	611.294	22.5007	71.592	156.803	109.188	50.906			23.3756	252.993	341.425	102.123	203.788	115.233			23.3756	46.952	89.833	29.004	66.903	17.1923	22.887	42.411				23.3756	52.129	15.7354	18.1055	140.513	32.1898	70.625
			23.4206	31.166	20.145	20.4474	355.091	20.62			23.4206	139.8	120.922	133.381	55.813	618.79	21.7025	74.198	157.037	110.616	51.824			23.4206	249.631	340.3	99.984	195.77	104.939			23.4206	48.201	83.35	31.954	61.731	16.5289	21.6824	39.554				23.4206	52.422	13.958	18.9154	142.015	34.5833	72.25
			23.4657	32.239	17.471	21.1086	343.21	21.664			23.4657	141.862	131.637	129.684	54.01	619.188	19.0632	79.045	159.323	113.614	52.726			23.4657	241.486	342.625	95.377	188.029	95.19			23.4657	45.914	81.515	30.437	59.985	18.1854	19.9459	38.934				23.4657	50.935	15.8542	18.6563	144.488	33.9231	73.446
			23.5107	28.995	17.561	19.4805	333.801	22.171			23.5107	145.298	140.101	122.847	57.474	608.773	21.8709	79.66	158.826	111.239	49.511			23.5107	238.623	346.645	93.782	185.896	89.4			23.5107	49.278	77.622	28.929	56.317	19.091	19.2771	39.676				23.5107	50.863	14.7461	18.6663	145.503	33.7103	74.858
			23.5558	29.381	16.498	20.9809	324.087	18.716			23.5558	153.811	154.783	125.181	59.21	613.798	22.2167	79.027	160.725	112.05	43.525			23.5558	238.951	350.716	88.409	187.592	86.242			23.5558	49.766	78.321	27.781	52.374	19.0437	19.1308	40.95				23.5558	49.242	14.2407	17.81	148.697	34.5617	74.177
			23.6008	29.718	14.478	19.9644	324.386	19.755			23.6008	148.691	168.225	120.657	61.81	616.256	22.6818	82.757	163.494	109.702	44.749			23.6008	234.019	358.761	85.226	182.893	85.779			23.6008	50.268	77.243	29.411	51.216	20.7469	20.0673	38.514				23.6008	50.069	13.0438	18.6867	156.929	33.621	76.408
			23.6458	28.622	17.067	18.4284	325.768	20.221			23.6458	148.508	177.087	118.224	62.667	616.42	21.1277	83.43	165.663	105.985	44.365			23.6458	241.075	361.584	84.499	183.253	87.775			23.6458	52.298	74.709	28.891	50.761	21.6888	18.9341	38.444				23.6458	52.206	13.7086	18.6252	156.906	35.7901	74.971
			23.6909	30.569	17.719	16.3621	329.604	24.391			23.6909	150.166	179.416	120.206	63.576	624.321	22.0379	81.582	178	104.54	46.504			23.6909	252.633	352.262	84.342	186.375	94.107			23.6909	52.985	67.175	30.076	48.155	20.6623	20.8518	40.728				23.6909	49.887	14.7499	17.6745	159.519	37.7581	78.529
			23.7359	28.71	15.782	17.3651	335.976	22.783			23.7359	147.144	179.445	121.407	64.724	621.506	21.1792	80.819	184.888	103.529	47.465			23.7359	256.893	346.34	84.038	186.03	96.842			23.7359	49.726	63.587	28.096	46.852	22.0708	19.2215	39.153				23.7359	51.209	13.5563	17.2033	159.934	37.841	76.819
			23.781	29.412	16.742	18.3367	348.692	20.917			23.781	149.842	183.031	120.065	64.734	618.907	22.0275	74.688	198.787	108.275	47.99			23.781	257.418	342.129	89.452	188.794	102.293			23.781	47.501	62.863	29.264	46.993	20.2853	19.6529	38.378				23.781	51.459	14.6725	18.058	162.202	37.3572	78.462
			23.826	27.54	16.663	18.1951	356.434	21.378			23.826	143.109	176.973	121.313	65.273	618.139	19.4078	73.461	209.562	112.872	49.295			23.826	254.638	330.456	93.76	190.667	100.372			23.826	46.978	57.457	32.44	49.741	23.6734	17.4427	38.716				23.826	52.878	12.9466	15.7364	166.411	37.0054	83.486
			23.871	25.353	16.676	17.8252	364.403	20.327			23.871	144.594	163.079	122.515	62.809	607.78	18.5284	72.752	221.388	113.743	52.898			23.871	253.973	314.943	103.683	194.632	102.43			23.871	48.535	59.62	30.462	50.051	25.215	16.6745	37.55				23.871	50.417	14.1406	17.5192	171.257	35.5258	85.542
			23.9161	25.264	17.122	18.2898	362.635	19.538			23.9161	142.86	156.015	126.999	59.204	598.951	19.8819	70.933	235.118	119.816	55.627			23.9161	246.806	309.335	110.034	197.78	104.054			23.9161	50.052	59.961	31.122	49.224	25.9923	18.4161	39.992				23.9161	50.663	12.7533	18.6925	173.394	31.4451	84.552
			23.9611	23.939	18.825	17.1794	362.372	21.228			23.9611	141.979	153.944	126.776	54.861	591.939	22.9064	69.671	242.48	122.151	52.151			23.9611	241.626	308.658	114.957	203.096	102.97			23.9611	53.802	61.522	33.524	50.234	27.5825	17.8668	36.299				23.9611	52.517	13.4951	16.952	178.387	31.4443	91.054
			24.0062	23.847	16.954	17.5428	360.622	23.367			24.0062	142.462	154.829	129.88	53.993	582.494	23.6002	64.178	250.196	125.057	53.74			24.0062	235.787	307.258	115.454	204.103	106.013			24.0062	56.345	61.809	32.586	50.684	28.7543	14.2288	36.879				24.0062	53.508	15.6378	19.5845	176.8	29.6665	89.289
			24.0512	21.419	16.703	17.3874	353.574	25.343			24.0512	142.254	152.301	131.709	49.826	578.384	24.9008	60.749	254.927	129.69	55.473			24.0512	235.835	308.397	113.389	207.726	114.07			24.0512	59.824	58.588	33.133		26.668	16.5575	36.843				24.0512	55.506	14.3943	18.4878	174.891	28.009	91.225
			24.0962	22.331	17.217	17.0602	355.499	23.176			24.0962	143.144	150.211	136.751	50.203	578.286	25.1539	59.5	262.715	132.037	57.483			24.0962	236.729	309.282	111.061	207.687	120.576			24.0962	64.202	57.362	35.857		27.3646	18.1812	36.512				24.0962	55.654	12.983	19.041	172.117	29.9509	94.704
			24.1413	20.078	18.133	17.3401	350.122	26.091			24.1413	143.515	148.505	140.9	50.063	576.628	24.4728	51.794	264.159	135.826	57.957			24.1413	242.378	311.925	102.204	206.148	120.58			24.1413	63.764	51.255	38.195		27.6663	16.7536	34.006				24.1413	57.063	12.8553	18.6142	162.891	30.9638	98.902
			24.1863	18.229	19.581	17.1261	346.586	28.704			24.1863	147.776	144.594	143.132	49.84	576.75	24.1594	47.665	259.158	144.159	60.005			24.1863	248.714	314.331	95.122	206.743	121.714			24.1863	67.462	48.136	41.978		29.1075	19.3353	34.273				24.1863	57.031	14.3229	16.9494	153.609	28.3086	100.413
			24.2313	17.149	19.208	17.2998	345.624	24.329			24.2313	152.773	134.428	144.134	53.348	583.459	24.4397	47.899	251.989	151.376	61.544			24.2313	250.775	314.759	89.816	203.359	117.595			24.2313	67.153	41.615	45.173		30.3373	20.6049	32.426				24.2313	58.488	13.0026	17.3083	152.917	27.523	98.029
			24.2764	18.593	20.816	18.2778	340.884	26.345			24.2764	154.114	130.508	146.594	60.155	590.331	26.4722	45.493	241.955	158.891	66.564			24.2764	250.851	319.139	86.598	204.315	109.193			24.2764	62.417	40.506	49.292		27.7959	19.6689	30.024				24.2764	56.01	13.1961	18.7405	150.026	26.3865	93.122
			24.3214	19.333	20.276	16.2872	334.228	26.086			24.3214	158.682	132.716	153.085	59.209	599.13	25.2992	45.254	230.505	170.631	74.617			24.3214	248.105	319.468	84.787	208.645	108.051			24.3214	63.487	40.666	49.214		28.1064	21.1645	32.059				24.3214	55.18	12.5608	17.0676	148.324		87.65
			24.3665	25.39	18.645	18.4795	327.065	25.31			24.3665	164.533	139.475	160.54	61.35	607.325	24.5086	49.065	214.065	179.702	77.449			24.3665	246.835	317.315	84.185	210.194	107.498			24.3665	63.478	39.325	47.227		28.5533	21.1985	35.008				24.3665	53.583	12.2668	16.5423	146.971		80.613
			24.4115	21.974	17.871	16.7388	312.141	24.609			24.4115	164.842	140.642	167.971	69.277	614.765	25.5013	52.791	199.368	190.689	89.194			24.4115	243.12	322.795	82.051	208.226	99.118			24.4115	61.064	41.523	45.043		27.2302	22.6999	35.14				24.4115	53.067	13.3586	18.1079	143.621		73.6
			24.4565	20.352	15.301	20.0964	294.617	26.813			24.4565	165.621	144.044	171.347	66.611	623.394	25.5795	54.544	180.647	196.946	97.252			24.4565	239.232	325.727	84.106	224.479	97.979			24.4565	57.25	39.841	42.404		25.8254	21.8569	35.805				24.4565	53.628	13.3933	18.2076	143.57		70.801
			24.5016	18.784	17.199	17.8696	269.646	23.811			24.5016	166.545	144.228	179.447	67.165	638.918	26.0654	52.942	161.012	205.502	103.459			24.5016	241.037	325.887	86.818	221.521	99.105			24.5016	57.146	38.714	39.981		23.9057	21.7962	37.809				24.5016	52.461	12.2274	17.2565	148.994		64.503
			24.5466	17.713	16.235	18.8036	252.731	21.845			24.5466	172.821	141.526	181.238	71.707	655.328	29.4093	54.626	141.474	212.284	109.217			24.5466	239.521	331.444	86.711	223.246	98.512			24.5466	55.953	38.173	38.678		25.8543	20.2288	41.178				24.5466	52.778	12.6325	16.5737	149.837		62.87
			24.5917	18.213	18.696	19.0806	235.693	21.209			24.5917	176.842	142.442	182.501	72.393	668.547	29.8382	53.491	126.851	223.669	109.61			24.5917	240.31	333.377	85.813	228.784	99.252			24.5917	56.151	38.671	38.863		24.8316	22.9845	42.79				24.5917	51.041	13.538	16.702	152.766		61.159
			24.6367	18.806	16.69	18.8508	214.02	23.806			24.6367	180.989	143.885	182.186	70.266	683.372	30.9885	51.581	107.564	230.322	106.516			24.6367	240.393	336.275	91.262	225.829	102.483			24.6367	55.313	39.651	38.091		25.3076	22.3696	39.516				24.6367	50.132		15.5044	157.436		58.644
			24.6817	18.94	14.603	17.2244	201.515	25.251			24.6817	185.036	143.622	175.168	71.555	700.13	29.9452	49.798	92.388	236.121	95.919			24.6817	241.946	339.372	90.261	222.34	104.676			24.6817	54.918	36.762	35.975		25.1272	20.2583	36.395				24.6817	51.058		16.0128	160.103		58.757
			24.7268	20.515	15.193	17.8416	191.803	23.75			24.7268	189.842	140.185	170.218	68.961	716.717	29.5627	47.652	82.375	241.715	85.296			24.7268	243.084	339.291	91.549	210.023	100.917			24.7268	57.147	38.228	33.765		26.6665	22.1954	34.043				24.7268	53.043		14.9314	157.728		59.726
			24.7718	20.009	15.683	21.0724	180.995	24.222			24.7718	192.644	141.859	160.503	66.649	718.601	28.5468	44.342	75.302	243.554	78.069			24.7718	249.273	332.691	95.148	206.689	101.133			24.7718	60.411	36.124	31.31		27.4847	23.1465	30.73				24.7718	49.807		15.6149	157.652		58.519
			24.8169	21.66	15.26	19.9157	171.842	24.825			24.8169	198.096	142.899	153.004	64.525	722.449	27.5093	42.361	69.173	248.43	71.521			24.8169	250.801	333.092	98.308	198.463	100.35			24.8169	65.016	39.147	30.818		27.3915	22.3364	29.985				24.8169	53.423		14.6238	154.835		61.283
			24.8619	20.579	15.12	18.0071	165.708	23.671			24.8619	198.734	137.985	143.438	61.749	715.243	28.4894	42.87	64.46	254.026	70.828			24.8619	251.3	332.024	102.585	192.318	106.72			24.8619	71.336	39.136	28.854		27.5663	24.2518	29.609				24.8619	53.982		14.7799	149.482		58.245
			24.9069	17.247	16.85	18.0353	166.355	24.965			24.9069	197.469	137.272	135.61	65.55	717.188	31.6681	47.018	62.844	260.04	71.484			24.9069	251.471	325.54	107.917	188.062	115.301			24.9069	73.335	36.472	25.85		25.4432	23.7395	27.636				24.9069	53.234		17.0874	144.982		55.567
			24.952	17.665	14.627	18.8271	167.243	22.44			24.952	197.632	134.157	132.2	70.046	705.268	32.0388	46.709	62.618	267.518	68.87			24.952	247.318	327.062	108.599	184.259	120.258			24.952	74.099	38.431	23.692		25.5857	22.7219	27.958				24.952	52.502		17.6487	138.289		52.869
			24.997	18.431	13.64	18.4213	171	23.771			24.997	196.391	132.938	126.478	71.228	712.696	31.3033	45.749	58.213	273.555	60.414			24.997	249.374	320.861	113.3	177.504	131.218			24.997	74.103	40.645	21.02		24.5906	23.9129	26.77				24.997	50.806		16.0088	138.172		52.009
			25.0421	18.835	13.437	17.0378	174.366	21.78			25.0421	194.481	126.499	120.482	75.259	698.295	34.2852	43.359	52.607	274.712	53.01			25.0421	249.946	302.896	120.166	177.139	129.657			25.0421	77.605	39.894	20.773		26.2218	25.9418	25.589				25.0421	48.097		17.8015	138.219		50.815
			25.0871	20.042	12.982	18.9094	177.215	22.156			25.0871	197.75	130.808	118.706	81.412	695.121	33.6697	42.076	48.661	279.454	47.474			25.0871	252.531	295.911	118.493	175.735	129.846			25.0871	80.355	38.281	19.455		27.3729	26.2216	23.294				25.0871	47.689		15.6447	139.616		51.615
			25.1321	20.009	13.284	20.4942	175.961	24.902			25.1321	192.905	135.121	115.209	82.6	699.774	33.8549	40.213	43.422	277.935	44.072			25.1321	253.936	289.964	116.044	165.084	126.504			25.1321	83.26	38.816	18.845		27.0424	26.8858	25.02				25.1321	46.731		13.9025	140.19		53.81
			25.1772	19.314	13.478	20.5851	171.281	21.882			25.1772	189.107	137.597	117.128	87.143	698.373	34.9787	40.282	39.291	276.544	38.859			25.1772	262.386	280.521	114.705	164.023	118.465			25.1772	86.636	36.615	22.972		28.3738	27.9172	23.583				25.1772	48.928		17.0365	142.684		55.21
			25.2222	19.796	16.464	17.7299	167.776	21.558			25.2222	189.413	144.669	116.132	85.141	685.854	33.1956	37.244	35.512	273.468	32.064			25.2222	263.096	268.233	111.023	162.55	120.501			25.2222	88.892	35.071	23.64		28.986	30.0859	23.752				25.2222	47.953		16.5092	146.969		53.474
			25.2673	19.41	16.56	16.5319	155.128	21.398			25.2673	183.816	152.375	115.143	85.723	679.005	31.8625	37.443		264.882	31.135			25.2673	264.602	265.182	107.45	165.043	118.783			25.2673	88.523	33.372	23.966		29.4116	30.7318	22.275				25.2673	49.32		14.5015	148.046		55.369
			25.3123	17	16.423	16.9886	149.29	22.474			25.3123	181.656	159.751	115.763	91.25	674.175	31.2575	35.687		258.542	28.761			25.3123	260.052	260.894	106.288	168.714	121.426			25.3123	88.709	29.894	25.73		28.2733	32.1607	24.144				25.3123	49.336		15.5388	152.149		53.978
			25.3573	18.482	16.033	18.9157	147.343	21.431			25.3573	182.533	164.303	116.405	92.313	663.302	31.1711	35.921		252.023	28.753			25.3573	254.34	264.171	102.314	167.525	123.522			25.3573	89.442	31.633	24.721		29.5224	32.2888	22.929				25.3573	49.583		14.3737	154.571		53.38
			25.4024	18.894	16.105	18.6201	142.518	20.603			25.4024	180.886	167.189	118.922	97.167	646.398	31.2375	34.992		243.632	29.3			25.4024	248.917	268.416	98.626	162.954	122.618			25.4024	85.418	32.148	24.236		29.1849	29.7011	23.83				25.4024	48.398		15.7807	156.029		53.109
			25.4474	19.699	14.056	17.8723	143.978	18.248			25.4474	180.566	165.902	123.673	100.259	628.821	30.1748	36.173		241.772	26.402			25.4474	232.723	267.702	92.58	165.045	118.429			25.4474	79.648	32.684	22.696		25.8413	28.8461	21.889				25.4474	53.025		15.8243	157.759		50.435
			25.4925	18.937	13.354	16.8087	141.712	18.135			25.4925	181.664	160.213	127.423	100.941	616.089	31.2914	37.033		242.809	23.717			25.4925	215.799	275.211	89.324	160.178	110.368			25.4925	78.779	35.471	22.026		25.8895	29.0204	22.913				25.4925	52.729		16.347	155.374		48.588
			25.5375	18.25	14.942	17.7244	137.608	19.263			25.5375	180.968	157.663	132.178	108.141	594.996	28.5539	37.916		236.808	27.62			25.5375	202.052	277.622	85.545	158.831	106.443			25.5375	71.484	36.668	20.488		25.3341	27.2707	23.989				25.5375	56.515		15.2281	154.262		48.206
			25.5825	18.334	14.687	18.5486	133.554	18.514			25.5825	184.313	147.038	132.36	106.708	579.036	28.3121	39.041		228.644	26.637			25.5825	193.534	281.235	81.492	154.885	97.69			25.5825	70.433	38.921	19.39		23.7022	28.4069	22.552				25.5825	56.78		16.6706	153.577		49.655
			25.6276	16.628	13.052	18.8596	122.885	18.561			25.6276	187.952	133.657	135.096	107.671	567.864	26.273	41.226		223.833	27.167			25.6276	185.664	280.754	80.659	146.742	91.984			25.6276	71.276	40.812	19.404		25.4631	26.7169	24.573				25.6276	55.089		16.8563	145.757		48.504
			25.6726	17.249	14.006	18.96	111.59	18.762			25.6726	187.685	123.911	135.402	110.35	566.21	23.9505	40.649		211.471	28.31			25.6726	181.267	284.809	82.134	141.532	92.159			25.6726	65.662	43.219	20.784		24.1491	26.3719	22.985				25.6726	56.763		17.2487	139.462		49.525
			25.7177	16.659	13.908	18.7686	101.361	18.033			25.7177	188.129	118.337	135.919	109.937	556.664	22.4762	38.862		195.947	29.658			25.7177	177.579	280.652	81.78	131.21	94.623			25.7177	62.369	45.103	21.265		24.2665	25.7524	22.784				25.7177	54.748		16.8383	138.343		47.146
			25.7627	15.913	13.082	16.3702	94.573	20.307			25.7627	187.621	115.102	137.016	109.088	558.354	22.4058	39.085		175.907	31.238			25.7627	180.594	279.947	81.389	127.749	105.354			25.7627	59.302	50.138	18.736		22.7464	25.3541	24.207				25.7627	54.235		17.2135	137.176		49.807
			25.8077	16.345	11.498	17.8769	82.336	19.293			25.8077	188.181	107.975	139.897	103.991	557.534	23.7391	36.108		155.106	30.848			25.8077	178.381	278.615	83.112	116.732	115.91			25.8077	54.415	49.082	18.27		24.0043	24.5233	21.917				25.8077	57.375		17.7711	136.057		50.694
			25.8528	15.128	12.54	18.0005	77.982	18.766			25.8528	190.672	107.744	141.744	102.276	553.35	21.932	35.244		134.58	29.443			25.8528	175.156	276.386	82.499	108.966	122.452			25.8528	52.66	52.88	17.073		25.5853	23.1383	21.686				25.8528	55.349		16.5443	138.066		52.313
			25.8978	16.964	14.5	19.3128	71.872	18.059			25.8978	192.899	107.297	139.195	98.216	553.086	22.7873	33.989		105.632	27.189			25.8978	176.432	275.167	83.373	103.81	129.511			25.8978	52.969	56.956	16.369		25.0954	22.6379	23.358				25.8978	52.11		15.5014	138.795		54.06
			25.9429	16.076	15.276	17.1982	71.324	20.507			25.9429	192.164	97.762	138.05	92.203	555.796	22.7375	31.848		83.401	26.769			25.9429	177.574	269.242	77.462	103.152	139.672			25.9429	48.031	59.203	20.287		26.2796	21.3934	24.525				25.9429	48.988		19.6645	137.189		55.623
			25.9879	15.124	15.55	16.9489		19.946			25.9879	195.944	93.394	139.143	88.184	563.258	22.7128	28.903		65.836	23.255			25.9879	177.861	265.394	74.43	100.276	142.556			25.9879	46.453	65.074	20.483		24.9555	20.5692	24.862				25.9879	43.94		20.3028	134.265		57.359
			26.0329	13.471	14.374	19.3709		19.389			26.0329	198.496	91.002	135.793	81.515	562.432	23.3858	29.314		50.152	23.882			26.0329	194.417	261.173	70.932	108.246	146.308			26.0329	46.336	66.426	21.965		24.1805	20.193	25.508				26.0329	42.276		17.9141	133.666		56.943
			26.078	14.209	12.773	17.532		20.769			26.078	202.28	84.604	136.142	78.329	568.015	23.1015	29.312			23.434			26.078	201.936	265.1	65.669	111.685	150.077			26.078	46.174	67.874	23.147		25.954	21.039	25.735				26.078	39.99		18.1043	130.886		53.859
			26.123	15.842	15.906	17.5772		20.861			26.123	203.922	82.519	138.671	72.18	570.202	24.3851	29.211			23.903			26.123	211.39	267.54	58.786	112.997	150.334			26.123	45.997	74.288	25.906		25.8329	23.0473	24.913				26.123	39.026		16.9676	135.925		55.078
			26.1681	15.604	16.038	17.662		20.571			26.1681	210.167	85.764	131.962	66.822	578.619	28.2886	25.938			22.413			26.1681	218.414	268.362	54.403	116.596	155.875			26.1681	46.156	78.275	27.859		23.582	21.4337	28.963				26.1681	39.147		16.1834	134.446		55.548
			26.2131	16.458	15.865	18.2833		20.874			26.2131	216.388	85.883	125.483	63.893	576.671	27.2673	26.707			20.413			26.2131	222.527	270.006	50.678	110.132	160.209			26.2131	44.782	81.497	26.781		26.1719	23.1826	27.263				26.2131	36.254		15.1797	135.211		53.314
			26.2581	15.251	15.252	18.977		22.234			26.2581	215.206	89.372	116.761	58.83	574.521	28.8909	22.578			19.868			26.2581	219.94	266.74	50.486	103.807	162.913			26.2581	46.415	83.313	24.661		29.2327	23.2237	27.018				26.2581	37.517		17.1672	138.194		54.756
			26.3032	17.037	14.303	18.0595		20.052			26.3032	216.618	91.612	106.34	54.806	568.3	29.0687	22.3			19.698			26.3032	221.941	266.689	48.07	103.743	162.191			26.3032	46.259	84.379	27.035		30.2645	23.9722	26.737				26.3032	36.168		17.0245	137.848		53.616
			26.3482	16.869	14.34	19.4996		18.794			26.3482	217.006	97.201	102.956	48.555	576.483	28.0048	20.197			19.912			26.3482	219.858	264.235	53.383	102.239	162.447			26.3482	45.184	83.64	31.096		32.17	26.2988	27.427				26.3482	35.942		17.6877	136.985		52.233
			26.3933	17.538	13.778	20.3965		20.857			26.3933	208.753	94.464	103.233	48.644	578.547	27.4179	21.665			19.968			26.3933	217.623	266.13	55.138	100.907	161.858			26.3933	42.641	81.367	32.427		32.4025	25.7663	26.535				26.3933	36.881		19.7333	134.008		52.534
			26.4383	17.345	16.01	21.0216		20.648			26.4383	208.382	89.075	96.957	51.079	578.613	24.9024	21.11			20.166			26.4383	217.07	261.59	59.347	100.801	154.971			26.4383	40.3	82.025	34.327		33.0415	27.1201	27.02				26.4383	36.657		17.8323	130.667		50.763
			26.4833	17.997	15.498	20.6225		19.827			26.4833	203.738	94.139	92.876	53.823	580.45	24.0432	17.432			19.193			26.4833	218.047	262.691	64.001	99.66	153.339			26.4833	39.262	79.336	36.645		33.3994	26.4568	27.993				26.4833	35.669		17.8543	126.277		49.896
			26.5284	17.947	14.965	21.7194		19.958			26.5284	204.424	93.045	93.434	53.935	578.224	23.9847	20.653			22.344			26.5284	214.39	264.596	66.498	98.351	148.044			26.5284	38.67	76.942	36.745		32.4769	23.3031	27.402				26.5284	37.852		20.1439	123.652		54.409
			26.5734	17.169	14.64	21.6068		21.253			26.5734	205.467	95.598	98.083	53.55	575.771	23.8145	22.601			25.331			26.5734	217.421	265.394	71.201	91.735	146.075			26.5734	38.784	81.839	34.975		30.2543	24.7899	29.155				26.5734	38.454		20.554	118.771		54.374
			26.6185	16.46	14.836	24.9673		19.171			26.6185	210.4	97.065	98.873	53.427	581.296	22.2088	25.001			24.506			26.6185	216.352	259.397	77.607	89.631	151.708			26.6185	36.594	82.306	33.629		27.2988	22.6406	29.397				26.6185	42.073		20.301	116.489		52.764
			26.6635	18.095	16.862	24.7992		18.697			26.6635	211.596	98.563	94.001	51.97	578.154	21.105	28.802			25.491			26.6635	212.001	249.532	81.444	82.436	157.276			26.6635	35.762	88.563	31.184		26.5901	24.3516	27.522				26.6635	40.923		19.8421	113.997		52.479
			26.7085	21.626	18.141	23.2546		19.021			26.7085	213.558	98.989	93.611	52.783	574.63	21.9807	31.574			25.606			26.7085	215.77	240.723	88.359	79.28	162.036			26.7085	36.434	94.255	31.88		25.8082	24.3282	30.663				26.7085	41.346		20.1369	109.041		55.548
			26.7536	18.448	19.011	23.3688		19.909			26.7536	213.089	92.073	94.101	52.379	575.042	22.622	35.915			24.405			26.7536	212.887	230.262	91.275	74.845	168.879			26.7536	35.696	100.095	32.076		25.2003	24.9577	29.032				26.7536	42.806		20.7061	101.827		54.672
			26.7986	17.58	20.982	23.88		19.404			26.7986	212.715	92.631	93.423	51.978	574.505	21.7289	37.96			27.725			26.7986	212.603	221.283	102.636	74.931	180.245			26.7986	35.266	104.366	34.942		24.9135	21.6055	28.177				26.7986	44.037		20.6482	93.447		55.113
			26.8437	19.365	19.021	22.3159		20.464			26.8437	208.626	102.021	90.94	51.67	580.449	22.5996	40.324			29.11			26.8437	214.93	220.354	115.653	74.421	187.59			26.8437		102.995	34.388		27.0288	22.837	31.909				26.8437	41.388		20.8131	85.457		54.477
			26.8887	18.161	19.285	22.1659		20.598			26.8887	208.877	98.105	92.16	50.383	583.033	22.8733	43.333			30.743			26.8887	212.884	220.002	124.646	76.702	191.29			26.8887		107.197	37.869		28.7171	24.0794	28.769				26.8887	47.388		17.84	79.607		52.314
			26.9337	18.822	19.593	22.1566		21.648			26.9337	209.03	96.084	95.828	52.509	585.761	19.425	44.07			32.443			26.9337	214.401	231.31	127.877	78.04	200.329			26.9337		108.245	38.071		24.2127	21.3558	29.074				26.9337	48.479		19.7475	73.175		54.819
			26.9788	19.433	20.474	22.3205		23.37			26.9788	204.781	92.09	97.685	47.338	586.128	18.975	45.73			35.223			26.9788	218.933	233.656	133.569	86.978	206.968			26.9788		103.042	36.305		24.2431	22.5074	27.416				26.9788	52.077		22.7038	71.772		56.778
			27.0238	19.3	20.905	23.0666		25.673			27.0238	203.206	93.881	101.556	54.367	598.603	17.7385	42.216			37.008			27.0238	220.607	236.466	138.113	87.678	212.885			27.0238		103.977	36.562		24.8709	21.2024	27.957				27.0238	52.664		21.6342	70.436		59.272
			27.0688	22.639	19.535	22.8434		25.155			27.0688	202.674	100.342	103.486	56	603.463	19.6858	40.641			34.742			27.0688	213.945	238.183	142.677	86.448	214.479			27.0688		106.103	35.178		23.2684	20.4571	34.187				27.0688	51.93		22.152	69.409		62.882
			27.1139	22.874	17.07	25.9536		28.157			27.1139	202.161	100.258	102.79	57.696	606.692	19.2745	40.715			36.56			27.1139	211.39	241.476	144.062	91.036	219.968			27.1139		109.479	30.284		22.5059	19.8629	35.881				27.1139	51.417		20.9612	72.053		64.848
			27.1589	23.336	17.785	28.7222		31.505			27.1589	202.636	104.014	111.478	59.598	600.727	18.4664	33.754			39.303			27.1589	198.254	246.279	149.597	92.455	224.259			27.1589		111.124	27.973		19.1461	21.1439	37.121				27.1589	52.311		19.8218	70.49		66.758
			27.204	23.239	20.272	26.2124		31.131			27.204	207.164	103.276	116.259	60.1	601.184	20.3575	33.075			42.954			27.204	188.897	247.742	151.785	95.391	218.233			27.204		112.795	27.901		19.7568	21.4025	37.127				27.204	50.05		20.4936	71.563		67.93
			27.249	25.442	19.604	25.3582		31.86			27.249	209.538	105.025	118.257	65.927	597.178	19.2224	29.38			42.886			27.249	184.326	251.785	149.72	98.294	213.367			27.249		114.219	24.959		20.041	22.1674	37.939				27.249	48.322		21.3187	67.886		68.097
			27.294	26.646	21.925	25.725		33.638			27.294	210.36	107.705	120.55	69.287	589.128	19.7356	31.489			39.347			27.294	177.782	251.15	147.081	104.93	209.563			27.294		120.87	26.839		18.7719	19.0462	33.583				27.294	47.428		20.1445	65.605		68.151
			27.3391	28.323	21.199	24.3988		32.651			27.3391	208.518	104.91	123.469	74.752	594.602	19.9197	28.548			38.064			27.3391	177.054	250.267	141.237	113.9	203.175			27.3391		122.301	28.623		19.7454	18.4649	30.853				27.3391	46.186		21.929	63.331		66.595
			27.3841	29.353	19.924	24.2341		34.634			27.3841	210.208	100.601	125.986	80.858	593.62	21.9649	27.738			36.605			27.3841	179.227	243.616	139.697	119.827	196.482			27.3841		123.535	30.944		19.8952	16.3934	27.232				27.3841	44.733		19.3707	60.652		65.733
			27.4292	28.965	19.951	23.6667		34.623			27.4292	209.839	96.158	125.297	84.394	597.524	24.0019	25.438			37.088			27.4292	183.267	246.129	137.458	129.499	183.442			27.4292		122.392	28.749		20.3639	20.0878	27.673				27.4292	46.089		19.0587	55.272		62.281
			27.4742	29.045	20.304	24.5805		28.092			27.4742	209.452	93.847	118.612	91.301	617.263	26.013	21.331			32.387			27.4742	181.015	237.925	138.66	130.542	176.514			27.4742		120.839	27.015		21.5255	18.6946	28.518				27.4742	43.231		19.1582	50.948		60.419
			27.5192	31.303	22.073	22.3973		30.658			27.5192	206.246	91.706	119.464	97.652	626.744	29.4381	21.008			31.181			27.5192	182.988	236.619	127.852	137.737	170.086			27.5192		122.458	25.344		21.6427	18.0706	28.268				27.5192	41.394		20.1193	47.297		59.823
			27.5643	31.81	20.402	21.8474		30.38			27.5643	206.017	88.589	119.622	103.906	639.65	29.4614	17.38			30.402			27.5643	183.727	233.723	123.724	135.979	169.107			27.5643		114.558	24.872		22.3525	16.4622	31.197				27.5643	41.491		18.863	43.864		57.902
			27.6093	30.66	20.376	22.3041		28.538			27.6093	209.931	92.064	117.183	107.074	647.895	27.1972	20.249			31.611			27.6093	186.658	225.366	123.651	132.419	163.633			27.6093		109.487	21.997		25.8138	18.4028	30.638				27.6093	42.392		15.8613	40.1		56.135
			27.6544	31.703	19.074	21.8393		27.087			27.6544	208.799	94.268	123.824	111.097	656.643	24.6553	20.339			29.469			27.6544	186.317	223.89	119.271	124.361	162.624			27.6544		105.499	24.329		26.6617	17.3431	30.45				27.6544	42.249		17.0836	35.233		57.723
			27.6994	29.468	19.437	21.0527		24.85			27.6994	208.895	86.39	123.401	117.267	661.188	23.5615	22.081			28.265			27.6994	194.364	221.145	118.753	121.165	159.592			27.6994		103.186	25.346		29.1272	16.9664	29.297				27.6994	42.823		18.8577	35.84		58.36
			27.7444	28.233	18.109	21.1597		25.431			27.7444	208.179	86.818	130.053	121.16	669.753	22.4213	23.342			27.582			27.7444	200.032	223.672	118.916	119.994	154.824			27.7444		101.552	26.451		29.4167	16.8127	26.854				27.7444	44.402		19.0825	32.099		57.912
			27.7895	26.351	19.996	23.5506		28.279			27.7895	210.037	82.774	130.206	120.181	671.131	21.827	21.732			27.14			27.7895	206.079	218.462	117.693	118.262	154.95			27.7895		95.923	29.458		29.903	17.8229	27.805				27.7895	43.082		17.1289	30.385		61.955
			27.8345	27.063	21.967	20.7137		28.531			27.8345	213.416	83.447	129.383	119.174	666.44	21.3015	22.371			24.284			27.8345	211.804	221.259	114.664	118.852	155.22			27.8345		97.954	31.25		29.2611	16.7949	24.694				27.8345	43.559		17.2156	29.159		63.778
			27.8796	25.89	21.056	20.8256		27.009			27.8796	215.426	82.613	132.191	120.993	669.159	22.5847	22.398			26.762			27.8796	218.771	226.427	111.083	123.224	146.843			27.8796		96.035	31.448		29.7089	16.2541	24.893				27.8796	42.853		18.2815	29.497		61.989
			27.9246	23.279	22.695	21.5958		28.355			27.9246	217.312	81.384	133.373	114.911	671.029	24.6595	22.641			23.306			27.9246	227.411	220.182	109.352	124.396	144.848			27.9246		94.072	34.703		30.7469	16.4851	24.392				27.9246	40.852		16.7433	29.009		60.139
			27.9696	24.454	21.971	21.3074		27.387			27.9696	222.395	79.605	133.394	106.637	665.066	24.0617	25.594			21.262			27.9696	235.144	224.203	108.419	127.111	140.874			27.9696		89.781	36.307		30.5257	13.8062	25.335				27.9696	36.047		16.9762	27.449		61.644
			28.0147	19.632	24.755	21.6647		25.507			28.0147	222.582	74.927	139.146	106.036	664.501	21.3167	26.109			25.51			28.0147	235.187	226.225	112.291	123.093	137.742			28.0147		87.576	39.211		29.5329	16.2235	21.842				28.0147	36.121		18.1233	29.695		60.331
			28.0597	16.588	26.157	22.8723		23.818			28.0597	224.016	79.401	135.992	101.838	663	23.6461	27.195			24.449			28.0597	245.799	216.601	114.43	121.786	137.221			28.0597		89.026	38.483		30.9145	14.4872	20.392				28.0597	35.556		16.4707	27.53		61.567
			28.1048	17.092	26.194	19.9561		25.034			28.1048	224.901	84.867	133.973	103.164	668.519	24.3409	27.914			22.453			28.1048	247.471	212.856	126.316	125.619	143.253			28.1048		89.16	41.663		30.9166	13.9062	20.999				28.1048	33.651		18.5929	29.357		61.422
			28.1498	17.702	27.397	20.9889		22.523			28.1498	223.403	80.278	138.379	105.231	667.207	23.4586	28.216			21.399			28.1498	246.82	209.903	128.23	136.01	146.915			28.1498		92.719	40.593		28.6129	13.961	19.369				28.1498	32.646		19.5057	29.185		61.2
			28.1948	17.933	30.697	22.058		21.06			28.1948	220.542	90.088	148.925	111.589	666.277	23.0567	27.506			20.694			28.1948	250.785	207.771	132.759	139.761	151.433			28.1948		93.575	38.092		29.4252	13.7261	18.312				28.1948	34.503		19.4018	26.516		59.008
			28.2399	18.251	32.106	22.3272		21.775			28.2399	220.108	93.701	159.431	115.819	674.593	22.4487	29.682			22.139			28.2399	245.177	211.027	133.281	147.037	157.684			28.2399		95.623	40.015		29.2907	12.8779	16.565				28.2399	35.742		17.2528	25.761		58.246
			28.2849	18.638	30.798	20.5543		23.481			28.2849	221.227	101.682	165.569	117.984	679.163	21.3608	27.89			24.003			28.2849	235.154	210.176	134.542	149.377	166.616			28.2849		95.643	36.381		28.5716	14.2706	16.17				28.2849	33.941		18.3213	28.889		56.45
			28.33	17.174	31.892	20.0354		22.969			28.33	214.216	105.204	179.257	122.725	678.087	24.2469	28.636			28.864			28.33	233.354	210.431	133.835	154.22	174.603			28.33		95.397	35.662		30.0542	13.6547	17.481				28.33	32.404		18.9125	27.738		55.218
			28.375	14.088	32.115	21.3894		21.215			28.375	219.13	108.932	187.254	126.265	676.567	22.2492	29.35			30.983			28.375	223.325	208.592	125.386	154.509	181.125			28.375		92.288	36.598		29.9093	11.009	17.041				28.375	33.73		19.5512	29.227		50.464
			28.42	15.961	32.053	22.6003		24.299			28.42	219.175	114.4	195.219	122.963	676.574	21.5043	31.518			37.427			28.42	220.653	218.272	115.666	156.179	182.875			28.42		87.595	36.724		32.8249	13.9646	17.342				28.42	30.183		18.871	30.256		48.765
			28.4651	17.811	34.483	22.1151		23.61			28.4651	220.764	116.857	205	120.62	665.677	20.9279	31.471			40.953			28.4651	217.315	218.169	112.862	148.331	183.785			28.4651		85.227	38.432		34.4532	13.3449	16.558				28.4651	28.276		19.0917	29.286		50.192
			28.5101	18.442	36.72	22.0457		21.309			28.5101	224.052	122.192	207.77	117.49	662.209	19.5871	32.868			41.95			28.5101	219.512	216.948	107.573	141.245	185.193			28.5101		79.138	39.518		31.4742	13.3023	14.067				28.5101	32.458		19.8041	28.437		50.15
			28.5552	18.402	39.554	21.7286		21.394			28.5552	224.901	126.022	209.545	114.991	665.746	21.4963	33.916			43.238			28.5552	217.703	218.67	102.267	138.737	189.233			28.5552		73.415	39.34		31.1778	11.0176	14.878				28.5552	32.381		20.6557	26.272		49.62
			28.6002	17.606	40.722	22.6287		21.811			28.6002	220.285	132.565	215.289	108.31	660.066	19.9428	31.93			48.559			28.6002	218.322	214.7	100.594	128.193	193.946			28.6002		71.284	42.693		35.6067	13.998	17.31				28.6002	30.523		21.8324	28.446		54.151
			28.6452	17.341	42.789	23.3481		21.684			28.6452	220.998	133.13	215.403	103.866	671.573	20.8851	30.956			50.005			28.6452	217.727	214.61	95.221	120.883	202.391			28.6452		64.71	41.627		33.5449	15.5284	18.757				28.6452	32.345		20.9102	29.472		56.155
			28.6903	14.528	41.994	23.6455		21.585			28.6903	220.768	138.334	214.581	97.323	677.123	19.6251	29.721			52.258			28.6903	218.978	220.67	90.277	112.617	215.095			28.6903		68.909	41.739		34.6963	16.8494	18.493				28.6903	33.085		18.3194	28.838		57.893
			28.7353	15.514	43.076	25.3834		22.391			28.7353	216.802	144.17	213.5	93.5	677.915	19.1824	26.616			53.087			28.7353	222.783	221.801	88.477	105.006	226.429			28.7353		68.588	44.394		32.8071	13.0494	18.196				28.7353	31.788		21.0029	29.253		58.265
			28.7804	15.413	41.489	28.2841		23.77			28.7804	216.994	144.052	212.071	90.878	682.586	18.9564	30.115			53.916			28.7804	221.064	215.687	88.786	105.104	236.306			28.7804		69.647	41.892		30.5909	13.0967	16.537				28.7804	30.371		20.6645	31.984		58.537
			28.8254	17.212	40.381	27.4245		24.037			28.8254	212.478	145.521	203.042	85.381	678.893	19.7854	29.436			55.479			28.8254	218.944	214.799	90.041	103.384	241.248			28.8254		66.753	40.445		28.2703	14.3269	18.208				28.8254	26.766		21.5979	29.828		55.555
			28.8704	15.849	39.286	29.3426		28.151			28.8704	209.395	142.028	197.973	81.8	682.332	18.0724	27.955			53.532			28.8704	215.775	214.079	88.73	105.054	248.823			28.8704		66.899	38.932		26.6303	14.1711	18.716				28.8704	28.222		22.855	28.124		55.75
			28.9155	16.722	35.569	28.2688		28.01			28.9155	210.362	138.931	196.956	78.71	683.163	16.5433	25.98			56.618			28.9155	214.857	215.836	86.662	104.712	247.533			28.9155		67.261	36.215		26.0728	15.2882	18.992				28.9155	25.711		23.5411	30.807		48.609
			28.9605	17.048	36.491	26.7264		25.905			28.9605	201.265	130.966	203.232	72.963	682.5	17.7319	26.582			58.528			28.9605	213.282	213.144	89.525	105.386	238.987			28.9605		67.589	37.814		25.3139	14.9394	17.795				28.9605	26.508		24.4595	30.583		46.34
			29.0056	18.352	37.133	23.7979		26.105			29.0056	199.764	127.302	205.319	69.556	680.604	19.1891	27.957			59.846			29.0056	211.636	218.933	88.768	107.26	233.234			29.0056		67.354	38.374		22.4676	14.4393	20.094				29.0056	26.496		23.3239	29.63		45.409
			29.0506	15.541	38.265	22.1976		27.973			29.0506	196.012	115.478	207.247	64.397	679.245	17.7813	27.943			59.335			29.0506	208.081	206.809	86.16	105.553	223.439			29.0506		67.546	35.742		23.7989	15.5252					29.0506	27.51		23.9378	28.293		42.225
			29.0956	16.477	40.529	23.7276		26.493			29.0956	192.953	105.783	210.628	61.924	681.368	15.4272	25.881			62.277			29.0956	205.423	204.579	87.259	100.285	217.224			29.0956		65.303	37.459		23.4672	16.3768					29.0956	28.886		25.1563	30.437		42.738
			29.1407	15.323	41.129	21.4496		24.993			29.1407	188.474	108.7	214.744	58.6	685.547	15.797	24.302			62.257			29.1407	207.806	207.778	85.571	93.723	210.994			29.1407		63.085	37.603		20.7818	16.4431					29.1407	29.641		25.4539	28.987		41.469
			29.1857	15.216	40.628	20.901		26.922			29.1857	182.393	105.551	211.553	58.514	679.664	15.7224	24.643			62.937			29.1857	208.167	213.322	87.204	92.078	207.97			29.1857		60.962	38.596		19.9912	16.5096					29.1857	31.779		26.9855	30.236		42.829
			29.2308	18.527	41.15	20.1692		25.071			29.2308	180.726	98.595	207.51	61.813	684.623	14.0757	24.225			63.48			29.2308	214.089	215.967	86.7	96.318	203.118			29.2308		58.974	40.643		19.8513	16.605					29.2308	34.86		26.2047	31.748		43.397
			29.2758	17.02	40.615	21.1182		25.116			29.2758	178.587	99.079	202.516	64.564	680.81	15.622	24.059			63.855			29.2758	220.622	222.175	86.793	96.335	197.824			29.2758		57.142	39.752		22.2939	18.8675					29.2758	36.192		27.9156	31.56		42.414
			29.3208	16.482	41.105	20.8634		23.906			29.3208	174.73	98.831	194.724	63.974	686.467	12.63	23.92			68.531			29.3208	226.208	228.393	84.747	100.445	197.343			29.3208		59.495	39.489		21.4896	19.3497					29.3208	33.999		30.3307	31.128		41.03
			29.3659	17.204	38.46	22.6246		22.922			29.3659	175.011	100.671	186.504	62.101	681.42	15.2198	24.94			71.475			29.3659	234.727	240.535	76.999	105.3	201.662			29.3659		55.623	38.101		22.8072	19.4212					29.3659	31.635		30.9298	31.773		42.668
			29.4109	19.564	37.639	21.2495		21.629			29.4109	174.169	89.754	179.612	62.128	676.403	14.8391	24.8			73.722			29.4109	236.604	236.068	78.744	114.437	201.655			29.4109		53.87	38.463		22.7986						29.4109	33.957		29.4885	32.762		40.233
			29.456	18.204	36.224	20.432		24.382			29.456	177.714	85.737	172.112	59.738	666.099	16.0712	25.44			77.349			29.456	243.16	236.713	77.95	119.782	195.624			29.456		52.129	35.943		24.2018						29.456	34.906		30.4232	31.007		38.821
			29.501	17.474	34.484	21.8951		23.584			29.501	178.235	81.146	163.408	61.204	656.168	17.0989	24.148			83.451			29.501	250.993	243.594	74.897	125.189	183.927			29.501		57.946	35.211		26.3977						29.501	36.023		31.8751	31.916		39.557
			29.546	16.717	33.792	21.7066		23.235			29.546	179.736	80.578	155.395	61.973	645.566	18.1148	22.224			88.831			29.546	253.463	237.714	74.588	130.263	177.939			29.546		60.895	34.59		26.3355						29.546	35.359		32.7169	32.047		38.251
			29.5911	15.829	35.08	19.0149		23.39			29.5911	180.054	72.236	147.517	61.152	645.268	18.6454	22.26			89.757			29.5911	249.148	231.701	79.155	132.886	167.036			29.5911		67.136	35.433		27.5118						29.5911	37.454		31.9326	31.306		37.012
			29.6361	14.81	35.921	20.7493		22.656			29.6361	182.802	70.596	143.528	61.482	637.708	20.7986	25.821			98.296			29.6361	254.839	231.817	79.334	129.245	161.718			29.6361		69.839	36.365		27.2772						29.6361	35.291		32.1385	32.653		36.862
			29.6812	15.534	33.823	20.2353		25.664			29.6812	183.041	68.257	134.141	65.78	635.499	22.5736	27.845			100.202			29.6812	259.058	227.459	86.14	125.494	149.07			29.6812		77.202	37.334		30.5508						29.6812	37.66		32.9727	32.866		36.936
			29.7262	16.423	32.024	20.1729		24.722			29.7262	182.924	65.101	129.779	60.037	636.469	22.1106	29.466			106.417			29.7262	258.378	230.154	87.363	124.492	142.584			29.7262		80.424	38.197		31.9401						29.7262	40.377		35.2135	33.879		35.229
			29.7712	18.313	32.654	21.011		25.166			29.7712	181.399	62.561	126.98	60.671	645.377	21.5375	31.813			108.719			29.7712	262.511	231.388	84.983	123.114	139.861			29.7712		81.502	40.334		31.0787						29.7712	34.553		36.5946	34.142		35.946
			29.8163	17.893	32.541	21.377		26.52			29.8163	183.686	58.903	125.082	61.098	651.794	19.1011	33.445			112.373			29.8163	267.404	226.935	82.211	129.026	139.597			29.8163		77.781	43.667		31.2243						29.8163	33.741		35.0859	38.095		36.086
			29.8613	16.759	33.007	21.8715		27.727			29.8613	179.677	57.881	125.743	57.682	656.984	18.8782	33.705			113.798			29.8613	266.195	228.155	85.779	132.95	135.411			29.8613		74.547	45.853		27.5492						29.8613	33.707		36.5151	39.451		37.456
			29.9063	18.812	35.72	20.3095		25.676			29.9063	178.312	52.938	126.171	59.938	657.843	19.1265	38.031			118.679			29.9063	265.552	232.937	79.685	138.641	127.743			29.9063		71.872	44.442		28.0582						29.9063	31.874		37.8864	40.897		34.837
			29.9514	18.804	41.886	18.2935		27.35			29.9514	176.752	51.51	128.679	62.445	655.339	19.8329	39.764			119.094			29.9514	265.617	229.199	75.992	140.807	119.602			29.9514		70.622	45.669		27.7854						29.9514	28.855		39.3311	39.602		36.714
			29.9964	18.197	39.825	17.401		27.274			29.9964	171.091	49.425	133.707	61.392	651.506	20.8687	38.952			122.267			29.9964	268.886	237.216	72.451	144.7	110.64			29.9964		70.169	42.425		27.9011						29.9964	27.289		38.0529	39.085		38.676
			30.0415	20.17	42.249	18.7939		24.193			30.0415	169.81	49.922	132.87	62.374	647.358	20.1251	37.418			120.038			30.0415	273.655	239.095	75.975	151.485	100.89			30.0415		72.087	39.458		29.6102						30.0415	31.211		35.0326	39.419		36.223
			30.0865	19.168	42.833	18.6472		27.029			30.0865	164.687	48.659	133.592	61.56	653.806	19.7819	37.768			122.456			30.0865	271.025	242.476	75.356	152.24	92.95			30.0865		73.122	38.711		31.2932						30.0865	32.301		36.9505	36.32		39.54
			30.1315	17.969	41.918	19.9414		25.815			30.1315	164.89	51.052	137.383	66.172	646.395	19.3046	37.409			118.027			30.1315	271.704	246.383	78.206	148.222	87.07			30.1315		74.925	31.782		32.299						30.1315	31.778		37.1071	38.178		40.667
			30.1766	18.311	39.123	20.8115		26.18			30.1766	163.68	50.595	142.399	70.974	645.894	18.9153	37.718			117.855			30.1766	277.499	256.363	75.464	154.6	80.58			30.1766		74.273	29.521		36.2417						30.1766	33.48		36.9229	36.734		42.152
			30.2216	19.194	38.142	20.32		26.939			30.2216	162.884	53.112	146.16	70.697	643.737	18.8617	38.039			120.72			30.2216	277.343	260.366	75.857	151.915	84.062			30.2216		74.686	27.08		37.3001						30.2216	36.238		37.5745	37.799		38.822
			30.2667	18.727	37.778	20.5931		25.069			30.2667	160.206	50.972	148.646	77.848	648.402	20.0523	34.324			124.355			30.2667	270.456	265.073	73.809	149.863	84.962			30.2667		72.132	24.328		36.5632						30.2667	36.3		36.4336	35.809		38.5
			30.3117	19.203	34.839	19.3871		25.867			30.3117	156.433	55.454	155.31	77.401	650.216	18.7392	32.418			123.999			30.3117	270.571	269.671	71.949	146.639	87.344			30.3117		72.734	24.017		35.9781						30.3117	38.349		35.7294	35.452		39.291
			30.3567	17.631	34.708	17.8987		25.187			30.3567	154.676	55.099	155.555	81.462	639.506	18.1786	30.772			125.634			30.3567	265.223	270.926	68.836	147.346	92.737			30.3567		72.288	25.647		34.9544						30.3567	39.944		36.7438	34.943		39.507
			30.4018	19.95	36.043	19.277		26.961			30.4018	149.331	57.832	156.488	86.604	639.396	17.9638	27.172			131.087			30.4018	258.534	274.341	68.644	142.103	95.993			30.4018		74.479	26.797		34.5766						30.4018	41.776		35.0957	33.46		38.271
			30.4468	23.22	35.674	19.8175		26.578			30.4468	144.378	58.619	159.741	86.687	643.957	18.328	24.664			127.768			30.4468	256.497	274.303	67.472	148.182	98.073			30.4468		72.589	26.454		35.1191						30.4468	44.178		35.787	32.679		38.35
			30.4919	20.884	33.472	19.7302		29.115			30.4919	137.944	61.208	163.056	87.351	635.631	21.31	24.398			125.594			30.4919	255.026	276.418	65.113	155.838	104.504			30.4919		71.126	24.45		37.0405						30.4919	49.167		35.6984	34.06		39.247
			30.5369	23.777	32.63	18.3494		28.565			30.5369	129.674	56.233	167.17	90.997	625.703	19.2303	27.696			130.171			30.5369	248.275	277.749	67.376	165.173	107.909			30.5369		70.383	24.037		39.6537						30.5369	55.669		35.548	31.517		37.247
			30.5819	24.542	30.966	17.428		32.707			30.5819	120.265	53.98	174.211	92.881	622.76	19.7395	25.049			130.349			30.5819	249.716	275.678	73.448	169.119	110.108			30.5819		71.646	23.629		37.9198						30.5819	56.44		34.1483	32.263		36.909
			30.627	21.605	30.157	18.2079		30.771			30.627	114.076	53.833	182.419	88.555	621.206	18.0037	25.852			127.523			30.627	245.117	282.482	77.2	176.666	116.023			30.627		70.294	24.214		38.298						30.627	59.415		31.8525	32.053		34.895
			30.672	23.873	27.845	18.5215		32.202			30.672	109.446	52.904	190.793	85.962	618.643	20.5669	28.87			127.567			30.672	245.115	292.404	80.896	180.014	127.13			30.672		69.121	23.799		38.3505						30.672	65.518		31.7109	35.398		35.715
			30.7171	25.11	27.282	18.7728		33.39			30.7171	102.922	59.642	198.214	86.052	618.577	20.1508	26.61			129.046			30.7171	241.336	297.715	82.684	177.11	136.163			30.7171		64.907	25.066		36.8576						30.7171	65.628		31.9145	34.993		33.98
			30.7621	24.926	24.925	17.6855		33.634			30.7621	97.916	66.03	203.088	82.274	612.271	19.1593	28.433			128.54			30.7621	239.183	304.82	88.878	174.626	149.501			30.7621		62.697	26.019		35.6873						30.7621	70.668		33.3084	34.572		38.354
			30.8071	25.529	24.189	19.043		35.271			30.8071	92.424	67.158	202.443	82.071	618.322	22.457	28.499			129.433			30.8071	237.47	307.61	86.539	175.908	158.78			30.8071		59.775	27.896		33.0143						30.8071	73.958		31.4505	35.706		38.956
			30.8522	24.744	23.39	20.0537		35.057			30.8522	91.267	69.269	200.298	80.023	612.559	22.1311	25.802			127.826			30.8522	237.848	314.865	86.148	175.692	164.126			30.8522		56.171	28.559		34.0711						30.8522	75.129		30.4063	37.617		40.426
			30.8972	24.152	22.049	20.2819		33.673			30.8972	89.825	70.945	195.368	82.267	615.947	21.0011	27.634			128.495			30.8972	235.315	326.378	85.158	177.152	174.486			30.8972		53.802	29.638		32.8068						30.8972	76.175		29.6002	36.93		38.508
			30.9423	24.499	22.024	19.5194		34.976			30.9423	88.667	71.68	192.376	81.949	619.277	20.6364	30.71			130.654			30.9423	234.475	330.831	84.674	171.824	175.849			30.9423		54.861	28.029		33.6512						30.9423	75.028		28.5962	37.283		40.535
			30.9873	24.181	21.227	19.7645		37.248			30.9873	89.768	71.459	186.57	85.034	626.671	19.6637	29.289			130.157			30.9873	237.281	335.327	79.927	176.837	175.932			30.9873		54.067	26.21		32.6413						30.9873	78.871		27.5963	39.322		40.942
			31.0323	23.313	18.765	20.4488		37.765			31.0323	85.925	67.501	181.769	87.414	634.465	21.2554	30.853			134.319			31.0323	237.983	340.314	73.923	179.279	178.81			31.0323		54.889	23.725		34.2927						31.0323	76.857		26.2665	37.383		38.982
			31.0774	24.415	18.694	19.6913		36.975			31.0774	85.741	60.789	179.11	84.94	629.92	21.4356	32.716			134.505			31.0774	241.875	343.802	69.827	174.597	179.198			31.0774		54.465	24.469		32.2886						31.0774	75.824		24.9779	39.234		39.332
			31.1224	24.114	16.611	19.0359		37.112			31.1224	85.403	64.081	175.333	86.526	628.081	22.9428	31.42			136.373			31.1224	242.522	345.745	71.113	171.784	174.336			31.1224		53.671	21.96		32.2835						31.1224	75.701		25.1804	39.04		41.417
			31.1675	22.129	19.409	20.6619		37.416			31.1675	85.852	67.76	173.527	87.364	633.165	18.1597	33.428			134.303			31.1675	242.192	345.407	71.767	172.825	172.709			31.1675		53.092	21.264		33.3675						31.1675	72.045		23.8973	38.295		40.904
			31.2125	22.847	19.157	19.0521		36.852			31.2125	85.94	66.896	172.085	82.824	638.148	18.6763	34.622			134.973			31.2125	244.598	346.952	72.883	166.56	172.364			31.2125		49.187	23.303		31.8829						31.2125	70.996		24.2113	40.32		42.969
			31.2575	21.512	16.711	18.5145		36.509			31.2575	83.146	67.596	166.455	77.453	646.738	18.4227	33.998			132.238			31.2575	246.562	345.424	79.064	166.382	172.597			31.2575		45.798	25.106		33.2416						31.2575	70.506		24.8056	39.169		49.97
			31.3026	24.784	16.357	19.9259		37.449			31.3026	82.814	65.944	166.619	75.086	651.178	19.2993	31.813			129.47			31.3026	243.325	341.399	81.735	163.069	178.048			31.3026		45.507	24.006		33.6825						31.3026	68.764		23.4688	38.624		53.858
			31.3476	19.591	15.288	20.8288		38.997			31.3476	81.099	63.675	162.772	69.185	645.286	20.9827	32.266			128.569			31.3476	242.423	337.431	81.72	155.46	183.432			31.3476		45.019	26.366		32.8244						31.3476	65.752		21.3653	36.975		61.841
			31.3927	18.616	14.946	19.7563		39.243			31.3927	82.93	59.761	163.002	67.429	638.781	21.0691	34.744			124.851			31.3927	238.419	338.021	82.365	154.74	184.747			31.3927		42.336	26.457		32.8814						31.3927	64.776		21.8678	39.255		63.877
			31.4377	20.032	15.021	18.0397		38.962			31.4377	82.495	61.217	160.621	63.363	615.345	16.7247	36.901			124.139			31.4377	239.841	330.784	82.112	151.092	183.943			31.4377		41.57	25.043		32.4938						31.4377	60.672		18.5925	40.144		65.402
			31.4827	20.375	15.605	18.1816		38.402			31.4827	76.921	62.135	159.291	60.707	583.963	17.2601	38.553			122.64			31.4827	239.908	321.148	82.438	156.562	190.439			31.4827		41.757	27.88		30.8321						31.4827	59.221		20.0503	41.258		65.146
			31.5278	21.61	15.15	17.3088		37.642			31.5278	76.834	64.116	158.722	57.673	552.648	17.468	37.388			119.379			31.5278	238.501	321.11	83.078	161.352	192.517			31.5278		43.346	27.303		28.4739						31.5278	57.16		19.2674	42.386		61.165
			31.5728	21.866	16.373	15.9174		38.88			31.5728	76.114	65.389	156.753	57.466	510.549	18.3896	36.223			119.394			31.5728	241.673	318.949	77.964	166.462	201.063			31.5728		42.599	30.688		28.5822						31.5728	57.179		18.9926	47.616		57.445
			31.6179	20.366	14.55	15.7455		38.708			31.6179	72.787	68.554	158.448	54.311	475.461	17.7777	36.593			116.045			31.6179	243.346	315.421	79.343	166.826	203.013			31.6179		43.829	32.065		27.7764						31.6179	57.008		17.9655	46.876		53.697
			31.6629	19.958	13.79	16.5209		36.122			31.6629	71.197	73.973	161.545	51.088	437.272	16.4026	36.936			117.18			31.6629	246.067	312.584	77.23	161.883	199.747			31.6629		47.412	36.706		28.3493						31.6629	56.069		16.4238	47.949		48.929
			31.7079	19.619	14.082	15.7111		35.84			31.7079	72.457	74.698	158.339	48.265	404.152	17.0174	39.398			115.404			31.7079	243.124	313.09	75.792	165.533	191.152			31.7079		50.257	38.098		29.4926						31.7079	53.442		16.5083	48.459		46.677
			31.753	21.371	14.585	16.9531		36.521			31.753	73.164	76.55	153.453	44.906	389.803	17.6553	39.122			112.838			31.753	241.802	310.338	73.052	160.22	187.465			31.753		55.286	41.491		29.4031						31.753	55.46		16.4762	48.002		41.501
			31.798	19.136	14.506	16.5038		37.795			31.798	69.812	73.321	152.162	41.6	387.465	18.9574	39.998			112.242			31.798	238.699	303.901	71.621	155.595	181.803			31.798		57.927	41.586		29.2809						31.798	54.854		15.1784	46.623		39.257
			31.8431	19.487	15.686	15.9329		35.454			31.8431	72.229	69.317	145.48	37.569	391.284	19.1494	39.853			110.971			31.8431	237.782	304.9	68.448	145.48	182.329			31.8431		63.032	39.064		29.1863						31.8431	56.126		15.6824	46.077		38.667
			31.8881	18.045	16.748	15.811		35.375			31.8881	71.582	65.665	141.443	39.285	402.241	17.5312	39.901			109.678			31.8881	236.288	304.28	67.646	143.196	175.036			31.8881		65.161	36.032		29.8284						31.8881	56.488		15.2189	46.635		38.521
			31.9331	18.328	14.903	14.7202		36.787			31.9331	71.758	64.439	144.312	33.757	406.272	18.0007	40.327			108.143			31.9331	239.337	301.35	65.632	146.335	171.556			31.9331		66.853	34.777		28.288						31.9331	59.203		12.6596	46.467		37.114
			31.9782	19.632	14.999	15.1385		38.225			31.9782	72.285	55.693	143.944	35.252	413.197	18.5755	41.375			109.997			31.9782	242.753	299.435	58.98	144.42	173.787			31.9782		66.544	35.964		30.2883						31.9782	61.78		12.4976	49.445		37.136
			32.0232	19.658	14.754	15.8105		34.747			32.0232	74.038	60.537	147.139	35.525	418.197	16.7725	40.159			110.336			32.0232	247.762	297.231	57.53	145.902	176.592			32.0232		66.667	33.982		27.8899						32.0232	58.719		14.2144	51.891		39.657
			32.0683	19.387	15.802	15.5558		34.152			32.0683	74.705	63.71	144.499	34.81	421.174	16.7842	39.919			113.559			32.0683	257.546	295.394	52.747	145.564	178.947			32.0683		63.105	33.161		27.122						32.0683	58.641		14.0027	51.081		41.411
			32.1133	19.952	18.039	18.2343		34.704			32.1133	74.648	63.439	140.856	38.666	418.726	18.8568	39.656			110.922			32.1133	265.096	294.764	53.021	147.132	181.081			32.1133		54.136	32.676		28.2673						32.1133	58.023		13.6654	54.945		41.939
			32.1583	17.791	17.538	20.0572		33.817			32.1583	75.682	69.087	139.167	39.257	406.795	20.9649	41.584			107.46			32.1583	277.072	287.049	50.369	138.807	184.677			32.1583		49.328	34.4		28.9222						32.1583	57.888		12.3286	56.974		39.667
			32.2034	16.537	19.158	16.7691		33.096			32.2034	73.864	70.405	137.412	37.904	407.762	20.7767	40.112			103.875			32.2034	287.199	283.186	53.019	133.999	182.868			32.2034		43.654	34.889		27.3011						32.2034	59.385		11.6234	61.042		38.681
			32.2484	18.33	20.288	17.044		31.967			32.2484	74.36	77.321	129.681	36.722	396.643	19.362	40.888			102.773			32.2484	291.617	281.421	53.465	132.731	190.509			32.2484		41.346	33.462		25.7986						32.2484	63.66		11.7872	60.978		40.342
			32.2935	18.601	20.802	17.5614		32.689			32.2935	72.361	83.252	124.962	36.609	402.783	19.884	39.459			100.244			32.2935	291.756	282.844	51.689	128.39	192.061			32.2935		36.961	34.493		26.8664						32.2935	63.274		11.2382	64.578		35.669
			32.3385	19.158	21.415	19.1277		34.811			32.3385	71.178	83.732	123.981	36.586	389.588	22.3332	39.834			98.751			32.3385	286.028	273.126	54.76	122.684	191.202			32.3385		38.8	32.775		23.8254						32.3385	66.634		12.0037	66.342		36.55
			32.3835	20.405	20.313	18.3174		36.229			32.3835	70.041	82.838	125.736	36.552	393.027	20.5297	43.437			92.752			32.3835	279.604	267.96	55.435	117.468	183.621			32.3835		40.186	32.749		23.7652						32.3835	69.957		12.5881	65.68		37.522
			32.4286	17.251	22.347	19.266		38.17			32.4286	70.202	86.64	128.446	34.987	397.191	22.8122	44.922			92.158			32.4286	265.826	264.928	59.735	113.927	176.548			32.4286		40.55	31.604		24.6814						32.4286	74.647		12.2497	67.154		40.062
			32.4736	16.301	21.789	22.0224		34.289			32.4736	70.855	92.263	127.356	35.055	397.299	23.7782	47.485			91.834			32.4736	258.758	259.431	63.341	119.131	166.663			32.4736		41.189	31.917		25.5611						32.4736	75.864		11.4061	67.866		43.397
			32.5187	18.344	20.953	20.1596		35.601			32.5187	71.701	87.057	132.109	33.118	393.233	24.2703	48.922			93.797			32.5187	250.437	251.411	70.102	118.657	162.795			32.5187		37.388	31.645		23.1835						32.5187	79.152		11.6992	68.692		49.17
			32.5637	17.874	21.972	20.5942		36.208			32.5637	68.782	89.352	132.206	34.585	396.73	25.6922	51.243			89.965			32.5637	246.049	243.491	76.01	118.333	151.859			32.5637		35.291	34.18		22.753						32.5637	77.697		12.3685	71.297		51.516
			32.6087	19.345	23.652	20.2994		36.958			32.6087	66.039	93.457	135.447	36.19	391.925	28.9304	52.644			90.883			32.6087	242.442	232.986	78.212	123.381	143.428			32.6087		29.419	36.022		22.9609						32.6087	78.174			72.438		57.27
			32.6538	18.895	22.796	21.7604		35.671			32.6538	66.217	90.865	130.795	39.225	399.257	28.6412	52.453			91.086			32.6538	241.078	215.645	82.586	123.475	134.736			32.6538		28.94	34.513		24.0111						32.6538	75.902			73.359		57.054
			32.6988	17.882	22.548	20.0256		36.304			32.6988	68.177	91.76	131.131	38.447	402.379	29.1649	49.581			87.365			32.6988	237.1	208.424	89.857	119.673	134.655			32.6988		28.198	36.6		21.4699						32.6988	78.146			77.83		54.426
			32.7439	17.132	22.543	20.8206		38.978			32.7439	66.202	96.852	127.879	38.31	404.593	30.4708	50.703			84.051			32.7439	237.849	198.713	93.184	119.717	138.172			32.7439		26.579	36.366		20.7754						32.7439	79.695			81.682		51.391
			32.7889	18.052	20.608	21.7852		39.472			32.7889	64.523	102.218	128.317	37.337	411.308	30.6995	46.816			83.418			32.7889	235.125		90.738	116.206	133.544			32.7889			38.092		22.7746						32.7889	79.269			85.177		49.347
			32.8339	17.95	21.345	21.3064		39.417			32.8339	61.876	108.137	129.073	36.602	399.707	31.3829	44.297			81.69			32.8339	232.987		87.774	116.508	129.989			32.8339			40.549		22.4332						32.8339	78.381			89.059		48.273
			32.879	16.3	19.999	22.4893		39.509			32.879	62.492	116.466	133.837	38.982	399.973	31.3512	43.429			78.129			32.879	231.373		86.075	113.444	122.713			32.879					23.7427						32.879	78.971			88.819		45.664
			32.924	14.346	22.18	22.8225		39.53			32.924	61.833	119.113	133.809	39.071	395.81	33.6521	46.016			74.769			32.924	231.599		85.145	110.667	118.945			32.924					23.3178						32.924	81.853			88.762		45.77
			32.969	15.573	23.444	22.1226		37.925			32.969	59.094	120.359	134.134	42.908	395.489	37.4151	44.428			71.482			32.969	233.248		81.142	104.875	119.446			32.969					24.9656						32.969	83.518			87.746		42.982
			33.0141	16.382	22.372	21.3911		35.623			33.0141	58.231	117.687	139.403	45.261	392.709	41.3424	47.079			70.846			33.0141	232.616		77.718	96.74	123.426			33.0141					26.8937						33.0141	82.396			85.458		45.672
			33.0591	17.985	24.066	19.9126		34.427			33.0591	55.28	115.328	136.876	48.01	383.207	43.3477	47.182			69.28			33.0591	229.597		73.168	90.944	125.661			33.0591					25.6409						33.0591	80.945			82.365		45.276
			33.1042	16.836	26.829	19.1999		33.947			33.1042	53.634	118.309	136.07	51.322	376.473	42.3983	47.913			66.361			33.1042	226.744		72.771	82.398	133.214			33.1042					23.9436						33.1042	81.453			81.616		43.357
			33.1492	16.745	27.549	19.9355		34.399			33.1492	52.968	120.436	135.829	54.1	372.462	42.3705	48.693			70.184			33.1492	222.528		67.359	76.568	139.393			33.1492					24.8719						33.1492	80.712			79.075		42.381
			33.1942	15.608	28.776	18.7293		32.916			33.1942	55.749	125.86	138.671	55.188	368.152	38.4446	46.665			70.803			33.1942	219.517		67.693	68.764	142.467			33.1942					22.5729						33.1942	79.196			76.412		43.535
			33.2393	16.106	31.764	18.0252		30.293			33.2393	55.909	126.996	140.021	55.082	357.411	35.728	48.985			72.636			33.2393	216.01		67.606	70.679	147.48			33.2393					23.8137						33.2393	77.627			79.891		41.527
			33.2843	17.702	31.708	15.7604		30.821			33.2843	56.316	128.344	141.032	58.117	353	32.7407	49.168			76.054			33.2843	207.65		71.239	69.294	149.082			33.2843					20.7745						33.2843	74.57			77.915		39.337
			33.3294	16.52	32.406	16.5059		27.875			33.3294	54.975	129.828	140.4	62.733	342.855	30.9661	48.078			76.972			33.3294	200.603		69.996	66.05	158.47			33.3294					19.5641						33.3294	70.34			78.222		37.995
			33.3744	14.849	34.316	16.171		31.121			33.3744	54.794	127.619	142.045	63.321	336.855	30.8483	48.596			79.645			33.3744	198.814		67.247	67.873	169.854			33.3744					21.5786						33.3744	72.057			76.025		38.405
			33.4194	17.072	36.147	16.4404		29.693			33.4194	56.143	123.998	145.453	63.516	322.942	30.927	48.914			82.244			33.4194	198.16		65.632	72.426	186.445			33.4194					21.0327						33.4194	72.146			77.062		38.556
			33.4645	15.675	33.912	17.3269		27.129			33.4645	53.915	124.695	142.339	61.2	321.43	33.2783	46.902			82.375			33.4645	200.573		60.321	77.295	204.48			33.4645					20.3141						33.4645	73.029			71.833		35.353
			33.5095	16.694	33.785	18.0421		24.367			33.5095	54.366	123.661	145.854	58.308	315.46	33.8761	43.29			84.183			33.5095	203.531		56.147	80.321	221.08			33.5095					22.2986						33.5095	72.171			68.818		33.571
			33.5546	17.061	31.878	17.391		22.889			33.5546	53.087	130.935	140.164	57.115	317.003	35.0445	40.722			88.601			33.5546	210.778		50.701	84.258	232.569			33.5546					22.8273						33.5546	69.717			66.497		31.628
			33.5996	18.768	32.397	19.7224		22.678			33.5996	53.184	129.312	141.438	52.811	317.069	32.759	40.272			89.903			33.5996	216.35		48.837	92.556	237.363			33.5996					22.046						33.5996	70.565			65.693		27.245
			33.6446	16.549	30.298	18.8931		21.881			33.6446	55.094	127.915	146.756	49.964	318.777	32.6081	37.423			93.856			33.6446	218.881		46.73	93.005	244.17			33.6446					22.5306						33.6446	68.49			65.884		25.944
			33.6897	17.144	28.843	20.2296		22.677			33.6897	53.398	120.504	146.79	49.574	315.329	31.7055	41.255			92.394			33.6897	217.435		44.597	103.013	246.121			33.6897					20.2306						33.6897	62.939			64.901		25.013
			33.7347	18.313	27.408	23.6609		22.939			33.7347	53.169	124.006	146.963	46.301	311.178	34.1547	38.192			92.326			33.7347	214.735		39.371	106.461	245.635			33.7347					21.378						33.7347	64.588			67.196		26.193
			33.7798	20.323	28.622	25.9463		21.784			33.7798	50.995	119.646	147.817	46.24	314.581	38.1684	39.492			95.995			33.7798	204.752		36.821	112.326	239.125			33.7798					20.7778						33.7798	62.519			67.671		22.609
			33.8248	20.933	26.395	28.3816		20.846			33.8248	50.674	114.122	148.473	41.108	302.775	37.9823	36.604			93.135			33.8248	198.75		36.564	115.255	229.689			33.8248					19.8612						33.8248	60.995			66.49		21.887
			33.8698	19.373	24.867	29.1974		20.299			33.8698	48.783	110.51	144.105	40.046	294.888	35.3211	36.32			92.684			33.8698	190.268		34.501	115.081	217.274			33.8698					20.1833						33.8698	61.294			67.436		21.656
			33.9149	21.577	23.056	30.5792		20.008			33.9149	50.911	105.685	142.626	38.219	291.542	32.6712	33.057			94.338			33.9149	184.833		34.784	113.06	203.274			33.9149					19.3735						33.9149	59.091			69.951		20.927
			33.9599	22.318	23.246	29.8		18.997			33.9599	48.102	103.162	138.439	37.624	286.906	34.1437	29.954			93.622			33.9599	180.479		35.584	107.155	194.081			33.9599					19.2408						33.9599	53.574			67.351		19.32
			34.005	25.053	24.072	27.5731		20.849			34.005	48.664	100.737	137.841	35.638	281.263	33.3665	29.211			91.105			34.005	180.813		37.5	104.224	181.604			34.005					19.3028						34.005	51.692			68.469		19.654
			34.05	24.788	22.67	25.9978		21.094			34.05	46.922	99.047	139.619	34.15	280.126	30.875	28.087			88.924			34.05	180.787		38.291	102.461	177.984			34.05					19.226						34.05	48.891			63.066		19.986
			34.095	24.772	22.152	25.9488		20.765			34.095	44.792	97.549	140.351	30.795	284.95	28.2229	26.244			89.468			34.095	179.276		38.502	105.195	172.82			34.095					21.1144						34.095	48.154			60.546		20.267
			34.1401	25.824	19.866	23.7224		21.071			34.1401	47.179	94.078	145.952	26.491	286.902	28.6497	25.23			89.367			34.1401	184.075		39.673	103.64	173.312			34.1401					22.6225						34.1401	50.117			54.807		20.966
			34.1851	27.169	20.594	22.0224		18.595			34.1851	44.846	92.995	147.716	28.369	294.2	29.0011	24.46			89.595			34.1851	181.683		39.481	108.968	176.591			34.1851					22.4158						34.1851	48.803			48.422		23.514
			34.2302		19.406	21.6067		19.492			34.2302	44.68	95.7	151.856	31.021	300.794	28.0525	24.925			86.469			34.2302	178.9		38.947	110.021	186.988			34.2302					18.7088						34.2302	46.263			43.846		21.93
			34.2752		20.218	21.8389		20.654			34.2752	42.946	93.827	153.496	28.872	305.547	29.2049	24.894			79.962			34.2752	175.499		36.466	115.84	192.219			34.2752					20.8868						34.2752	46.124			42.953		22.967
			34.3202		20.649	21.7174		18.956			34.3202	44.643	91.92	154.453		298.483	28.3405	26.376			75.246			34.3202	167.5		36.611	120.951	199.145			34.3202					21.2902						34.3202	46.322			37.946		29.483
			34.3653		19.327	21.487		18.035			34.3653	42.964	98.222	153.674		302.099	27.2396	28.576			70.659			34.3653	167.986		34.44	124.238	215.803			34.3653					24.2432						34.3653	44.543			36.032		30.611
			34.4103		20.278	23.9149		18.283			34.4103	42.288	101.711	153.652		303.571	28.0665	27.356			63.152			34.4103	167.712			128.219	231.055			34.4103					23.2696						34.4103	44.611			34.73		32.387
			34.4554		20.932	25.8251		18.401			34.4554	42.785	101.82	153.66		311.342	28.9598	28.212			59.902			34.4554	165.036			125.683	239.513			34.4554					25.4314						34.4554	43.723			34.892		38.023
			34.5004		21.123	24.2167		19.125			34.5004	40.217	99.046	153.746		311.584	27.2244	28.068			56.467			34.5004	160.791			123.449	253.115			34.5004					26.9146						34.5004	43.705			33.624		41.202
			34.5454		23.086	26.5055		18.219			34.5454	37.684	98.099	153.463		306.609	26.8224	28.192			54.537			34.5454	155.737			126.667	260.922			34.5454					27.5312						34.5454	42.749			33.178		42.9
			34.5905		22.914	25.9		16.92			34.5905	38.994	96.768	154.809		319.822	27.4675	29.169			49.789			34.5905	155.005			120.727	258.987			34.5905											34.5905	39.832			32.623		47.03
			34.6355		23.975	25.7449		19.669			34.6355	36.721	90.325	154.257		318.687	30.6123	27.574			46.512			34.6355	157.948			116.312	256.431			34.6355											34.6355	36.669			34.18		52.576
			34.6806		23.109	23.2691		17.213			34.6806	36.225	84.389	153.462		306.469	30.3528	28.759			44.013			34.6806	156.461			112.816	248.625			34.6806											34.6806	36.22			33.941		64.946
			34.7256		24.999	20.9218		16.473			34.7256	36.746	85.632	152.495		301.355	31.3424	26.783			42.316			34.7256	157.344			109.728	242.975			34.7256											34.7256	36.085			33.686		74.617
			34.7706		24.574	21.968		19.808			34.7706	35.705	83.844	147.647		301.364	28.5878	27.397			39.779			34.7706	158.422			103.108	237.364			34.7706											34.7706	35.234			35.134		82.692
			34.8157		25.63	20.6328		18.812			34.8157	36.017	82.142	148.678		306.406	29.2181	28.039			36.88			34.8157	160.545			99.12	238.846			34.8157											34.8157	35.023			34.102		86.182
			34.8607		24.445	22.3173		18.487			34.8607	34.895	80.559	151.762		305.991	27.546	28.37			33.664			34.8607	161.66			94.456	241.591			34.8607											34.8607	36.286			31.281		82.032
			34.9058		24.361	21.5806		18.876			34.9058	37.344	78.724	150.006		301.002	28.1394	27.572			31.515			34.9058	161.409			89.703	240.773			34.9058											34.9058	33.675			32.469		73.572
			34.9508		25.326	22.3146		17.66			34.9508	33.392	80.29	150.813		297.957	26.2722	28.782			29.664			34.9508	164.782			89.221	244.847			34.9508											34.9508	31.584			30.25		64.698
			34.9958		26.7	21.1572		16.199			34.9958	31.517	80.351	149.312		286.389	26.7959	30.727			24.836			34.9958	171.066			90.45	246.949			34.9958											34.9958	33.83			29.192		56.381
			35.0409		28.475	19.146		14.419			35.0409	31.564	72.467	152.61		285.64	26.1221	32.71			21.918			35.0409	168.66			87.81	245.569			35.0409											35.0409	33.465			30.898		48.816
			35.0859		31.083	19.947		16.203			35.0859	32.487	69.577	156.082		291.059	25.5852	33.09			22.535			35.0859	168.621			86.563	238.785			35.0859											35.0859	33.615			29.775		44.501
			35.131		31.581	19.8828		17.318			35.131	30.158	63.809	156.17		286.025	26.3025	32.86			18.746			35.131	169.919			86.933	237.259			35.131											35.131	31.745			25.411		45.089
			35.176		33.607	21.0104		17.309			35.176	28.325	65.757	161.428		294.839	24.7209	36.278			16.096			35.176	170.193			84.843	240.174			35.176											35.176	32.905			26.638		42.653
			35.221		35.172	22.6337		16.035			35.221	29.138	69.976	166.04		293.22	24.7102	38.295			17.506			35.221	172.6			81.477	242.847			35.221											35.221	32.827			25.69		42.49
			35.2661		38.016	21.4423		18.074			35.2661	29.951	74.912	171.072		300.396	24.2976	40.255			16.716			35.2661	176.05			79.343	243.694			35.2661											35.2661	29.817			23.304		40.277
			35.3111		38.463	22.6099		17.105			35.3111	26.085	83.202	171.301		304.956	26.1831	40.594			15			35.3111	182.442			78.369	250.151			35.3111											35.3111	31.428			22.221		39.41
			35.3562		35.696	23.6083		17.389			35.3562	24.699	86.187	176.499		302.612	24.043	44.403			15.483			35.3562	188.067			76.05	255.548			35.3562											35.3562	32.022			20.798		36.341
			35.4012		35.75	22.0456		17.165			35.4012	24.398	90.915	172.723		305.457	24.6776	44.547			14.798			35.4012	200.957			74.89	251.714			35.4012											35.4012	31.221			19.642		33.849
			35.4462		36.5	23.7967		17.711			35.4462	22.118	95.754	172.811		315.266	22.9294	43.536			12.011			35.4462	208.266			77.403	243.151			35.4462											35.4462	32.27			17.714		33.729
			35.4913		35.012	22.5754		14.595			35.4913	22.747	88.928	174.614		318.201	22.1012	40.757			12.685			35.4913	213.138			76.646	231.472			35.4913											35.4913	32.429			19.829		33.017
			35.5363		34.294	24.1009		16.27			35.5363	22.498	92.979	175.123		322.481	21.6944	43.481			13.188			35.5363	212.469			74.877	215.197			35.5363											35.5363	29.057			18.155		29.326
			35.5813		35.352	25.6056		16.642			35.5813	22.424	89.593	170.949		330.35	25.3697	41.99			11.911			35.5813	210.959			70.659	202.803			35.5813											35.5813	28.608			20.635		29.957
			35.6264		33.957	25.3553		14.743			35.6264	22.843	89.467	169.68		339.163	22.3723	47.201			12.772			35.6264	203.082			68.132	192.863			35.6264											35.6264	28.401			22.08		30.993
			35.6714		31.534	25.7664		15.581			35.6714	24.969	84.527	169.959		350.558	23.2321	50.222			13.525			35.6714	199.141			61.84	183.107			35.6714											35.6714	27.277			20.916		30.603
			35.7165		33.993	25.6165		17.35			35.7165	22.516	79.512	173.858		344.17	23.3401	51.534			13.008			35.7165	190.983			61.174	179.326			35.7165											35.7165	24.251			24.804		34.093
			35.7615		33.748	25.5182		15.874			35.7615	21.618	79.296	173.779		347.608	22.4407	52.254			12.679			35.7615	180.999			61.708	174.163			35.7615											35.7615	24.956			22.857		35.8
			35.8065		33.323	23.3586		17.514			35.8065	21.726	81.616	172.758		354.573	19.1721	52.829			12.726			35.8065	178.215			61.534	170.73			35.8065											35.8065	23.854			25.041		34.696
			35.8516		31.403	22.0566		18.563			35.8516	20.959	77.015	172.125		364.444	20.1615	52.977			12.959			35.8516	172.522			65.182	170.207			35.8516											35.8516	24.251			24.782		30.274
			35.8966		31.056	24.2707		19.465			35.8966	21.494	78.028	170.619		364.834	20.74	52.056			13.323			35.8966	173.865			65.351	175.289			35.8966											35.8966	23.967			23.57		30.8
			35.9417		30.364	23.0614		19.786			35.9417	21.092	82.741	170.088		372.123	18.5096	50.634			13.494			35.9417	173.631			90.698	180.841			35.9417											35.9417	25.864			24.74		30.309
			35.9867		29.955	24.9381		18.298			35.9867	22.689	77.972	169.483		386.745	18.2514	49.708			13.98			35.9867	174.299			78.385	186.415			35.9867											35.9867	26.62			23.584		28.831
			36.0317		30.328	23.1914		16.615			36.0317	23.39	82.047	167.426		378.924	18.0207	52.249			14.663			36.0317	174.85			65.575	199.73			36.0317											36.0317	26.503			21.804		24.471
			36.0768		29.386	23.4157		18.144			36.0768	21.913	85.833	168.754		384.738	17.0728	53.892			13.895			36.0768	171.383			68.294	217.488			36.0768											36.0768	27.847			20.264		23.517
			36.1218		29.273	25.8614		19.141			36.1218	21.171	85.134	173.663		398.258	16.8891	52.456			14.677			36.1218	172.359			59.222	243.718			36.1218											36.1218	27.355			19.901		23.194
			36.1669		29.54	23.1536		19.323			36.1669	20.848	90.206	171.682		398.668	19.4934	52.668			14.408			36.1669	176.173			53.278	265.343			36.1669											36.1669	23.577			19.31		22.518
			36.2119		30.272	23.6336		18.115			36.2119	20.685	91.666	171.49		399.731	21.3834	50.7			15.226			36.2119	167.667			50.064	293.368			36.2119											36.2119	24.213			20.113		21.498
			36.2569		28.753	23.6381		18.621			36.2569	22.887	88.176	178.711		408.279	23.0941	49.41			14.674			36.2569	162.789			45.472	313.99			36.2569											36.2569	25.522			20.133		18.788
			36.302		29.839	22.7997		17.2			36.302	23.938	89.246	181.955		417.88	19.8462	44.436			15.469			36.302	155.311			42.393	327.963			36.302											36.302	27.06			20.766		19.765
			36.347		30.222	22.7567		18.02			36.347	22.856	87.666	181.443		419.325	19.5662	43.626			17.754			36.347	150.692				341.611			36.347											36.347	26.2			21.509		18.696
			36.3921		31.849	22.5906		17.32			36.3921	22.011	81.646	182.407		424.855	20.4721	40.145			17.397			36.3921	138.326				350.05			36.3921											36.3921	27.561			22.808		20.66
			36.4371		33.397	22.5448		20.62			36.4371	26.159	72.408	178.828		432.655	24.6772	40.877			16.175			36.4371	135.305				349.974			36.4371											36.4371	26.694			21.061		22.951
			36.4821		34.985	23.231		17.65			36.4821	26.185	69.975	178.806		435.908	23.5837	38.843			15.767			36.4821	132.634				346.244			36.4821											36.4821	27.136			22.176		25.449
			36.5272		37.312	22.4424		15.944			36.5272	24.022	64.462	175.488		446.102	24.5215	39.909			14.945			36.5272	131.843				340.14			36.5272											36.5272	27.917			20.471		26.668
			36.5722		37.111	22.3636		17.37			36.5722	22.49	62.795	176.164		464.944	23.0329	42.262			14.409			36.5722	132.933				334.416			36.5722											36.5722	29.301			19.703		31.125
			36.6173		37.362	23.0298		18.036			36.6173	23.341	62.673	175.968		472.368	24.8135	41.414			14.051			36.6173	136.49				324.638			36.6173											36.6173	28.533			21.315		30.484
			36.6623		37.401	22.3781		17.604			36.6623	22.244	60.62	176.812		483.199	23.832	42.905			14.147			36.6623	135.927				316.94			36.6623											36.6623	27.496			23.252		31.535
			36.7073		36.934	21.9972		18.735			36.7073	23.373	60.311	174.318		478.401	20.3635	41.088			14.387			36.7073	138.18				305.171			36.7073											36.7073	26.493			21.992		32.71
			36.7524		36.695	23.1967		18.116			36.7524	23.029	62.897	175.83		476.541	21.3033	44.339			13.726			36.7524	139.041				301.691			36.7524											36.7524	26.644			20.834		29.993
			36.7974		39.72	20.1332		17.625			36.7974	22.979	63.843	176.903		463.298	22.8287	43.799			13.192			36.7974	142.725				288.028			36.7974											36.7974	24.838			21.705		27.472
			36.8425		39.858	19.0358		16.822			36.8425	24.381	64.642	177.178		450.205	21.113	40.931			12.305			36.8425	144.769				279.616			36.8425											36.8425	24.788			22.628		25.78
			36.8875		41.554	18.2877		16.871			36.8875	24.241	64.587	177.179		449.039	19.0943	39.832			14.462			36.8875	155.134				273.329			36.8875											36.8875	29.108			23.71		23.195
			36.9325		41.387	18.4342		16.724			36.9325	23.631	61.553	182.699		435.194	19.3841	43.21			14.04			36.9325	157.563				271.145			36.9325											36.9325	28.434			23.289		22.565
			36.9776		39.526	18.0595		16.75			36.9776	22.429	58.885	179.955		420.968	18.397	40.435			14.674			36.9776	164.615				269.865			36.9776											36.9776	32.459			21.548		21.96
			37.0226		37.579	18.6576		15.478			37.0226	23.506	61.408	179.714		419.279	18.3531	40.456			14.97			37.0226	169.725				269.995			37.0226											37.0226	30.609			23.282		19.924
			37.0677		36.007	18.891		18.69			37.0677	24.852	55.724	182.421		409.667	20.4028	37.859			16.824			37.0677	177.222				270.407			37.0677											37.0677	31.398			22.891		20.713
			37.1127		36.126	17.9699		16.941			37.1127	24.418	54.927	182.157		406.252	17.3036	35.904			14.078			37.1127	178.955				274.256			37.1127											37.1127	32.538			23.817		22.15
			37.1577		36.977	17.2115		17.39			37.1577	21.713	53.12	185.831		394.125	18.0521	37.306			13.221			37.1577	180.229				267.163			37.1577											37.1577	31.685			22.74		22.048
			37.2028		37.479	17.623		17.92			37.2028	22.217	52.417	186.096		376.467	18.0154	35.322			13.676			37.2028	183.208				267.295			37.2028											37.2028	33.358			25.594		23.385
			37.2478		37.978	15.2506		17.958			37.2478	21.786	49.695	185.098		355.429	18.1965	32.761			14.209			37.2478	189.17				256.173			37.2478											37.2478	33.292					23.916
			37.2929		36.5	14.4222		17.295			37.2929	23.21	48.749	185.68		342.263	17.9404	28.656			13.61			37.2929	190.641				251.457			37.2929											37.2929	33.041					25.319
			37.3379		35.829	16.4357		19.62			37.3379	22.119	42.348	183.723		324.199	17.2368	30.102			14.959			37.3379	189.94				242.635			37.3379											37.3379	37.331					27.058
			37.3829		35.108	16.737		19.358			37.3829	25.475	40.029	184.757		310.488	17.0617	28.747			14.958			37.3829	189.809				236.651			37.3829											37.3829	35.222					25.672
			37.428		31.83	16.6712		18.853			37.428	23.702	34.017	181.908		302.993	18.2622	29.66			13.745			37.428	190.728				232.572			37.428											37.428	34.305					26.298
			37.473		30.481	19.8429		18.335			37.473	20.975	32.136	179.935		297.601	17.5706	28.967			13.779			37.473	189.161				225.402			37.473											37.473	30.518					24.287
			37.5181		29.988	19.488		19.059			37.5181	22.71	32.774	177.436		291.899	19.3955	27.76			12.622			37.5181	191.284				213.385			37.5181											37.5181	30.476					23.284
			37.5631		27.988	18.864		19.97			37.5631	21.282	34.796	175.356		285.754	19.6092	28.864			13.822			37.5631	192.631				205.026			37.5631											37.5631	29.027					23.644
			37.6081		27.403	19.99		19.28			37.6081	21.047	35.152	174.826		295.129	19.4457	25.652						37.6081	198.046				201.272			37.6081											37.6081	27.735					21.858
			37.6532		27.727	19.9169		19.491			37.6532	20.312	39.371	178.4		283.181	18.9042	26.994						37.6532	200.631				195.001			37.6532											37.6532	28.673					21.91
			37.6982		26.663	22.9269		22.647			37.6982	21.435	42.262	186.348		291.756	20.229	28.278						37.6982	203.065				189.048			37.6982											37.6982	27.512					23.214
			37.7433		24.889	22.44		23.349			37.7433	21.768	44.964	188.516		291.151	19.0543	28.748						37.7433	200.057				188.326			37.7433											37.7433	31.152					24.313
			37.7883		21.741	23.012		23.79			37.7883	21.306	45.53	193.843		283.625	20.2423	27.455						37.7883	196.694				189.979			37.7883											37.7883	31.77					25.695
			37.8333		24.703	26.3519		23.461			37.8333	19.975	50.518	198.936		280.878	20.5773	29.069						37.8333	203.329				187.853			37.8333											37.8333	36.471					23.633
			37.8784		26.419	26.8624		22.302			37.8784	21.445	49.509	201.991		280.913	20.9321	30.139						37.8784	205.892				195.286			37.8784											37.8784	37.028					25.785
			37.9234		25.761	25.9945		23.01			37.9234	20.155	54.379	202.249		280.962	20.3163	32.962						37.9234	206.424				199.611			37.9234											37.9234	40.187					25.861
			37.9685		29.548	27.0608		26.158			37.9685	21.124	60.562	201.288		279.717	18.9202	33.61						37.9685	205.182				205.717			37.9685											37.9685	40.104					27.675
			38.0135		31.053	26.8834		27.091			38.0135	21.726	61.423	194.794		282.902	18.6404	32.54						38.0135	207.577				211.157			38.0135											38.0135	40.43					27.431
			38.0585		35.435	26.139		27.025			38.0585	21.384	60.7	193.901		277.847	18.3678	30.117						38.0585	208.325				223.653			38.0585											38.0585	42.686					28.207
			38.1036		36.488	24.2138		28.567			38.1036	21.062	63.026	192.38		272.275	18.2062	30.298						38.1036	202.987				242.972			38.1036											38.1036	43.241					27.115
			38.1486		40.354	24.9392		29.851			38.1486	20.583	62.474	188.996		273.279	17.6454	29.525						38.1486	200.642				259.69			38.1486											38.1486	44.213					24.813
			38.1936		39.187	27.8677		30.27			38.1936	20.68	62.71	189.233		270.468	19.892	28.011						38.1936	199.112				278.673			38.1936											38.1936	47.207					25.002
			38.2387		39.105	29.7577		29.753			38.2387	20.413	65.912	187.953		270.732	18.3659	25.527						38.2387	199.257				304.84			38.2387											38.2387	51.109					23.475
			38.2837		37.553	31.0453		29.664			38.2837	20.464	65.369	186.115		267.326	16.1766	28.764						38.2837	208.822				327.019			38.2837											38.2837	50.439					23.089
			38.3288		40.092	32.1423		27.957			38.3288	20.098	63.318	185.145		272.75	18.6961	28.823						38.3288	213.468				349.857			38.3288											38.3288	53.48					24.993
			38.3738		42.369	33.6626		28.95			38.3738	19.151	66.43	180.919		264.542	21.0818	27.498						38.3738	223.349				373.505			38.3738											38.3738	53.019					24.911
			38.4188		42.153	33.2229		26.28			38.4188	18.556	67.411	179.18		259.573	20.6894	26.51						38.4188	232.333				387.318			38.4188											38.4188	55.819					25.75
			38.4639		41.736	32.9431		23.772			38.4639	20.684	68.515	172.867		254.255	19.6747	28.705						38.4639	242.431				382.788			38.4639											38.4639	53.998					24.926
			38.5089		41.073	32.7146		22.186			38.5089	21.223	66.92	168.315		244.141	17.4843	29.461						38.5089	245.676				377.915			38.5089											38.5089	55.544					25.396
			38.554		41.811	30.9537		23.133			38.554	20.154	66.375	162.799		243.906	16.243	27.92						38.554	247.109				356.979			38.554											38.554	54.476					27.464
			38.599		43.412	31.7111		22.942			38.599	21.068	69.912	159.441		243.242	16.1672	30.328						38.599	248.774				330.958			38.599											38.599	54.821					26.983
			38.644		43.002	31.3866		21.982			38.644	18.258	70.507	156.24		230.368	14.6083	31.831						38.644	250.077				306.799			38.644											38.644	57.432					25.134
			38.6891		41.206	29.1893		22.202			38.6891	18.44	68.736	151.717		223.191	16.4601	30.683						38.6891	245.298				283.432			38.6891											38.6891	54.998					25.341
			38.7341		43.082	29.2594		20.442			38.7341	16.496	69.822	147.054		221.355	16.6696	31.682						38.7341	239.846				262.723			38.7341											38.7341	57.308					23.853
			38.7792		43.051	29.1941		19.341			38.7792	16.759	68.709	147.883		220.126	15.759	33.161						38.7792	240.395				238.737			38.7792											38.7792	60.963					23.774
			38.8242		43.382	25.8763		18.055			38.8242	20.764	68.015	148.84		211.718	16.5412	35.07						38.8242	236.117				220.22			38.8242											38.8242	58.885					25.298
			38.8692		43.383	24.7372		18.851			38.8692		69.816	140.845		205.385	17.3036	33.393						38.8692	238.255				206.432			38.8692											38.8692	58.411					22.663
			38.9143		39.447	26.996		21.096			38.9143		75.295	137.331		213.138	13.7293	33.278						38.9143	228.137				191.102			38.9143											38.9143	59.561					22.257
			38.9593		39.372	26.3858		18.006			38.9593		75.061	133.33		227.743	15.5359	33.585						38.9593	225.395				180.189			38.9593											38.9593	56.464					25.075
			39.0044		39.139	25.0313		17.852			39.0044		78.483	130.051		245.728	14.4122	35.82						39.0044	225.179				166.683			39.0044											39.0044	58.245					24.641
			39.0494		38.534	25.7828		18.612			39.0494		79.771	123.845		250.77	14.7783	36.019						39.0494	217.119				156.709			39.0494											39.0494	56.031					22.811
			39.0944		37.079	25.3305		16.892			39.0944		80.575	120.094		255.239	16.2208	36.423						39.0944	214.123				147.522			39.0944											39.0944	57.684					21.213
			39.1395		39.719	25.7864		18.748			39.1395		79.614	117.196		257.636	18.0448	34.355						39.1395	209.948				145.837			39.1395											39.1395	56.031					21.933
			39.1845		39.878	24.6721		17.063			39.1845		75.047	115.233		251.167	17.0949	31.408						39.1845	200.889				143.699			39.1845											39.1845	51.397					22.492
			39.2296		39.198	23.5112		15.621			39.2296		74.054	118.201		244.445	17.7143	30.305						39.2296	195.508				143.103			39.2296											39.2296	51.414					23.545
			39.2746		41.384	24.6111		16.546			39.2746		71.865	114.393		251.185	15.9488	28.695						39.2746	194.653				139.499			39.2746											39.2746	52.791					23.694
			39.3196		44.048	24.5019		17.306			39.3196		70.591	115.003		251.023	17.0493	26.112						39.3196	197.73				133.839			39.3196											39.3196	54.991					26.923
			39.3647		44.68	21.5281		16.351			39.3647		65.074	119.72		254.147	17.7973	26.286						39.3647	195.108				126.547			39.3647											39.3647	54.354					26.977
			39.4097		42.807	19.2359		16.787			39.4097		66.722	121.805		259.466	17.6099	27.662						39.4097	199.604				121.155			39.4097											39.4097	54.989					27.694
			39.4548		42.614	21.0351		15.827			39.4548		64.97	124.41		259.743	18.2702	26.035						39.4548	198.904				112.063			39.4548											39.4548	52.84					29.214
			39.4998		44.234	22.5788		16.189			39.4998		69.591	121.448		263.02	15.9742	26.287						39.4998	201.905				107.015			39.4998											39.4998	52.324					28.07
			39.5448		43.2	21.4648		16.16			39.5448		74.515	123.182		263.932	16.8115	21.8						39.5448	199.403				101.691			39.5448											39.5448	49.857					26.731
			39.5899		43.211	23.8754		17.276			39.5899		82.904	120.882		250	15.8909	20.723						39.5899	194.268				95.555			39.5899											39.5899	46.609					25.7
			39.6349		44.979	25.3772		15.983			39.6349		89.561	122.819		246.907	17.0136	20.117						39.6349	189.552				86.038			39.6349											39.6349	45.188					24.407
			39.68		44.043	23.8493		16.845			39.68		94.516	124.044		245.501	18.444	18.526						39.68	189.916				82.439			39.68											39.68	42.995					24.035
			39.725		44.534	21.3842		17.106			39.725		96.357	125.091		245.797	17.1713	19.599						39.725	189.675				74.491			39.725											39.725	44.637					23.979
			39.77		43.141	20.8983		17.034			39.77		105.324	119.952		241.203	17.8539	19.393						39.77	190.481				64.929			39.77											39.77	44.24					23.284
			39.8151		42.775	20.1712		15.817			39.8151		111.446	113.279		248.817	15.6345	20.747						39.8151	192.125				57.623			39.8151											39.8151	43.372					22.876
			39.8601		40.714	17.5097		17.071			39.8601		111.733	112.517		255.314	15.9804	23.348						39.8601	194.341				51.035			39.8601											39.8601	40.807					22.179
			39.9052		38.745	16.634		15.653			39.9052		120.068	107.091		253.099	15.2896	25.025						39.9052	198.138				43.949			39.9052											39.9052	39.707					22.878
			39.9502		39.055	17.7397		15.171			39.9502		122.69	103.963		268.216	18.1256	26.191						39.9502	198.196				36.547			39.9502											39.9502	40.479					25.203
			39.9952		38.732	16.2767		13.372			39.9952		118.091	98.9		272.602	18.1973	28.357						39.9952	202.039				32.433			39.9952											39.9952	38.281					27.046
			40.0403		38.306	17.3566		15.78			40.0403		113.516	96.197		284.634	16.0762	29.457						40.0403	208.231				31.181			40.0403											40.0403	38.394					30.278
			40.0853		37.618	14.7002		16.454			40.0853		109.707	96.029		297.68	17.575	29.468						40.0853	215.021				29.967			40.0853											40.0853	38.365					30.755
			40.1304		38.403	15.6535		16.656			40.1304		105.947	88.773		308.01	15.3857	28.866						40.1304	217.261				31.011			40.1304											40.1304	36.096					29.884
			40.1754		36.403	18.6539		15.956			40.1754		101.224	85.257		313.657	15.9072	29.611						40.1754	216.225				33.745			40.1754											40.1754	36.921					30.85
			40.2204		34.413	17.0235		15.218			40.2204		100.439	83.867		314.843	15.2604	27.631						40.2204	214.175				34.265			40.2204											40.2204	35.954					31.373
			40.2655		33.098	18.2536		15.892			40.2655		104.05	82.728		311.101	14.9506	29.131						40.2655	210.519				31.454			40.2655											40.2655	35.855					32.8
			40.3105		31.516	20.3567		15.403			40.3105		104.166	80.952		316.932	17.116	29.009						40.3105	206.031				33.168			40.3105											40.3105	36.123					31.648
			40.3556		32.68	17.8396		17.183			40.3556		103.845	80.439		316.73	18.0803	29.088						40.3556	206.114				30.933			40.3556											40.3556	35.225					30.591
			40.4006		33.123	19.0022		17.295			40.4006		102.607	82.813		321.008	16.7736	28.884						40.4006	199.427				26.042			40.4006											40.4006	32.545					29.289
			40.4456		33.292	18.1094		17.657			40.4456		101.592	79.217		315.221	17.6641	28.346						40.4456	195.585				21.984			40.4456											40.4456	32.482					29.659
			40.4907		35.15	18.5934		19.485			40.4907		102.622	80.292		322.615	17.7514	27.966						40.4907	196.263				21.284			40.4907											40.4907	33.1					31.339
			40.5357		34.013	19.9917		19.305			40.5357		103.3	81.696		325.857	17.7652	31.063						40.5357	199.098				22.948			40.5357											40.5357	30.565					34.032
			40.5808		38.665	18.8639		18.394			40.5808		105.375	81.63		332.784	19.6981	30.842						40.5808	199.739				23.951			40.5808											40.5808	27.104					35.861
			40.6258		41.639	19.0229		15.504			40.6258		108	77.548		338.982	20.7481	29.962						40.6258	199.821				25.652			40.6258											40.6258	26.618					36.291
			40.6708		41.344	20.874		15.902			40.6708		108.317	72.966		347.27	18.099	30.534						40.6708	195.108				23.297			40.6708											40.6708	25.419					36.152
			40.7159		40.743	20.2272		15.959			40.7159		112.975	74.867		355.032	18.4431	28.977						40.7159	196.691				20.676			40.7159											40.7159	23.135					34.619
			40.7609		43.853	21.0451		15.849			40.7609		110.05	70.629		364.904	15.98	26.872						40.7609	197.682				18.238			40.7609											40.7609	23.867					35.099
			40.806		44.041	21.8227		16.764			40.806		113.533	68.898		370.065	17.9437	26.103						40.806	199.119				19.986			40.806											40.806	24.629					30.488
			40.851		42.368	21.047		17.198			40.851		116.118	67.244		376.582	15.3276	27.905						40.851	199.551				21.867			40.851											40.851	24.205					33.526
			40.896		39.657	18.8361		14.204			40.896		114.954	64.853		380.213	17.5143	25.127						40.896	202.47				21.543			40.896											40.896	24.333					33.257
			40.9411		38.573	18.5686		15.182			40.9411		117.15	64.269		386.063	15.9206	24.455						40.9411	205.417				20.022			40.9411											40.9411	24.161					35.426
			40.9861		38.507	18.9423		14.757			40.9861		124.139	61.566		398.702	16.0615	22.1						40.9861	203.493				23.266			40.9861											40.9861	23.566					34.823
			41.0312		37.136	20.1802		13.156			41.0312		121.085	61.303		403.97	16.7903	22.46						41.0312	201.112				23.93			41.0312											41.0312	24.701					36.663
			41.0762		38.002	20.325		13.321			41.0762		123.07	58.934		423.563	15.4977	20.847						41.0762	199.621				24.537			41.0762											41.0762	24.285					36.71
			41.1212		37.837	21.799		14.684			41.1212		125.955	55.009		425.048	15.2616	22.667						41.1212	198.802				27.385			41.1212											41.1212	23.53					36.758
			41.1663		38.229	21.9081		14.319			41.1663		124.428	55.873		430.949	17.8393	22.625						41.1663	197.156				29.422			41.1663											41.1663	23.341					37.169
			41.2113		38.977	21.8727		15.213			41.2113		122.384	52.941		429.395	17.5668	22.657						41.2113	197.018				29.883			41.2113											41.2113	23.149					37.551
			41.2563		39.931	20.783		14.868			41.2563		129.236	52.497		425.585	16.8415	21.5						41.2563	194.203				30.539			41.2563											41.2563	22.259					38.14
			41.3014		40.869	19.1211		15.941			41.3014		132.735	52.363		420.96	17.1635	18.686						41.3014	192.688				31.297			41.3014											41.3014	22.264					35.134
			41.3464		39.546	18.8599		15.852			41.3464		138.214	46.408		424.076	15.4139	20.118						41.3464	186.236				34.792			41.3464											41.3464	21.549					34.85
			41.3915		36.121	19.8771		14.075			41.3915		139.686	44.076		414.548	16.5889	21.721						41.3915	179.136				35.098			41.3915											41.3915	23.049					33.849
			41.4365		36.387	20.3779		15.962			41.4365		146.871	41.953		420.718	15.129	21.102						41.4365	177.654				39.328			41.4365											41.4365	23.361					32.505
			41.4815		35.991	18.3205		15.039			41.4815		152.713	40.811		420.905	16.5111	19.621						41.4815	171.977				41.36			41.4815											41.4815	23.338					33.141
			41.5266		38.916	18.1787		16.066			41.5266		155.707	38.462		430.12	18.2046	18.478						41.5266	169.257				41.755			41.5266											41.5266	25.221					32.678
			41.5716		36.944	18.9951		17.407			41.5716		164.926	42.089		444.37	17.4715	18.024						41.5716	169.808				42.809			41.5716											41.5716	24.734					31.806
			41.6167		37.792	19.2871		15.215			41.6167		170.469	38.911		459.883	17.8353	16.864						41.6167	164.832				43.494			41.6167											41.6167	23.933					31.444
			41.6617		40.371	18.1901		16.368			41.6617		169.409	38.59		456.603	17.9792	16.877						41.6617	168.25				41.447			41.6617											41.6617	23.936					30.933
			41.7067		39.248	16.5002		17.031			41.7067		170.848	39.365		476.222	17.5715	16.047						41.7067	167.553				40.856			41.7067											41.7067	21.255					28.77
			41.7518		39.599	17.3371		15.761			41.7518		171.86	38.34		482.768	18.8871	15.643						41.7518	167.106				39.607			41.7518											41.7518	18.32					28.509
			41.7968		40.512	15.7211		14.758			41.7968		170.072	39.677		492.789	18.5599	18.108						41.7968	163.164				39.465			41.7968											41.7968	19.63					29.171
			41.8419		38.613	15.1025		14.989			41.8419		174.402	38.829		505.973	17.6144	17.869						41.8419	163.391				40.426			41.8419											41.8419	20.368					30.372
			41.8869		37.018	15.4903		15.077			41.8869		175.21	36.624		514.341	16.6863	19.178						41.8869	161.903				39.395			41.8869											41.8869	22.685					32.399
			41.9319		36.192	14.998		16.542			41.9319		176.768	37		522.242	17.4003	17.472						41.9319	157.737				39.744			41.9319											41.9319	23.937					34.063
			41.977		35.194	14.4403		14.505			41.977		181.349	32.509		527.981	15.7562	17.6						41.977	155.049				36.679			41.977											41.977	24.292					36.341
			42.022		35.386	14.3243		15.513			42.022		182.644	32.723		553.52	18.6455	20.224						42.022	149.655				38.768			42.022											42.022	24.601					39.169
			42.0671		34.198	14.7496		17.733			42.0671		185.026	32.145		576.532	18.8418	19.218						42.0671	147.44				38.592			42.0671											42.0671	24.54					41.685
			42.1121		34.238	13.093		15.678			42.1121		181.572	31.272		604.185	21.2822	19.143						42.1121	144.878				60.213			42.1121											42.1121	25.296					40.943
			42.1571		35.711	14.1752		16.116			42.1571		179.35	30.338		623.608	22.0302	21.654						42.1571	140.54				39.594			42.1571											42.1571	26.112					37.469
			42.2022		35.042			15.626			42.2022		174.286	32.248		623.109	23.2013	23.101						42.2022	127.309				39.092			42.2022											42.2022	26.216					32.358
			42.2472		35.54			17.426			42.2472		172.555	29.143		614.793	25.7786	20.219						42.2472	119.506				39.407			42.2472											42.2472	26.065					28.213
			42.2923		34.446			18.159			42.2923		167.755	30.6		597.251	28.7773	18.176						42.2923	110.716				43.318			42.2923											42.2923	25.751					27.16
			42.3373		33.096			19.128			42.3373		166.985	30.993		576.361	30.2094	20.469						42.3373	101.043				45.764			42.3373											42.3373	25.011					24.563
			42.3823		32.649			18.492			42.3823		162.301	29.235		554.927	35.5511	19.339						42.3823	95.092				68.001			42.3823											42.3823	24.785					25.298
			42.4274		34.089			17.765			42.4274		161.285	27.53		541.295	36.7697	17.801						42.4274	91.986				49.444			42.4274											42.4274	26.099					24.322
			42.4724		35.076			18.457			42.4724		156.364	30.582		532.501	40.2304	17.317						42.4724	86.505				47.611			42.4724											42.4724	27.138					25.4
			42.5175		33.931			18.928			42.5175		154.207	26.742		534.987	46.0182	16.753						42.5175	85.099				44.926			42.5175											42.5175	27.419					26.805
			42.5625		35.66			20.949			42.5625		152.175	29.813		545.998	44.9683	18.246						42.5625	85.678				41.095			42.5625											42.5625	28.451					27.294
			42.6075		35.871			20.064			42.6075		146.928	28.281		561.975	46.293	18.28						42.6075	86.117				41.074			42.6075											42.6075	27.785					28.581
			42.6526		38.274			18.485			42.6526		148.169	27.06		576.77	43.7056	18.31						42.6526	87.649				44.574			42.6526											42.6526	27.867					27.542
			42.6976		37.814			21.563			42.6976		149.484	25.771		593.432	44.5322	19.445						42.6976	83.847				41.113			42.6976											42.6976	25.348					29.383
			42.7427		39.924			21.17			42.7427		150.786	27.262		602.917	46.2977	20.584						42.7427	79.471				41.701			42.7427											42.7427	22.725					30.883
			42.7877		40.282			22.471			42.7877		147.717	25.832		602.71	48.1378	21.743						42.7877	71.912				40.354			42.7877											42.7877	22.602					30.241
			42.8327		39.465			21.719			42.8327		147.927	25.32		606.255	51.0228	22.384						42.8327	71.003				42.203			42.8327											42.8327	22.056					31.188
			42.8778		41.157			20.398			42.8778		147.174	24.227		609.765	53.6274	20.831						42.8778	66.799				42.159			42.8778											42.8778	23.734					29.756
			42.9228		44.14						42.9228		149.254	23.8		611.938	54.6477	20.569						42.9228	58.958				40.131			42.9228											42.9228	22.985					29.322
			42.9679		45.269						42.9679		146.979	25.113		617.396	58.0031	21.082						42.9679	58.477				39.895			42.9679											42.9679	22.083					27.749
			43.0129		45.353						43.0129		147.98	24.333		624.985	56.8467	19.287						43.0129	56.221				41.228			43.0129											43.0129	22.949					27.927
			43.0579		44.154						43.0579		149.66	24.812		628.925	57.644	19.874						43.0579	54.477				41.497			43.0579											43.0579	22.845					27.253
			43.103		45.257						43.103		150.74	24.215		627.862	58.3499	18.122						43.103	51.993				42.867			43.103											43.103	22.096					26.958
			43.148		45.961						43.148		151.937	24.06		636.425	55.6956	18.694						43.148	50.963				43.661			43.148											43.148	23.915					25.954
			43.1931		45.772						43.1931		150.189	24.204		635.411	61.734	19.061						43.1931	49.951				42.948			43.1931											43.1931	23.132					25.211
			43.2381		48.841						43.2381		154.224	25.565		637.422	65.0898	18.295						43.2381	43.888				45.23			43.2381											43.2381	25.28					24.976
			43.2831		50.102						43.2831		161.51	25.137		650.829	71.5896	17.101						43.2831	41.596				43.919			43.2831											43.2831	24.7					23.645
			43.3282		50.566						43.3282		169.818	22.042		667.953	72.441	19.005						43.3282	40.27				43.756			43.3282											43.3282	25.024					24.388
			43.3732		56.23						43.3732		176.54	21.402		669.15	70.3308	19.023						43.3732	40.877				44.522			43.3732											43.3732	26.112					22.108
			43.4183		59.958						43.4183		178.284	24.466		669.668	68.2075	19.714						43.4183	40.183				45.905			43.4183											43.4183	25.614					22.724
			43.4633		61.996						43.4633		184.7	22.733		675.742	67.2852	19.518						43.4633	36.253				46.548			43.4633											43.4633	24.383					23.391
			43.5083		63.54						43.5083		179.676	19.836		690.003	61.7213	19.276						43.5083	35.751				47.248			43.5083											43.5083	23.4					24.224
			43.5534		64.344						43.5534		176.176	21.405		687.705	58.0218	20.858						43.5534	34.737				46.668			43.5534											43.5534	23.222					23.069
			43.5984		59.287						43.5984		172.582	21.208		701.542	54.4828	21.532						43.5984	34.941				49.382			43.5984											43.5984	23.727					21.386
			43.6435		59.291						43.6435		168.82	22.343		707.678	50.7288	20.492						43.6435	35.027				48.597			43.6435											43.6435	24.653					18.71
			43.6885		61.41						43.6885		159.204	23.045		703.861	50.0289	20.393						43.6885	33.552				50.449			43.6885											43.6885	25.762					19.006
			43.7335		61.837						43.7335		154.701	22.156		701.417	47.0449	22.971						43.7335	34.86				51.686			43.7335											43.7335	24.187					19.223
			43.7786		58.503						43.7786		152.951	21.644		700.674	45.5192	23.908						43.7786	35.336				53.589			43.7786											43.7786	24.656					21.237
			43.8236		56.464						43.8236		155.463	21.126		699.222	45.4717	22.523						43.8236	36.71				56.071			43.8236											43.8236	22.726					19.545
			43.8687		54.945						43.8687		152.789	20.381		698.952	42.1569	23.435						43.8687	40.235				54.933			43.8687											43.8687	23.658					22.185
			43.9137		54.104						43.9137		147.057	21.827		715.705	39.5252	25.869						43.9137	42.526				59.105			43.9137											43.9137	21.817					21.635
			43.9587		51.561						43.9587		145.259	21.776		745.527	37.2541	26.25						43.9587	45.158				61.619			43.9587											43.9587	22.268					21.688
			44.0038		49.424						44.0038		138.933	23.505		764.075	36.0716	26.426						44.0038	52.659				65.185			44.0038											44.0038	21.021					21.1
			44.0488		48.969						44.0488		136.77	22.91		791.76	36.5368	27.66						44.0488	61.648				66.218			44.0488											44.0488	21.388					19.337
			44.0938		47.052						44.0938		135.327	24.571		810.944	34.5187	28.695						44.0938	67.322				67.182			44.0938											44.0938	19.932					18.979
			44.1389		46.694						44.1389		133.115	22.559		832.384	34.3594	30.338						44.1389	70.818				66.347			44.1389											44.1389	18.858					17.861
			44.1839		44.27						44.1839		125.028	20.009		826.356	32.0275	32.077						44.1839	71.709				64.753			44.1839											44.1839	19.773					19.423
			44.229		42.925						44.229		124.717	20.904		816.025	31.0562	34.029						44.229	69.499				63.935			44.229											44.229	18.648					16.725
			44.274		42.429						44.274		122.417	20.97		784.823	29.1585	30.895						44.274	66.628				64.911			44.274											44.274	18.441					17.464
			44.319		41.059						44.319		123.085	21.594		753.863	29.3466	30.313						44.319	60.621				63.492			44.319											44.319	18.788					17.54
			44.3641		38.772						44.3641		123.056	23.729		723.842	31.071	30.081						44.3641	50.608							44.3641											44.3641	18.438					14.909
			44.4091		39.941						44.4091		126.701	21.784		704.629	32.1282	28.545						44.4091	45.041							44.4091											44.4091	19.572					16.029
			44.4542		40.097						44.4542		123.206	22.889		692.773	32.3158	31.133						44.4542	44.328							44.4542											44.4542	18.009					17.36
			44.4992		43.299						44.4992		123.634	25.597		674.855	34.0528	32.517						44.4992	43.886							44.4992											44.4992	16.679					20.476
			44.5442		43.978						44.5442		124.67	25.398		664.259	36.0797	32.694						44.5442	43.17							44.5442											44.5442	18.184					22.405
			44.5893		43.75						44.5893		126.455	26.289		642.832	37.8121	35.479						44.5893	41.764							44.5893											44.5893	17.857					21.676
			44.6343		42.967						44.6343		129.726	23.505		623.429	42.7306	37.955						44.6343	37.192							44.6343											44.6343	18.286					19.013
			44.6794		42.537						44.6794		131.394	25.272		593.698	46.1056	38.628						44.6794	34.491							44.6794											44.6794	18.859					18.365
			44.7244		43.214						44.7244		137.177	23.926		563.038	46.6191	43.05						44.7244	33.685							44.7244											44.7244	15.782					20.499
			44.7694		44.887						44.7694		140.11	25.729		528.553	45.9007	41.865						44.7694	29.75							44.7694											44.7694	17.166					20.045
			44.8145		44.256						44.8145		144.629	27.496		495.804	44.0534	43.043						44.8145	30.52							44.8145											44.8145	18.266					17.775
			44.8595		43.608						44.8595		153.472	25.184		465.991	39.0083	42.855						44.8595	31.444							44.8595											44.8595	16.686					21.816
			44.9046		45.841						44.9046		153.212	25.073		429.527	34.0113	47.849						44.9046	32.294							44.9046											44.9046	16.53					23.307
			44.9496		47.684						44.9496		158.972	26.117		394.308	30.479	48.595						44.9496	27.909							44.9496											44.9496	15.884					27.071
			44.9946		50.15						44.9946		161.398	31.851		365.314	28.2554	51.061						44.9946	25.178							44.9946											44.9946	17.056					29.409
			45.0397		51.603						45.0397		159.146	66.248		344.264	25.2972	50.736						45.0397	28.075							45.0397											45.0397	16.866					32.573
			45.0847		51.54						45.0847		156.725	33.099		317.694	24.3667	49.928						45.0847								45.0847											45.0847	17.016					35.868
			45.1298		51.35						45.1298		154.793	30.505		299.567	22.1506	48.524						45.1298								45.1298											45.1298	18.505					35.958
			45.1748		49.016						45.1748		151.384	29.005		284.346	25.2926	47.783						45.1748								45.1748											45.1748	17.152					36.091
			45.2198		47.029						45.2198		146.879	26.848		268.555	28.8481	48.566						45.2198								45.2198											45.2198	16.714					35.06
			45.2649		42.969						45.2649		139.7	26.349		250.706	29.6312	43.791						45.2649								45.2649											45.2649	17.505					35.286
			45.3099		39.432						45.3099		136.157	25.773		237.149	33.7923	42.063						45.3099								45.3099											45.3099	15.791					37.119
			45.355		36.681						45.355		130.761	26.969		223.552	27.6558	40.297						45.355								45.355											45.355	15.173					39.704
			45.4		37.55						45.4		128.971	28.235		212.938	21.0776	37.907						45.4								45.4											45.4	14.355					44.738
			45.445		36.198						45.445		125.132	24.127		193.7	19.4524	36.708						45.445								45.445											45.445	14.432					52.25
			45.4901		38.871						45.4901		123.004			175.641	18.6624	37.389						45.4901								45.4901											45.4901	14.373					58.698
			45.5351		36.581						45.5351		127.283			163.673	16.5012	35.421						45.5351								45.5351											45.5351	15.642					63.872
			45.5802		35.258						45.5802		132.021			152.144	15.9119	33.37						45.5802								45.5802											45.5802	13.711					64.531
			45.6252		35.628						45.6252		141.739			142.86	16.536	29.708						45.6252								45.6252											45.6252	14.988					61.153
			45.6702		35.829						45.6702		154.122			135.589	15.4673	29.371						45.6702								45.6702											45.6702	16.219					56.3
			45.7153		35.549						45.7153		161.044			130.21	15.1199	29.587						45.7153								45.7153											45.7153	15.237					46.575
			45.7603		36.186						45.7603		171.841			119.388	14.1064	28.919						45.7603								45.7603											45.7603	16.698					40.009
			45.8054		36.36						45.8054		183.029			118.263	16.1634	26.579						45.8054								45.8054											45.8054	17.68					37.196
			45.8504		36.071						45.8504		194.907			113.807	14.6206	25.816						45.8504								45.8504											45.8504	16.176					33.126
			45.8954		39.586						45.8954		205.139			104.432	14.8031	25.417						45.8954								45.8954											45.8954	15.987					30.078
			45.9405		42.457						45.9405		210.186			98.571	12.5514	24.579						45.9405								45.9405											45.9405	15.249					29.511
			45.9855		42.207						45.9855		213.711			93.982	11.824	24.397						45.9855								45.9855											45.9855	16.211					28.559
			46.0306		43.71						46.0306		222.463			87.617	11.4717	24.125						46.0306								46.0306											46.0306	14.56					25.994
			46.0756		44.616						46.0756		226.57			82.386	13.229	24.565						46.0756								46.0756											46.0756	14.442					21.925
			46.1206		42.233						46.1206		231.534			73.432	13.6354	24.313						46.1206								46.1206											46.1206	13.566					20.788
			46.1657		44.02						46.1657		229.839			69.03	14.7422	21.926						46.1657								46.1657											46.1657	12.968					19.536
			46.2107		41.808						46.2107		230.325			61.437	14.981	24.22						46.2107								46.2107											46.2107	15.847					19.757
			46.2558		39.041						46.2558		234.488			58.45	13.5366	25.604						46.2558								46.2558											46.2558	14.406					17.555
			46.3008		36.136						46.3008		228.134			50.817	15.6718	24.549						46.3008								46.3008											46.3008	14.506					17.4
			46.3458		36.577						46.3458		228.215			48.059	16.2297	27.047						46.3458								46.3458											46.3458	15.298					17.602
			46.3909		37.4						46.3909		220.853			40.818	14.5892	27.416						46.3909								46.3909											46.3909	17.508					17.695
			46.4359		38.336						46.4359		219.493			38.871	17.844	27.139						46.4359								46.4359											46.4359	16.579					17.117
			46.481		39.154						46.481		219.849			36.759	17.6323	26.685						46.481								46.481											46.481	15.29					14.853
			46.526		37.922						46.526		218.901			35.79	17.8372	26.528						46.526								46.526											46.526	19.102					14.537
			46.571		38.073						46.571		221.341			34.123	21.1063	27.728						46.571								46.571											46.571	19.752					16.55
			46.6161		38.597						46.6161		221.231			34.505	20.8853	27.602						46.6161								46.6161											46.6161	17.979					14.721
			46.6611		38.089						46.6611		223.416			36.138		30.343						46.6611								46.6611											46.6611	17.621					16.777
			46.7062		37.933						46.7062		225.39			33.114		30.362						46.7062								46.7062											46.7062	20.423					15.59
			46.7512		37.469						46.7512		221.834			32.905		32.134						46.7512								46.7512											46.7512	19.944					16.501
			46.7962		38.12						46.7962		220.276			31.806		31.355						46.7962								46.7962											46.7962	18.998					14.5
			46.8413		40.158						46.8413		223.165			32.929		28.598						46.8413								46.8413											46.8413	18.385					15.304
			46.8863		42.003						46.8863		223.722			32.867		28.782						46.8863								46.8863											46.8863	15.923					15.707
			46.9314		43.078						46.9314		229.751			27.925		30.038						46.9314								46.9314											46.9314	17.4					18.597
			46.9764		45.908						46.9764		233.262			27.907		28.761						46.9764								46.9764											46.9764	15.43					15.367
			47.0214		46.763						47.0214		231.885					26.646						47.0214								47.0214											47.0214						13.699
			47.0665		45.291						47.0665		237.799					26.733						47.0665								47.0665											47.0665						13.017
			47.1115		48.174						47.1115		237.586					27.44						47.1115								47.1115											47.1115						12.26
			47.1565		46.787						47.1565		239.048					27.136						47.1565								47.1565											47.1565						14.024
			47.2016		50.205						47.2016		238.211					25.185						47.2016								47.2016											47.2016						15.05
			47.2466		53.172						47.2466		239.9					25.131						47.2466								47.2466											47.2466						16.225
			47.2917		54.456						47.2917		237.157					27.322						47.2917								47.2917											47.2917						15.436
			47.3367		56.472						47.3367		234.625					27.496						47.3367								47.3367											47.3367						16.403
			47.3817		59.32						47.3817		234.535					27.351						47.3817								47.3817											47.3817						15.415
			47.4268		55.522						47.4268		229.054					25.8						47.4268								47.4268											47.4268						16.971
			47.4718		57.062						47.4718		230.316					26.502						47.4718								47.4718											47.4718						17.478
			47.5169		57.128						47.5169		223.14					25.331						47.5169								47.5169											47.5169						15.401
			47.5619		56.526						47.5619		219.515					28.83						47.5619								47.5619											47.5619						14.759
			47.6069		54.729						47.6069		208.685					27.366						47.6069								47.6069											47.6069						15.822
			47.652		53.944						47.652		204.006					27.672						47.652								47.652											47.652						17.276
			47.697		51.917						47.697		192.951					29.972						47.697								47.697											47.697						15.462
			47.7421		53.197						47.7421		183.877					29.055						47.7421								47.7421											47.7421						15.17
			47.7871		54.827						47.7871		166.018					27.873						47.7871								47.7871											47.7871						15.567
			47.8321		59.33						47.8321		149.9					29.041						47.8321								47.8321											47.8321						18.859
			47.8772		60.923						47.8772		135.349					27.922						47.8772								47.8772											47.8772
			47.9222		65.697						47.9222		122.044					27.033						47.9222								47.9222											47.9222
			47.9673		67.708						47.9673		111.986					26.409						47.9673								47.9673											47.9673
			48.0123		69.673						48.0123		102.34					28.073						48.0123								48.0123											48.0123
			48.0573		71.937						48.0573		92.762					25.711						48.0573								48.0573											48.0573
			48.1024		70.054						48.1024		87.377					25.574						48.1024								48.1024											48.1024
			48.1474		67.538						48.1474		77.785					25.965						48.1474								48.1474											48.1474
			48.1925		62.755						48.1925		66.064					24.288						48.1925								48.1925											48.1925
			48.2375		60.848						48.2375							24.278						48.2375								48.2375											48.2375
			48.2825		57.731						48.2825							24.371						48.2825								48.2825											48.2825
			48.3276		58.682						48.3276							24.915						48.3276								48.3276											48.3276
			48.3726		55.157						48.3726							25.372						48.3726								48.3726											48.3726
			48.4177		57.568						48.4177							23.595						48.4177								48.4177											48.4177
			48.4627		61.486						48.4627							24.229						48.4627								48.4627											48.4627
			48.5077		60.484						48.5077							23.73						48.5077								48.5077											48.5077
			48.5528		58.925						48.5528							22.053						48.5528								48.5528											48.5528
			48.5978		59.517						48.5978							21.158						48.5978								48.5978											48.5978
			48.6429		61.399						48.6429							21.396						48.6429								48.6429											48.6429
			48.6879		58.918						48.6879							19.394						48.6879								48.6879											48.6879
			48.7329		54.389						48.7329							18.458						48.7329								48.7329											48.7329
			48.778		55.075						48.778							20.657						48.778								48.778											48.778
			48.823		52.424						48.823							22.089						48.823								48.823											48.823
			48.8681		47.443						48.8681							22.254						48.8681								48.8681											48.8681
			48.9131		44.935						48.9131							25.034						48.9131								48.9131											48.9131
			48.9581		44.006						48.9581							24.368						48.9581								48.9581											48.9581
			49.0032		45.747						49.0032							24.54						49.0032								49.0032											49.0032
			49.0482		44.231						49.0482							25.246						49.0482								49.0482											49.0482
			49.0933		45.672						49.0933							25.686						49.0933								49.0933											49.0933
			49.1383		46.669						49.1383							25.853						49.1383								49.1383											49.1383
			49.1833		46.085						49.1833							27.646						49.1833								49.1833											49.1833
			49.2284		44.31						49.2284							29.362						49.2284								49.2284											49.2284
			49.2734		42.205						49.2734							29.598						49.2734								49.2734											49.2734
			49.3185		41.083						49.3185							29.945						49.3185								49.3185											49.3185
			49.3635		42.989						49.3635							33.187						49.3635								49.3635											49.3635
			49.4085		42.184						49.4085							32.114						49.4085								49.4085											49.4085
			49.4536		44.361						49.4536							32.647						49.4536								49.4536											49.4536
			49.4986		44.769						49.4986							32.898						49.4986								49.4986											49.4986
			49.5437		44.169						49.5437							33.891						49.5437								49.5437											49.5437
			49.5887		45.543						49.5887							31.809						49.5887								49.5887											49.5887
			49.6337		41.114						49.6337							34.467						49.6337								49.6337											49.6337
			49.6788		40.242						49.6788							34.658						49.6788								49.6788											49.6788
			49.7238		45.236						49.7238							35.531						49.7238								49.7238											49.7238
			49.7688		43.712						49.7688							36.254						49.7688								49.7688											49.7688
			49.8139		42.922						49.8139							36.565						49.8139								49.8139											49.8139
			49.8589		41.589						49.8589							37.065						49.8589								49.8589											49.8589
			49.904		39.862						49.904							36.1						49.904								49.904											49.904
			49.949		34.94						49.949							38.976						49.949								49.949											49.949
			49.994		30.48						49.994							37.685						49.994								49.994											49.994
			50.0391		29.582						50.0391							38.697						50.0391								50.0391											50.0391
			50.0841		27.94						50.0841							36.494						50.0841								50.0841											50.0841
			50.1292		27.28						50.1292							36.405						50.1292								50.1292											50.1292
			50.1742		31.196						50.1742							38.927						50.1742								50.1742											50.1742
			50.2192		29.927						50.2192							38.396						50.2192								50.2192											50.2192
			50.2643		28.054						50.2643							38.278						50.2643								50.2643											50.2643
			50.3093		27.174						50.3093							38.46						50.3093								50.3093											50.3093
			50.3544		25.357						50.3544							36.874						50.3544								50.3544											50.3544
			50.3994		26.218						50.3994							40.003						50.3994								50.3994											50.3994
			50.4444		24.279						50.4444							40.535						50.4444								50.4444											50.4444
			50.4895		23.144						50.4895							41.86						50.4895								50.4895											50.4895
			50.5345		23.098						50.5345							43.722						50.5345								50.5345											50.5345
			50.5796		23.026						50.5796							41.191						50.5796								50.5796											50.5796
			50.6246		21.697						50.6246							43.152						50.6246								50.6246											50.6246
			50.6696		23.009						50.6696							42.614						50.6696								50.6696											50.6696
			50.7147		20.181						50.7147							44.153						50.7147								50.7147											50.7147
			50.7597		19.965						50.7597							45.141						50.7597								50.7597											50.7597
			50.8048		19.053						50.8048							42.157						50.8048								50.8048											50.8048
			50.8498		19.966						50.8498							39.13						50.8498								50.8498											50.8498
			50.8948		20.578						50.8948							39.846						50.8948								50.8948											50.8948
			50.9399		21.325						50.9399							39.005						50.9399								50.9399											50.9399
			50.9849		24.249						50.9849							35.49						50.9849								50.9849											50.9849
			51.03		21.651						51.03							35.041						51.03								51.03											51.03
			51.075		22.439						51.075							34.317						51.075								51.075											51.075
			51.12		24.179						51.12							32.711						51.12								51.12											51.12
			51.1651		22.63						51.1651							33.489						51.1651								51.1651											51.1651
			51.2101		24.18						51.2101							31.223						51.2101								51.2101											51.2101
			51.2552		25.557						51.2552							29.306						51.2552								51.2552											51.2552
			51.3002		27.149						51.3002							29.214						51.3002								51.3002											51.3002
			51.3452		28.996						51.3452							29.479						51.3452								51.3452											51.3452
			51.3903		30.985						51.3903							27.757						51.3903								51.3903											51.3903
			51.4353		37.781						51.4353							28.526						51.4353								51.4353											51.4353
			51.4804		38.369						51.4804							29.45						51.4804								51.4804											51.4804
			51.5254		42.037						51.5254							24.826						51.5254								51.5254											51.5254
			51.5704		46.084						51.5704							24.033						51.5704								51.5704											51.5704
			51.6155		49.188						51.6155							23.924						51.6155								51.6155											51.6155
			51.6605		50.964						51.6605							23.118						51.6605								51.6605											51.6605
			51.7056		55.943						51.7056							23.816						51.7056								51.7056											51.7056
			51.7506		62.384						51.7506							26.344						51.7506								51.7506											51.7506
			51.7956		68.682						51.7956							22.809						51.7956								51.7956											51.7956
			51.8407		69.492						51.8407							20.836						51.8407								51.8407											51.8407
			51.8857		71.346						51.8857							20.267						51.8857								51.8857											51.8857
			51.9308		76.95						51.9308							19.813						51.9308								51.9308											51.9308
			51.9758		76.779						51.9758							18.769						51.9758								51.9758											51.9758
			52.0208		72.402						52.0208							18.056						52.0208								52.0208											52.0208
			52.0659		69.445						52.0659							17.022						52.0659								52.0659											52.0659
			52.1109		61.417						52.1109							16.746						52.1109								52.1109											52.1109
			52.156		59.924						52.156							16.02						52.156								52.156											52.156
			52.201		57.657						52.201							16.316						52.201								52.201											52.201
			52.246		51.634						52.246							15.61						52.246								52.246											52.246
			52.2911		51.376						52.2911							17.245						52.2911								52.2911											52.2911
			52.3361		49.282						52.3361							17.531						52.3361								52.3361											52.3361
			52.3811		47.502						52.3811							17.01						52.3811								52.3811											52.3811
			52.4262		44.033						52.4262							17.041						52.4262								52.4262											52.4262
			52.4712		42.311						52.4712							16.613						52.4712								52.4712											52.4712
			52.5163		40.762						52.5163							17.907						52.5163								52.5163											52.5163
			52.5613		40.746						52.5613							19.859						52.5613								52.5613											52.5613
			52.6063		40.235						52.6063							19.601						52.6063								52.6063											52.6063
			52.6514		42.504						52.6514							20.351						52.6514								52.6514											52.6514
			52.6964		41.444						52.6964							20.865						52.6964								52.6964											52.6964
			52.7415		45.941						52.7415							19.632						52.7415								52.7415											52.7415
			52.7865		47.267						52.7865							20.821						52.7865								52.7865											52.7865
			52.8315		48.035						52.8315							22.05						52.8315								52.8315											52.8315
			52.8766		51.149						52.8766							23.07						52.8766								52.8766											52.8766
			52.9216		53.414						52.9216							21.029						52.9216								52.9216											52.9216
			52.9667		56.011						52.9667							19.786						52.9667								52.9667											52.9667
			53.0117		56.925						53.0117							21.298						53.0117								53.0117											53.0117
			53.0567		56.909						53.0567							21.42						53.0567								53.0567											53.0567
			53.1018		56.134						53.1018							21.285						53.1018								53.1018											53.1018
			53.1468		55.556						53.1468							20.948						53.1468								53.1468											53.1468
			53.1919		53.075						53.1919							21.193						53.1919								53.1919											53.1919
			53.2369		54.208						53.2369							21.847						53.2369								53.2369											53.2369
			53.2819		50.305						53.2819							22.778						53.2819								53.2819											53.2819
			53.327		50.557						53.327							23.606						53.327								53.327											53.327
			53.372		48.492						53.372							26.002						53.372								53.372											53.372
			53.4171		45.914						53.4171							25.111						53.4171								53.4171											53.4171
			53.4621		42.862						53.4621							24.502						53.4621								53.4621											53.4621
			53.5071		41.978						53.5071							26.92						53.5071								53.5071											53.5071
			53.5522		37.943						53.5522							25.86						53.5522								53.5522											53.5522
			53.5972		35.675						53.5972							27.632						53.5972								53.5972											53.5972
			53.6423		33.573						53.6423							28.813						53.6423								53.6423											53.6423
			53.6873		31.635						53.6873							28.329						53.6873								53.6873											53.6873
			53.7323		28.911						53.7323							27.614						53.7323								53.7323											53.7323
			53.7774		26.478						53.7774							28.06						53.7774								53.7774											53.7774
			53.8224		24.612						53.8224							28.203						53.8224								53.8224											53.8224
			53.8675		24.573						53.8675							28.028						53.8675								53.8675											53.8675
			53.9125		23.547						53.9125							28.27						53.9125								53.9125											53.9125
			53.9575		23.885						53.9575							28.402						53.9575								53.9575											53.9575
			54.0026		23.291						54.0026													54.0026								54.0026											54.0026
			54.0476		23.528						54.0476													54.0476								54.0476											54.0476
			54.0927		23.251						54.0927													54.0927								54.0927											54.0927
			54.1377		23.007						54.1377													54.1377								54.1377											54.1377
			54.1827		21.56						54.1827													54.1827								54.1827											54.1827
			54.2278		21.364						54.2278													54.2278								54.2278											54.2278
			54.2728		22.417						54.2728													54.2728								54.2728											54.2728
			54.3179		21.249						54.3179													54.3179								54.3179											54.3179
			54.3629		19.441						54.3629													54.3629								54.3629											54.3629
			54.4079		20.241						54.4079													54.4079								54.4079											54.4079
			54.453		18.426						54.453													54.453								54.453											54.453
			54.498		19.037						54.498													54.498								54.498											54.498
			54.5431		18.538						54.5431													54.5431								54.5431											54.5431
			54.5881		17.971						54.5881													54.5881								54.5881											54.5881
			54.6331		17.113						54.6331													54.6331								54.6331											54.6331
			54.6782		16.221						54.6782													54.6782								54.6782											54.6782
			54.7232		16.993						54.7232													54.7232								54.7232											54.7232
			54.7683		19.982						54.7683													54.7683								54.7683											54.7683
			54.8133		19.079						54.8133													54.8133								54.8133											54.8133
			54.8583		17.816						54.8583													54.8583								54.8583											54.8583
			54.9034		18.838						54.9034													54.9034								54.9034											54.9034
			54.9484		18.068						54.9484													54.9484								54.9484											54.9484
			54.9935		20.051						54.9935													54.9935								54.9935											54.9935
			55.0385		18.495						55.0385													55.0385								55.0385											55.0385
			55.0835		19.476						55.0835													55.0835								55.0835											55.0835
			55.1286		18.606						55.1286													55.1286								55.1286											55.1286
			55.1736		18.004						55.1736													55.1736								55.1736											55.1736
			55.2187		18.083						55.2187													55.2187								55.2187											55.2187
			55.2637		17.866						55.2637													55.2637								55.2637											55.2637
			55.3087		17.734						55.3087													55.3087								55.3087											55.3087
			55.3538		16.762						55.3538													55.3538								55.3538											55.3538
			55.3988		17.591						55.3988													55.3988								55.3988											55.3988
			55.4438		16.453						55.4438													55.4438								55.4438											55.4438
			55.4889		14.801						55.4889													55.4889								55.4889											55.4889
			55.5339		14.718						55.5339													55.5339								55.5339											55.5339
			55.579		15.241						55.579													55.579								55.579											55.579
			55.624		15.54						55.624													55.624								55.624											55.624
			55.669		15.291						55.669													55.669								55.669											55.669
			55.7141		13.654						55.7141													55.7141								55.7141											55.7141
			55.7591		13.015						55.7591													55.7591								55.7591											55.7591
			55.8042		15.005						55.8042													55.8042								55.8042											55.8042
			55.8492		14.49						55.8492													55.8492								55.8492											55.8492
			55.8942		13.228						55.8942													55.8942								55.8942											55.8942
			55.9393		13.122						55.9393													55.9393								55.9393											55.9393
			55.9843		13.931						55.9843													55.9843								55.9843											55.9843
			56.0294		14.138						56.0294													56.0294								56.0294											56.0294
			56.0744		14.58						56.0744													56.0744								56.0744											56.0744
			56.1194		14.938						56.1194													56.1194								56.1194											56.1194
			56.1645		15.608						56.1645													56.1645								56.1645											56.1645
			56.2095		14.297						56.2095													56.2095								56.2095											56.2095
			56.2546		15.555						56.2546													56.2546								56.2546											56.2546
			56.2996		19.119						56.2996													56.2996								56.2996											56.2996
			56.3446		18.827						56.3446													56.3446								56.3446											56.3446
			56.3897		18.257						56.3897													56.3897								56.3897											56.3897
			56.4347		20.635						56.4347													56.4347								56.4347											56.4347
			56.4798		20.14						56.4798													56.4798								56.4798											56.4798
			56.5248		19.724						56.5248													56.5248								56.5248											56.5248
			56.5698		18.046						56.5698													56.5698								56.5698											56.5698
			56.6149		19.057						56.6149													56.6149								56.6149											56.6149
			56.6599		17.901						56.6599													56.6599								56.6599											56.6599
			56.705		17.935						56.705													56.705								56.705											56.705
			56.75		20.959						56.75													56.75								56.75											56.75
			56.795		18.925						56.795													56.795								56.795											56.795
			56.8401		20.29						56.8401													56.8401								56.8401											56.8401
			56.8851		17.718						56.8851													56.8851								56.8851											56.8851
			56.9302		19.521						56.9302													56.9302								56.9302											56.9302
			56.9752		19.229						56.9752													56.9752								56.9752											56.9752
			57.0202		21.321						57.0202													57.0202								57.0202											57.0202
			57.0653		21.465						57.0653													57.0653								57.0653											57.0653
			57.1103		22.548						57.1103													57.1103								57.1103											57.1103
			57.1554		21.794						57.1554													57.1554								57.1554											57.1554
			57.2004		22.118						57.2004													57.2004								57.2004											57.2004
			57.2454		22.225						57.2454													57.2454								57.2454											57.2454
			57.2905		21.702						57.2905													57.2905								57.2905											57.2905
			57.3355		22.092						57.3355													57.3355								57.3355											57.3355
			57.3806		20.617						57.3806													57.3806								57.3806											57.3806
			57.4256		19.831						57.4256													57.4256								57.4256											57.4256
			57.4706		17.687						57.4706													57.4706								57.4706											57.4706
			57.5157		17.301						57.5157													57.5157								57.5157											57.5157
			57.5607		18.581						57.5607													57.5607								57.5607											57.5607
			57.6058		19.653						57.6058													57.6058								57.6058											57.6058
			57.6508		20.27						57.6508													57.6508								57.6508											57.6508
			57.6958		18.914						57.6958													57.6958								57.6958											57.6958
			57.7409		20.211						57.7409													57.7409								57.7409											57.7409
			57.7859		17.246						57.7859													57.7859								57.7859											57.7859
			57.831		17.967						57.831													57.831								57.831											57.831
			57.876		17.245						57.876													57.876								57.876											57.876
			57.921		15.713						57.921													57.921								57.921											57.921
			57.9661		17.377						57.9661													57.9661								57.9661											57.9661
			58.0111		17.895						58.0111													58.0111								58.0111											58.0111
			58.0562		19.399						58.0562													58.0562								58.0562											58.0562
			58.1012		20.156						58.1012													58.1012								58.1012											58.1012
			58.1462		19.764						58.1462													58.1462								58.1462											58.1462
			58.1913		21.294						58.1913													58.1913								58.1913											58.1913
			58.2363		19.463						58.2363													58.2363								58.2363											58.2363
			58.2813		17.819						58.2813													58.2813								58.2813											58.2813
			58.3264		18.099						58.3264													58.3264								58.3264											58.3264
			58.3714		18.951						58.3714													58.3714								58.3714											58.3714
			58.4165		19.786						58.4165													58.4165								58.4165											58.4165
			58.4615		18.624						58.4615													58.4615								58.4615											58.4615
			58.5065		17.777						58.5065													58.5065								58.5065											58.5065
			58.5516		20.372						58.5516													58.5516								58.5516											58.5516
			58.5966		19.106						58.5966													58.5966								58.5966											58.5966
			58.6417		17.662						58.6417													58.6417								58.6417											58.6417
			58.6867		16.342						58.6867													58.6867								58.6867											58.6867
			58.7317		17.054						58.7317													58.7317								58.7317											58.7317
			58.7768		15.659						58.7768													58.7768								58.7768											58.7768
			58.8218		17.289						58.8218													58.8218								58.8218											58.8218
			58.8669		17.458						58.8669													58.8669								58.8669											58.8669
			58.9119		17.106						58.9119													58.9119								58.9119											58.9119
			58.9569		17.275						58.9569													58.9569								58.9569											58.9569
			59.002		16.314						59.002													59.002								59.002											59.002
			59.047		17.988						59.047													59.047								59.047											59.047
			59.0921		16.829						59.0921													59.0921								59.0921											59.0921
			59.1371		16.692						59.1371													59.1371								59.1371											59.1371
			59.1821		18.221						59.1821													59.1821								59.1821											59.1821
			59.2272		15.832						59.2272													59.2272								59.2272											59.2272
			59.2722		15.173						59.2722													59.2722								59.2722											59.2722
			59.3173		14.589						59.3173													59.3173								59.3173											59.3173
			59.3623		16.113						59.3623													59.3623								59.3623											59.3623
			59.4073		16.019						59.4073													59.4073								59.4073											59.4073
			59.4524		17.337						59.4524													59.4524								59.4524											59.4524
			59.4974		18.872						59.4974													59.4974								59.4974											59.4974
			59.5425		19.611						59.5425													59.5425								59.5425											59.5425
			59.5875		19.355						59.5875													59.5875								59.5875											59.5875
			59.6325		19.149						59.6325													59.6325								59.6325											59.6325
			59.6776		18.653						59.6776													59.6776								59.6776											59.6776
			59.7226		18.81						59.7226													59.7226								59.7226											59.7226
			59.7677		18.276						59.7677													59.7677								59.7677											59.7677
			59.8127		17.24						59.8127													59.8127								59.8127											59.8127
			59.8577		18.495						59.8577													59.8577								59.8577											59.8577
			59.9028		17.769						59.9028													59.9028								59.9028											59.9028
			59.9478								59.9478													59.9478								59.9478											59.9478
			59.9929								59.9929													59.9929								59.9929											59.9929
			60.0379								60.0379													60.0379								60.0379											60.0379
[truncated: 145 more columns]

## Sheet: Aii
		Iba1 + cells
		Actb mean pixel intensity (relative to PBS)
		PeMPs		Soma
	Exp nº	PBS	ATP	PBS	ATP
	n1	1	1.70234	1	0.956762
	n2	1	0.783516	1	0.880048
	n3	1	0.743698	1	0.702422
	n4	1	2.36142	1	1.73311
	n5	1	0.981954	1	1.37698
	n6	1	2.8217	1	1.08128

## Sheet: Bii
		Actb FISH foci frequency
		PBS		ATP		LPS
	Exp nº	PeMPs	Soma	PeMPs	Soma	PeMPs	Soma
	n1	0.141232	0.858768	0.370706	0.629294	0.765157	0.234843
	n2	0.338841	0.661159	0.598955	0.401045	0.544148	0.455852
	n3	0.56625	0.43375			0.795843	0.204157
	n4	0.367704	0.632296	0.256618	0.743382	0.753339	0.246661
	n5	0.380722	0.619278	0.574527	0.425473
	n6	0.56405	0.43595	0.558344	0.441656	0.525261	0.474739
	n7	0.325758	0.674242	0.648792	0.351208	0.730788	0.269212
		control for LPS only
		control por ATP only

## Sheet: Ci
			Exp 1 - PBS							Exp 2 - PBS							Exp 3 - PBS					Exp 4 - PBS						Exp 5 - PBS							Exp 6 - PBS							Exp 1 - LPS						Exp 2 - LPS
			Actb mean pixel intensity in Iba1 - cells							Actb mean pixel intensity in Iba1 - cells							Actb mean pixel intensity in Iba1 - cells					Actb mean pixel intensity in Iba1 - cells						Actb mean pixel intensity in Iba1 - cells							Actb mean pixel intensity in Iba1 - cells							Actb mean pixel intensity in Iba1 - cells						Actb mean pixel intensity in Iba1 - cells
		Distance	Cell 1	Cell 2	Cell 3	Cell 4			Distance	Cell 1	Cell 2	Cell 3	Cell 4			Distance	Cell 1	Cell 2			Distance	Cell 1	Cell 2	Cell 3			Distance	Cell 1	Cell 2	Cell 3	Cell 4			Distance	Cell 1	Cell 2	Cell 3	Cell 4			Distance	Cell 1	Cell 2	Cell 3			Distance	Cell 1	Cell 2
	Nucleus	0	35.86	26.8943	38.8824	21.6029		Nucleus	0	49.6207	77.303	56.9948	47.7865		Nucleus	0	72.8868	52.1234		Nucleus	0	21.9234	87.0096	374.593		Nucleus	0	32.595	31.8729	29.171	56.123		Nucleus	0	19.2888	211.529	16.1156	75.6751		Nucleus	0	34.5666	57.9054	20.7754		Nucleus	0	25.5138	47.7804
		0.045	36.716	29.1155	38.2495	26.8207			0.045	49.316	85.607	56.2948	50.4545			0.045	72.1143	53.0309			0.045	19.8599	85.9015	373.321			0.045	34.098	33.3036	29.411	58.65			0.045	20.875	205.301	15.5778	75.1894			0.045	46.461	59.1684	19.5097			0.045	24.642	50.4858
		0.0901	35.711	28.7623	36.2319	28.3246			0.0901	48.5539	91.064	54.6947	48.1961			0.0901	75.9015	55.0301			0.0901	21.8298	84.0187	377.309			0.0901	31.748	31.8186	25.962	67.083			0.0901	20.1566	195.636	15.5559	70.0537			0.0901	66.4363	58.309	20.1001			0.0901	25.5792	50.4257
		0.1351	33.394	28.9482	32.073	29.3937			0.1351	50.3454	96.95	58.1676	47.353			0.1351	75.9125	56.9996			0.1351	23.6629	84.7372	378.312			0.1351	35.881	32.6015	27.595	73.127			0.1351	18.6263	188.441	14.9572	67.474			0.1351	76.0255	60.0968	19.1202			0.1351	25.192	52.9373
		0.1802	33.998	29.4853	31.28	27.5786			0.1802	53.209	102.38	59.2236	46.0829			0.1802	76.5124	55.9423			0.1802	25.3207	85.8652	376.711			0.1802	35.159	35.0067	29.027	79.241			0.1802	21.5429	178.912	14.0018	64.091			0.1802	72.5991	58.7156	18.0748			0.1802	23.5069	53.6958
		0.2252	31.386	27.9807	32.1777	26.0953			0.2252	50.0476	104.742	60.5625	47.7719			0.2252	70.4128	58.8664			0.2252	28.6846	85.7745	375.853			0.2252	36.009	35.2399	32.02	86.25			0.2252	19.2396	174.597	16.5327	66.6946			0.2252	68.2719	57.6508	17.6185			0.2252	23.1414	51.5479
		0.2702	31.637	27.116	29.1041	20.514			0.2702	48.7231	113.671	56.9396	43.0189			0.2702	65.7785	57.232			0.2702	30.9339	86.8378	368.842			0.2702	38.425	38.9956	31.238	89.967			0.2702	17.8918	168.626	19.1557	65.1288			0.2702	57.7181	58.0749	17.7048			0.2702	25.1409	51.047
		0.3153	29.661	29.0402	29.9562	17.129			0.3153	44.7905	111.198	52.2831	42.7355			0.3153	58.3219	60.26			0.3153	31.1246	89.2543	371.234			0.3153	37.716	42.5819	34.464	91.472			0.3153	16.2944	167.794	18.0401	60.089			0.3153	56.2119	56.8234	18.0165			0.3153	24.5858	49.5977
		0.3603	27.848	28.836	28.4807	15.1124			0.3603	44.698	115.257	53.57	44.7644			0.3603	52.5591	59.1582			0.3603	33.7254	92.1481	371.856			0.3603	39.688	43.4315	37.63	94.797			0.3603	16.8442	158.533	19.4213	56.6453			0.3603	49.6659	53.4486	16.6369			0.3603	27.3349	50.652
		0.4054	28.307	30.6446	30.6947	16.9845			0.4054	40.6062	123.884	50.6103	44.2646			0.4054	47.3485	53.2332			0.4054	32.5485	94.2788	369.808			0.4054	43.192	44.1047	37.644	101.123			0.4054	15.5821	152.222	16.7915	54.1259			0.4054	49.1042	52.8435	17.385			0.4054	26.2064	53.0321
		0.4504	27.154	32.3065	28.6844	18.0985			0.4504	41.647	133.095	47.216	43.4717			0.4504	42.8046	54.7014			0.4504	32.4227	94.7674	375.11			0.4504	43.344	40.4617	39.242	101.626			0.4504	15.962	143.151	16.504	52.6939			0.4504	47.3757	50.9797	16.4762			0.4504	30.3517	52.9114
		0.4954	24.507	34.6301	27.1271	20.0576			0.4954	40.9129	138.702	43.217	41.3296			0.4954	40.3204	54.7947			0.4954	30.718	94.9463	373.342			0.4954	45.611	36.4107	41.457	107.899			0.4954	15.873	133.497	17.9336	50.546			0.4954	48.5287	50.1022	16.6237			0.4954	30.1185	50.6023
		0.5405	26.108	33.9319	26.6462	27.7755			0.5405	42.183	139.606	41.4832	36.8057			0.5405	35.6617	53.6622			0.5405	29.2125	95.322	377.585			0.5405	47.975	34.267	45.338	111.836			0.5405	16.2668	127.488	18.3641	50.3314			0.5405	48.1307	48.2515	16.9358			0.5405	28.9543	51.8172
		0.5855	27.471	35.3096	26.7975	34.1067			0.5855	42.6114	147.962	39.9316	31.8704			0.5855	38.8765	56.0579			0.5855	27.6028	97.0303	377.069			0.5855	45.077	31.5796	46.893	116.99			0.5855	15.5878	117.15	14.704	48.7875			0.5855	44.6692	45.4848	18.0845			0.5855	31.0927	49.1519
		0.6306	27.508	37.2179	26.0854	36.0061			0.6306	44.4971	145.371	40.5594	31.1513			0.6306	35.6688	59.0302			0.6306	26.2442	93.308	370.26			0.6306	48.308	30.9588	52.614	116.121			0.6306	18.9304	112.12	14.5429	51.3007			0.6306	46.3495	47.2572	16.5645			0.6306	31.5921	43.4809
		0.6756	27.697	32.9202	26.6287	34.933			0.6756	41.8917	146.359	38.9972	29.1796			0.6756	40.4821	57.2007			0.6756	26.8022	89.4811	366.448			0.6756	44.737	34.6644	56.324	119.639			0.6756	19.2057	107.888	14.3599	55.2068			0.6756	46.568	47.6878	16.826			0.6756	29.9437	41.4008
		0.7206	28.991	31.3447	28.2478	33.4092			0.7206	41.4866	139.232	39.3194	25.3173			0.7206	41.9504	62.7269			0.7206	27.2478	87.6123	361.653			0.7206	42.05	33.8085	56.814	119.715			0.7206	19.2353	100.408	14.4224	55.8367			0.7206	41.3387	48.5208	15.2726			0.7206	26.1291	40.9322
		0.7657	30.198	31.392	28.4532	33.2804			0.7657	41.138	130.888	38.9916	24.1543			0.7657	43.7208	65.6979			0.7657	26.4573	82.8744	364.752			0.7657	41.878	34.1021	58.058	116.376			0.7657	21.5706	96.595	14.7827	58.3673			0.7657	38.6729	48.6056	18.7783			0.7657	26.962	43.6936
		0.8107	30.153	31.4014	30.3709	31.2434			0.8107	44.4836	126.092	40.2435	24.5265			0.8107	38.9735	64.0985			0.8107	27.4569	81.0923	355.498			0.8107	42.533	31.5832	56.828	118.419			0.8107	23.73	96.254	14.0272	55.8121			0.8107	35.871	53.0883	17.917			0.8107	28.237	46.6591
		0.8558	33.445	32.3235	30.2615	30.5466			0.8558	43.2915	122.188	39.6924	25.2413			0.8558	35.7588	64.1207			0.8558	30.7111	78.8605	344.221			0.8558	42.343	30.0241	57.324	111.172			0.8558	21.0626	95.783	16.0867	57.1868			0.8558	37.1844	53.3517	18.2514			0.8558	26.828	49.5088
		0.9008	34.269	29.9575	30.5163	27.7375			0.9008	42.053	118.655	41.3477	23.7395			0.9008	35.8813	61.6064			0.9008	29.9564	78.5534	345.111			0.9008	41.006	27.813	54.737	108.304			0.9008	20.4221	91.215	14.6842	60.8194			0.9008	33.0293	53.9089	19.0389			0.9008	26.839	51.3172
		0.9458	33.216	28.0206	28.5344	24.9883			0.9458	42.6493	114.734	40.1879	24.9067			0.9458	34.976	62.2124			0.9458	26.8013	76.8974	340.067			0.9458	39.971	29.216	56.798	109.294			0.9458	22.4487	86.678	15.7681	62.3285			0.9458	32.9196	53.696	17.9422			0.9458	25.8213	49.5298
		0.9909	32.803	30.3815	31.4339	26.1657			0.9909	42.3456	120.696	48.1705	26.561			0.9909	34.2287	64.8095			0.9909	26.6644	75.0683	332.166			0.9909	39.548	28.2864	61.691	106.099			0.9909	20.7614	83.108	14.7786	66.2002			0.9909	32.132	53.6646	18.5064			0.9909	27.4959	51.8254
		1.0359	30.412	30.4207	30.5691	25.203			1.0359	38.4145	114.959	49.1244	27.592			1.0359	32.6614	63.655			1.0359	28.0817	72.3715	324.585			1.0359	37.451	26.9225	61.054	103.869			1.0359	20.9585	76.47	14.4299	71.8565			1.0359	33.8816	51.5892	19.5562			1.0359	28.5214	50.8818
		1.081	31.266	33.2264	29.1225	26.9805			1.081	37.0215	112.407	54.3119	27.3989			1.081	36.9148	61.9437			1.081	26.7825	70.7296	313.993			1.081	35.492	27.3663	60.446	105.289			1.081	24.4566	70.231	13.2201	76.4387			1.081	32.6924	52.6183	18.9099			1.081	28.83	48.043
		1.126	33.177	31.192	34.9338	28.3176			1.126	34.2028	120.503	55.8613	28.9594			1.126	36.0742	60.4188			1.126	27.11	68.1897	311.964			1.126	36.337	27.0967	57.22	105.069			1.126	22.1081	66.21	14.0689	73.8918			1.126	32.6504	49.1918	20.6851			1.126	29.7174	49.9522
		1.171	32.361	31.1207	33.7887	29.24			1.171	31.5219	115.95	58.6364	30.3223			1.171	37.2248	64.5318			1.171	26.4617	64.7127	309.089			1.171	33.789	28.6668	59.359	103.405			1.171	22.6409	56.491	14.6996	68.0727			1.171	32.8069	48.6445	23.2186			1.171	34.0152	48.6459
		1.2161	29.428	32.5362	31.5102	28.5511			1.2161	32.0254	121.746	62.8085	31.3872			1.2161	42.7682	65.3239			1.2161	25.2387	64.3013	307.717			1.2161	35.883	27.3327	59.199	105.81			1.2161	23.0984	57.91	15.0616	61.8381			1.2161	34.3062	47.0898	22.6049			1.2161	33.4586	44.1412
		1.2611	29.864	30.1848	32.1629	29.7249			1.2611	33.526	123.294	58.5899	33.6342			1.2611	43.253	68.236			1.2611	26.5559	63.9689	303.63			1.2611	34.693	26.935	62.586	105.914			1.2611	24.2308	60.011	16.4158	54.0489			1.2611	36.9528	43.9131	20.3172			1.2611	31.3888	45.6537
		1.3062	31.194	30.1702	31.3431	29.033			1.3062	34.1366	131.416	55.7631	32.3304			1.3062	45.3964	69.6054			1.3062	27.3401	61.67	294.527			1.3062	34.245	26.382	64.572	105.196			1.3062	26.5255	60.265	16.2787	50.3642			1.3062	37.1811	44.384	19.4605			1.3062	31.3572	45.6956
		1.3512	31.163	29.8208	30.4634	28.3508			1.3512	38.6145	129.985	54.7713	32.4187			1.3512	46.3942	70.2666			1.3512	26.6826	58.8643	303.602			1.3512	36.718	25.4493	67.368	100.844			1.3512	25.7658	59.686	17.0428	47.3882			1.3512	39.4214	45.2022	19.4189			1.3512	30.9235	46.8946
		1.3962	30.689	31.2303	31.701	31.3921			1.3962	43.4442	126.075	49.9816	33.9171			1.3962	47.9903	70.4601			1.3962	25.4119	62.5266	298.028			1.3962	37.495	23.3073	70.85	103.263			1.3962	23.7805	57.023	17.2677	45.8298			1.3962	37.7112	46.2723	18.7916			1.3962	31.1463	49.9249
		1.4413	29.073	33.6554	33.3006	32.551			1.4413	42.2432	136.416	51.5085	32.0251			1.4413	49.0566	66.5144			1.4413	23.7684	62.0156	298.304			1.4413	33.934	25.7245	78.21	97.898			1.4413	22.1817	51.327	15.6134	46.65			1.4413	38.6086	46.8272	18.2146			1.4413	29.5631	50.9286
		1.4863	29.319	31.6618	37.5985	32.5032			1.4863	41.4983	136.376	52.0298	28.7301			1.4863	51.9268	58.9695			1.4863	20.4423	61.8162	294.519			1.4863	33.766	27.5655	74.452	95.278			1.4863	22.3194	49.544	16.1441	45.7251			1.4863	38.746	47.0912	16.8402			1.4863	32.2892	50.4471
		1.5313	28.759	33.1423	42.2772	35.3775			1.5313	42.909	136.526	49.7906	28.891			1.5313	50.5872	56.8039			1.5313	21.4488	61.1337	288.732			1.5313	35.154	28.5163	74.017	95.188			1.5313	24.5177	53.901	17.5122	44.3148			1.5313	38.0633	44.5476	17.4415			1.5313	33.4661	48.7508
		1.5764	25.969	34.8772	41.917	38.4438			1.5764	42.1044	140.096	50.678	31.1271			1.5764	52.1807	54.3267			1.5764	22.4629	59.7367	284.918			1.5764	38.571	29.5548	68.328	97.481			1.5764	26.9713	57.239	16.1826	47.6964			1.5764	38.7802	44.2199	18.0872			1.5764	33.6002	45.6244
		1.6214	25.065	36.8863	47.2423	38.7053			1.6214	42.0385	137.064	53.0402	28.266			1.6214	47.7958	52.5718			1.6214	25.5129	55.4033	275.792			1.6214	40.8	30.703	68.763	96.602			1.6214	28.4115	62.03	17.7013	45.7429			1.6214	40.7391	46.5528	19.2351			1.6214	32.0547	41.0162
		1.6665	25.23	36.8238	47.5055	41.4343			1.6665	43.1977	135.816	52.5506	30.0855			1.6665	47.4068	51.7294			1.6665	25.8791	54.5302	262.572			1.6665	45.683	30.266	65.964	95.743			1.6665	27.2583	66.216	17.6786	46.6044			1.6665	38.2255	42.9929	19.6405			1.6665	30.1215	39.1699
		1.7115	21.94	36.583	45.9679	41.1391			1.7115	40.9814	129.742	54.2717	33.0543			1.7115	44.762	53.6663			1.7115	28.5296	51.5623	254.641			1.7115	48.647	31.2686	61.373	99.402			1.7115	27.7028	70.323	16.7809	46.5557			1.7115	44.3637	38.9414	19.7241			1.7115	29.0159	39.7087
		1.7565	21.816	35.9275	45.7095	44.6455			1.7565	41.4452	124.46	55.847	33.1097			1.7565	42.9573	51.52			1.7565	29.1953	49.2556	240.29			1.7565	53.47	29.7341	54.913	99.071			1.7565	28.0475	76.527	18.5721	47.4098			1.7565	47.8925	41.6712	21.3849			1.7565	28.5162	37.2362
		1.8016	22.72	31.6673	40.3322	45.7558			1.8016	43.8638	119.197	57.5905	36.9628			1.8016	40.3053	47.6671			1.8016	31.5497	50.7023	229.308			1.8016	59.042	29.3982	52.197	94.065			1.8016	26.9122	76.856	20.5746	42.8889			1.8016	46.0709	42.813	19.8747			1.8016	25.7914	47.7198
		1.8466	20.75	33.2804	40.1013	49.9325			1.8466	43.1341	111.415	57.5086	35.2458			1.8466	44.1548	45.4163			1.8466	31.0173	50.0339	223.762			1.8466	61.508	29.7267	50.956	88.3			1.8466	26.7089	80.842	18.7903	43.753			1.8466	48.848	42.5266	19.1867			1.8466	25.3517	40.2847
		1.8917	20.912	33.2483	40.7471	51.4965			1.8917	44.6599	109.921	63.7734	36.9953			1.8917	42.6486	41.6193			1.8917	29.6632	48.7869	214.92			1.8917	63.382	32.7566	48.453	84.651			1.8917	24.6628	84.264	20.779	41.0331			1.8917	49.0761	40.8642	21.6495			1.8917	23.4343	37.7713
		1.9367	24.06	33.5036	45.0876	54.2169			1.9367	51.7348	102.497	67.1457	38.7553			1.9367	40.6922	38.7646			1.9367	26.5135	51.6966	200.824			1.9367	65.903	30.431	50.374	83.323			1.9367	23.3079	85.701	20.4106	41.59			1.9367	50.9368	41.8615	22.6055			1.9367	21.5406	41.9893
		1.9817	23.92	34.1645	45.5202	56.3588			1.9817	54.4151	103.218	69.4877	42.3635			1.9817	37.1918	38.9886			1.9817	27.2919	56.1316	192.224			1.9817	72.749	29.8282	46.248	86.344			1.9817	22.1746	87.463	20.2843	41.7531			1.9817	50.8839	42.1947	25.8549			1.9817	20.63	42.8618
		2.0268	23.891	34.911	46.1238	54.1007			2.0268	61.1984	104.923	73.1174	43.7866			2.0268	37.3975	40.1709			2.0268	26.9233	58.6039	185.725			2.0268	76.081	27.3765	43.608	82.307			2.0268	21.8045	87.342	18.5302	41.1525			2.0268	46.67	41.2796	26.514			2.0268	25.9513	43.2758
		2.0718	28.641	35.9209	44.3597	51.2129			2.0718	62.0155	104.231	75.8965	48.9537			2.0718	38.2218	41.6345			2.0718	28.0324	59.2891	176.063			2.0718	74.426	27.1589	41.1	78.08			2.0718	19.7509	91.133	20.2509	44.768			2.0718	43.7795	43.2084	29.5015			2.0718	26.5001	46.1729
		2.1169	28.51	35.1792	43.4986	50.4931			2.1169	61.8788	108.537	76.2247	53.0107			2.1169	38.4466	41.7101			2.1169	26.6403	57.9722	172.707			2.1169	71.93	26.4565	43.135	75.286			2.1169	18.7722	89.171	18.9544	44.6482			2.1169	44.1441	43.991	32.5249			2.1169	27.0374	48.4567
		2.1619	28.248	36.8319	42.6714	52.1302			2.1619	64.0661	120.187	76.5655	63.4647			2.1619	41.0605	48.356			2.1619	23.7677	60.017	177.24			2.1619	71.109	24.2803	43.22	71.952			2.1619	17.2932	87.449	17.898	42.0678			2.1619	42.9038	43.5939	35.6286			2.1619	29.8765	48.6447
		2.2069	29.479	38.3584	41.8989	60.1265			2.2069	61.6007	121.403	71.1817	71.0828			2.2069	44.5448	52.2275			2.2069	20.6037	63.8388	185.65			2.2069	67.577	23.9335	41.744	66.669			2.2069	15.7926	91.772	16.5917	40.9366			2.2069	42.8434	43.2052	34.8605			2.2069	32.0698	47.2296
		2.252	32.241	42.2468	41.8135	68.8865			2.252	58.1916	124.765	71.4624	81.4438			2.252	43.0043	55.5474			2.252	17.8912	62.7687	182.624			2.252	63.687	19.0298	38.771	67.971			2.252	16.4862	94.555	16.7619	36.9299			2.252	41.6113	41.6588	37.695			2.252	34.0479	48.0908
		2.297	35.709	43.07	42.4441	78.2986			2.297	55.6715	118.289	66.6956	87.3653			2.297	42.2024	59.2466			2.297	17.2555	62.5332	182.223			2.297	64.816	19.5884	41.619	67.554			2.297	17.0609	94.805	19.1589	31.5257			2.297	39.6738	37.0478	37.4785			2.297	36.6741	46.2821
		2.3421	32.648	41.9684	43.9479	83.8336			2.3421	55.7303	127.162	70.0701	90.0704			2.3421	45.6015	61.1505			2.3421	14.3889	62.88	176.495			2.3421	63.666	18.8779	42.831	66.883			2.3421	14.6683	92.314	20.2472	29.9356			2.3421	35.7709	34.0749	32.3922			2.3421	39.9883	44.7792
		2.3871	33.318	40.3297	45.98	80.9176			2.3871	52.6373	129.873	68.7975	88.484			2.3871	51.1346	60.4073			2.3871	13.9223	62.7213	177.752			2.3871	61.312	21.176	38.567	68.174			2.3871	16.1924	92.246	21.0012	32.3175			2.3871	38.2169	31.9026	32.9079			2.3871	43.1881	45.1152
		2.4321	33.533	42.935	41.9701	76.8595			2.4321	52.7542	131.803	68.6114	84.1154			2.4321	49.3151	58.8789			2.4321	16.0738	62.972	187.789			2.4321	60.223	21.5416	31.826	71.843			2.4321	17.0289	86.396	19.842	30.3494			2.4321	36.6861	31.4799	31.5573			2.4321	45.1044	43.0171
		2.4772	31.869	45.0082	45.4895	69.9791			2.4772	54.4832	138.495	71.2902	80.3587			2.4772	48.9904	56.1497			2.4772	16.3872	59.4545	182.69			2.4772	60.67	22.7008	35.082	72.051			2.4772	15.7091	81.065	21.7181	31.0165			2.4772	32.9668	34.6082	29.7919			2.4772	44.5249	43.3314
		2.5222	31.582	47.5482	44.9572	63.3308			2.5222	53.8839	139.753	73.0941	75.0781			2.5222	52.6289	55.8175			2.5222	18.1307	54.5646	190.89			2.5222	60.088	20.1161	39.426	68.737			2.5222	15.4929	75.064	21.8642	31.6496			2.5222	33.9119	34.2211	25.7732			2.5222	44.9122	49.5349
		2.5673	31.253	50.6368	44.2237	58.3284			2.5673	52.9324	143.267	71.7519	69.2886			2.5673	51.4813	53.4286			2.5673	17.8934	50.6539	192.923			2.5673	59.555	20.1417	36.385	67.207			2.5673	16.1199	65.783	21.9999	32.2949			2.5673	32.9749	37.6501	25.4016			2.5673	48.4744	54.0951
		2.6123	28.338	47.7765	43.878	52.1743			2.6123	55.5388	151.827	71.5111	69.7615			2.6123	55.2247	54.0243			2.6123	16.3216	46.2687	196.306			2.6123	58.471	21.1855	37.799	68.077			2.6123	15.0691	58.1	21.1811	33.2211			2.6123	32.104	38.3488	26.1432			2.6123	50.1611	61.4691
		2.6573	30.399	47.4435	46.741	52.7709			2.6573	56.1907	154.139	70.377	63.0536			2.6573	57.5415	53.3122			2.6573	18.5585	44.3208	194.11			2.6573	58.823	20.7811	41.99	66.898			2.6573	15.8651	54.579	19.5639	32.1345			2.6573	31.4373	39.4538	25.8849			2.6573	44.983	68.3954
		2.7024	31.796	46.0029	48.6975	54.1599			2.7024	55.7744	154.739	67.5201	57.3792			2.7024	52.5145	52.8399			2.7024	17.6788	45.799	185.864			2.7024	60.543	18.9972	41.426	63.717			2.7024	15.9222	51.044	18.7339	27.859			2.7024	29.4425	39.3612	26.0614			2.7024	44.3769	73.6411
		2.7474	31.407	41.8075	53.3892	54.5602			2.7474	54.0305	155.446	69.5345	50.0757			2.7474	52.6243	53.848			2.7474	16.6428	46.7954	186.06			2.7474	63.835	19.5831	41.642	65.655			2.7474	18.6727	48.2	19.8155	27.3248			2.7474	33.6024	39.15	27.9461			2.7474	45.0644	71.6357
		2.7925	33.084	37.3517	60.5182	53.903			2.7925	60.118	165.076	69.1302	42.0514			2.7925	51.0581	53.2049			2.7925	16.2271	49.9845	183.742			2.7925	61.685	18.1029	40.79	65.186			2.7925	15.7624	48.475	20.1078	30.7513			2.7925	33.6914	39.678	27.744			2.7925	45.0457	69.4881
		2.8375	29.853	37.1794	65.5667	53.0406			2.8375	63.9307	168.623	67.7847	38.0501			2.8375	53.0338	51.9742			2.8375	16.1026	52.8151	177.081			2.8375	59.027	20.4461	42.134	60.994			2.8375	16.0823	53.55	20.782	28.1548			2.8375	32.7172	39.0425	28.372			2.8375	50.8701	66.6684
		2.8825	34.424	35.3959	74.7836	47.833			2.8825	55.1946	168.075	68.1428	27.4945			2.8825	54.3093	52.8711			2.8825	16.7194	55.2548	176.411			2.8825	58.707	19.565	44.658	54.302			2.8825	16.0006	53.603	21.0128	25.7405			2.8825	29.8214	38.2322	30.6537			2.8825	55.2856	63.0162
		2.9276	34.866	33.8528	76.1255	44.6363			2.9276	48.0225	172.99	68.251	27.297			2.9276	53.5544	51.3151			2.9276	18.0134	59.5128	171.393			2.9276	54.512	18.4797	48.528	47.816			2.9276	16.7436	56.199	21.4777	27.4034			2.9276	29.3124	40.8737	28.9688			2.9276	60.578	61.2073
		2.9726	37.607	36.2408	83.109	43.1031			2.9726	50.193	172.393	68.6959	24.1096			2.9726	53.8844	54.9142			2.9726	19.4027	63.8184	173.184			2.9726	51.43	18.5207	52.607	39.245			2.9726	16.6443	64.747	20.6127	27.0826			2.9726	31.3548	40.8593	29.7939			2.9726	65.649	63.9581
		3.0177	37.413	32.4083	82.3494	45.2162			3.0177	53.5787	170.43	65.4062	26.5005			3.0177	56.0268	54.7626			3.0177	17.7874	67.8197	172.043			3.0177	52.305	18.011	55.32	31.749			3.0177	16.2268	70.401	19.0726	27.5277			3.0177	34.6207	42.748	29.9915			3.0177	71.5579	65.4579
		3.0627	39.108	28.9186	79.3522	49.2068			3.0627	56.7579	171.584	65.1288	26.4602			3.0627	53.7755	52.0693			3.0627	17.6254	66.8298	174.541			3.0627	55.304	20.476	59.163	29.292			3.0627	17.269	77.068	18.0806	27.3916			3.0627	37.1121	44.7058	30.7108			3.0627	71.1372	68.0492
		3.1077	41.205	27.5081	70.0165	51.2752			3.1077	54.3121	178.007	66.3882	30.1794			3.1077	53.9631	50.0855			3.1077	17.9021	65.8671	173.839			3.1077	55.346	22.5542	58.975	25.897			3.1077	16.8584	77.862	20.4979	27.4196			3.1077	39.0214	46.2328	31.9848			3.1077	66.6045	74.2877
		3.1528	39.29	26.4488	70.5946	54.7682			3.1528	59.2364	170.302	67.3573	32.1557			3.1528	54.5094	55.866			3.1528	17.3023	63.3965	177.939			3.1528	54.37	23.5111	59.678	27.913			3.1528	16.4035	83.2	20.1948	28.5498			3.1528	37.9067	50.2028	33.3768			3.1528	63.7523	77.9256
		3.1978	40.96	24.5719	67.6805	56.8961			3.1978	58.4604	170.864	65.3085	35.5722			3.1978	53.0352	56.5981			3.1978	18.2281	61.4229	170.873			3.1978	57.052	22.7041	62.797	28.668			3.1978	16.3513	85.278	19.5459	27.4791			3.1978	36.8397	48.3085	36.0321			3.1978	57.2942	79.3255
		3.2429	43.16	24.648	64.8126	55.8881			3.2429	60.3962	170.643	66.5048	34.6857			3.2429	51.2711	55.6115			3.2429	19.1436	61.5227	163.973			3.2429	59.471	22.8695	64.24	30.217			3.2429	14.5266	88.097	20.2774	30.467			3.2429	35.597	47.4689	37.2616			3.2429	50.3338	77.6495
		3.2879	43.488	23.3144	61.4608	56.6119			3.2879	54.0551	164.382	66.7057	35.6504			3.2879	54.286	57.6245			3.2879	18.2753	58.2236	156.485			3.2879	58.565	24.0319	62.992	32.83			3.2879	17.2488	88.18	21.47	29.2423			3.2879	34.7383	44.8937	38.9365			3.2879	49.4648	78.5224
		3.3329	46.962	24.5435	62.2299	57.5436			3.3329	51.8751	163.999	67.8878	34.134			3.3329	52.6174	53.4983			3.3329	19.3123	58.069	161.437			3.3329	54.166	26.8426	61.868	33.622			3.3329	18.8905	86.884	20.0759	24.9219			3.3329	36.2092	40.1229	37.0755			3.3329	50.969	79.2413
		3.378	53.929	24.3863	65.2865	54.5466			3.378	47.6805	155.552	68.7288	30.7073			3.378	48.2702	48.2569			3.378	20.6631	58.0257	157.403			3.378	53.766	28.4346	58.871	33.091			3.378	15.7058	87.478	18.4535	26.4418			3.378	36.4233	35.3123	35.2663			3.378	49.9441	77.4078
		3.423	56.228	23.8974	65.1667	57.1468			3.423	46.6539	169.571	65.3733	32.678			3.423	44.2459	44.0943			3.423	21.6677	58.3708	154.746			3.423	51.524	29.791	51.503	31.747			3.423	15.9904	88.305	17.7089	25.3523			3.423	32.9794	32.1231	33.6543			3.423	53.0346	79.3287
		3.4681	63.116	22.8303	66.0411	56.6181			3.4681	44.1972	166.179	65.3262	31.3099			3.4681	42.2367	42.9325			3.4681	22.1797	57.5818	158.291			3.4681	50.646	32.5057	49.689	27.444			3.4681	17.7274	86.374	18.5809	25.6811			3.4681	33.9723	28.0195	34.5243			3.4681	48.8646	81.3178
		3.5131	67.549	23.8502	63.6416	54.8344			3.5131	45.4615	162.054	63.6134	32.814			3.5131	40.8849	36.7349			3.5131	23.5726	55.8113	165.682			3.5131	50.472	33.8326	45.925	24.588			3.5131	17.7366	85.74	18.7932	24.0098			3.5131	38.6781	26.2425	34.1229			3.5131	49.7592	83.1584
		3.5581	71.058	25.0462	65.2169	53.756			3.5581	46.9071	163.439	58.6412	29.3576			3.5581	40.6186	36.0727			3.5581	24.0511	57.9737	169.949			3.5581	48.863	34.2922	42.876	23.684			3.5581	17.3069	84.29	17.7578	20.5471			3.5581	35.4473	28.5017	33.6164			3.5581	53.2564	89.167
		3.6032	69.95	26.3358	62.9372	52.4297			3.6032	44.5624	156.284	59.6518	29.9942			3.6032	38.9378	36.5067			3.6032	23.7868	53.1822	175.675			3.6032	49.659	33.0351	43.854	23.696			3.6032	18.4196	84.117	17.6919	22.592			3.6032	35.9741	28.2411	34.1508			3.6032	50.8924	95.5706
		3.6482	68.69	26.2119	59.1714	50.3038			3.6482	44.6311	156.216	56.9505	31.5869			3.6482	38.0886	39.7352			3.6482	19.9759	52.1128	181.833			3.6482	50.872	32.3984	37.894	20.117			3.6482	17.2161	79.614	17.1312	21.2161			3.6482	34.1328	27.3301	35.0088			3.6482	45.7364	102.599
		3.6933	68.006	28.1772	59.2226	48.9267			3.6933	45.2224	163.028	53.9267	32.2913			3.6933	37.3797	40.0053			3.6933	20.466	49.5136	187.924			3.6933	52.829	31.6423	37.189	20.927			3.6933	16.7098	79.588	20.2303	19.5789			3.6933	36.6464	28.598	34.2426			3.6933	47.8962	107.903
		3.7383	64.343	31.9914	55.5921	45.1701			3.7383	40.3672	155.791	54.2397	33.2975			3.7383	35.1453	42.436			3.7383	19.4838	50.1044	187.543			3.7383	51.71	27.7162	35.522	22.98			3.7383	17.8549	79.825	18.7267	18.8718			3.7383	35.3932	30.7925	35.1769			3.7383	45.5121	108.951
		3.7833	59.419	33.7776	55.216	42.0765			3.7833	38.5894	153.491	55.1886	34.7549			3.7833	39.8589	44.02			3.7833	17.9854	49.2219	188.059			3.7833	53.268	24.4883	35.819	23.626			3.7833	16.8481	77.873	20.5732	18.8876			3.7833	38.7226	29.5754	37.6434			3.7833	42.6408	104.062
		3.8284	56.931	38.1157	53.6626	37.413			3.8284	36.802	162.816	53.017	37.3959			3.8284	41.0725	42.2794			3.8284	17.1187	49.7948	188.38			3.8284	54.122	22.8375	36.2	25.884			3.8284	16.4083	75.929	20.1841	18.3714			3.8284	40.4774	29.1694	36.2672			3.8284	42.2421	96.2262
		3.8734	55.223	43.1193	52.6366	34.3918			3.8734	37.4305	154.038	55.937	35.8707			3.8734	43.5972	40.1419			3.8734	17.5361	52.0332	181.785			3.8734	54.06	23.739	34.531	28.092			3.8734	17.2716	73.927	21.8692	16.2427			3.8734	41.8234	31.9742	35.4161			3.8734	42.2459	86.0995
		3.9185	50.951	44.4974	47.2436	31.8452			3.9185	39.1014	161.044	56.2514	37.5359			3.9185	45.7868	37.1259			3.9185	17.434	54.1056	180.661			3.9185	53.066	21.0454	38.133	28.154			3.9185	16.6891	72.819	22.4853	18.8049			3.9185	40.7189	32.3188	36.6196			3.9185	42.3431	73.8406
		3.9635	47.265	43.9699	49.6836	33.857			3.9635	38.2747	158.334	57.4543	37.2532			3.9635	50.3201	38.5151			3.9635	17.1179	58.7994	168.957			3.9635	55.955	20.4307	39.029	26.149			3.9635	15.9499	67.016	21.72	17.4758			3.9635	40.7184	30.1694	34.6532			3.9635	44.7004	67.3482
		4.0085	44.247	41.1118	50.5333	30.4642			4.0085	39.1438	158.009	59.4006	38.6092			4.0085	52.0427	34.2138			4.0085	18.1844	64.2044	162.363			4.0085	60.744	21.2431	45.266	26.627			4.0085	16.2919	63.979	20.7331	17.4139			4.0085	38.4582	29.212	31.9938			4.0085	44.1076	63.158
		4.0536	40.181	36.2004	50.419	29.2748			4.0536	41.3791	154.136	57.5257	42.3353			4.0536	52.0627	31.0124			4.0536	18.5184	67.5173	153.456			4.0536	65.985	22.3352	50.004	27.339			4.0536	18.8461	66.043	20.6121	19.4328			4.0536	38.2631	27.8555	31.4504			4.0536	47.2842	61.0541
		4.0986	38.845	34.219	49.5777	31.3901			4.0986	45.0259	152.035	57.8116	41.4641			4.0986	50.8834	31.1976			4.0986	19.8362	72.0664	142.811			4.0986	69.091	23.1361	57.623	25.139			4.0986	16.8126	64.173	20.9115	21.0002			4.0986	41.4834	30.1238	30.4396			4.0986	47.0995	60.5862
		4.1437	39.421	30.7053	53.0389	36.4352			4.1437	47.1498	148.934	56.6755	43.6664			4.1437	47.4174	28.9315			4.1437	17.4509	71.6649	132.047			4.1437	72.728	24.109	68.384	23.523			4.1437	15.6632	67.996	20.7657	21.3379			4.1437	38.5426	31.7305	31.4596			4.1437	43.6565	60.5986
		4.1887	39.114	28.6476	56.679	37.2091			4.1887	48.7375	152.35	50.5544	43.9596			4.1887	46.129	31.8885			4.1887	18.3217	70.3605	121.007			4.1887	69.828	24.6443	74.136	22.367			4.1887	17.1844	69.988	22.6328	23.2444			4.1887	36.6407	34.5737	27.3887			4.1887	47.7066	62.5533
		4.2337	38.921	26.7355	54.2106	40.4474			4.2337	43.8683	142.965	47.1869	39.7286			4.2337	42.5692	34.3118			4.2337	17.2543	68.8578	112.057			4.2337	74.624	24.9989	72.688	21.147			4.2337	15.1237	71.204	22.846	24.8974			4.2337	37.6605	41.3084	27.0815			4.2337	46.9568	68.9374
		4.2788	40.845	26.8479	53.4095	42.8586			4.2788	41.0202	130.709	47.3853	43.0126			4.2788	40.8737	36.6972			4.2788	19.3634	68.442	106.443			4.2788	75.687	24.2619	72.893	20.092			4.2788	15.3168	70.384	21.1983	25.599			4.2788	38.6605	46.3548	26.4672			4.2788	48.0976	71.2436
		4.3238	40.211	25.9745	55.8619	43.4077			4.3238	38.9443	129.056	47.6207	40.3904			4.3238	37.3819	41.086			4.3238	18.9853	64.7829	103.68			4.3238	74.308	22.8225	72.254	21.7			4.3238	15.7275	71.164	21.2172	27.4296			4.3238	41.5629	51.3056	27.7627			4.3238	47.4563	74.5015
		4.3688	39.914	24.0955	47.9738	43.8868			4.3688	34.9058	123.788	43.6856	39.6939			4.3688	33.7594	42.1412			4.3688	20.625	63.2577	97.539			4.3688	76.246	26.2382	72.403	20.893			4.3688	14.6238	70.967	21.6795	27.5535			4.3688	43.5181	52.7301	30.404			4.3688	47.0532	69.965
		4.4139	41.222	24.3728	46.4116	47.963			4.4139	30.1095	116.394	39.9554	39.8778			4.4139	34.9932	47.799			4.4139	22.9277	62.7936	98.415			4.4139	76.19	25.8668	65.903	22.642			4.4139	16.4458	70.174	19.7977	32.9423			4.4139	40.192	52.935	29.0347			4.4139	49.9713	67.8808
		4.4589	35.555	21.5445	42.5221	48.8917			4.4589	30.0033	114.478	40.919	34.8824			4.4589	33.7805	48.7713			4.4589	25.3889	58.5578	98.5			4.4589	78.932	28.5815	65.367	39.317			4.4589	15.6446	67.677	19.752	34.4289			4.4589	40.7241	48.8055	27.4505			4.4589	51.5022	64.921
		4.504	36.544	26.041	40.3709	51.8694			4.504	28.3935	108.159	39.4413	36.2522			4.504	30.9845	48.5668			4.504	28.6974	59.4545	92.876			4.504	82.565	30.2083	70.482	35.709			4.504	15.9086	69.705	20.3976	35.8751			4.504	37.3768	40.9369	26.4161			4.504	49.3298	61.2589
		4.549	35.301	30.2874	40.4647	52.1585			4.549	29.8325	106.387	36.5909	37.2353			4.549	32.2576	52.8293			4.549	29.6119	63.9023	85.411			4.549	86.691	30.6392	73.525	36.208			4.549	16.693	67.94	19.0732	35.9195			4.549	33.8394	36.2317	28.0859			4.549	49.4962	58.2987
		4.594	33.24	38.5353	38.0712	53.1983			4.594	32.1132	97.056	35.3581	40.6333			4.594	30.09	53.681			4.594	27.9989	61.0605	81.702			4.594	93.144	29.0933	75.187	41.638			4.594	16.6675	70.714	17.343	37.2547			4.594	35.3918	32.4212	27.6585			4.594	53.0928	56.7145
		4.6391	34.732	47.6908	36.6804	53.0656			4.6391	30.7952	89.863	36.0729	44.3852			4.6391	29.9349	54.7678			4.6391	29.0611	63.8673	84.163			4.6391	96.576	29.6986	77.141	45.777			4.6391	14.9464	69.882	17.2251	37.4408			4.6391	32.2358	29.4131	27.4999			4.6391	52.5402	56.539
		4.6841	36.93	54.1132	37.1273	56.3172			4.6841	34.3248	91.367	37.7626	42.006			4.6841	35.8866	52.4019			4.6841	27.05	65.9985	82.518			4.6841	99.85	26.6918	76.155	47.226			4.6841	17.3177	70.585	18.6841	38.3354			4.6841	30.1685	30.8434	25.1487			4.6841	53.7495	56.882
		4.7292	36.567	61.7294	37.1276	61.2587			4.7292	33.9858	93.9	35.3916	41.4252			4.7292	36.8523	53.796			4.7292	23.315	65.6907	79.211			4.7292	96.777	23.1563	76.344	45.432			4.7292	18.0495	72.579	14.8691	35.3127			4.7292	30.2592	33.3614	25.0611			4.7292	49.7515	57.1288
		4.7742	38.542	61.5367	36.1442	66.2164			4.7742	35.5798	97.186	39.5906	44.4857			4.7742	38.0402	54.3319			4.7742	22.6067	61.8818	80.492			4.7742	98.426	22.6566	76.272	45.012			4.7742	16.8566	69.809	15.6546	38.7179			4.7742	28.6898	32.6217	22.9709			4.7742	47.8057	57.8417
		4.8192	39.05	61.9444	34.447	67.3566			4.8192	35.7061	102.135	38.7314	44.2254			4.8192	36.2121	55.8608			4.8192	23.2099	59.0882	78.566			4.8192	98.815	21.0629	73.515	43.678			4.8192	14.743	68.207	15.0374	43.2027			4.8192	29.3484	30.0105	24.5583			4.8192	46.3563	57.8719
		4.8643	40.684	57.9299	38.9004	67.326			4.8643	33.4877	98.689	43.2022	45.3334			4.8643	34.2881	55.1076			4.8643	30.7299	56.8665	80.876			4.8643	100.553	22.2905	75.134	39.363			4.8643	15.2757	68.816	17.3953	47.511			4.8643	30.4727	31.5315	26.5168			4.8643	40.0505	56.5768
		4.9093	44.684	51.3782	40.7564	69.2468			4.9093	30.68	106.671	50.9653	51.8112			4.9093	34.0952	57.6269			4.9093	28.6855	54.1509	84.483			4.9093	97.162	23.7828	75.054	33.836			4.9093	14.6693	69.849	17.497	53.5314			4.9093	29.0556	30.1736	22.7016			4.9093	40.7442	56.6123
		4.9544	42.744	44.9695	45.2706	65.7847			4.9544	27.7018	106.987	54.4864	49.1228			4.9544	36.8187	55.3991			4.9544	23.0152	51.425	87.525			4.9544	95.367	24.2859	74.761	33.717			4.9544	16.5988	71.323	16.8304	53.0727			4.9544	29.9891	29.3786	23.0993			4.9544	40.1982	51.1404
		4.9994	48.807	44.8104	52.7528	61.9907			4.9994	26.5254	103.051	57.6514	50.8342			4.9994	35.3272	57.3853			4.9994	22.2141	52.1557	90.293			4.9994	95.116	28.5003	69.741	34.215			4.9994	16.9163	71.746	15.2916	51.6931			4.9994	26.0172	28.6896	20.4792			4.9994	39.448	50.4586
		5.0444	48.871	44.5423	53.8141	58.2227			5.0444	23.4232	105.462	59.0858	47.5423			5.0444	34.7056	58.1033			5.0444	22.4971	52.7503	95.527			5.0444	97.788	26.6018	66.142	34.68			5.0444	14.8779	74.795	15.4399	47.6445			5.0444	27.3061	27.5195	19.1946			5.0444	39.831	50.4754
		5.0895	47.144	47.0279	51.6948	52.2644			5.0895	24.8594	106.88	57.9005	49.3907			5.0895	38.7657	60.0069			5.0895	23.1366	54.3489	99.197			5.0895	98.495	27.0856	64.302	37.885			5.0895	16.1665	75.545	14.9879	40.0413			5.0895	23.2949	27.0019	19.1741			5.0895	40.5178	49.9268
		5.1345	46.868	50.1439	51.5009	44.2682			5.1345	21.9627	101.993	58.8458	44.906			5.1345	41.6201	60.8426			5.1345	23.2474	53.6748	103.156			5.1345	101.764	27.9163	63.434	39.321			5.1345	14.608	75.545	13.8605	33.7083			5.1345	27.7086	25.1071	19.4449			5.1345	40.3392	48.1177
		5.1796	45.805	55.0393	51.2829	41.6142			5.1796	21.9049	104.426	57.8851	43.261			5.1796	41.27	65.0338			5.1796	22.3217	52.3563	109.151			5.1796	107.119	27.3754	56.718	41.79			5.1796	15.3832	71.518	13.8198	27.0845			5.1796	28.6058	23.613	21.3888			5.1796	44.0358	50.8302
		5.2246	47.235	57.1133	49.3699	41.1019			5.2246	21.7202	107.198	53.4705	39.5842			5.2246	41.5865	65.6605			5.2246	21.1723	47.868	116.902			5.2246	113.101	26.2728	57.8	40.063			5.2246	14.42	69.637	14.9016	23.1715			5.2246	24.1187	23.5847	20.5313			5.2246	44.1876	51.0518
		5.2696	44.326	57.0459	49.4231	37.0039			5.2696	22.7803	111.107	50.3154	37.9895			5.2696	45.9811	65.3702			5.2696	23.092	44.6968	118.563			5.2696	120.47	25.5918	53.756	39.184			5.2696	14.9019	63.577	15.5638	21.6891			5.2696	25.9592	24.6466	21.357			5.2696	43.8975	49.6099
		5.3147	42.755	61.886	56.0651	41.7809			5.3147	20.0056	115.415	49.5921	39.3302			5.3147	48.2532	65.5318			5.3147	25.5399	43.2959	125.799			5.3147	126.389	23.7708	51.725	35.634			5.3147	15.7966	59.917	17.8151	21.5641			5.3147	27.0298	23.7883	23.1055			5.3147	45.509	47.1727
		5.3597	36.44	61.8202	60.3186	48.4591			5.3597	20.6681	113.946	50.0133	42.1349			5.3597	51.2827	66.5917			5.3597	23.7532	40.2414	129.306			5.3597	132.21	26.7143	49.189	31.698			5.3597	14.7515	56.928	17.801	22.8877			5.3597	26.3533	24.5173	21.0528			5.3597	46.6489	44.4784
		5.4048	36.754	60.8956	64.5636	49.4815			5.4048	22.6663	125.455	51.6436	41.6082			5.4048	52.633	69.2186			5.4048	22.4618	35.7134	124.486			5.4048	135.824	26.2023	50.464	28.315			5.4048	15.5153	53.003	15.7915	24.2251			5.4048	24.1605	26.3255	20.4608			5.4048	44.7816	42.6155
		5.4498	33.548	59.9081	69.9774	46.8618			5.4498	24.5551	132.433	53.8878	44.7356			5.4498	54.4429	64.165			5.4498	24.7335	34.9042	120.082			5.4498	141.789	26.6403	46.196	29.119			5.4498	14.8238	50.703	17.3855	22.256			5.4498	24.7051	28.4351	21.4282			5.4498	42.8909	40.5004
		5.4948	34.679	55.4108	69.7506	50.0393			5.4948	26.3671	133.787	50.1435	49.7608			5.4948	57.3476	61.1902			5.4948	25.8254	37.0523	119.258			5.4948	144.637	30.1206	43.363	26.665			5.4948	14.6237	48.765	16.0232	25.0895			5.4948	21.177	27.7046	21.1051			5.4948	40.0297	41.0521
		5.5399	35.75	45.5473	66.4996	45.5618			5.5399	27.2121	141.5	50.5416	50.1116			5.5399	63.6044	58.5077			5.5399	26.6686	34.5044	110.931			5.5399	139.676	33.3412	43.243	27.066			5.5399	15.9149	49.473	16.385	26.133			5.5399	26.1576	29.337	20.059			5.5399	38.6354	44.323
		5.5849	38.285	40.5494	66.4913	42.5447			5.5849	28.3911	156.053	50.9929	53.7584			5.5849	62.3007	55.5826			5.5849	25.4423	34.0939	114.926			5.5849	131.473	34.4563	42.11	25.488			5.5849	14.6348	47.788	16.5001	27.1064			5.5849	28.7741	29.8718	19.7514			5.5849	35.3995	42.5676
		5.63	38.36	36.9861	62.6804	42.3511			5.63	23.7237	166.554	49.9061	50.1757			5.63	63.992	55.655			5.63	26.0452	33.6319	114.848			5.63	124.537	36.0587	39.103	25.443			5.63	16.4309	48.976	16.241	27.078			5.63	25.1236	26.6132	20.2601			5.63	35.5928	42.901
		5.675	37.484	31.8026	57.7853	44.1207			5.675	22.8088	174.357	49.0936	50.1537			5.675	68.305	55.8445			5.675	26.5378	39.7073	114.621			5.675	119.879	37.7405	37.984	26.018			5.675	15.3466	48.778	16.8639	26.5343			5.675	21.9442	26.4468	22.1046			5.675	34.4914	44.7885
		5.72	34.838	25.9086	54.0593	47.8218			5.72	23.9747	189.886	50.5921	49.8692			5.72	71.0391	54.9241			5.72	26.9389	38.5704	116.937			5.72	116.667	35.1095	40.145	26.704			5.72	12.8979	50.233	17.3958	25.1611			5.72	27.5312	23.6613	21.2906			5.72	37.9214	41.5042
		5.7651	34.943	21.945	50.2901	49.6456			5.7651	24.138	190.799	51.6198	50.3089			5.7651	70.9373	54.987			5.7651	29.0022	41.7816	117.501			5.7651	111.808	33.0812	39.571	29.119			5.7651	14.7433	49.508	18.6451	24.802			5.7651	25.39	24.6378	19.891			5.7651	39.256	39.1726
		5.8101	33.453	21.8441	50.5453	52.6583			5.8101	23.1622	194.293	53.0916	50.2806			5.8101	68.9725	52.8843			5.8101	27.7731	44.2386	118.452			5.8101	106.266	33.5655	44.593	28.893			5.8101	16.0187	51.772	18.168	25.5955			5.8101	26.6664	26.5671	21.359			5.8101	42.2065	39.0019
		5.8552	32.896	21.7398	53.2894	57.8019			5.8552	26.8535	203.676	54.9031	46.1326			5.8552	63.6957	50.6799			5.8552	28.8323	42.0375	116.331			5.8552	107.159	31.92	42.747	28.745			5.8552	17.8075	52.894	18.7429	25.1838			5.8552	28.65	23.6738	23.0377			5.8552	43.3739	41.2953
		5.9002	29.574	20.5319	56.7074	56.6736			5.9002	27.9356	205.511	56.1483	46.2466			5.9002	61.3844	48.4871			5.9002	29.2886	39.3185	118.724			5.9002	103.908	29.5901	49.945	27.903			5.9002	14.7046	53.087	20.3831	23.8279			5.9002	26.6135	24.1758	21.4991			5.9002	46.058	38.7784
		5.9452	31.773	19.6191	58.4582	54.566			5.9452	29.8714	216.968	56.2495	45.9358			5.9452	57.1981	45.8725			5.9452	30.8689	36.7492	121.929			5.9452	102.985	29.6336	56.545	27.139			5.9452	16.1636	54.25	22.2115	24.5753			5.9452	28.0264	26.0813	24.5045			5.9452	44.5041	40.078
		5.9903	32.294	20.2919	62.3377	52.1218			5.9903	29.574	222.679	60.1375	38.3356			5.9903	54.379	46.0555			5.9903	30.7988	36.3417	120.033			5.9903	98.225	27.8542	60.014	27.888			5.9903	17.4231	56.026	23.6327	24.4321			5.9903	27.8085	26.9075	27.3231			5.9903	45.0377	44.5158
		6.0353	33.302	21.5682	63.9599	47.7141			6.0353	29.9183	230.391	55.1027	38.7343			6.0353	50.2331	46.1877			6.0353	31.7021	35.6151	126.081			6.0353	100.938	28.4871	63.931	29.962			6.0353	15.1357	49.441	25.1392	24.7399			6.0353	30.3325	28.4419	24.8107			6.0353	43.9185	46.0869
		6.0804	34.599	21.7956	62.3734	43.2018			6.0804	31.4032	239.339	55.2538	41.853			6.0804	46.7861	46.9826			6.0804	32.2553	34.6405	127.042			6.0804	103.666	29.9222	66.189	29.383			6.0804	14.9225	50.877	25.1554	22.6486			6.0804	28.3667	28.8761	26.2447			6.0804	40.2519	48.1425
		6.1254	37.325	23.2382	57.9681	40.9629			6.1254	30.6666	250.211	55.7266	37.736			6.1254	47.5755	46.3017			6.1254	30.7409	34.3791	130.57			6.1254	102.091	30.138	66.467	29.83			6.1254	15.3925	50.126	25.8019	23.6527			6.1254	27.2093	28.1379	26.1647			6.1254	40.1251	46.549
		6.1704	37.061	26.7228	57.6641	41.9418			6.1704	29.4393	258.396	52.3227	40.8976			6.1704	47.0957	46.3757			6.1704	32.41	31.421	127.409			6.1704	108.793	29.5405	64.144	32.295			6.1704	15.7293	45.63	28.4618	21.5827			6.1704	27.5858	28.1513	25.0021			6.1704	40.5108	50.3199
		6.2155	40.589	27.4436	50.8701	39.3395			6.2155	32.813	259.437	53.196	38.652			6.2155	43.6129	50.8658			6.2155	33.1442	29.8312	130.269			6.2155	111.467	29.521	62.275	34.468			6.2155	16.0545	43.818	28.5077	19.2744			6.2155	25.4775	27.7502	24.4238			6.2155	38.6447	51.5512
		6.2605	42.76	28.5109	46.4651	41.6462			6.2605	32.0386	275.855	56.4031	38.7946			6.2605	43.3542	52.0818			6.2605	34.6978	28.1792	130.151			6.2605	115.655	24.3141	59.595	34.387			6.2605	18.725	43.751	30.248	19.9818			6.2605	25.2732	27.5936	27.3783			6.2605	38.1557	48.6649
		6.3056	44.006	31.2001	43.3085	41.8762			6.3056	33.1093	283.612	56.3472	38.4177			6.3056	43.9198	54.5488			6.3056	33.7607	26.8137	130.533			6.3056	120.232	25.7934	57.749	36.82			6.3056	15.1384	43.554	33.1744	16.7267			6.3056	27.5715	30.9715	32.4012			6.3056	38.977	51.2623
		6.3506	44.017	37.8944	39.948	40.1472			6.3506	33.4274	286.523	59.924	37.4865			6.3506	44.4119	56.5665			6.3506	35.6049	25.2124	129.518			6.3506	121.646	25.1408	49.992	33.64			6.3506	16.7304	42.23	35.5044	15.8022			6.3506	26.4179	31.3161	33.6338			6.3506	39.1507	49.4183
		6.3956	41.357	40.827	38.7569	37.0946			6.3956	33.5018	295.351	63.2335	39.2704			6.3956	46.4331	60.8064			6.3956	36.5856	22.65	129.606			6.3956	123.612	25.0651	43.055	36.338			6.3956	17.4178	42.708	36.5558	14.7229			6.3956	27.7416	32.7095	37.812			6.3956	37.8169	48.2296
		6.4407	42.312	42.3107	38.5828	37.0979			6.4407	31.1522	310.786	65.1247	42.0721			6.4407	47.5741	60.5915			6.4407	35.7242	22.8753	128.446			6.4407	115.924	24.1031	37.653	37.359			6.4407	17.4381	44.681	34.9577	13.8343			6.4407	25.2718	32.3472	40.5865			6.4407	34.3415	48.2581
		6.4857	41.372	41.9738	39.0248	40.7317			6.4857	31.2066	316.541	66.9805	45.1135			6.4857	51.6297	64.3949			6.4857	38.3308	22.6958	126.414			6.4857	111.555	24.378	40.89	35.708			6.4857	17.0244	45.642	36.8369	13.6397			6.4857	25.3984	31.9863	39.0838			6.4857	35.2773	47.2886
		6.5308	45.452	41.6072	40.9198	46.1496			6.5308	31.3857	322.546	68.5023	45.6785			6.5308	54.9666	64.6743			6.5308	40.0825	22.8347	123.347			6.5308	108.377	22.8734	43.369	36.939			6.5308	16.561	44.485	39.1225	13.0933			6.5308	25.7102	32.756	41.4348			6.5308	35.3567	47.0351
		6.5758	41.404	40.9514	46.3337	48.4758			6.5758	34.4148	336.873	69.9985	45.9875			6.5758	55.4112	65.1373			6.5758	40.925	20.6015	116.102			6.5758	102.652	22.4395	39.487	36.092			6.5758	18.2723	46.36	43.2021	13.4967			6.5758	27.742	33.6827	45.8347			6.5758	31.7611	47.8315
		6.6208	39.308	37.6	49.3791	48.9312			6.6208	33.6838	356.931	69.492	50.1215			6.6208	55.1628	64.9774			6.6208	42.3244	21.5199	114.172			6.6208	99.846	22.0554	42.4	37.267			6.6208	18.1167	46.69	44.428	13.1214			6.6208	28.7628	29.174	47.8173			6.6208	32.6598	46.4735
		6.6659	39.793	36.4968	55.8113	47.1013			6.6659	31.2727	365.802	70.1711	51.7045			6.6659	54.1882	65.1091			6.6659	43.232	20.4468	113.066			6.6659	99.69	24.0458	44.403	36.417			6.6659	19.8591	46.013	44.5752	11.8249			6.6659	26.1831	25.5007	52.8671			6.6659	35.6966	46.2476
		6.7109	40.595	34.0943	60.8701	47.6028			6.7109	33.3552	372.017	68.9142	51.9571			6.7109	51.0648	63.4423			6.7109	43.6814	20.1846	110.739			6.7109	95.872	28.7369	40.568	37.393			6.7109	17.9668	48.955	46.4077	12.0823			6.7109	24.5782	25.2127	61.8065			6.7109	35.5591	48.8692
		6.756	40.728	32.0236	64.5333	49.1603			6.756	36.052	378.664	68.7025	47.7199			6.756	49.4747	64.0715			6.756	46.4534	21.4624	110.211			6.756	92.462	33.2786	44.232	36.859			6.756	17.5272	50.787	45.6919	13.7466			6.756	27.5391	25.1547	73.8371			6.756	36.1323	49.573
		6.801	42.495	30.5235	66.4492	50.5031			6.801	36.1865	387.602	71.1669	45.0502			6.801	47.66	63.3775			6.801	47.2415	20.5751	110.668			6.801	92.204	38.1805	44.507	37.24			6.801	17.185	53.17	44.2805	13.8536			6.801	28.1071	24.6333	80.9642			6.801	33.6221	49.5802
		6.846	40.917	27.8523	61.0038	51.3437			6.846	35.5432	392.043	67.9543	40.1552			6.846	47.5731	63.5497			6.846	45.7025	19.2344	109.297			6.846	93.922	45.4567	38.039	36.898			6.846	17.2441	55.05	42.3305	14.0478			6.846	25.1107	25.8374	85.4728			6.846	32.9767	53.8629
		6.8911	42.159	27.0042	54.0526	53.0901			6.8911	34.2993	409.996	68.3509	34.3835			6.8911	48.2459	60.5711			6.8911	46.9882	19.0986	109.592			6.8911	92.666	47.6866	38.655	39.028			6.8911	16.9309	57.624	40.315	13.9011			6.8911	26.9941	25.6126	84.399			6.8911	31.7483	53.051
		6.9361	41.217	25.0173	49.2127	55.1497			6.9361	36.1002	409.065	65.9591	36.1418			6.9361	48.2271	62.6624			6.9361	45.3957	17.1799	105.028			6.9361	93.073	48.842	39.328	38.047			6.9361	17.9179	58.787	38.0042	14.4657			6.9361	28.1492	25.625	78.3306			6.9361	30.3779	50.2006
		6.9812	40.445	24.9189	44.9996	56.3793			6.9812	33.3795	415.159	62.8085	36.3319			6.9812	46.1848	63.7023			6.9812	41.3631	18.2237	103.831			6.9812	95.231	47.2669	37.367	36.067			6.9812	16.751	61.512	38.8933	14.1918			6.9812	27.8892	24.1243	72.0028			6.9812	30.8961	53.1897
		7.0262	38.561	24.2468	38.3695	55.1088			7.0262	33.9578	417.07	60.4127	37.5498			7.0262	49.6759	61.8596			7.0262	40.2192	16.4649	97.77			7.0262	89.743	43.0098	40.118	38.524			7.0262	15.8732	60.543	40.1733	18.8173			7.0262	25.5376	25.8035	56.158			7.0262	31.0202	52.9576
		7.0712	36.979	21.9848	35.5848	52.7279			7.0712	34.4282	426.571	61.4819	36.0365			7.0712	50.1269	65.4506			7.0712	39.3705	18.0903	94.159			7.0712	88.307	40.0068	40.535	44.061			7.0712	15.7472	60.657	37.1993	14.7767			7.0712	26.4805	25.7663	44.3856			7.0712	30.3031	53.7687
		7.1163	38.985	19.6533	35.4417	51.5096			7.1163	32.1215	434.198	65.6472	36.9921			7.1163	53.1455	63.7652			7.1163	36.4251	17.4084	93.027			7.1163	85.658	36.3887	42.605	42.836			7.1163	15.6767	61.398	35.3436	15.8612			7.1163	25.4078	19.7519	36.2009			7.1163	27.9835	54.779
		7.1613	35.827	23.2544	31.8494	47.6908			7.1613	33.0623	436.375	65.4153	35.6539			7.1613	54.3195	65.8271			7.1613	34.4687	17.9914	90.77			7.1613	86.415	35.9296	42.946	42.2			7.1613	18.1801	61.593	35.875	13.5021			7.1613	25.8577	19.8747	31.1746			7.1613	26.54	56.2979
		7.2063	34.839	23.309	27.9001	46.9447			7.2063	34.5413	433.92	64.7479	33.0412			7.2063	53.591	64.0167			7.2063	34.5284	17.1444	89.134			7.2063	83.192	35.3554	47.746	43.083			7.2063	16.1252	62.624	35.5019	13.7037			7.2063	25.0318	19.9512	26.8957			7.2063	23.2636	54.5115
		7.2514	34.53	25.1368	27.9971	49.6164			7.2514	36.5892	424.158	59.7963	34.3511			7.2514	53.6232	60.6971			7.2514	32.2604	19.9473	89.273			7.2514	87.4	33.895	50.994	38.263			7.2514	16.7306	64.967	33.4635	14.4461			7.2514	27.0088	19.706	27.7518			7.2514	25.9532	52.9911
		7.2964	35.201	26.7332	28.1199	47.3804			7.2964	38.3746	415.434	55.5874	32.867			7.2964	50.4371	57.3955			7.2964	32.2932	19.66	90.539			7.2964	85.818	31.8964	51.048	36.44			7.2964	16.5669	67.033	31.008	14.1434			7.2964	24.9064	19.5834	24.7136			7.2964	24.5314	50.7132
		7.3415	32.651	25.8114	28.1315	39.7629			7.3415	38.8783	398.107	49.8859	32.9916			7.3415	52.2411	54.3195			7.3415	31.4078	17.7815	89.687			7.3415	86.078	33.4088	57.136	36.061			7.3415	15.1448	71.175	28.4177	14.0569			7.3415	26.5361	24.9719	20.0647			7.3415	22.8359	51.0775
		7.3865	28.432	28.5105	29.0789	35.8465			7.3865	39.7224	386.926	45.3937	36.3448			7.3865	49.072	56.1023			7.3865	34.0686	18.365	92.731			7.3865	82.586	35.0955	62.071	36.129			7.3865	15.864	72.957	26.8103	13.4079			7.3865	24.9489	25.259	17.7536			7.3865	23.0111	51.5588
		7.4315	30.365	30.4	33.8075	29.6547			7.4315	40.3557	373.089	41.4947	35.6539			7.4315	46.8927	53.1529			7.4315	31.3198	18.3282	96.949			7.4315	81.801	39.4209	64.154	34.965			7.4315	16.184	75.034	27.4009	14.684			7.4315	26.8704	24.9637	16.7511			7.4315	21.7005	52.6226
		7.4766	29.146	32.1399	29.8664	27.3609			7.4766	45.0201	355.387	41.5579	32.2462			7.4766	45.5949	52.989			7.4766	32.0221	16.2633	98.574			7.4766	77.137	41.0599	66.035	33.633			7.4766	15.3175	75.137	27.5094	14.0718			7.4766	27.204	26.5993	17.1195			7.4766	23.6932	53.8627
		7.5216	30.697	35.3855	38.8899	24.6327			7.5216	47.0894	342.258	43.0506	33.5429			7.5216	44.0331	52.3614			7.5216	30.4574	15.1259	100.946			7.5216	75.366	43.9444	68.577	33.311			7.5216	16.6478	73.063	23.6725	14.4614			7.5216	27.5056	28.6448	16.0999			7.5216	22.4908	56.6485
		7.5667	28.568	40.3507	42.7553	23.5541			7.5667	51.1757	325.618	44.7717	35.435			7.5667	46.2573	53.8215			7.5667	30.6326	16.3251	104.718			7.5667	71.32	44.3354	68.256	34.497			7.5667	16.9878	75.686	22.6582	15.4168			7.5667	23.9057	25.7069	16.9553			7.5667	22.1336	56.903
		7.6117	30.76	42.2351	47.342	22.5852			7.6117	54.6975	317.228	46.5303	32.6684			7.6117	48.1144	53.2907			7.6117	32.0731	17.633	105.141			7.6117	71.875	46.7995	62.153	35.662			7.6117	15.6854	74.496	22.0215	13.0614			7.6117	23.0142	28.0615	16.993			7.6117	21.1107	57.6764
		7.6567	31.278	44.6598	54.2143	22.1892			7.6567	57.1569	312.448	49.2245	33.1926			7.6567	50.6787	53.9808			7.6567	34.968	15.4711	107.141			7.6567	70.515	45.8903	57.076	33.483			7.6567	15.4353	73.362	20.0711	12.2896			7.6567	27.1257	29.551	17.2549			7.6567	20.4603	54.0331
		7.7018	31.456	43.4733	43.7324	19.1417			7.7018	59.845	313.675	55.9375	35.7679			7.7018	51.925	56.053			7.7018	33.9848	14.7893	108.226			7.7018	72.805	44.4234	53.454	33.756			7.7018	17.6092	75.56	22.367	14.4897			7.7018	26.8016	30.8832	17.7661			7.7018	18.8809	53.5011
		7.7468	32.707	45.7509	45.4621	17.7414			7.7468	59.8205	300.507	57.3375	40.3313			7.7468	56.1959	56.2209			7.7468	33.5858	13.1809	111.943			7.7468	71.595	42.2511	45.686	38			7.7468	17.412	74.395	19.1107	14.2711			7.7468	27.4268	32.8897	18.0418			7.7468	19.1784	47.693
		7.7919	33.268	44.6927	48.351	19.0279			7.7919	57.9428	300.418	60.9101	43.1291			7.7919	61.669	55.4803			7.7919	32.2143	13.366	110.34			7.7919	73.661	37.1041	37.676	37.159			7.7919	22.0949	72.396	19.8477	15.3463			7.7919	25.9734	36.2375	19.1347			7.7919	20.2837	51.1369
		7.8369	31.024	40.3411	53.1206	18.6141			7.8369	55.4587	295.141	60.0743	47.4722			7.8369	61.8117	55.2209			7.8369	30.7272	13.6402	106.446			7.8369	71.821	35.9088	33.946	35.976			7.8369	19.5483	71.669	19.5511	14.1495			7.8369	26.4366	35.1526	18.501			7.8369	19.4805	51.0042
		7.8819	30.388	36.5855	57.2571	19.6366			7.8819	52.061	292.008	60.4333	50.9971			7.8819	64.0361	53.7727			7.8819	32.1717	12.6645	100.518			7.8819	136.128	35.1712	33.374	37.467			7.8819	18.018	73.912	18.3122	13.9975			7.8819	23.9101	31.3506	20.5762			7.8819	17.2626	49.4537
		7.927	29.014	34.4528	68.1518	19.7911			7.927	47.3105	281.632	60.5733	54.3485			7.927	62.9679	51.9077			7.927	31.0738	14.7268	93.434			7.927	72.84	33.9664	28.235	39.82			7.927	17.8526	76.436	17.9782	14.5533			7.927	23.6597	32.0885	19.7024			7.927	16.8549	48.7779
		7.972	28.429	33.5724	73.6251	18.3911			7.972	42.3383	281.709	63.4018	55.5145			7.972	60.9599	50.6998			7.972	31.3008	14.9867	93.808			7.972	69.002	35.5894	29.006	40.553			7.972	17.5135	75.25	19.3914	15.6553			7.972	25.7036	29.7681	20.7673			7.972	15.2962	49.6834
		8.0171	27.33	31.9577	77.2921	17.8529			8.0171	38.6704	277.745	63.8994	54.4457			8.0171	60.92	50.591			8.0171	30.9672	13.8953	97.398			8.0171	67.992	35.3526	27.55	41.855			8.0171	17.0916	77.108	17.1415	16.2934			8.0171	30.0021	28.2902	23.9758			8.0171	16.647	49.7607
		8.0621	26.191	30.9363	80.7604	16.8983			8.0621	37.2112	273.861	61.5682	56.0395			8.0621	58.2653	48.3667			8.0621	33.4248	12.891	97.776			8.0621	66.9	34.4793	31.061	40.785			8.0621	16.5861	75.052	17.6179	15.8207			8.0621	26.8181	27.5151	22.6988			8.0621	14.7537	45.5366
		8.1071	25.406	30.8795	81.9978	18.6374			8.1071	33.9132	269.256	60.4045	58.1891			8.1071	53.2098	46.8922			8.1071	31.986	14.6996	94.864			8.1071	70.115	36.8042	33.565	39.026			8.1071	16.988	74.778	19.2472	15.9715			8.1071	25.278	25.1805	22.2497			8.1071	12.9582	44.5349
		8.1522	28.711	33.4342	79.455	18.1989			8.1522	31.2468	266.482	58.4773	58.9461			8.1522	52.7673	46.5151			8.1522	29.1056	14.4208	97.51			8.1522	67.402	38.6651	32.568	40.379			8.1522	17.4576	73.083	17.3559	15.147			8.1522	24.6614	28.5755	19.5638			8.1522	15.6935	41.8918
		8.1972	28.187	35.207	79.5415	17.7006			8.1972	29.5532	257.799	57.5068	59.2067			8.1972	54.2426	45.2715			8.1972	28.8621	12.9397	93.045			8.1972	64.252	37.7611	34.503	42.994			8.1972	16.945	69.011	18.7658	17.4936			8.1972	27.0922	25.666	16.0787			8.1972	14.7065	40.7733
		8.2423	28.35	37.2706	78.2446	15.2966			8.2423	27.9575	245.81	56.21	63.3083			8.2423	51.9729	43.2629			8.2423	30.216	14.3257	87.849			8.2423	65.687	35.6098	34.995	45.653			8.2423	17.574	66.68	19.9607	17.7108			8.2423	24.7829	26.3006	17.553			8.2423	16.4639	36.3468
		8.2873	30.835	34.9605	72.0263	17.556			8.2873	24.7551	242.039	54.1661	66.3748			8.2873	50.8283	45.3325			8.2873	31.9694	14.8143	89.574			8.2873	68.382	34.1937	33.504	46.897			8.2873	17.9751	64.249	19.1368	17.6129			8.2873	25.3552	24.6077	16.701			8.2873	17.2581	31.4177
		8.3323	32.56	35.9669	65.9624	16.2833			8.3323	22.9317	237.647	50.2769	66.9733			8.3323	48.5913	43.3207			8.3323	31.4232	13.0324	86.703			8.3323	69.092	33.9646	34.797	48.645			8.3323	16.7614	64.746	20.3914	18.3228			8.3323	26.7096	24.0058	15.641			8.3323	15.6795	30.8722
		8.3774	37.051	32.5981	64.5684	17.542			8.3774	19.4977	232.373	58.8024	66.1618			8.3774	47.1763	43.373			8.3774	33.0759	15.0656	90.249			8.3774	69.863	32.4012	33.694	48.847			8.3774	17.5689	65.627	19.8601	17.3579			8.3774	26.8853	26.8015	12.757			8.3774	15.7021	29.2465
		8.4224	36.942	30.0581	66.1709	17.3492			8.4224	19.7008	220.876	60.7747	64.8739			8.4224	42.8057	39.4482			8.4224	33.9907	14.6805	86.564			8.4224	72.398	33.1837	36.524	51.347			8.4224	19.3635	65.079	21.1552	18.3567			8.4224	24.2666	26.8005	14.135			8.4224	15.9464	30.9406
		8.4675	38.191	25.2914	64.5093	15.0688			8.4675	20.7261	212.384	60.6285	62.8221			8.4675	38.4886	36.8028			8.4675	34.5581	16.2998	85.288			8.4675	71.004	34.3197	36.79	52.461			8.4675	19.0247	66.298	22.5186	17.1051			8.4675	25.5864	27.2817	13.645			8.4675	15.1022	33.1667
		8.5125	42.256	22.8259	68.4115	16.6636			8.5125	20.0955	211.38	60.5287	57.1675			8.5125	39.9412	40.1097			8.5125	36.6175	18.918	87.413			8.5125	67.571	34.7588	38.374	51.066			8.5125	19.4299	67.431	21.9301	15.4311			8.5125	24.9755	27.0399	15.4418			8.5125	15.4804	30.7554
		8.5575	42.014	21.6211	70.105	15.9736			8.5575	16.9923	205.571	61.1498	58.3416			8.5575	36.9656	38.3144			8.5575	36.8295	22.8955	83.709			8.5575	63.51	34.6215	37.7	53.256			8.5575	21.5826	70.355	22.4741	17.0816			8.5575	25.2221	27.3146	15.0607			8.5575	13.5313	34.8579
		8.6026	42.549	20.795	72.6096	16.8438			8.6026	16.465	202.651	61.2147	54.7483			8.6026	34.4444	38.6219			8.6026	37.7912	24.1792	82.432			8.6026	61.409	37.3328	36.833	52.611			8.6026	21.5869	69.078	21.9682	14.7321			8.6026	28.0471	27.0439	15.9572			8.6026	15.9214	36.5955
		8.6476	44.268	20.7709	71.9396	17.0119			8.6476	17.6981	199.303	65.0737	52.412			8.6476	35.5388	36.0726			8.6476	38.4515	23.3166	75.742			8.6476	60.063	40.3079	35.671	49.971			8.6476	24.2004	71.657	22.5596	15.6367			8.6476	22.9594	26.887	15.4442			8.6476	14.6082	34.7848
		8.6927	42.505	20.7215	70.5608	14.4154			8.6927	18.2762	195.762	62.216	50.5282			8.6927	34.5152	37.9214			8.6927	39.8287	22.2154	71.154			8.6927	59.102	46.1137	32.831	50.644			8.6927	26.3099	76.168	23.3466	14.9478			8.6927	25.583	25.7968	14.8357			8.6927	14.6925	39.4732
		8.7377	44.891	22.6876	65.4661	15.2579			8.7377	17.4362	197.853	60.5475	46.1217			8.7377	33.0613	37.554			8.7377	40.1348	22.573	68.346			8.7377	60.382	48.868	30.55	48.65			8.7377	26.3838	79.075	23.2725	16.8538			8.7377	24.4541	27.8842	11.8513			8.7377	14.9047	43.6609
		8.7827	42.955	23.8798	59.4464	16.338			8.7827	18.0857	200.531	60.4422	45.8723			8.7827	33.8817	34.7802			8.7827	39.8373	24.5432	65.085			8.7827	58.646	53.2338	28.373	46.487			8.7827	25.7493	79.438	23.0772	17.3632			8.7827	25.5616	27.9072	13.2529			8.7827	15.4434	43.7856
		8.8278	46.307	22.6068	55.3004	15.6543			8.8278	16.1794	192.829	51.9699	45.8866			8.8278	33.6997	35.7984			8.8278	37.6758	25.576	58.024			8.8278	58.417	56.6564	29.652	48.956			8.8278	26.1651	78.9	21.7368	15.5918			8.8278	25.5763	26.6487	13.1183			8.8278	18.9292	44.0232
		8.8728	45.448	22.0045	52.12	17.6668			8.8728	15.6026	197.365	45.8241	45.2188			8.8728	31.7079	40.2466			8.8728	37.3791	25.9233	52.609			8.8728	60.314	58.1083	30.359	44.602			8.8728	27.268	79.929	20.8556	14.7721			8.8728	25.4935	26.6171	17.0756			8.8728	20.9998	44.029
		8.9179	44.827	22.9765	51.9978	14.6085			8.9179	18.425	194.904	45.2227	46.3933			8.9179	32.482	42.3786			8.9179	36.2399	30.2335	52.856			8.9179	56.591	56.4635	37.255	43.676			8.9179	27.812	83.207	23.828				8.9179	28.3553	27.2803	15.546			8.9179	25.8125	45.0382
		8.9629	42.609	19.733	48.7247	13.904			8.9629	18.4384	186.24	39.9687	49.3646			8.9629	34.6546	42.9292			8.9629	35.1206	29.1865	51.124			8.9629	52.787	55.2559	43.251	43.514			8.9629	27.169	84.011	22.9091				8.9629	24.7099	27.3009	18.4339			8.9629	26.4251	45.7464
		9.0079	39.239	19.8981	46.5653	15.5912			9.0079	19.4163	185.808	37.8054	51.8932			9.0079	38.239	44.425			9.0079	33.2597	28.3128	50.823			9.0079	46.408	50.9417	44.701	40.851			9.0079	28.001	86.285	22.1385				9.0079	24.4765	27.9054	16.8339			9.0079	31.4192	44.9143
		9.053	36.696	18.8397	44.023	16.2325			9.053	18.5783	177.481	41.073	52.6696			9.053	44.5157	48.6835			9.053	32.4149	27.1447	47.737			9.053	41.035	47.9345	49.494	38.616			9.053	27.0997	86.547	21.5007				9.053	21.4308	29.6995	14.1769			9.053	31.6234	44.0045
		9.098	32.613	19.6752	41.8808	16.9475			9.098	17.1032	185.187	40.9469	51.7531			9.098	51.4313	47.1489			9.098	35.1873	21.3172	44.986			9.098	43.07	44.9999	47.169	36.424			9.098	25.1054	85.562	20.7261				9.098	23.3568	29.8686	14.1601			9.098	31.0594	42.8515
		9.1431	30.878	21.3127	34.6106	14.8824			9.1431	17.027	188.025	41.8934	53.9263			9.1431	57.0161	44.181			9.1431	36.1472	20.2132	42.197			9.1431	39.99	43.7866	46.236	36.389			9.1431	25.6696	84.32	20.4628				9.1431	25.3907	29.1966	18.3728			9.1431	28.1642	40.5726
		9.1881	32.738	20.2297	37.978	15.6087			9.1881	17.872	186.17	45.1927	54.7614			9.1881	60.4208	42.8351			9.1881	34.8476	17.3703	40.798			9.1881	39.494	41.6782	42.443	35.546			9.1881	24.8904	83.608	19.578				9.1881	25.2313	29.4365	19.429			9.1881	26.8275	43.8628
		9.2331	33.897	20.2152	36.2304	15.7069			9.2331	17.4976	187.674	46.3659	51.592			9.2331	61.8184	42.3042			9.2331	33.7	14.3972	39.496			9.2331	39	40.8685	38.035	34.747			9.2331	26.0896	79.013	20.2064				9.2331	28.4491	30.8317	22.6133			9.2331	24.1986	44.0778
		9.2782	33.988	21.54	35.9125	16.6038			9.2782	17.3744	186.733	44.7261	50.2651			9.2782	60.8175	39.1378			9.2782	34.8966	15.0054	36.835			9.2782	36.039	39.0362	37.332	35.069			9.2782	25.6602	75.976	20.717				9.2782	25.4292	32.4323	23.7075			9.2782	24.695	45.1114
		9.3232	32.441	20.1353	36.7466	16.7569			9.3232	16.7508	196.86	44.9548	48.5107			9.3232	56.4411	39.6645			9.3232	33.0757	13.1477	33.476			9.3232	31.001	38.5236	37.471	36.991			9.3232	21.8189	69.812	19.4713				9.3232	27.734	32.8725	27.0336			9.3232	24.307	43.9091
		9.3683	32.873	18.8251	33.4493	17.7633			9.3683	16.4967	198.092	40.8129	46.6676			9.3683	49.128	39.1584			9.3683	34.715	14.105	31.012			9.3683	31.988	36.3658	35.623	38.489			9.3683	21.8602	67.946	20.9657				9.3683	27.0159	33.7407	28.5548			9.3683	23.6491	44.4873
		9.4133	31.255	19.2584	33.1349	16.3449			9.4133	17.1636	200.843	41.7084	47.3222			9.4133	41.7714	39.5984			9.4133	33.9096	15.1371	31.369			9.4133	30.145	35.3925	35.964	42.481			9.4133	21.2767	64.794	22.0601				9.4133	24.3709	36.157	25.8289			9.4133	21.2309	46.2672
		9.4583	33.185	17.1523	32.6889	17.03			9.4583	15.8471	206.491	38.2951	47.0602			9.4583	41.2415	38.551			9.4583	33.3578	14.538	30.437			9.4583	33.644	40.3578	37.79	43.625			9.4583	24.7778	64.239	22.7042				9.4583	25.2149	38.1266	24.0716			9.4583	20.2579	44.0902
		9.5034	28.48	17.619	33.3378	17.509			9.5034	15.3243	210.153	35.1734	47.9033			9.5034	34.8157	40.2803			9.5034	32.8084	16.0569	29.062			9.5034	31.171	38.8592	42.175	43.692			9.5034	21.9332	57.421	21.2308				9.5034	25.8203	40.5946	23.9498			9.5034	19.4615	42.347
		9.5484	27.013	18.5612	31.0601	18.122			9.5484	13.7735	211.343	34.7059	47.0759			9.5484	31.2298	41.1887			9.5484	30.587	15.8223	27.426			9.5484	33.674	41.3954	43.741	41.845			9.5484	20.4111	57.458	19.7164				9.5484	26.4944	41.7073	22.1755			9.5484	19.0163	36.6961
		9.5935	28.307	18.5357	31.4314	17.3223			9.5935	14.292	208.022	32.038	50.2479			9.5935	28.347	41.3285			9.5935	32.6936	15.4786	25.914			9.5935	37.617	41.4058	42.303	41.268			9.5935	23.5524	55.184	23.0617				9.5935	26.4454	41.3593	17.9865			9.5935	16.7882	38.5015
		9.6385	31.526	18.1564	29.9603	18.9122			9.6385	14.541	211.632	35.7392	52.8663			9.6385	30.1693	40.7911			9.6385	33.9067	16.4896	23.979			9.6385	37.884	45.7925	42.138	41.515			9.6385	22.4953	51.341	24.4747				9.6385	26.3643	41.3158	17.4674			9.6385	16.7384	39.7017
		9.6835	30.84	16.9779	28.8515	18.5847			9.6835	13.596	208.016	37.308	56.7623			9.6835	31.4957	37.9164			9.6835	35.1682	16.4249	26.117			9.6835	42.111	43.9886	40.765	39.048			9.6835	20.9241	47.602	22.9363				9.6835	26.0882	37.5609	15.7167			9.6835	16.8191	40.8562
		9.7286	29.55	18.4219	27.9882	17.9543			9.7286	16.3097	204.572	39.9839	54.6172			9.7286	29.0274	34.9847			9.7286	32.9882	17.2172	25.126			9.7286	44.208	43.3942	44.496	37.981			9.7286	19.8639	45.123	22.642				9.7286	23.7916	39.2853	16.9277			9.7286	17.5392	44.2018
		9.7736	29.16	18.3778	25.3645	15.6369			9.7736	16.8446	208.029	42.972	53.8699			9.7736	29.3751	34.542			9.7736	34.3024	14.6792				9.7736	43.276	40.9412	45.45	35.851			9.7736	21.624	44.066	21.4428				9.7736	23.1812	37.8206	16.3509			9.7736	18.8073	47.8692
		9.8187	30.943	17.9717	22.7519	16.802			9.8187	16.0249	206.965	46.6193	52.3287			9.8187	28.637	35.1134			9.8187	33.5906	14.2157				9.8187	41.887	41.1153	44.631	35.757			9.8187	20.7134	42.675	23.1515				9.8187	26.9637	37.8827	19.0513			9.8187	18.306	48.8426
		9.8637	30.588	17.4329	26.8201	16.6839			9.8637	14.1553	202.808	53.6027	49.7752			9.8637	27.4224	34.6239			9.8637	33.9497	15.6832				9.8637	45.625	38.1108	43.294	38.491			9.8637	21.1164	41.009	24.5306				9.8637	25.5681	38.3127	20.1373			9.8637	16.5629	49.548
		9.9087	35.28	16.956	26.8759	17.7802			9.9087	14.2314	203.395	52.3101	49.5605			9.9087	25.58	30.8448			9.9087	32.9841	13.7614				9.9087	42.567	39.1101	42.966	35.607			9.9087	20.5361	42.453	22.8228				9.9087	30.4135	36.5108	19.9214			9.9087	18.9778	49.0489
		9.9538	39.608	17.4893	26.5056	16.5529			9.9538	16.6927	207.741	52.38	47.2602			9.9538	22.3391	32.9408			9.9538	33.1663	13.5675				9.9538	44.144	37.9342	42.239	36.09			9.9538	20.8005	43.64	23.9863				9.9538	30.6729	35.7231	20.7542			9.9538	17.0706	46.5976
		9.9988	47.705	19.4721	28.8857	15.3273			9.9988	18.7304	208.905	59.5419	46.6692			9.9988	21.8563	29.7395			9.9988	35.711	14.9174				9.9988	47.759	36.2764	40.131	35.86			9.9988	19.2149	43.057	22.4474				9.9988	26.31	34.3604	22.3856			9.9988	16.5516	43.7339
	Soma	10.0438	55.595	20.6896	30.5983	15.4853		Soma	10.0438	17.3771	217.819	58.6413	44.9417		Soma	10.0438	20.9037	27.8628		Soma	10.0438	38.0991	14.7975			Soma	10.0438	48.86	35.5839	39.866	33.446		Soma	10.0438	17.9705	42.166	22.0015			Soma	10.0438	26.0262	31.9589	21.4135		Soma	10.0438	17.6007	41.6577
		10.0889	58.252	21.0761	33.3672	16.2668			10.0889	18.5876	211.303	59.6974	46.1238			10.0889	21.9096	30.9551			10.0889	36.6006	14.5338				10.0889	52.588	33.06	37.033	36.83			10.0889	18.4349	41.521	24.4665				10.0889	28.6601	29.2088	19.4618			10.0889	15.8454	37.9596
		10.1339	60.863	19.6627	34.7061	18.1836			10.1339	18.8668	211.143	60.2582	46.5434			10.1339	20.6306	30.9345			10.1339	36.0138	15.2175				10.1339	55.483	31.8445	34.563	37.375			10.1339	19.3396	42.526	23.5683				10.1339	26.6503	30.1416	18.0001			10.1339	13.4839	39.319
		10.179	66.018	20.3092	41.6355	16.9934			10.179	19.4057	210.858	59.1245	48.4371			10.179	19.9599	32.3217			10.179	35.1387	13.3961				10.179	54.61	28.0179	31.154	39.447			10.179	20.099	43.495	23.3722				10.179	27.1256	29.8919	15.7683			10.179	14.3974	37.5078
		10.224	72.458	20.9376	41.6018	17.471			10.224	19.2135	211.181	62.4951	51.9868			10.224	19.7318	31.4781			10.224	33.2849	13.3547				10.224	52.434	25.1983	31.165	40.842			10.224	20.8529	41.863	24.4106				10.224	27.8991	28.1859	14.7968			10.224	17.5706	40.1255
		10.269	82.818	20.6844	47.5076	17.7605			10.269	18.8792	210.035	65.0674	54.7116			10.269	22.1427	32.2474			10.269	33.7589	14.1445				10.269	51.476	24.2238	28.322	40.611			10.269	18.9525	45.223	25.7905				10.269	25.7321	30.9425	15.4724			10.269	16.8597	42.9884
		10.3141	94.131	21.8827	50.2128	16.5998			10.3141	21.2353	211.595	65.0843	58.8603			10.3141	19.5673	31.2507			10.3141	33.3312	15.0179				10.3141	47.55	28.1884	27.742	41.139			10.3141	20.744	45.986	25.3046				10.3141	26.6897	30.5276	14.8945			10.3141	18.4888	41.5721
		10.3591	107.656	19.1875	52.0552	15.8258			10.3591	20.9325	212.243	63.6904	62.2949			10.3591	19.2559	31.6859			10.3591	34.3521	12.8992				10.3591	44.96	28.9626	26.961	40.123			10.3591	21.3506	46.596	23.5058				10.3591	28.024	29.3223	15.2578			10.3591	19.6924	43.2408
		10.4042	115.595	19.0154	53.0531	18.2285			10.4042	21.5877	211.222	67.3354	63.0198			10.4042	18.7747	34.7775			10.4042	36.5315	12.3286				10.4042	45.622	31.0205	25.165	40.591			10.4042	19.749	47.588	22.6472				10.4042	29.6893	27.5405	16.1049			10.4042	20.6988	41.2054
		10.4492	114.821	20.2238	54.6115	18.3808			10.4492	20.8903	211.038	67.016	64.6868			10.4492	18.406	32.6573			10.4492	36.0446	12.5505				10.4492	42.776	31.6472	20.902	38.598			10.4492	19.9188	50.417	23.7102				10.4492	27.9116	28.3207	16.5171			10.4492	20.1165	39.098
		10.4942	108.955	19.2337	52.6165	19.1762			10.4942	21.1622	216.681	70.0788	60.5313			10.4942	19.5989	34.2452			10.4942	36.3833	14.1256				10.4942	39.511	31.3206	23.858	35.189			10.4942	20.3436	51.682	23.1113				10.4942	26.1951	27.7167	15.3488			10.4942	17.5362	41.4477
		10.5393	96.327	19.0783	52.2217	19.958			10.5393	24.9283	222.183	66.3037	61.5095			10.5393	18.8235	36.1878			10.5393	35.3285	13.6173				10.5393	37.948	33.7827	23.966	32.553			10.5393	22.5653	52.194	21.0549				10.5393	27.6744	29.8956	16.8994			10.5393	19.8722	39.771
		10.5843	81.05	19.6275	49.3077	18.9114			10.5843	26.0758	229.13	68.668	59.4536			10.5843	19.8405	36.3577			10.5843	37.2802	13.6914				10.5843	37.267	32.6747	22.927	30.432			10.5843	22.4787	52.06	19.5623				10.5843	28.0085	31.136	15.1065			10.5843	19.8528	42.0107
		10.6294	65.808	18.4831	47.1096	15.0272			10.6294	25.7732	229.553	69.103	54.5487			10.6294	20.742	35.9525			10.6294	36.133	13.6226				10.6294	35.403	31.8972	23.101	27.514			10.6294	20.5993	53.512	19.7172				10.6294	26.0559	30.9601	15.3878			10.6294	19.2791	42.9587
		10.6744	53.415	19.9795	43.713	16.1953			10.6744	24.7256	231.321	70.1818	53.0054			10.6744	21.2426	35.3645			10.6744	36.149	11.8912				10.6744	30.834	33.5986	20.998	27.242			10.6744	18.8561	57.265	18.9736				10.6744	27.5604	33.5316	17.2211			10.6744	21.6567	44.6427
		10.7194	48.401	19.8	42.7594	19.4292			10.7194	24.9778	225.976	70.3332	53.9879			10.7194	21.8358	34.803			10.7194	37.115	13.937				10.7194	29.056	31.3161	22.963	27.349			10.7194	18.7663	56.474	19.3344				10.7194	27.5223	33.5281	18.9209			10.7194	24.1315	49.1319
		10.7645	43.796	20.3	40.1092	18.0977			10.7645	24.9487	216.121	70.3716	53.6354			10.7645	20.6906	33.6437			10.7645	38.7902	13.0756				10.7645	26.281	31.6623	22.974	25.452			10.7645	19.7192	57.133	19.1209				10.7645	26.3635	31.3868	17.005			10.7645	24.7425	48.7238
		10.8095	40.334	18.8882	40.1928	15.725			10.8095	23.4764	212.325	69.6832	50.9201			10.8095	21.2023	32.5882			10.8095	38.5334	13.6553				10.8095	24.845	29.7392	20.11	25.058			10.8095	20.6427	60.516	17.5274				10.8095	26.9303	27.4062	17.8332			10.8095	24.7156	50.2726
		10.8546	37.466	19.5426	39.8525	17.7283			10.8546	24.7265	204.51	67.7883	49.8846			10.8546	19.9633	32.7347			10.8546	40.1888	13.3135				10.8546	22.109	28.1113	22.484	23.866			10.8546	19.5181	58.425	20.6479				10.8546	28.2194	27.7447	18.0894			10.8546	28.1481	51.4852
		10.8996	33.654	18.4182	37.402	17.988			10.8996	26.5765	206.244	65.4278	47.7293			10.8996	23.445	31.7458			10.8996	41.0464	15.5309				10.8996	18.344	28.9664	21.346	25.057			10.8996	17.5183	58.797	18.7945				10.8996	26.2628	25.0981	17.4847			10.8996	31.1024	52.3783
		10.9446	30.122	18.4618	38.0695	17.198			10.9446	23.9754	199.078	62.3158	44.885			10.9446	22.2371	33.417			10.9446	41.4916	14.8608				10.9446	17.783	29.5336	20.636	25.53			10.9446	19.537	57.791	20.7008				10.9446	26.5853	23.3358	17.631			10.9446	34.6756	52.2151
		10.9897	29.491	18.8859	38.7105	17.9092			10.9897	24.6409	195.645	59.6889	39.6236			10.9897	22.7792	31.6113			10.9897	42.6627	15.6977				10.9897	16.158	30.6188	22.346	26.277			10.9897	19.7928	57.749	17.7296				10.9897	26.6057	25.1888	16.9732			10.9897	36.6751	52.5866
		11.0347	26.301	17.7225	36.8825	17.8493			11.0347	25.6597	186.875	57.0769	38.767			11.0347	26.7209	34.0871			11.0347	44.3275	14.9893				11.0347	17.203	32.2567	21.936	29.862			11.0347	18.7333	58.65	17.8494				11.0347	26.2724	23.0781	16.1146			11.0347	38.653	48.1443
		11.0798	26.439	16.1842	35.8824	17.1208			11.0798	26.0479	182.987	54.0742	38.4301			11.0798	24.6516	36.518			11.0798	46.8469	15.3523				11.0798	12.864	34.7967	22.996	30.392			11.0798	19.9618	58.096	18.7696				11.0798	26.7939	22.8806	15.1602			11.0798	39.1313	48.3874
		11.1248	23.859	17.5604	34.03	18.1839			11.1248	22.9978	182.421	50.4356	35.2899			11.1248	24.5018	37.7967			11.1248	45.7811	14.709				11.1248	13.221	37.2068	22.713	30.282			11.1248	18.1304	55.075	17.7919				11.1248	27.4821	22.1942	15.7663			11.1248	37.5742	45.7961
		11.1698	23.494	18.4572	32.6841	20.8887			11.1698	23.3269	176.883	49.416	35.5228			11.1698	23.3058	38.3891			11.1698	45.2283	16.0995				11.1698	13.61	36.5685	23.719	29.919			11.1698	15.5673	55.412	15.3149				11.1698	27.2645	21.6328	17.5891			11.1698	37.5337	48.8735
		11.2149	23.889	15.5425	32.6754	18.4216			11.2149	25.254	173.44	47.7908	34.6772			11.2149	22.877	37.3026			11.2149	46.6636	15.399				11.2149	16.455	39.1656	24.343	26.571			11.2149	17.0455	56.259	15.5635				11.2149	25.4419	20.6546	15.7059			11.2149	35.1045	50.1317
		11.2599	20.784	16.0807	32.2184	19.6852			11.2599	24.4899	167.295	45.1494	33.5923			11.2599	23.2154	38.5559			11.2599	47.2174	14.7442				11.2599	15.33	42.7663	23.521	25.526			11.2599	17.776	54.875	16.2943				11.2599	26.1261	22.4256	16.4137			11.2599	32.279	48.3527
		11.305	21.456	15.5149	31.7686	18.559			11.305	23.5999	163.233	43.1372	33.4982			11.305	22.8058	39.1171			11.305	49.5867	14.2835				11.305	15.501	47.2537	22.963	24.438			11.305	20.362	53.188	15.4067				11.305	27.5692	21.284	15.1523			11.305	26.3986	50.2674
		11.35	21.671	14.5239	30.5245	19.0982			11.35	24.2306	163.284	40.9018	34.3853			11.35	20.1631	35.5875			11.35	49.1846	16.1133				11.35	15.767	51.7189	23.19	22.8			11.35	19.4174	55.038	15.163				11.35	23.1634	23.7946	15.8694			11.35	25.7932	51.7803
		11.395	20.252	16.1375	29.323	17.1063			11.395	23.6228	160.936	40.6693	31.8764			11.395	21.116	34.1292			11.395	43.2774	16.5093				11.395	16.466	52.096	23.143	22.952			11.395	17.2682	56.238	14.2579				11.395	26.1267	22.3347	17.9046			11.395	27.6472	50.8337
		11.4401	19.111	13.5186	31.3015	18.1405			11.4401	23.1731	158.982	45.4022	32.8617			11.4401	22.0823	33.4556			11.4401	40.7222	16.5184				11.4401	15.299	57.8498	24.961	25.908			11.4401	18.481	54.68	13.8887				11.4401	25.5979	23.6692	17.2436			11.4401	25.1374	51.5782
		11.4851	18.39	12.3509	28.5373	21.4258			11.4851	22.6865	157.38	47.4135	32.557			11.4851	22.2549	33.3986			11.4851	40.8882	15.457				11.4851	14.738	58.606	28.069	26.446			11.4851	18.5236	58.149	14.2202				11.4851	29.9023	24.9472	17.0463			11.4851	25.4489	50.0706
		11.5302	18.689	13.5755	28.8013	20.666			11.5302	22.9198	158.641	49.9422	36.0001			11.5302	21.8891	32.0899			11.5302	37.8376	17.7897				11.5302	16.038	58.7184	28.698	30.034			11.5302	17.0762	57.774	13.2758				11.5302	28.8697	25.8934	16.6362			11.5302	26.1155	45.8952
		11.5752	16.584	12.6698	30.0469	20.008			11.5752	22.5893	154.025	51.7545	41.348			11.5752	21.605	35.5079			11.5752	37.3381	17.0428				11.5752	17.029	58.0257	31.233	29.947			11.5752	15.1034	54.943	13.8528				11.5752	29.5676	25.5001	16.04			11.5752	26.1921	42.0437
		11.6202	17.695	12.4279	29.1219	18.1977			11.6202	21.3227	154.547	51.2775	48.1264			11.6202	21.0931	34.992			11.6202	32.1735	16.946				11.6202	16.365	60.2329	34.283	28.523			11.6202	17.8195	54.815	15.4777				11.6202	28.1211	24.8405	16.3754			11.6202	22.1308	42.1796
		11.6653	15.465	11.4384	25.7784	19.5625			11.6653	21.2115	154.839	50.9604	53.7641			11.6653	20.2303	37.1984			11.6653	32.6178	16.9354				11.6653	15.429	61.4468	31.314	28.479			11.6653	18.6059	53.728	14.6595				11.6653	29.0739	27.9038	16.0491			11.6653	21.6947	42.3765
		11.7103	13.898	12.6488	23.4173	20.9531			11.7103	21.025	150.601	53.9448	59.034			11.7103	19.3249	40.1834			11.7103	30.3884	20.8424				11.7103	14.367	63.0546	32.331	27.811			11.7103	16.2119	49.087	15.7046				11.7103	26.8949	29.3395	15.4585			11.7103	19.9479	38.922
		11.7554	14.056	11.3693	22.8048	21.8862			11.7554	20.745	148.216	52.5582	61.6565			11.7554	20.0595	41.0077			11.7554	31.3025	21.4742				11.7554	14.452	61.8503	34.132	25.309			11.7554	16.5765	49.413	14.8092				11.7554	29.7376	29.5431	16.7389			11.7554	17.9057	40.276
		11.8004	11.546	15.037	20.511	19.8867			11.8004	20.5811	146.206	55.6145	60.9916			11.8004	20.531	42.5109			11.8004	29.076	21.654				11.8004	14.823	61.0158	33.641	25.312			11.8004	17.3294	47.159	16.0147				11.8004	31.3461	28.8005	18.9614			11.8004	17.2215	43.1176
		11.8454	12.728	14.9411	22.0916	18.7758			11.8454	20.2019	147.13	61.0867	59.6015			11.8454	20.2118	41.7402			11.8454	28.8148	22.0468				11.8454	12.949	58.1882	34.555	23.695			11.8454	16.8698	45.004	17.3314				11.8454	30.2653	27.3906	17.0194			11.8454	19.1	37.742
		11.8905	12.358	16.4387	21.479	19.1494			11.8905	21.4631	141.669	62.1058	52.2277			11.8905	20.4814	45.2733			11.8905	29.9906	22.5717				11.8905		56.776	34.909	24.631			11.8905	16.7116	45.657	16.5343				11.8905	26.183	28.1489	18.1677			11.8905	20.9964	36.0204
		11.9355	14.457	15.0041	23.6236	19.3411			11.9355	20.4286	148.358	62.8152	47.6916			11.9355	18.0434	43.0179			11.9355	29.0741	21.4671				11.9355		50.2739	36.028	26.077			11.9355	16.5067	46.334	18.851				11.9355	25.4773	27.7744	19.1016			11.9355	19.6765	32.564
		11.9806	13.379	13.8466	22.6982	19.6895			11.9806	17.7001	153.479	62.3195	40.2424			11.9806	19.0963	40.6828			11.9806	27.1009	21.4552				11.9806		48.3247	36.075	26.879			11.9806	17.1679	43.204	17.6249				11.9806	27.8327	27.0067	18.0042			11.9806	20.5617	30.1162
		12.0256	13.277	14.9953	22.2296	18.2333			12.0256	19.6184	146.743	64.2989	38.2882			12.0256	21.5784	41.2773			12.0256	25.731	23.2199				12.0256		47.311	35.219	25.845			12.0256	20.7227	42.871	15.8327				12.0256	27.4083	25.2353	17.9987			12.0256	20.1269	30.8299
		12.0706	12.459	13.841	24.1818	17.6322			12.0706	19.526	141.084	63.9195	31.7769			12.0706	21.573	40.9565			12.0706	25.4861	21.8531				12.0706		50.1539	36.262	26.97			12.0706	19.1374	44.984	16.7828				12.0706	28.2218	28.2445	17.5888			12.0706	20.4865	28.6709
		12.1157	12.852	14.2542	22.1768	18.4331			12.1157	20.0957	139.841	60.9957	31.4285			12.1157	19.1531	40.3657			12.1157	23.2257	22.0689				12.1157		54.1836	33.636	29.771			12.1157	18.5627	42.6	16.9734				12.1157	28.0789	27.6842	17.7078			12.1157	20.5657	27.5837
		12.1607	12.656	15.0193	22.8231	19.2048			12.1607	19.713	132.553	62.6528	31.7618			12.1607	20.5398	50.9238			12.1607	22.3865	20.9944				12.1607		54.982	34.212	30.6			12.1607	18.7528	40.331	15.4522				12.1607	26.4072	28.6591	19.0578			12.1607	19.6148	30.809
		12.2058	12.311	15.9204	22.8444	19.9674			12.2058	21.3808	129.871	59.8776	30.0554			12.2058	20.7458	45.092			12.2058	19.9681	22.6016				12.2058		60.8447	33.333	35.258			12.2058	18.9413	39.793	16.0885				12.2058	25.6298	27.4816	19.7011			12.2058	20.3712	34.1677
		12.2508	11.725	15.6412	24.5789	18.3358			12.2508	20.626	125.293	55.7662	30.7658			12.2508	20.249	47.419			12.2508	20.3464	21.9427				12.2508		62.8088	37.258	40.962			12.2508	19.427	42.705	16.2076				12.2508	29.4302	28.5595	22.453			12.2508	22.7235	37.7231
		12.2958	12.011	14.4415	24.1423	19.5995			12.2958	23.5476	128.495	56.8927	28.4973			12.2958	19.5384	45.1908			12.2958	18.9791	22.0942				12.2958		54.6573	39.096	45.163			12.2958	17.8513	43.027	13.6458				12.2958	28.5604	28.3461	23.0924			12.2958	21.9453	46.022
		12.3409	11.327	14.7659	28.2328	19.9234			12.3409	20.6711	126.786	55.4729	28.7617			12.3409	20.9783	47.8125			12.3409	17.7406	22.7892				12.3409		52.2885	37.38	47.442			12.3409	20.0823	44.618	14.9713				12.3409	31.5406	29.6806	23.5261			12.3409	23.2854	47.4051
		12.3859	12.18	13.933	26.7513	20.1492			12.3859	23.2201	123.114	57.9163	28.4631			12.3859	20.7029	48.8174			12.3859	18.7605	22.3972				12.3859		48.0485	39.647	53.934			12.3859	19.4393	43.782	16.733				12.3859	30.3293	30.9936	25.3586			12.3859	22.2437	52.0076
		12.431	12.636	15.4362	23.4476	17.7778			12.431	24.469	125.259	60.8349	25.9887			12.431	20.4549	45.4776			12.431	19.2918	21.032				12.431		43.7803	41.314	55.048			12.431	18.662	45.55	15.61				12.431	29.5988	30.7988	27.0805			12.431	23.4818	54.772
		12.476	13.069	13.4923	27.0827	17.1235			12.476	22.5663	121.421	61.7606	22.1784			12.476	19.714	44.7114			12.476	17.8478	23.1194				12.476		41.0084	38.342	52.469			12.476	17.0099	43.694	15.1827				12.476	30.1652	29.9602	28.6701			12.476	23.2857	59.0059
		12.521	13.278	14.4108	24.4472	17.7896			12.521	22.0457	119.776	66.3565	22.4894			12.521	20.3243	42.0819			12.521	17.4212	22.2084				12.521		41.6395	39.488	50.428			12.521	18.3833	45.852	14.2438				12.521	32.2359	28.3707	26.7672			12.521	20.8342	58.3434
		12.5661	13.157	15.4359	23.6331	19.8543			12.5661	23.0726	111.811	64.9191	21.8297			12.5661	21.3835	40.7124			12.5661	17.1113	22.136				12.5661		41.8483	39.752	42.302			12.5661	16.9854	47.673	13.8351				12.5661	28.9812	26.9053	29.5455			12.5661	21.6574	63.7193
		12.6111	13.607	14.8477	25.7469	18.2084			12.6111	23.5485	103.937	63.2484	20.7538			12.6111	20.6732	37.853			12.6111	17.9817	25.0956				12.6111		39.0749	40.543	38.589			12.6111	16.6686	47.398	14.2049				12.6111	31.3443	25.924	28.3486			12.6111	22.3201	65.5968
		12.6562	15.742	16.1278	27.8043	19.3285			12.6562	20.9231	97.958	63.8723	18.8381			12.6562	20.2976	36.3467			12.6562	16.7761	24.0686				12.6562		39.0326	42.439	33.377			12.6562	17.5291	45.67	12.7694				12.6562	31.3261	24.3	27.6218			12.6562	20.4686	64.8421
		12.7012	13.903	16.1056	28.1576	17.5116			12.7012	21.9196	85.278	62.6773	19.4115			12.7012	20.8317	33.2984			12.7012	17.4645	23.9211				12.7012		38.2975	43.438	30.993			12.7012	17.0959	43.388	14.3012				12.7012	27.0152	25.0255	26.631			12.7012	21.1792	60.384
		12.7462	13.947	14.5643	26.8906	17.6411			12.7462	19.6255	80.602	59.0851	21.1361			12.7462	19.3746	33.3341			12.7462	16.1535	24.8335				12.7462		37.4094	42.778	26.078			12.7462	17.2897	42.152	14.9639				12.7462	28.1207	22.8931	25.2769			12.7462	20.367	53.9404
		12.7913	13.981	14.3495	28.9548	14.8483			12.7913	20.8299	72.251	60.6132	20.1025			12.7913	18.65	32.0415			12.7913	17.6398	22.6435				12.7913		36.5413	42.55	23.78			12.7913	17.191	43.828	15.7087				12.7913	29.6711	21.2699	23.9674			12.7913	20.481	51.3132
		12.8363	15.615	15.3525	27.7816	17.9679			12.8363	21.346	70.239	56.8356	20.2979			12.8363	20.1726	32.2969			12.8363	16.2678	23.2072				12.8363		36.2087	37.371	27.047			12.8363	17.3704	41.841	15.6698				12.8363	30.0372	20.941	25.0861			12.8363	20.2066	45.4689
		12.8813	16.136	15.9276	26.4972	17.5499			12.8813	20.009	66.488	57.9276	19.5658			12.8813	21.656	30.6409			12.8813	17.4457	24.3423				12.8813		33.8509	35.833	30.619			12.8813	18.3829	41.551	16.6977				12.8813	29.7124	22.159	23.0714			12.8813	20.2213	39.6801
		12.9264	14.802	15.6632	25.0867	17.2992			12.9264	20.6878	60.525	56.9265	20.3895			12.9264	23.3199	27.3287			12.9264	17.7207	22.6894				12.9264		36.0185	38.664	30.158			12.9264	21.6773	38.225	17.225				12.9264	29.2609	22.2782	23.7455			12.9264	22.4324	38.6367
		12.9714	17.593	15.306	22.5901	16.3517			12.9714	24.6305	57.855	54.509	19.1154			12.9714	20.5837	27.4938			12.9714	20.1095	23.5				12.9714		34.5309	34.671	26.04			12.9714	17.3088	39.704	18.3232				12.9714	28.8125	20.4793	23.625			12.9714	21.0896	34.5474
		13.0165	18.808	16.0553	23.2828	15.2132			13.0165	25.1248	54.147	53.9947	21.4231			13.0165	21.1504	28.1699			13.0165	18.5313	21.4031				13.0165		36.2785	35.096	24.768			13.0165	17.9723	37.446	20.0009				13.0165	30.4099	19.5042	23.7934			13.0165	20.7714	34.5229
		13.0615	15.738	16.1907	22.4297	16.1263			13.0615	22.0546	51.716	52.7429	18.9686			13.0615	21.713	28.0099			13.0615	17.7391	21.1056				13.0615		37.712	33.3	23.392			13.0615	19.3799	37.023	20.1862				13.0615	30.0952	17.2904	22.8123			13.0615	20.7323	35.9265
		13.1065	15.784	16.8691	23.6488	16.6031			13.1065	22.1928	52.288	54.5891	19.1819			13.1065	22.0952	28.9752			13.1065	19.3676	18.5122				13.1065		37.0119	35.239	21.447			13.1065	18.2585	38.495	19.0806				13.1065	30.1555	18.8995	21.1801			13.1065	19.8627	39.2741
		13.1516	14.415	17.5977	25.2552	18.1946			13.1516	21.5304	53.932	56.8772	19.7446			13.1516	20.8997	27.3892			13.1516	18.9802	20.1483				13.1516		39.2258	35.228	21.199			13.1516	18.8001	37.719	20.8592				13.1516	31.4923	17.2556	20.6586			13.1516	18.6737	48.5904
		13.1966	15.846	17.7427	24.9442	15.9738			13.1966	23.881	47.689	57.1793	20.0946			13.1966	23.9158	28.4462			13.1966	19.7703	15.3502				13.1966		40.7083	38.882	23.261			13.1966	23.3089	38.04	20.7916				13.1966	30.8625	17.2618	19.4074			13.1966	17.9123	52.7296
		13.2417	18.804	18.3452	26.7622	17.0401			13.2417	22.7351	45.301	54.7724	17.904			13.2417	26.3273	26.5628			13.2417	20.6014	13.7682				13.2417		39.9388	37.252	20.647			13.2417	22.3854	34.455	19.805				13.2417	31.1942	16.9732	19.7189			13.2417	15.442	54.4636
		13.2867	18.501	17.3692	26.4432	17.2094			13.2867	23.6949	46.26	53.5446	22.1557			13.2867	30.0553	26.5323			13.2867	20.0272	10.0554				13.2867		41.3751	37.567	19.002			13.2867	19.4611	38.352	21.5844				13.2867	37.8807	17.8594	18.7223			13.2867	16.0909	55.0748
		13.3317	18.893	19.3553	29.4313	15.9936			13.3317	23.0177	47.081	54.445	21.074			13.3317	32.6563	27.1854			13.3317	20.5345	10.1528				13.3317		41.8514	35.818	19.69			13.3317	20.3691	37.31	22.357				13.3317	31.8152	16.9768	18.7985			13.3317	17.2862	53.6729
		13.3768	15.852	17.7114	28.8554	15.8832			13.3768	22.8557	46.432	54.0092	22.6006			13.3768	33.107	25.8065			13.3768	20.1573	11.2974				13.3768		40.4835	34.223	19.146			13.3768	21.7961	34.21	20.7825				13.3768	30.9329	16.7409	18.5929			13.3768	16.9021	51.3937
		13.4218	15.441	20.008	27.4792	15.6422			13.4218	22.8679	43.211	54.0622	22.1484			13.4218	32.9611	26.7119			13.4218	22.0586	11.0282				13.4218		40.3225	28.95	18.085			13.4218	21.9093	34.766	20.0869				13.4218	31.2512	17.9463	19.3876			13.4218	16.9097	53.1765
		13.4669	15.43	19.9113	28.7059	15.4205			13.4669	20.5324	44.639	51.3361	23.9057			13.4669	34.136	25.4018			13.4669	22.1166	10.9887				13.4669		37.6678	29.729	17.868			13.4669	21.2296	34.496	21.6853				13.4669	30.4083	15.7649	20.2546			13.4669	17.6708	51.4384
		13.5119	14.563	20.736	28.5501	16.2655			13.5119	20.2342	38.935	47.9017	24.2687			13.5119	34.4323	23.778			13.5119	23.9072	9.6651				13.5119		37.6139	29.211	17.787			13.5119	18.723	35.267	21.7724				13.5119	30.7308	14.267	19.9399			13.5119	18.2218	54.6236
		13.5569	15.05	19.6786	28.5437	18.8266			13.5569	20.0405	41.571	42.471	25.4053			13.5569	32.0491	22.4992			13.5569	23.208	10.4457				13.5569		37.035	26.402	18.736			13.5569	18.9586	33.155	21.3335				13.5569	30.3242	15.6447	21.6452			13.5569	17.0379	55.5293
		13.602	15.21	21.5995	26.6566	16.4729			13.602	23.2486	44.211	40.7515	27.3918			13.602	31.1068	24.4034			13.602	23.0795	12.0062				13.602		37.6269	26.903	19.496			13.602	19.7086	32.937	22.9084				13.602	29.3745	14.6041	22.0475			13.602	18.0763	56.9527
		13.647	16.065	20.7503	24.5994	15.7381			13.647	21.2556	42.256	40.9979	23.4695			13.647	30.802	24.1524			13.647	23.9851	10.0533				13.647		35.2899	28.437	19.954			13.647	20.0708	31.948	23.1903				13.647	29.9969	14.9192	20.9046			13.647	17.839	57.9257
		13.6921	14.591	20.1187	25.0866	16.5622			13.6921	23.1445	43.211	38.7524	25.7574			13.6921	29.246	25.7231			13.6921	23.4865	10.3771				13.6921		32.8474	26.109	19.924			13.6921	21.7619	30.562	21.5882				13.6921	29.1767	15.8269	21.1434			13.6921	15.9694	57.8255
		13.7371	13.862	22.0554	25.3082	17.7532			13.7371	24.0942	40.873	38.3907	24.8306			13.7371	27.3197	26.0106			13.7371	25.5722	12.6078				13.7371		34.5103	28.156	21.611			13.7371	20.417	33.382	21.2881				13.7371	28.8487	15.1826	20.9179			13.7371	18.2711	54.0473
		13.7821	13.505	20.5053	26.5118	19.0283			13.7821	22.6673	42.804	39.661	20.7858			13.7821	26.8333	26.8942			13.7821	23.6604	10.5718				13.7821		36.4514	24.244	24.221			13.7821	21.6661	32.004	21.1383				13.7821	30.0057	16.1496	22.8326			13.7821	17.152	52.3246
		13.8272	14.506	19.4684	25.228	18.3327			13.8272	21.3612	44.661	41.419	21.2219			13.8272	28.6077	29.0514			13.8272	24.3529	10.9984				13.8272		35.4197	27.853	23.292			13.8272	21.0432	31.844	21.5608				13.8272	27.9621	15.5605	22.734			13.8272	16.1524	53.6593
		13.8722	15.761	20.0539	26.5671	18.7275			13.8722	20.8636	44.251	40.7539	18.5255			13.8722	25.5225	28.5152			13.8722	24.3577	12.0784				13.8722		33.7185	28.148	24.999			13.8722	19.539	32.412	22.4312				13.8722	25.4145	16.5063	23.0254			13.8722	17.7187	56.5695
		13.9173	13.655	21.4731	27.3424	15.7696			13.9173	21.1909	46.853	38.6513	18.4197			13.9173	23.7124	29.1164			13.9173	24.198	11.8174				13.9173		36.0574	33.277	26.148			13.9173	20.8277	31.593	23.4536				13.9173	25.4675	13.7085	23.8883			13.9173	16.2537	60.0287
		13.9623	14.11	19.9503	27.0459	16.0268			13.9623	21.9815	49.558	38.2346	18.9449			13.9623	24.8664	29.3495			13.9623	25.6601	11.7877				13.9623		34.6914	34.358	25.686			13.9623	20.8305	31.907	23.1297				13.9623	27.1506	14.9871	22.3015			13.9623	14.8285	61.0165
	PeMP	14.0073	14.049	21.758	27.4784	17.9828		PeMP	14.0073	21.4119	46.948	35.9986	21.999		PeMP	14.0073	24.4798	33.2842		PeMP	14.0073	25.2494	11.9461			PeMP	14.0073		35.3167	36.093	25.121		PeMP	14.0073	17.6538	31.931	23.6064			PeMP	14.0073	26.8039	16.0442	22.4499		PeMP	14.0073	15.6012	65.3498
		14.0524	12.694	20.8651	26.752	19.6147			14.0524	23.3178	49.696	36.3687	21.9133			14.0524	24.706	33.9008			14.0524	25.7013	12.9553				14.0524		35.4615	38.205	25.743			14.0524	17.2906	31.834	24.4622				14.0524	26.4096	16.7786	21.0127			14.0524	19.5173	66.7069
		14.0974	11.813	21.7893	25.969	18.4824			14.0974	22.94	49.022	37.5675	22.7608			14.0974	26.6426	31.2947			14.0974	27.0714	12.9398				14.0974		34.7775	34.078	24.741			14.0974	18.4788	32.03	23.3024				14.0974	26.6558	15.8146	19.3677			14.0974	18.8586	67.8338
		14.1425	12.182	19.6811	29.2649	17.4111			14.1425	21.5815	46.969	36.2047	21.7977			14.1425	27.0022	33.9325			14.1425	26.484	11.7252				14.1425		34.5443	32.252	25.237			14.1425	16.6859	32.008	21.0038				14.1425	25.2382	15.9659	20.2082			14.1425	17.9909	70.5352
		14.1875	12.513	18.0617	28.882	20.0583			14.1875	24.7316	45.34	37.2227	21.9358			14.1875	28.2368	33.5682			14.1875	26.6535	12.6293				14.1875		33.4813	32.251	23.145			14.1875	17.1543	31.029	20.8268				14.1875	24.5857	15.4185	20.4147			14.1875	18.3554	73.9848
		14.2325	16.246	20.7318	30.1168	19.9615			14.2325	22.4489	45.952	39.547	21.5275			14.2325	29.2121	31.7564			14.2325	26.8205	12.4539				14.2325		32.0733	30.395	21.989			14.2325	17.0961	30.386	22.1517				14.2325	26.4508	16.5107	21.0378			14.2325	17.8028	72.5203
		14.2776	16.769	20.1845	28.8985	20.0184			14.2776	24.2105	47.517	41.464	19.2752			14.2776	28.549	28.3246			14.2776	29.0195	13.5343				14.2776		32.2651	32.428	19.784			14.2776	17.4168	29.004	19.2146				14.2776	29.3033	17.0868	20.9901			14.2776	17.1567	70.1533
		14.3226	14.065	20.6643	29.9085	22.0963			14.3226	25.4719	48.86	41.0914	19.6066			14.3226	28.7193	26.8275			14.3226	27.9496	12.3917				14.3226		32.1494	34.222	21.303			14.3226	17.9493	29.234	18.1274				14.3226	25.0322	16.2378	19.7352			14.3226	18.7331	73.5336
		14.3677	14.191	18.8501	29.2009	21.1633			14.3677	25.5173	46.74	43.9269	20.6345			14.3677	28.4141	29.0872			14.3677	27.6668	11.994				14.3677		32.1024	33.197	21.859			14.3677	17.0904	28.183	19.9965				14.3677	23.5694	16.9425	21.4518			14.3677	19.3794	71.7855
		14.4127	14.706	19.0541	30.6365	22.824			14.4127	26.2521	45.598	43.314	21.4461			14.4127	30.3755	29.2131			14.4127	28.6466	13.3876				14.4127		29.5958	31.409	20.793			14.4127	17.7571	27.528	19.1874				14.4127	26.0663	16.1077	21.0511			14.4127	19.1273	71.0447
		14.4577	12.816	20.4456	32.6351	23.5042			14.4577	26.1035	49.585	40.4502	20.7996			14.4577	28.3492	28.7847			14.4577	29.2638	14.2399				14.4577		29.7296	33.514	19.521			14.4577	19.303	27.435	16.9055				14.4577	28.9035	16.857	21.7427			14.4577	21.7489	68.4213
		14.5028	13.777	19.438	30.5367	22.6566			14.5028	25.3243	44.619	38.679	19.6174			14.5028	30.3606	28.5337			14.5028	30.168	14.9056				14.5028		28.0934	32.14	18.779			14.5028	17.1675	27.874	17.1485				14.5028	29.1039	18.4468	21.5446			14.5028	21.3596	69.0725
		14.5478	13.811	18.4853	29.3706	21.8278			14.5478	23.2834	45.505	38.6942	20.9852			14.5478	27.1866	29.1557			14.5478	32.3261	16.0191				14.5478		34.8137	33.243	18.985			14.5478	16.662	27.545	17.4135				14.5478	30.6742	18.7442	20.3142			14.5478	21.1272	67.2466
		14.5929	13.626		28.9958	23.008			14.5929	24.9016	43.685	34.502	20.0321			14.5929	29.012	28.9841			14.5929	30.94	16.6912				14.5929		34.5302	32.909	19.506			14.5929	16.1636	26.812	17.4054				14.5929	30.4165	20.0024	21.6769			14.5929	22.5617	67.5128
		14.6379	13.228		28.7241	22.6591			14.6379	23.8925	45.057	37.4602	17.2512			14.6379	28.0974	27.0188			14.6379	29.8624	19.0701				14.6379		39.7706	31.513	19.098			14.6379	16.2851	24.239	18.6329				14.6379	31.0732	19.8381	20.6501			14.6379	22.4067	70.4498
		14.6829	12.15		29.317	23.3915			14.6829	22.7469	47.17	37.6677	18.8492			14.6829	31.9526	28.3981			14.6829	29.1426	19.0594				14.6829		43.0363	32.079	18.787			14.6829	16.8016	21.595	18.8312				14.6829	31.9526	16.804	21.1617			14.6829	23.6116	73.3175
		14.728	14.511		27.9442	24.4154			14.728	22.0376	42.824	37.1045	19.8569			14.728	31.848	25.5975			14.728	24.9949	20.4735				14.728		45.1002	28.631	18.104			14.728	15.9087	23.689	19.1931				14.728	30.0623	18.2451	20.829			14.728	24.3689	73.2238
		14.773	14.942		29.5403	24.6057			14.773	20.8232	41.676	37.5258	19.2603			14.773	34.0693	23.879			14.773	25.966	20.5184				14.773		46.8136	25.448	18.46			14.773	16.4994	24.704	18.294				14.773	27.9322	18.3387	21.5893			14.773	27.8575	74.6219
		14.8181	16.348		31.2049	25.7944			14.8181	20.3244	41.556	37.2185	20.6622			14.8181	33.7141	24.0207			14.8181	25.7754	21.3799				14.8181		50.5045	26.061	18.763			14.8181	15.758	25.619	16.3824				14.8181	29.3259	18.2606	20.3886			14.8181	29.0964	74.902
		14.8631	14.888		32.9532	26.8038			14.8631	21.4665	40.182	38.7996	21.5649			14.8631	32.611	21.8307			14.8631	26.6522	22.9875				14.8631		50.3454	24.608	16.215			14.8631	17.7935	22.199	17.767				14.8631	31.8897	19.0531	20.0618			14.8631	28.7511	76.4764
		14.9081	16.317		34.8009	26.1011			14.9081	21.9783	39.181	37.7376	21.2859			14.9081	29.215	22.8689			14.9081	28.4463	23.8017				14.9081		49.324	22.133	17.335			14.9081	18.5619	23.462	18.0085				14.9081	29.3489	18.3207	18.8147			14.9081	30.2622	75.502
		14.9532	15.425		35.5061	25.2447			14.9532	19.8698	38.597	38.2671	21.12			14.9532	27.4356	21.8524			14.9532	29.623	24.7984				14.9532		48.6289	21.608	19.872			14.9532	18.1783	23.151	17.4218				14.9532	25.3594	19.6471	19.6618			14.9532	29.2297	76.7764
		14.9982	12.606		34.2952	25.3916			14.9982	21.1206	38.828	35.8537	20.3152			14.9982	24.831	21.4071			14.9982	29.2708	26.3044				14.9982		47.1628	19.146	19.937			14.9982	17.3719	23.096	17.3522				14.9982	26.1877	19.8781	19.4064			14.9982	27.0347	75.2584
		15.0433	15.4		36.0786	27.1642			15.0433	20.9415	40.443	34.257	19.8503			15.0433	23.7891	24.5734			15.0433	29.8133	26.0863				15.0433		47.2545	19.969	22.189			15.0433	17.2286	23.146	15.7521				15.0433	28.0174	22.0037	17.2341			15.0433	25.3427	78.5402
		15.0883	15.141		35.2959	28.702			15.0883	21.2155	38.476	33.0831	20.2878			15.0883	23.2028	24.0434			15.0883	29.0558	26.6102				15.0883		45.002	21.605	22.86			15.0883	14.7136	22.38	17.4016				15.0883	26.6057	17.8059	17.3396			15.0883	23.2616	79.9258
		15.1333	15.922		35.3933	28.3848			15.1333	21.9967	40.719	36.0521	19.0195			15.1333	21.5302	23.5221			15.1333	31.0289	27.4295				15.1333		42.3134	21.91	23.876			15.1333	16.0916	18.933	19.011				15.1333	31.2318	18.6124	18.5663			15.1333	21.9196	81.6059
		15.1784	14.891		35.1371	30.4895			15.1784	24.3728	37.33	37.6863	21.2483			15.1784	19.3909	23.9493			15.1784	31.0377	24.3355				15.1784		42.5755	22.48	24.724			15.1784	19.0612	21.297	17.9668				15.1784	32.8962	18.4006	18.0205			15.1784	20.0357	80.8011
		15.2234	14.74		35.9541	26.8061			15.2234	22.3747	40.191	38.055	19.9702			15.2234	19.2026	23.7412			15.2234	34.454	22.3082				15.2234		38.3465	21.607	23.393			15.2234	18.466	22.262	19.4465				15.2234	31.8877	18.3786	17.1704			15.2234	18.5818	79.1511
		15.2685	14.773		37.4096	26.159			15.2685	20.3954	37.798	40.3431	21.7139			15.2685	18.432	26.1374			15.2685	34.2677	21.3267				15.2685		38.8423	22.357	21.725			15.2685	16.1574	20.297	20.9993				15.2685	29.3019	19.1033	15.6221			15.2685	19.0749	77.1457
		15.3135	15.718		39.3536	27.8992			15.3135	22.2887	39.653	38.5315	20.539			15.3135	20.6367	26.6418			15.3135	36.2341	20.606				15.3135		37.0537	22.825	20.33			15.3135	16.4406	19.443	20.449				15.3135	28.6423	19.1083	14.4857			15.3135	17.8558	75.9912
		15.3585	16.485		38.4403	27.8351			15.3585	22.5545	38.618	39.3236	20.0144			15.3585	20.3728	27.1994			15.3585	36.2543	18.4721				15.3585		36.7159	23.461	18.839			15.3585	17.1846	19.117	21.1948				15.3585	28.7668	18.0073	14.7295			15.3585	15.3813	72.0675
		15.4036	17.869		37.8458	27.1612			15.4036	21.3221	41.502	36.6808	20.054			15.4036	19.1318	28.3582			15.4036	36.3179	17.6793				15.4036		40.6922	25.917	17.468			15.4036	16.5975	20.066	21.214				15.4036	27.631	18.0671	15.1172			15.4036	16.2957	70.2945
		15.4486	18.312		37.7461	29.2344			15.4486	21.7691	40.167	35.6555	21.2295			15.4486	19.4674	29.4987			15.4486	40.0085	18.4296				15.4486		38.1681	27.374	14.61			15.4486	17.396	20.795	23.0333				15.4486	22.1523	16.5912	16.6568			15.4486	16.1346	66.4743
		15.4937	16.657		38.1072	27.8215			15.4937	23.769	42.827	35.0817	22.125			15.4937	20.9144	30.2102			15.4937	40.2289	17.5429				15.4937		40.0212	25.684	14.265			15.4937	17.3772	20.571	22.2333				15.4937	27.0759	17.5831	16.3566			15.4937	16.1229	63.9283
		15.5387	16.12		40.3567	25.0988			15.5387	23.2761	44.592	34.8493	20.8829			15.5387	18.5689	28.9974			15.5387	39.2953	15.5267				15.5387		40.4769	26.715	12.365			15.5387	17.7454	18.691	21.2936				15.5387	28.7063	17.3421	16.4828			15.5387	20.9537	59.4843
		15.5837	17.04		41.1766	27.3031			15.5837	21.5362	43.959	34.2221	19.8508			15.5837	19.225	29.2272			15.5837	41.6799	13.0393				15.5837		41.6422	25.214	11.967			15.5837	19.4278	19.558	22.2539				15.5837	29.5654	16.5008	15.5144			15.5837	18	57.6988
		15.6288	16.013		42.4165	28.3033			15.6288	23.089	44.333	34.1347	22.4066			15.6288	20.4495	29.531			15.6288	40.3072	14.1264				15.6288		43.2525	22.848	13.562			15.6288	17.7452	21.56	20.1755				15.6288	31.9442	19.3836	13.6643			15.6288	19.0299	55.2354
		15.6738	14.746		42.2326	27.2141			15.6738	22.6978	45.587	33.1356	21.2259			15.6738	20.8111	31.122			15.6738	38.1452	13.38				15.6738		44.558	24.711	13.681			15.6738	16.2424	19.348	21.7834				15.6738	28.8088	16.3977	15.3093			15.6738	20.7582	56.0006
		15.7188	16.32		39.688	24.9639			15.7188	24.4047	44.033	33.8449	22.3453			15.7188	20.5446	32.3123			15.7188	34.0767	14.6833				15.7188		47.1108	26.641	13.131			15.7188	15.7083	20.355	22.4215				15.7188	27.0973	16.0051	15.0803			15.7188	23.5119	57.32
		15.7639	14.564		35.371	24.6867			15.7639	24.1229	42.343	33.4519	23.0484			15.7639	21.4733	29.0005			15.7639	31.7052	12.28				15.7639		49.5807	28.04	13.479			15.7639	15.6995	20.908	20.9796				15.7639	26.3749	16.2195	14.7037			15.7639	23.1304	54.8776
		15.8089	15.762		31.7439	24.3199			15.8089	23.7283	42.245	32.1703	27.6686			15.8089	21.1687	30.3538			15.8089	30.0945	13.4221				15.8089		48.5787	28.28	13.441			15.8089	16.4983	21.511	21.3563				15.8089	29.0548	18.4323	13.9903			15.8089	25.6102	51.0809
		15.854	16.181		28.8377	24.8466			15.854	23.1523	36.815	31.4375	28.6809			15.854	18.7747	31.6648			15.854	29.8406	11.792				15.854		47.1224	26.828	14.235			15.854	17.3474	21.163	19.4907				15.854	28.278	17.601	13.6585			15.854	26.1516	49.9677
		15.899	16.894		24.6381	23.106			15.899	22.3914	35.35	32.0019	33.362			15.899	20.6395	29.8815			15.899	27.8311	13.044				15.899		42.8943	29.863	15.772			15.899	18.4899	21.5	20.5007				15.899	27.9988	16.4496	12.9041			15.899	25.174	42.877
		15.944	15.398		23.9369	23.4571			15.944	21.983	36.472	33.4603	34.1962			15.944	19.8002	29.7982			15.944	23.5832	13.0333				15.944		43.6204	26.744	18.839			15.944	16.5579	20.346	20.193				15.944	29.4624	17.158	13.5314			15.944	21.9904	41.1787
		15.9891	16.137		24.4611	22.8058			15.9891	19.7056	38.552	34.7504	36.0694			15.9891	20.8241	31.2841			15.9891	21.2522	13.707				15.9891		42.8295	22.497	18.389			15.9891	17.6555	19.965	21.062				15.9891	29.6906	15.7555	13.7819			15.9891	21.9032	39.5384
		16.0341	15.05		23.028	22.351			16.0341	21.4781	38.239	31.8916	34.8619			16.0341	23.2844	32.0637			16.0341	21.347	15.3563				16.0341		39.4246	23.446	18.219			16.0341	18.2322	22.051	18.1256				16.0341	29.0188	17.7798	14.8092			16.0341	20.2273	39.8789
		16.0792	15.251		22.6032	24.9781			16.0792	23.239	36.03	32.8386	34.2431			16.0792	24.2522	31.3152			16.0792	20.2692	15.0465				16.0792		40.0285	21.848	19.821			16.0792	20.516	23.403	16.6544				16.0792	28.7822	16.9833	15.4664			16.0792	18.9617	39.5955
		16.1242	16.296		19.4145	23.7461			16.1242	23.6627	33.859	29.7679	32.1899			16.1242	22.7943	31.7286			16.1242	19.4416	16.6944				16.1242		36.7274	21.892	17.548			16.1242	20.6739	25.223	16.0167				16.1242	26.668	14.1603	15.6652			16.1242	20.2609	38.841
		16.1692	14.501		17.6989	24.9218			16.1692	22.7351	34.558	32.5222	30.5395			16.1692	22.6482	29.3623			16.1692	19.8941	18.8309				16.1692		39.2538	23.411	16.482			16.1692	20.5514	25.485	17.4585				16.1692	25.8683	15.8242	14.8326			16.1692	19.5846	37.1812
		16.2143	13.963		19.357	24.0482			16.2143	21.5743	34.217	31.2003	30.4479			16.2143	24.0522	28.0487			16.2143	19.4051	20.9427				16.2143		37.43	25.64	16.354			16.2143	20.5134	25.692	15.9549				16.2143	28.1101	18.0791	15.5025			16.2143	18.6072	38.6292
		16.2593	14.314		18.2007	24.1104			16.2593	21.8142	30.015	30.0226	30.1027			16.2593	23.1027	26.9817			16.2593	18.0714	19.8032				16.2593		36.6354	23.381	13.909			16.2593	22.5715	24.165	15.9568				16.2593	29.0109	15.9076	17.8303			16.2593	18.0934	38.3077
		16.3044	15.225		18.2161	23.436			16.3044	20.9311	31.078	30.6465	28.3631			16.3044	19.9199	26.11			16.3044	16.8536	22.2944				16.3044		35.298	25.919	13.684			16.3044	21.8395	25.568	14.9967				16.3044	26.532	17.0166	15.3288			16.3044	20.2454	33.7164
		16.3494	14.956		19.3595	23.7954			16.3494	20.5566	30.038	32.9228	26.5593			16.3494	22.0509	24.9309			16.3494	16.1889	19.9954				16.3494		35.1651	25.986	12.298			16.3494	20.7617	26.182	14.0406				16.3494	26.8377	17.4233	15.856			16.3494	21.9408	32.8083
		16.3944	14.316		20.3309	22.7735			16.3944	20.2389	27.258	32.7541	26.5556			16.3944	21.6082	24.5361			16.3944	15.7916	18.5155				16.3944		31.0018	26.174	14.597			16.3944	20.9716	25.964	14.6361				16.3944	25.1775	18.3874	14.8506			16.3944	20.2688	33.3178
		16.4395	14.745		17.7878	22.1278			16.4395	21.0896	24.766	32.7081	27.2931			16.4395	20.4417	24.1121			16.4395	15.6495	15.1106				16.4395		33.0889	26.857	13.767			16.4395	20.7522	27.127	15.6431				16.4395	32.3277	16.9463	15.7698			16.4395	19.5947	31.6314
		16.4845	16.287		19.3099	22.235			16.4845	22.575	28.865	32.8129	25.4691			16.4845	20.5207	25.9802			16.4845	15.6743	15.6262				16.4845		35.7316	27.893	11.959			16.4845	22.5523	27.211	18.101				16.4845	28.4771	16.1817	17.055			16.4845	19.0897	33.0661
		16.5296	14.143		19.3113	19.5939			16.5296	21.812	24.96	32.5386	25.7119			16.5296	22.1536	24.6434			16.5296	16.7329	13.5826				16.5296		35.6241	30.969	11.529			16.5296	22.6497	25.686	16.9169				16.5296	26.6727	18.6832	15.8743			16.5296	20.8887	33.9951
		16.5746	15.913		22.483	21.1517			16.5746	22.3779	24.912	35.3337	24.079			16.5746	24.3124	24.4551			16.5746	16.3103	12.2324				16.5746		37.5407	34.029	13.815			16.5746	22.6232	26.972	16.8173				16.5746	26.4724	17.6921	15.8068			16.5746	18.3645	35.6149
		16.6196	16.124		24.1388	21.4299			16.6196	22.0385	25.254	35.1018	27.4801			16.6196	26.5505	25.7024			16.6196	15.2766	12.2388				16.6196		40.1168	38.803	15.298			16.6196	24.8167	27.136	16.9583				16.6196	25.0871	17.8393				16.6196	18.6298	36.0013
		16.6647	14.664		24.1119	19.4049			16.6647	20.348	25.561	35.7205	27.6744			16.6647	22.9275	27.0582			16.6647	17.1556	12.663				16.6647		41.0738	43.881	13.743			16.6647	24.4418	25.234	18.6971				16.6647	25.4485	15.8035				16.6647	18.8735	37.3881
		16.7097	17.271		25.931	17.9487			16.7097	19.5441	28.285	36.8849	27.5468			16.7097	21.3152	26.84			16.7097	14.3417	12.1426				16.7097		43.2189	47.282	13.994			16.7097	23.4988	25.776	18.6467				16.7097	26.7175	15.7028				16.7097	18.5224	37.3699
		16.7548	15.328		27.2401	17.0793			16.7548	21.2615	26.39	37.5322	27.3112			16.7548	24.4469	25.3718			16.7548	14.9574	12.7823				16.7548		40.4936	47.453	15.105			16.7548	20.7188	24.709	19.0461				16.7548	22.8021	15.6155				16.7548	17.3843	34.0298
		16.7998	15.274		27.4145	17.9548			16.7998	20.2445	25.521	38.8233	26.1128			16.7998	22.2997	24.7436			16.7998	16.9409	11.737				16.7998		42.0081	50.202	14.419			16.7998	21.5905	26.298	17.1222				16.7998	29.723	18.4407				16.7998	17.4934	30.1552
		16.8448	15.038		27.2318	17.7189			16.8448	21.6199	26.1	37.9739	24.9786			16.8448	18.1679	22.8288			16.8448	16.8585	10.8769				16.8448		40.92	47.802	15.295			16.8448	21.204	23.299	17.5351				16.8448	27.4753	16.8368				16.8448	16.9412	27.9345
		16.8899	13.436		29.8782	17.3754			16.8899	20.8452	25.812	37.8695	22.4165			16.8899	19.6993	24.544			16.8899	16.313	10.1686				16.8899		40.6381	45.437	14.835			16.8899	22.9801	24.574	21.5533				16.8899	24.9419	16.6014				16.8899	15.3529	24.9793
		16.9349	13.728		30.5112	17.5089			16.9349	18.3434	24.22	37.3214	25.9202			16.9349	21.5769	24.6936			16.9349	15.6025	11.7418				16.9349		40.089	44.333	17.674			16.9349	22.4454	23.271	22.4074				16.9349	24.6838	16.3919				16.9349	16.4428	21.502
		16.98	15.242		31.3245	17.4351			16.98	20.6702	22.64	35.7888	27.3234			16.98	18.4737	22.8328			16.98	15.3109	10.7336				16.98		41.3519	44.346	18.156			16.98	22.8684	21.994	21.2814				16.98	26.0911	16.8999				16.98	16.0673	21.3223
		17.025	14.891		33.0401	17.5909			17.025	21.0608	22.806	34.9866	27.6088			17.025	18.6036	22.8528			17.025	15.5112	9.7512				17.025		43.0711	43.318	17.489			17.025	23.7579	22.427	20.066				17.025	25.9843	14.885				17.025	18	20.8216
		17.07			37.0293	17.5223			17.07	22.1201	21.262	36.5766	27.9545			17.07	18.915	24.5601			17.07	17.133	10.8172				17.07		42.915	41.177	18.908			17.07	24.2489	22.219	19.8801				17.07	24.0279	15.7547				17.07	16.7898	21.2504
		17.1151			39.7979	17.9401			17.1151	20.6162	24.607	34.9237	26.3648			17.1151	17.9986	25.1173			17.1151	19.0032	9.8439				17.1151		41.1144	37.472	18.525			17.1151	22.1488	22.542	20.8793				17.1151	26.217	15.7394				17.1151	14.7213	19.1863
		17.1601			41.3175	16.5888			17.1601	20.8238	23.997	32.1918	29.2576			17.1601	18.1655	25.6694			17.1601	17.1958	9.6834				17.1601		39.918	38.918	15.85			17.1601	22.2052	23.209	18.9173				17.1601	29.7007	15.6283				17.1601	14.6619	19.7768
		17.2052			41.9272	17.6444			17.2052	20.6215	22.324	33.783	27.6908			17.2052	19.286	23.9699			17.2052	18.2007	9.7128				17.2052		36.248	40.65	15.632			17.2052	20.6947	24.043	19.435				17.2052	27.6472	15.7828				17.2052	15.8588	20.5062
		17.2502			39.3162	18.7742			17.2502	20.0947	21.257	34.1802	27.0499			17.2502	19.6109	24.6779			17.2502	18.259	10.5951				17.2502		34.6647	39.259	16.574			17.2502	22.4799	21.907	18.0786				17.2502	23.7413	15.7661				17.2502	15.4963	19.5178
		17.2952			41.136	17.5058			17.2952	20.3794	20.329	35.8739	31.338			17.2952	22.1211	23.6071			17.2952	18.0743	11.833				17.2952		35.4607	33.646	18.541			17.2952	21.1723	21.936	18.286				17.2952	24.065	15.711				17.2952	14.6849	19.8177
		17.3403			40.1252	18.0164			17.3403	22.1114	19.914	34.5634	32.6149			17.3403	23.173	22.7884			17.3403	18.4728	14.3749				17.3403		35.3263	33.801	15.932			17.3403	20.533	19.402	18.1296				17.3403	25.4059	16.0756				17.3403	13.4336	20.7344
		17.3853			37.1452	16.3503			17.3853	18.5159	23.211	38.1343	34.542			17.3853	21.7329	22.1934			17.3853	17.2761	16.3577				17.3853		34.2038	35.141	16.044			17.3853	18.9739	19.096	18.0283				17.3853	27.6301	17.8306				17.3853	16.3994	19.3644
		17.4304			37.1055	15.2989			17.4304	19.2162	24.612	42.5709	34.3406			17.4304	25.4687	22.7054			17.4304	16.376	15.5483				17.4304		35.2685	34.037	16.572			17.4304	20.4561	21.341	17.5617				17.4304	27.3096	17.2494				17.4304	15.3194	19.8467
		17.4754			37.4442	17.1323			17.4754	20.0372	21.093	42.1356	33.0414			17.4754	28.4261	23.2986			17.4754	18.0301	17.9297				17.4754		36.3763	34.567	17.794			17.4754	19.9906	21.36	16.5455				17.4754	23.4762	16.6425				17.4754	16.8948	18.1726
		17.5204			36.9311	17.7285			17.5204	18.3299	22.046	46.5164	30.2708			17.5204	28.5304	22.0253			17.5204	18.1772	17.2548				17.5204		35.8012	36.601	17.657			17.5204	20.6035	20.349	15.3675				17.5204	26.2679	16.2174				17.5204	17.6223	19.1575
		17.5655			35.461	17.6412			17.5655	19.6027	22.488	47.1937	28.1708			17.5655	28.1479	21.8565			17.5655	16.9012	15.1107				17.5655		33.4261	40.656	17.361			17.5655	18.5137	15.994	15.4654				17.5655	24.7031	16.0839				17.5655	17.9834	17.9504
		17.6105			34.6961	17.1495			17.6105	19.482	23.062	46.5423	25.5204			17.6105	28.2975	22.412			17.6105	16.8949	12.26				17.6105		30.4981	38.62	19.102			17.6105	18.2123	16.243	17.0704				17.6105	27.924	16.3468				17.6105	18.3257	17.6842
		17.6556			31.7644	17.0297			17.6556	20.8383	23.313	44.2089	23.6322			17.6556	26.8003	23.2195			17.6556	17.3684	11.3859				17.6556		28.3736	40.286	22.46			17.6556	17.669	16.772	16.3382				17.6556	27.2828	16.3469				17.6556	18.3472	18.0788
		17.7006			30.1575	19.0955			17.7006	18.05	24.02	43.533	23.3934			17.7006	26.9184	23.2508			17.7006	14.8483	10.0083				17.7006		26.3888	42.84	21.203			17.7006	18.1496	16.482	16.1438				17.7006	25.696	17.5032				17.7006	20.579	14.5783
		17.7456			29.7618	19.3531			17.7456	18.9424	22.974	41.9237	22.9493			17.7456	28.2871	24.6004			17.7456	18.6974	9.7633				17.7456		25.8052	45.689	21.624			17.7456	19.5149	15.536	16.3015				17.7456	26.1463	16.3628				17.7456	21.3138	15.2971
		17.7907			29.2941	16.731			17.7907	17.0374	21.209	43.1733	21.2437			17.7907	30.1064	27.9154			17.7907	19.3364	8.4864				17.7907		28.9416	47.584	21.58			17.7907	17.6758	15.183	16.558				17.7907	24.8456	15.1901				17.7907	19.763	16.2819
		17.8357			26.308	19.4749			17.8357	17.9822	24.264	40.8102	19.7803			17.8357	32.8052	27.2291			17.8357	17.7824	10.5579				17.8357		29.4882	49.887	18.467			17.8357	17.0072	16.471	14.7628				17.8357	27.3501	16.5504				17.8357	19.0519	14.0867
		17.8808			27.0798	16.9752			17.8808	17.9513	26.882	44.0137	19.6942			17.8808	33.7317	28.0725			17.8808	16.088	8.6721				17.8808		27.7178	51.961	19.023			17.8808	17.0423	16.466	16.1846				17.8808	26.3928	15.108				17.8808	20.5384	13.6995
		17.9258			25.04	17.6336			17.9258	16.8046	25.532	43.8176	19.5301			17.9258	34.5197	27.0336			17.9258	16.1942	9.885				17.9258		26.0085	55.89	17.228			17.9258	17.453	16.776	14.4705				17.9258	27.0611	16.599				17.9258	18.9049	14.2689
		17.9708			24.3117	17.974			17.9708	18.8198	25.51	46.3578	20.9761			17.9708	35.2736	28.8112			17.9708	17.2513	10.7196				17.9708		25.9877	57.9	17.762			17.9708	17.8938	15.648	15.3622				17.9708	28.1329	17.014				17.9708	18.6032	14.7198
		18.0159			21.802	16.7297			18.0159	19.4004	26.607	53.6536	20.9348			18.0159	31.568	29.6157			18.0159	16.4409	9.0062				18.0159		24.8907	60.332	18.777			18.0159	16.0446	13.309	17.6903				18.0159	28.0483	15.6367				18.0159	19.1201	13.6764
		18.0609			20.7894	17.5556			18.0609	19.9864	25.893	53.392	17.6662			18.0609	29.7172	31.0242			18.0609	16.3711	9.3925				18.0609		22.3225	60.007	17.395			18.0609	16.1315	14.755	16.3362				18.0609	27.8372	15.9273				18.0609	19.2432	13.7921
[truncated: 675 more rows]
[truncated: 24 more columns]

## Sheet: Cii-Ciii
		Actb mean pixel intensity (relative to PBS)
[truncated: 8 more rows]
