# Supplementary material for: RNA-binding protein IMP1/ZBP1 directs local translation in microglial processes to regulate motility and phagocytosis during inflammation
Source: PLoS Biol. 2025 Nov 10;23(11):e3003463. doi: 10.1371/journal.pbio.3003463 (PMC12599960; doi:10.1371/journal.pbio.3003463)
Supplement: S14 Data — Contains 6 spreadsheets with raw data corresponding to S6Ai, S6Bi, S6Cii, S6Dii, S6Ei, and S6Fii Fig as indicated. (XLSX) [file pbio.3003463.s025.xlsx]

## Sheet: Ai
	β-actin puro PLA puncta
	Experiment nº	Ctrl KD
		PBS	PBS + anisomycin	LPS	LPS + anisomycin
	n1	0.630455	1.08586	0.88763	0.53211
	n2	0.253599	1.29691	2.36427	0.825843
	n3	2.12799	0.21784	2.27671	1.50724
	n4	1.04271	0.426856	1.91202	0.99646
	n5	1.68539	2.02377	1.46064	0.649972
	n6	1.39645	0.94876	2.47947	1.48838

## Sheet: Bi
	Par3 puro PLA puncta
	Experiment nº	Ctrl KD
		PBS	PBS + anisomycin	LPS	LPS + anisomycin
	n1	1.02961	0.644723	0.313896	0.054805
	n2	0.546296	0.566563	1.10063	1.1002
	n3	1.43239	1.0564	1.74129	1.42627
	n4	0.858929	1.2554	2.1536	1.29032
	n5	0.874393	1.48462	2.11036	0.80437
	n6	1.78858	0.992302	3.08194	1.32404

## Sheet: Cii
		IMP1 relative intensity
		PBS	LPS
	Exp 1	3.98577	4.20004
	Exp 2	10.925	1.97891
	Exp 3	2.67982	2.35938
	Exp4	3.35939	5.7893

## Sheet: Dii
	exp2									exp3									exp1
	IMP1			total protein			ratio			IMP1			total protein			ratio			IMP1			total protein			ratio
	PBS	LPS		PBS	LPS		PBS	LPS		PBS	LPS		PBS	LPS		PBS	LPS		PBS	LPS		PBS	LPS		ctrl si	Imp1 si
technical replicate 1	1782.03	3379.42		52737.4	48450.9		0.0337907	0.0697493		1917.72	1638.89		80891	70368.6		0.0237074	0.0232901		2922.79	6748.28		60323.9	76207.5		0.0484516	0.0885513
technical replicate 1	9690.09	2308.41		70962	44122.2		0.136553	0.0523184		14521.4	7955.34		55883.8	45760.8		0.25985	0.173846		14824.9	15090.8		72462.6	108789		0.204587	0.138716
Average							0.085172	0.0610339								0.141779	0.098568								0.126519	0.113634

## Sheet: E1
			IMP ICC intensity/area (relative to neg siRNA)
			24 hours		6 hours
		siRNA neg	siRNA #1	siRNA #2	siRNA #1	siRNA #2
	Exp 1	1	1.06829	1.00206	0.828739	0.898819
	Exp 2	1	1.02985	0.893973	1.03429	0.96653
	Exp 3	1	0.679455	0.872153	0.887249
	Exp 4	1	1.053	0.812846	1.03505	0.600744
	Exp 5	1	0.453405	0.797995	0.62657	0.847467
	Exp 6	1	0.696132	0.59383	1.03443	0.89412

## Sheet: Fi
		Actb FISH puncta (relative to neg. probe)
		Ctrl KD		Imp1 KD
		PBS	LPS	PBS	LPS
	Exp 1	0.407718	0.596097	0.247933	1.48414
	Exp 2	0.407117	1.82081	1.19986	1.22187
	Exp 3	0.503446	1.23927	0.83769	1.58305
	Exp 4	0.882043	1.2032	0.785624	0.382496
	Exp 5	0.913324	2.04352	0.521046	1.18723
