# Supplementary material for: RNA-binding protein IMP1/ZBP1 directs local translation in microglial processes to regulate motility and phagocytosis during inflammation
Source: PLoS Biol. 2025 Nov 10;23(11):e3003463. doi: 10.1371/journal.pbio.3003463 (PMC12599960; doi:10.1371/journal.pbio.3003463)
Supplement: S15 Data — Contains 2 spreadsheets with raw data corresponding to S7Ai, S7Aii, and S7B Fig as indicated. (XLSX) [file pbio.3003463.s026.xlsx]

## Sheet: Ai, Aii
Metascape enriched terms
LPS to PBS in control trasfected cells							LPS to PBS in IMP1 KD
GO	Category	Description	Count	%	Log10(P)		GO	Category	Description	Count	%	Log10(P)	Log10(q)
R-RNO-168249	Reactome Gene Sets	Innate Immune System	97	7.94	-15.2		GO:0001775	GO Biological Processes	cell activation	30	22.9	-13.82	-9.57
GO:0120035	GO Biological Processes	regulation of plasma membrane bounded cell projection organization	91	7.45	-7.38		GO:0050778	GO Biological Processes	positive regulation of immune response	22	16.79	-9.04	-6.45
GO:1903530	GO Biological Processes	regulation of secretion by cell	87	7.13	-8.08		GO:0097305	GO Biological Processes	response to alcohol	21	16.03	-9.74	-7.07
GO:0006954	GO Biological Processes	inflammatory response	85	6.96	-14.73		R-RNO-168249	Reactome Gene Sets	Innate Immune System	21	16.03	-8.66	-6.11
GO:0098657	GO Biological Processes	import into cell	82	6.72	-8.07		GO:0002696	GO Biological Processes	positive regulation of leukocyte activation	20	15.27	-12.4	-9.01
GO:0002694	GO Biological Processes	regulation of leukocyte activation	77	6.31	-8.51		GO:0002252	GO Biological Processes	immune effector process	20	15.27	-11.54	-8.47
GO:0002764	GO Biological Processes	immune response-regulating signaling pathway	64	5.24	-15.42		GO:0071219	GO Biological Processes	cellular response to molecule of bacterial origin	18	13.74	-10.89	-7.96
R-RNO-1280218	Reactome Gene Sets	Adaptive Immune System	63	5.16	-8.83		GO:0032680	GO Biological Processes	regulation of tumor necrosis factor production	17	12.98	-12.96	-9.14
GO:0002697	GO Biological Processes	regulation of immune effector process	61	5	-7.37		GO:0001818	GO Biological Processes	negative regulation of cytokine production	17	12.98	-8.89	-6.32
GO:0043254	GO Biological Processes	regulation of protein-containing complex assembly	60	4.91	-7.1		GO:0050900	GO Biological Processes	leukocyte migration	16	12.21	-10.99	-8.04
rno05020	KEGG Pathway	Prion disease	58	4.75	-13.09		rno04380	KEGG Pathway	Osteoclast differentiation	14	10.69	-12.43	-9.01
GO:0002252	GO Biological Processes	immune effector process	57	4.67	-8.25		GO:0002687	GO Biological Processes	positive regulation of leukocyte migration	12	9.16	-8.71	-6.15
GO:0040011	GO Biological Processes	locomotion	55	4.5	-9.56		GO:0071560	GO Biological Processes	cellular response to transforming growth factor beta stimulus	11	8.4	-6.9	-4.61
GO:1903555	GO Biological Processes	regulation of tumor necrosis factor superfamily cytokine production	45	3.69	-11.81		rno04015	KEGG Pathway	Rap1 signaling pathway	11	8.4	-6.52	-4.29
rno05132	KEGG Pathway	Salmonella infection	45	3.69	-8.57		GO:0032642	GO Biological Processes	regulation of chemokine production	10	7.63	-8.27	-5.77
GO:0002274	GO Biological Processes	myeloid leukocyte activation	36	2.95	-9.57		rno04142	KEGG Pathway	Lysosome	9	6.87	-6.37	-4.17
GO:0050764	GO Biological Processes	regulation of phagocytosis	26	2.13	-7.8		GO:0050850	GO Biological Processes	positive regulation of calcium-mediated signaling	8	6.11	-8.11	-5.63
rno04666	KEGG Pathway	Fc gamma R-mediated phagocytosis	23	1.88	-7.37		GO:0007159	GO Biological Processes	leukocyte cell-cell adhesion	8	6.11	-8.05	-5.58
rno05140	KEGG Pathway	Leishmaniasis	22	1.8	-9.15		GO:0032370	GO Biological Processes	positive regulation of lipid transport	8	6.11	-6.49	-4.26
GO:0021762	GO Biological Processes	substantia nigra development	15	1.23	-7.18		GO:0098883	GO Biological Processes	synapse pruning	6	4.58	-11.58	-8.47

## Sheet: B
STRING Actb interaction network
Actb		full STRING network
		medium confidence (0.4)
Kif26a		FDR 5%
Lpar1		hide disconnected nodes
Crabp2		MCL clustering = 1.4
Kif1a
Ptpn11
Myo6
Map1b
Kif5b
Tppp
Tgfb3
Kank2
Sptbn1
Ctnnbip1
Arpc1b
Dpysl3
Igf2
Map4k4
Wasf3
Arhgef10
Tubb4a
Gpm6b
Fscn1
Kif21a
Myl6
Dysf
Prkcz
Stmn4
Ret
Hsp90aa1
Nf2
Epb41l5
Prkar1a
Mapre1
Huwe1
Dpysl2
Parvb
Mical3
Bin1
Hspg2
Inppl1
Shroom2
Homer1
Hnrnpa2b1
Bcl6
Sh2b2
Cacna1c
Bcl11a
St8sia2
Dscam
Rreb1
Efnb3
Tbx6
Mcoln1
