# Supplementary material for: RNA-binding protein IMP1/ZBP1 directs local translation in microglial processes to regulate motility and phagocytosis during inflammation
Source: PLoS Biol. 2025 Nov 10;23(11):e3003463. doi: 10.1371/journal.pbio.3003463 (PMC12599960; doi:10.1371/journal.pbio.3003463)
Supplement: S16 Data — Contains 6 spreadsheets with raw data corresponding to S8Ai, S8Aii, S8Bi, S8Bii, S8Ci, and S8Di Fig as indicated. (XLSX) [file pbio.3003463.s027.xlsx]

## Sheet: Bi
		Lamellae legth (μm)
		PBS		LPS
		Ctrl siRNA	Imp1 siRNA	Ctrl siRNA	Imp1 siRNA
	Exp 1	45.8656	22.6235	29.2479	25.9183
	Exp 2	18.3345	21.2866	17.1427	21.3804
	Exp 3	32.7997	25.6054	28.3236	30.7532
	Exp 4	19.0387	16.3689	19.1741	23.1383
	Exp 5	18.4786	24.269	12.0736	18.2336
	Exp 6	18.4617	18.1572	23.1686	25.4961

## Sheet: Bii
		Lamellae width (μm)
		PBS		LPS
		Ctrl siRNA	Imp1 siRNA	Ctrl siRNA	Imp1 siRNA
	Exp 1	17.9928	16.1413	14.951	21.1855
	Exp 2	16.1705	15.6594	18.3583	17.4414
	Exp 3	15.4833	11.7543	13.2891	14.8491
	Exp 4	12.3956	9.2209	8.9081	11.094
	Exp 5	15.6117	17.9049	16.5738	17.1351
	Exp 6	23.2543	18.1426	8.842	20.7475

## Sheet: Ai
Untransfected cells
Lamellae length (30 mins LPS)
PBS	LPS
23.6945	27.8792
23.9819	22.226
34.7433	39.3489

## Sheet: Aii
Untransfected cells
Lamellae width (30 mins LPS)
PBS	LPS
13.9803	10.7836
9.5384	10.5864
11.2247	14.7542

## Sheet: Cii
		Net protrusion per cycle (μm)
		t = 10min after treatment		t = 30min after treatment
		PBS	LPS	PBS	LPS
	Exp 1	7.95378	-2.94967	-10.5556	4.17067
	Exp 2	-0.25333	2.654	6.724	-0.667
	Exp 3	-0.3955	1.10967	-1.571	-1.47
	Exp 4	-0.209	-1.06433	-1.04933	-2.776
	Exp 5	-1.16335	-0.21468	-0.392	2.06336

## Sheet: Dii
		t = 10min after treatment
		Net protrusion per cycle (μm)
		Ctrl KD		Imp1 KD
		PBS	LPS	PBS	LPS
	Exp 1	-0.58267	-3.23633	-0.20677	-4.07
	Exp 2	1.206	6.709	-1.06233	0.408333
	Exp 3	-0.38033	0.281	-1.46167	-1.77633
	Exp 4	-0.04896	0.86212	-0.69024	-1.2608
