# Supplementary material for: RNA-binding protein IMP1/ZBP1 directs local translation in microglial processes to regulate motility and phagocytosis during inflammation
Source: PLoS Biol. 2025 Nov 10;23(11):e3003463. doi: 10.1371/journal.pbio.3003463 (PMC12599960; doi:10.1371/journal.pbio.3003463)
Supplement: S17 Data — Contains 5 spreadsheets with raw data corresponding to S9Ai, S9Aii, S9Aiii, S8Bi, S8Bii, S8Cii, S8Ciii, and S8Dii Fig as indicated. (XLSX) [file pbio.3003463.s028.xlsx]

## Sheet: Ai, Aii
		PeMPs (lower compartment)
		% phalloidin occupied area
	Experiment nº	No transfected PBS	No transfected LPS
	n1	6.2212	17.401
	n2	25.726	23.5232
	n3	35.7498	47.8932
	n4	28.5786	31.8128
	n5	1.259	5.1694
	n6	27.7464	36.7348
		Soma (upper compartment)
		% phalloidin occupied area
	Experiment nº	No transfected PBS	No transfected LPS
	n1	18.5248	21.6964
	n2	43.7142	26.264
	n3	41.4352	48.1132
	n4	39.6196	42.7846
	n5	20.7402	33.7548
	n6	53.907	47.9584

## Sheet: Aiii
		Control transfected cells
		Fold change phalloidin occupied area (LPS vs PBS)
	Experiment nº	PBS	LPS
	n1	1	1.65454
	n2	1	1.48938
	n3	1	1.02054
	n4	1	1.27655
	n5	1	1.12071
	n6	1	1.16402

## Sheet: Bi, Bii
		No transfected cells
		% Migrated cells (lower side)
		PBS	LPS
	Experiment 1	22.0039	27.9022
	Experiment 2	21.7931	13.3758
	Experiment 3	13.5553	17.7394
	Experiment 4	18.6747	25.2427
	Experiment 5	19.7635	30.3136
		No transfected cells
		% phalloidin occupied area (lower side)
		PBS	LPS
	Experiment 1	8.5362	10.5472
	Experiment 2	24.1769	19.0521
	Experiment 3	40.7326	41.3172
	Experiment 4	2.0525	1.6243
	Experiment 5	14.3468	26.2834

## Sheet: Cii, Ciii
		Control transfected cells				Imp1 transfected cells
		% Migrated cells (lower side)				% Migrated cells (lower side)
		PBS	LPS			PBS	LPS
	Experiment 1	51.087	69		Experiment 1	21.5584	46.2687
	Experiment 2	26.1959	25.0569		Experiment 2	34.3964	20.2733
	Experiment 3	12.687	12.0867		Experiment 3	15.5704	32.8271
	Experiment 4	40	38.6667		Experiment 4	25.2427	22.1053
	Experiment 5	35.0943	23.8267		Experiment 5	37.4046	36.7816
		Control transfected cells				Imp1 transfected cells
		% phalloidin occupied area (lower side)				% phalloidin occupied area (lower side)
		PBS	LPS			PBS	LPS
	Experiment 1	4.1553	7.5735		Experiment 1	4.1	5.6107
	Experiment 2	8.9834	6.5901		Experiment 2	11.7607	7.0331
	Experiment 3	33.7185	36.8152		Experiment 3	22.6601	27.2015
	Experiment 4	2.2724	1.5728		Experiment 4	1.2488	1.5409
	Experiment 5	8.362	5.3326		Experiment 5	7.8568	8.6828

## Sheet: Dii
		30min PBS
		% Area accupied by phalloidin
		Cell 1	Cell 2	Cell 3	Cell 4	Cell 5	Cell 6	Cell 7	Cell 8	Cell 9	Cell 10	Mean
	Experiment 1	21.333	15.39	24.915	25.261	15.213	30.424	16.395	12.656	16.846	18.051	19.6484
	Experiment 2	47.868	34.265	29.558	26.42	39.907	35.334	46.544	39.828	38.717	37.926	37.6367
	Experiment 3	44.727	24.952	43.02	35.024	33.579	3.465	6.593	8.119	8.254	4.093	21.1826
	Experiment 4	41.985	42.816	50.548	37.901	40.586	42.86	48.703	42.805	38.617	52.711	43.9532
	Experiment 5	36.484	32.49	18.158	14.375	17.462	22.231	20.425	29.422	32.937	27.836	25.182
		30min ATP
		% Area accupied by phalloidin
		Cell 1	Cell 2	Cell 3	Cell 4	Cell 5	Cell 6	Cell 7	Cell 8	Cell 9	Cell 10	Mean
	Experiment 1	34.462	39.462	36.147	23.627	37.297	13.035	12.039	9.188	13.448		24.3006
	Experiment 2	42.701	36.158	37.149	37.304	30.626	43.182	44.746	53.698	45.719	29.756	40.1039
	Experiment 3	46.358	38.054	20.421	35.302	39.255	5.054	9.432	6.79	4.402	6.649	21.1717
	Experiment 4	42.012	48.26	20.792	42.202	42.256	42.079	47.971	34.17	37.449	47.931	40.5122
	Experiment 5	23.22	24.916	15.261	35.679	24.981	29.101	31.489	35.565	31.199	38.439	28.985
		30min LPS
		% Area accupied by phalloidin
		Cell 1	Cell 2	Cell 3	Cell 4	Cell 5	Cell 6	Cell 7	Cell 8	Cell 9	Cell 10	Mean
	Experiment 1	19.096	13.325	16.811	24.252	21.459	37.388	34.147	18.839	21.842	38.124	24.5283
	Experiment 2	33.912	42.714	42.194	41.586	37.087						39.4986
	Experiment 3	10.655	9.5	7.486	6.739	9.599	36.861	34.285	48.173	38.317	35.079	23.6694
	Experiment 4	50.222	68.911	39.285	43.954	43.234	46.831	52.023	45.912	48.792	50.78	48.9944
	Experiment 5	19.861	46.003	35.428	37.133	37.021	42.436	40.45	19.541	20.492	26.524	32.4889
