# Supplementary material for: RNA-binding protein IMP1/ZBP1 directs local translation in microglial processes to regulate motility and phagocytosis during inflammation
Source: PLoS Biol. 2025 Nov 10;23(11):e3003463. doi: 10.1371/journal.pbio.3003463 (PMC12599960; doi:10.1371/journal.pbio.3003463)
Supplement: S18 Data — Contains 7 spreadsheets with raw data corresponding to S10Ai, S10Aii, S10Avi, S10Bi, S10Bii, S10Biv, and S10Ci Fig as indicated. (XLSX) [file pbio.3003463.s029.xlsx]

## Sheet: Ai
		Animals					Animal							Animal					Animal				Animal							Animal								Animal
		N1 n2 saline saline					N1 n4 LPS saline							N2 n4 saline saline					N2 n1 LPS saline				N2 n5 LPS saline							N3 n4 saline saline								N3 n1 LPS saline
		Phagocytic PeMP	pS6 intensity measurement				Phagocytic PeMP	pS6 intensity measurement						Phagocytic PeMP	pS6 intensity measurement				Phagocytic PeMP	pS6 intensity measurement			Phagocytic PeMP	pS6 intensity measurement						Phagocytic PeMP	pS6 intensity measurement 1							Phagocytic PeMP	pS6 intensity measurement
		Distance	Cell 1	Cell 2			Distance	Cell 1	Cell 2	Cell 3	Cell4			Distance	Cell 1	Cell 2			Distance	Cell 1			Distance	Cell 1	Cell 2	Cell 3	Cell 4			Distance	Cell 1	Cell 2	Cell 3	Cell 4	Cell 5			Distance	Cell 1	Cell 2
	Nucleus	0	3.3327	3.1046		Nucleus	0	2.6028	2.935	5.1364	4.9856		Nucleus	0	3.3567	4.7321		Nucleus	0	2.7878		Nucleus	0	6.2957	5.3433	3.32421	3.5101		Nucleus	0	4.417	2.4941	3.6056	2.3815	2.1331		Nucleus	0	20.0739	7.6508
		0.0947	3.8768	2.8848			0.0947	2.83174	2.357	4.8778	4.9057			0.0947	3.4099	4.2886			0.0947	2.9031			0.0947	5.5704	5.6636	3.39159	3.5905			0.0947	4.435	2.3658	4.2311	2.5187	1.9627			0.0947	26.0895	6.6874
		0.1894	4.4257	3.4562			0.1894	2.46077	2.302	4.1822	4.6613			0.1894	3.4886	4.3524			0.1894	2.7092			0.1894	4.584	6.3948	3.73336	4.2498			0.1894	3.9859	2.4069	4.7004	2.4996	2.0616			0.1894	29.7371	5.5458
		0.2841	4.2594	4.1577			0.2841	2.21303	2.791	3.8018	4.1986			0.2841	3.8488	4.4325			0.2841	2.8592			0.2841	3.2325	7.5709	3.92556	4.2671			0.2841	4.245	2.5746	4.5142	2.5459	2.4602			0.2841	29.7543	4.8984
		0.3788	5.2448	4.4642			0.3788	2.14586	3.011	3.3155	3.2695			0.3788	4.3893	4.3601			0.3788	2.481			0.3788	3.1433	7.7181	4.07589	4.5735			0.3788	4.0409	2.4595	4.3371	2.3451	2.8172			0.3788	28.5461	4.4207
		0.4735	4.7511	4.9905			0.4735	2.16723	2.616	2.7206	3.4031			0.4735	4.7084	3.9214			0.4735	2.4823			0.4735	3.5083	7.0442	4.05006	4.8798			0.4735	3.8864	2.7132	4.0172	2.4179	3.3473			0.4735	28.574	4.5647
		0.5682	4.5371	5.3855			0.5682	2.04564	2.1	2.337	3.3883			0.5682	5.4147	3.5284			0.5682	2.0801			0.5682	4.443	5.8015	4.33224	5.5299			0.5682	3.5856	2.7551	3.538	2.3405	3.4281			0.5682	27.9745	4.1149
		0.6629	4.9708	5.2007			0.6629	2.30804	1.891	2.0238	3.2733			0.6629	5.662	3.7367			0.6629	1.9123			0.6629	5.2981	4.9303	3.62679	6.0766			0.6629	3.4333	2.4764	3.1629	2.8117	3.4159			0.6629	26.4919	4.2514
		0.7576	4.6588	5.2511			0.7576	2.07446	2.163	2.0125	3.4271			0.7576	5.8036	4.1641			0.7576	2.1182			0.7576	6.2714	4.1256	3.69131	6.5276			0.7576	3.4671	2.1466	2.6305	3.735	2.9337			0.7576	24.5408	4.6833
		0.8523	4.7893	4.8185			0.8523	2.1806	2.531	1.9696	3.5302			0.8523	5.276	5.4334			0.8523	2.2086			0.8523	6.3301	3.0368	3.27741	6.563			0.8523	3.0709	2.3023	2.9102	4.9605	2.6934			0.8523	21.5665	4.9925
		0.947	4.6719	4.9953			0.947	2.55023	2.877	2.1125	3.6359			0.947	5.6441	5.906			0.947	2.2615			0.947	6.0665	2.7032	2.94716	6.3582			0.947	3.191	2.3391	3.581	6.4039	2.6266			0.947	18.0392	4.8348
		1.0417	4.5693	4.7967			1.0417	2.86684	2.037	2.2645	3.8941			1.0417	5.7465	5.9893			1.0417	2.5168			1.0417	5.0639	2.6505	2.84516	6.0292			1.0417	3.1829	2.3305	3.9775	9.0737	2.8811			1.0417	15.6302	4.5292
		1.1364	5.3825	3.979			1.1364	3.08652	1.753	2.4733	4.2299			1.1364	5.9439	6.4544			1.1364	2.3884			1.1364	4.0547	2.5214	2.96207	5.7327			1.1364	3.9037	2.1745	5.6251	12.1684	3.5397			1.1364	15.5023	4.2368
		1.2311	5.4992	3.4454			1.2311	3.55917	1.783	2.8512	4.2928			1.2311	6.1094	6.0425			1.2311	2.3487			1.2311	3.7645	2.1653	2.73575	5.7083			1.2311	3.9761	2.4426	6.0125	14.8223	3.9937			1.2311	15.5429	4.0156
		1.3258	6.3157	3.5547			1.3258	3.79162	2.18	3.7033	3.914			1.3258	7.1403	5.9886			1.3258	2.6673			1.3258	3.1418	2.1761	2.75271	5.5313			1.3258	4.4445	2.4064	6.3085	16.1245	3.4742			1.3258	16.4277	3.7194
		1.4205	7.3781	3.7642			1.4205	3.90792	2.375	4.4474	4.335			1.4205	8.5351	6.3532			1.4205	2.3829			1.4205	2.7691	1.9863	3.4279	5.8233			1.4205	3.9624	2.304	7.2401	17.5476	3.7531			1.4205	18.6368	3.6971
		1.5152	7.743	3.7898			1.5152	3.67121	2.796	4.899	4.6015			1.5152	9.6215	6.8895			1.5152	2.6576			1.5152	2.5399	2.123	4.50782	5.8902			1.5152	3.5823	2.2159	7.4467	18.0788	3.7156			1.5152	21.9065	3.6553
		1.6098	7.8759	3.814			1.6098	3.63907	2.499	5.7333	4.8365			1.6098	12.0476	7.6499			1.6098	2.9709			1.6098	2.1833	2.5834	4.95847	6.1507			1.6098	3.4132	1.9407	7.2635	18.3672	3.4658			1.6098	24.243	3.9812
		1.7045	8.1751	3.5964			1.7045	3.14085	1.83	6.6874	5.2893			1.7045	13.7349	8.493			1.7045	3.2348			1.7045	2.1604	2.9161	5.22298	6.0531			1.7045	3.6267	1.7175	7.1248	17.6591	4.1062			1.7045	26.7519	4.5151
		1.7992	7.9992	3.1841			1.7992	2.91115	1.529	7.6795	4.7912			1.7992	13.2277	9.6529			1.7992	3.8055			1.7992	2.6726	2.8117	4.63097	5.617			1.7992	4.1756	1.7352	6.5537	17.7864	4.6587			1.7992	26.0789	4.7198
		1.8939	8.1293	2.8004			1.8939	2.95484	1.368	7.9744	4.8002			1.8939	11.7648	9.9875			1.8939	4.0329			1.8939	3.5415	2.411	3.8708	5.4516			1.8939	4.6296	1.6807	6.1629	18.6715	5.6893			1.8939	24.6819	5.1376
		1.9886	8.0285	2.5087			1.9886	3.22842	1.849	7.8051	5.2924			1.9886	9.7538	9.2038			1.9886	3.9328			1.9886	3.925	2.5455	3.43006	5.741			1.9886	6.4984	2.0076	6.6104	20.8681	7.2536			1.9886	22.565	5.6769
		2.0833	8.6168	2.545			2.0833	3.10528	2.259	7.7678	5.7173			2.0833	8.1071	8.3922			2.0833	3.9845			2.0833	4.4056	2.877	3.13981	5.7543			2.0833	7.6957	2.3945	6.0131	22.7249	7.4356			2.0833	19.8925	6.4485
		2.178	9.2221	2.8481			2.178	3.02126	2.318	7.5281	5.4577			2.178	7.1307	7.431			2.178	3.3701			2.178	5.1015	2.7917	3.29741	6.2021			2.178	8.3367	2.0324	5.9595	24.2818	7.0773			2.178	17.1727	5.888
		2.2727	10.0557	2.5197			2.2727	3.17491	2.26	7.7967	5.6332			2.2727	5.8668	7.1298			2.2727	3.0954			2.2727	6.1596	3.0942	3.85383	6.8069			2.2727	8.3779	2.0842	6.3611	25.6733	7.3231			2.2727	14.2897	5.215
		2.3674	11.0038	2.6518			2.3674	3.38589	2.363	7.6725	5.8517			2.3674	5.1362	7.2662			2.3674	2.8527			2.3674	7.3502	3.3067	4.02967	7.3323			2.3674	7.4277	2.1961	6.5929	28.6423	7.2262			2.3674	12.8628	4.8774
		2.4621	10.9102	2.7345			2.4621	3.54388	2.378	7.7347	5.7542			2.4621	4.723	7.1138			2.4621	2.9795			2.4621	8.6802	3.7887	4.61966	7.4317			2.4621	7.3551	2.6174	6.9587	30.6211	7.7091			2.4621	11.9439	3.8312
		2.5568	10.8632	3.2607			2.5568	3.56712	2.43	8.5293	5.4676			2.5568	4.4317	7.1693			2.5568	3.51			2.5568	9.6465	4.4602	5.25062	7.4717			2.5568	7.0711	2.6226	7.7877	31.8265	7.9304			2.5568	10.5938	2.4942
		2.6515	10.7479	4.4155			2.6515	3.61917	2.751	9.6607	5.4132			2.6515	4.2222	7.1318			2.6515	3.8633			2.6515	11.1578	5.9045	5.41285	7.1984			2.6515	7.5497	3.2386	8.2175	31.6773	8.4049			2.6515	8.4706	1.88
		2.7462	10.5962	5.2112			2.7462	3.9711	2.743	10.6843	5.6438			2.7462	4.4846	6.7179			2.7462	4.1379			2.7462	12.775	7.3438	6.08883	6.9696			2.7462	8.4221	3.9174	7.7969	29.6825	9.5827			2.7462	8.4491	1.7342
		2.8409	10.5099	5.9032			2.8409	4.06457	3.507	12.0647	5.5892			2.8409	4.2681	7.4902			2.8409	4.1383			2.8409	13.6482	8.552	5.74428	6.7417			2.8409	8.3789	4.367	7.5596	26.9336	10.3984			2.8409	9.0641	2.1057
		2.9356	9.5378	6.6123			2.9356	4.426	4.421	13.1784	6.1002			2.9356	4.6168	7.8228			2.9356	4.024			2.9356	14.1695	9.6139	5.20232	7.0131			2.9356	7.5715	5.2043	7.6564	22.6621	10.4745			2.9356	10.1014	2.6744
		3.0303	9.6302	6.4617			3.0303	4.42387	6.495	14.4438	6.1184			3.0303	5.6842	8.5261			3.0303	3.9579			3.0303	14.545	11.208	4.77889	6.82			3.0303	6.4638	5.7812	7.7843	20.0156	9.7651			3.0303	10.6168	3.5537
		3.125	8.4615	5.79			3.125	4.36113	8.939	14.8831	6.4086			3.125	6.3757	8.4718			3.125	3.2778			3.125	14.1019	13.5924	4.14452	7.1409			3.125	5.2277	6.5474	8.096	18.4745	8.906			3.125	10.9808	4.3423
		3.2197	8.2645	4.6873			3.2197	4.44087	11.386	14.9513	6.1861			3.2197	7.4617	8.0909			3.2197	3.0639			3.2197	13.4887	14.3788	3.80425	7.4727			3.2197	4.3109	8.7125	8.973	16.7123	7.703			3.2197	11.0271	4.9953
		3.3144	7.0552	4.2384			3.3144	4.60954	12.297	14.2707	6.2763			3.3144	7.8942	7.1186			3.3144	3.1418			3.3144	13.3824	14.6944	3.8059	7.5075			3.3144	4.0376	9.5534	10.5193	15.2534	6.9825			3.3144	10.6203	5.6667
		3.4091	6.2675	4.0278			3.4091	4.37613	11.61	13.7918	6.1691			3.4091	8.1615	6.9648			3.4091	3.5218			3.4091	13.3225	13.5182	3.77693	7.3895			3.4091	4.1656	9.712	12.2256	14.6743	7.0371			3.4091	10.166	6.4416
		3.5038	5.3576	3.7359			3.5038	4.48541	8.954	13.4738	6.5119			3.5038	8.3524	5.8553			3.5038	3.5103			3.5038	11.8106	12.0937	3.87177	7.1521			3.5038	4.8365	8.7839	14.0517	15.0438	6.8981			3.5038	9.9851	6.6583
		3.5985	4.8096	3.833			3.5985	4.60939	6.014	13.2327	6.2815			3.5985	9.038	5.2805			3.5985	4.0153			3.5985	10.3906	10.0287	4.22298	6.9079			3.5985	6.43	8.1206	15.1692	13.9491	7.1253			3.5985	9.985	6.3432
		3.6932	4.7238	4.2652			3.6932	4.29575	4.168	12.5077	6.1214			3.6932	10.0052	4.6561			3.6932	4.2147			3.6932	9.5349	9.0189	4.1956	7.2994			3.6932	8.3229	8.0426	15.971	13.4806	7.2604			3.6932	9.021	6.0926
		3.7879	4.6527	5.2697			3.7879	4.13569	3.63	11.5545	6.0814			3.7879	11.3064	4.6453			3.7879	4.5131			3.7879	8.3783	8.6032	4.22901	7.2281			3.7879	9.19	7.9556	15.772	12.5793	8.0725			3.7879	8.5607	6.1858
		3.8826	4.02	6.1388			3.8826	3.8283	3.196	10.8715	5.4094			3.8826	12.7406	5.2353			3.8826	4.3208			3.8826	6.9322	7.9579	4.80305	7.3589			3.8826	9.6967	7.8958	14.1357	12.4674	7.8046			3.8826	8.0502	5.2222
		3.9773	3.272	6.7244			3.9773	4.25975	3.414	9.8205	4.8624			3.9773	13.058	5.7095			3.9773	3.9278			3.9773	6.2721	7.9791	4.78742	7.3818			3.9773	9.4207	7.0588	13.1014	14.0729	7.1478			3.9773	6.854	4.4065
	Soma	4.072	2.5952	7.423		Soma	4.072	4.57541	3.247	9.7783	4.7893		Soma	4.072	12.1961	6.1072		Soma	4.072	3.9029		Soma	4.072	5.7197	7.8846	4.53063	7.6113		Soma	4.072	8.7877	5.9666	11.5125	15.6414	6.3517		Soma	4.072	6.4966	3.8179
		4.1667	2.4112	7.8856			4.1667	5.4734	3.808	9.6784	4.0332			4.1667	10.2124	6.1459			4.1667	3.9279			4.1667	4.3726	8.7231	5.03981	7.2744			4.1667	8.1029	4.9179	10.9747	17.7026	5.6111			4.1667	5.7054	4.4308
		4.2614	2.5164	8.9811			4.2614	5.52644	3.547	9.262	3.7676			4.2614	8.3262	5.9566			4.2614	4.4335			4.2614	4.0954	10.1221	5.3774	6.7857			4.2614	7.148	4.4551	11.748	19.3917	5.3979			4.2614	5.6815	4.8738
		4.3561	2.7348	10.4973			4.3561	5.78921	3.32	9.2995	3.713			4.3561	7.1666	6.2478			4.3561	4.6591			4.3561	4.3093	11.3801	5.03916	6.168			4.3561	6.7068	4.0548	13.262	20.957	5.7365			4.3561	5.9838	5.1195
		4.4508	2.6316	11.691			4.4508	5.88012	2.955	9.4614	3.8418			4.4508	6.2291	6.1803			4.4508	4.5201			4.4508	4.335	11.3613	4.98373	5.7143			4.4508	6.6292	4.0488	14.9674	21.8438	5.4818			4.4508	6.1566	5.6909
		4.5455	2.6931	12.9419			4.5455	6.37046	2.881	9.4179	3.8358			4.5455	6.441	6.4257			4.5455	4.5768			4.5455	4.7375	11.9052	4.52798	5.789			4.5455	6.5504	3.9408	17.8312	20.6475	5.1846			4.5455	6.7318	5.8871
		4.6402	3.3372	13.717			4.6402	6.48824	2.647	8.7603	3.3605			4.6402	6.5526	6.5501			4.6402	3.701			4.6402	4.4064	10.7195	5.15845	5.917			4.6402	6.421	3.6042	20.6398	20.8246	4.9452			4.6402	6.5805	5.5261
		4.7348	3.3745	11.9968			4.7348	6.30248	2.764	8.0846	3.1772			4.7348	5.8361	7.3836			4.7348	3.6012			4.7348	3.9818	9.5102	5.23128	6.4697			4.7348	5.4733	3.2195	21.6802	19.6794	5.2045			4.7348	7.4024	5.1799
		4.8295	2.757	9.7268			4.8295	6.51591	2.562	7.7567	3.3474			4.8295	6.109	7.199			4.8295	3.7056			4.8295	3.4789	9.4724	5.42669	7.2594			4.8295	4.6512	2.9194	22.2791	18.7286	5.3034			4.8295	8.03	5.4201
		4.9242	2.4654	7.521			4.9242	6.0507	2.603	7.9873	3.3488			4.9242	6.5084	7.6415			4.9242	3.9223			4.9242	3.2096	10.2944	5.15335	7.7484			4.9242	4.4506	2.8366	22.0737	16.7679	5.9525			4.9242	9.0758	5.4748
		5.0189	2.4997	6.3731			5.0189	6.04004	2.922	7.6484	3.0651			5.0189	6.4986	7.5561			5.0189	4.7143			5.0189	2.5811	11.5894	5.14501	7.7409			5.0189	4.4582	2.5989	21.5392	15.0314	5.7744			5.0189	10.0547	6.3293
		5.1136	2.502	5.7832			5.1136	5.96614	3.686	8.7344	3.022			5.1136	7.2032	7.9594			5.1136	5.0969			5.1136	2.5796	13.377	5.14747	7.1791			5.1136	4.4283	2.9825	19.8545	13.9622	5.4403			5.1136	10.8149	6.9552
		5.2083	2.8345	5.477			5.2083	6.18172	3.991	9.5226	2.7985			5.2083	7.5936	8.5835			5.2083	4.9731			5.2083	3.3721	14.7007	5.21917	6.7878			5.2083	5.0401	2.752	19.1965	12.9702	5.3542			5.2083	11.4827	8.5718
		5.303	3.3371	6.0652			5.303	6.30849	4.799	9.4186	2.4475			5.303	7.2729	9.9463			5.303	4.2336			5.303	3.9115	15.7099	5.30127	6.4527			5.303	4.9588	3.3609	18.8458	12.0177	5.3535			5.303	10.4266	9.0838
		5.3977	3.6307	6.94			5.3977	6.32136	5.06	9.4904	2.5773			5.3977	6.5891	10.9757			5.3977	4.4047			5.3977	4.5793	15.4451	5.09306	5.8801			5.3977	4.6175	3.992	18.2724	11.2412	5.3827			5.3977	9.6358	8.4144
		5.4924	3.8042	8.2848			5.4924	6.43475	5.067	8.6687	2.547			5.4924	5.9064	11.2086			5.4924	4.0504			5.4924	5.1183	13.8942	5.2675	5.7155			5.4924	4.3742	4.6119	17.8387	11.2536	4.5483			5.4924	8.9661	7.6563
		5.5871	4.414	8.7153			5.5871	6.24167	4.515	8.3046	2.4133			5.5871	5.3185	11.1026			5.5871	4.0132			5.5871	4.844	12.8654	5.27953	6.3644			5.5871	4.1861	5.2256	18.6186	10.6578	4.0668			5.5871	8.7024	7.5686
		5.6818	5.2069	9.43			5.6818	5.86375	4.037	7.4673	2.516			5.6818	4.3324	11.585			5.6818	3.9999			5.6818	4.8277	10.8386	5.33984	6.742			5.6818	4.6563	5.9814	19.8357	9.7902	5.0696			5.6818	7.7834	8.3389
		5.7765	5.7944	9.9774			5.7765	5.32353	3.167	7.4696	2.443			5.7765	4.4619	11.0329			5.7765	4.5805			5.7765	4.1602	9.358	4.82527	7.005			5.7765	5.7999	6.0338	19.9518	9.221	6.1486			5.7765	7.1592	9.7932
		5.8712	5.5869	10.4848			5.8712	5.45349	2.978	7.9388	2.5843			5.8712	4.5762	10.1736			5.8712	5.1003			5.8712	3.9562	8.3445	4.03611	7.4278			5.8712	6.4206	6.165	18.8596	8.5893	6.785			5.8712	6.6345	10.3513
		5.9659	5.2246	11.1141			5.9659	5.39065	2.812	8.1151	2.675			5.9659	4.8893	9.7646			5.9659	5.0683			5.9659	3.4368	7.9483	4.04822	7.5703			5.9659	6.8194	4.9304	17.8469	8.0355	6.7185			5.9659	6.4443	9.7232
		6.0606	5.0495	10.4544			6.0606	5.45729	2.801	9.024	2.8347			6.0606	5.096	9.592			6.0606	5.1292			6.0606	3.4009	7.263	4.11877	7.7021			6.0606	6.5186	4.5285	16.1074	7.7101	7.1055			6.0606	7.1081	8.2136
		6.1553	4.4914	10.1895			6.1553	5.5071	2.589	9.5406	2.6898			6.1553	5.5966	8.9745			6.1553	5.2032			6.1553	3.5035	6.5726	4.55327	8.2879			6.1553	6.6729	4.8816	15.1982	7.6817	7.0114			6.1553	7.6707	6.4056
		6.25	4.1858	9.1569			6.25	5.84803	2.353	10.0566	2.6043			6.25	6.3588	9.4267			6.25	4.3822			6.25	3.6049	6.75	4.21971	8.6051			6.25	7.4747	4.9589	15.3972	8.0132	5.6654			6.25	7.2996	4.7062
		6.3447	4.3736	9.36			6.3447	6.08628	2.202	10.403	2.4309			6.3447	6.837	8.6415			6.3447	4.5049			6.3447	3.4545	5.9797	4.08785	8.8913			6.3447	8.5552	5.4314	15.8925	7.8332	5.0845			6.3447	6.9947	3.7844
		6.4394	4.6888	9.5248			6.4394	6.11218	2.259	10.3839	2.0821			6.4394	7.6148	7.9053			6.4394	4.0791			6.4394	3.9737	5.617	4.24579	8.9408			6.4394	8.4594	4.9648	16.4389	7.6907	4.5271			6.4394	6.9721	3.3949
		6.5341	4.7808	9.6417			6.5341	5.98742	2.328	10.1348	1.7523			6.5341	8.2071	6.9845			6.5341	3.9523			6.5341	5.0543	5.4097	4.2864	9.0434			6.5341	7.5995	4.9825	17.3119	6.9425	4.3172			6.5341	6.6846	4.0058
		6.6288	5.2732	10.5007			6.6288	5.88235	2.6	8.9448	1.9107			6.6288	8.4528	5.9743			6.6288	3.5487			6.6288	5.4971	5.3304	4.1365	9.2824			6.6288	7.521	5.0813	18.1746	6.3437	4.6598			6.6288	6.3803	4.4336
		6.7235	5.5783	10.1784			6.7235	5.69387	1.982	8.0465	1.9606			6.7235	8.8731	4.8238			6.7235	3.6099			6.7235	6.2236	5.2351	3.99723	9.6314			6.7235	7.0589	5.8034	16.4165	6.4576	5.272			6.7235	5.7935	4.4674
		6.8182	5.9789	10.8701			6.8182	5.3652	2.082	8.1221	2.1771			6.8182	9.0695	4.3426			6.8182	3.4834			6.8182	6.1133	5.0757	3.58325	9.9665			6.8182	7.1885	6.1998	15.8745	7.3198	5.1893			6.8182	5.2772	5.019
		6.9129	6.3805	11.7999			6.9129	5.44752	2.09	7.6899	2.074			6.9129	8.1284	4.6084			6.9129	3.2537			6.9129	5.6374	5.4037	3.58022	10.39			6.9129	7.8718	7.2467	14.7009	8.0618	5.27			6.9129	5.1941	5.0048
	PeMPs	7.0076	6.5085	12.8142		PeMPs	7.0076	5.77521	2.212	8.0093	1.7402		PeMPs	7.0076	6.5491	5.4836		PeMPs	7.0076	3.5442		PeMPs	7.0076	5.6278	5.8871	3.7061	10.0529		PeMPs	7.0076	7.6351	7.8174	14.3745	8.2088	5.839		PeMPs	7.0076	5.8193	4.9249
		7.1023	6.4029	13.1993			7.1023	5.97239	2.432	7.6066	1.8873			7.1023	6.2507	6.3253			7.1023	3.4714			7.1023	5.2169	6.028	3.51384	8.941			7.1023	7.6451	8.0933	14.6705	8.9029	5.6363			7.1023	6.4591	4.9188
		7.197	6.5073	13.6685			7.197	5.87831	3.119	6.7807	1.8426			7.197	5.5591	6.97			7.197	3.6229			7.197	4.8354	6.265	3.65693	8.3113			7.197	7.7053	8.7654	15.5985	10.5023	6.1129			7.197	7.2197	4.883
		7.2917	6.453	13.0924			7.2917	5.75364	3.051	5.7109	2.0876			7.2917	5.1222	6.8646			7.2917	4.0624			7.2917	4.8198	5.7922	4.03046	8.1972			7.2917	8.2468	8.0678	16.7891	13.1809	6.3281			7.2917	7.7219	4.5634
		7.3864	6.1387	12.8389			7.3864	5.86147	3.536	5.2965	2.2967			7.3864	6.036	6.361			7.3864	4.8632			7.3864	6.1215	5.5433	4.69142	7.873			7.3864	8.153	8.3487	16.8236	17.2504	6.2343			7.3864	7.6146	4.5013
		7.4811	5.4407	12.5202			7.4811	5.77649	4.258	4.8054	2.389			7.4811	6.1385	6.1933			7.4811	4.7596			7.4811	7.1731	5.4442	4.95982	7.5232			7.4811	8.0423	8.2117	15.7941	23.6417	5.9063			7.4811	8.1669	4.3395
		7.5758	5.1225	11.2998			7.5758	5.6953	4.896	4.5288	2.8004			7.5758	6.8086	5.8656			7.5758	4.7989			7.5758	8.6737	5.4812	5.5341	7.4513			7.5758	8.006	8.2945	14.3627	30.3546	6.3819			7.5758	7.9104	3.947
		7.6705	4.9304	8.4664			7.6705	5.88966	5.246	4.0071	3.2868			7.6705	6.2732	5.6791			7.6705	4.6268			7.6705	9.5475	4.8001	5.48137	7.5468			7.6705	7.9878	8.6587	12.3328	36.7414	6.688			7.6705	7.8536	3.857
		7.7652	4.5012	6.2359			7.7652	6.06582	5.758	4.1174	3.6921			7.7652	5.2827	5.2021			7.7652	4.2206			7.7652	12.221	3.6308	5.48535	8.3348			7.7652	7.9252	8.0724	10.7003	40.6545	6.4319			7.7652	7.9138	3.8959
		7.8598	4.7629	4.5691			7.8598	5.80841	6.035	4.5063	3.6694			7.8598	4.9111	4.6571			7.8598	4.2588			7.8598	16.2166	3.073	4.7407	9.0433			7.8598	7.8259	7.817	10.4241	38.5583	6.5972			7.8598	7.3276	3.7414
		7.9545	5.1916	4.5389			7.9545	5.58349	5.467	5.0334	3.6461			7.9545	3.9968	3.9121			7.9545	4.2909			7.9545	19.6214	2.6117	4.54926	9.7321			7.9545	6.8912	7.5168	9.9258	32.6918	6.4983			7.9545	7.4657	3.6814
		8.0492	5.2789	4.8807			8.0492	5.6244	4.441	6.0476	3.8651			8.0492	4.4201	3.595			8.0492	4.2915			8.0492	23.1346	2.4823	4.26732	9.7237			8.0492	6.6916	7.1196	10.9658	28.1818	5.6374			8.0492	6.8585	3.7739
		8.1439	4.9833	4.6212			8.1439	5.5433	4.094	6.3472	3.7832			8.1439	4.9987	4.1702			8.1439	4.4906			8.1439	22.7912	2.3434	4.10027	9.3492			8.1439	6.1243	7.0344	11.4126	24.9919	5.3001			8.1439	5.5024	3.7654
		8.2386	5.0933	5.8322			8.2386	5.42305	3.708	6.3508	3.6146			8.2386	5.1864	4.4178			8.2386	4.7302			8.2386	19.6582	2.5245	3.83497	8.541			8.2386	5.1656	7.4477	11.5535	25.0507	5.0195			8.2386	4.7708	3.3829
		8.3333	5.3661	5.868			8.3333	5.53148	3.25	6.5743	3.5154			8.3333	5.0597	4.69			8.3333	4.68			8.3333	14.5591	2.4469	3.64532	7.1728			8.3333	4.9023	7.6385	10.751	27.1184	5.4268			8.3333	4.3936	3.6936
		8.428	5.5264	5.6985			8.428	5.69914	3.346	6.2551	4.1822			8.428	5.1268	4.6221			8.428	4.5566			8.428	11.4317	2.8197	3.61364	6.7022			8.428	5.4345	7.6495	10.2932	30.1986	5.455			8.428	4.0475	4.6579
		8.5227	5.3139	5.6922			8.5227	6.47016	3.457	6.174	4.7674			8.5227	5.2788	4.5192			8.5227	4.2774			8.5227	9.0042	3.2447	3.72593	6.5226			8.5227	6.2133	8.1485	9.8418	33.0535	5.4512			8.5227	4.2302	5.2975
		8.6174	5.4555	5.869			8.6174	7.20667	3.847	6.4818	5.0755			8.6174	5.5461	5.1405			8.6174	4.514			8.6174	7.644	4.142	3.64821	6.7679			8.6174	6.1013	7.6088	9.0488	35.2871	4.8724			8.6174	4.1963	5.2543
		8.7121	5.4357	6.9782			8.7121	8.63002	3.694	6.1992	5.4612			8.7121	5.8698	6.0128			8.7121	4.3137			8.7121	6.9175	4.1689	3.80028	6.9532			8.7121	5.7823	7.3277	9.3438	38.8802	4.9903			8.7121	4.6484	5.0273
		8.8068	5.6983	8.197			8.8068	9.00669	3.49	6.1639	5.5456			8.8068	5.8926	6.3621			8.8068	4.0459			8.8068	7.03	4.246	3.94447	7.7372			8.8068	4.7919	6.4538	9.258	42.127	5.0777			8.8068	4.0418	5.2314
		8.9015	5.3791	9.0255			8.9015	8.96467	3.665	6.443	5.5019			8.9015	6.1057	6.2843			8.9015	3.846			8.9015	6.9152	3.6662	3.92513	8.7776			8.9015	4.1438	5.9612	10.2198	44.0791	5.2422			8.9015	3.1205	5.6491
		8.9962	5.1693	9.5813			8.9962	8.57687	3.305	6.5479	5.1566			8.9962	6.2024	6.1361			8.9962	4.142			8.9962	7.5598	3.0403	4.45078	9.8158			8.9962	3.662	5.4256	11.5159	47.3656	5.3629			8.9962	2.4598	5.5379
		9.0909	5.3408	9.8767			9.0909	8.5564	3.159	5.9804	5.327			9.0909	5.6652	5.2226			9.0909	4.1532			9.0909	8.2748	2.6338	4.77206	11.0946			9.0909	3.4413	5.7918	14.009	50.2412	5.9654			9.0909	2.4425	6.1107
		9.1856	5.1886	9.8992			9.1856	8.63149	3.342	6.0402	5.5519			9.1856	4.729	4.8362			9.1856	4.0914			9.1856	9.0286	3.0552	5.01018	12.0376			9.1856	3.0196	6.0918	15.0954	52.2332	6.6502			9.1856	2.3541	6.5341
		9.2803	5.2413	9.209			9.2803	9.33	3.653	6.3904	6.1404			9.2803	4.7526	4.8983			9.2803	3.8394			9.2803	9.2357	3.3934	5.11114	11.6096			9.2803	3.042	6.0766	14.9646	52.2677	6.6967			9.2803	2.2907	7.2359
		9.375	5.4619	9.0293			9.375	10.8783	3.43	6.5596	6.4308			9.375	4.7031	5.4199			9.375	3.7741			9.375	9.0408	4.4339	5.34259	10.2345			9.375	2.696	5.6493	12.58	48.8187	6.5309			9.375	2.5616	8.2794
		9.4697	5.6824	9.3342			9.4697	11.4263	3.343	6.8277	6.6213			9.4697	5.0644	5.5028			9.4697	3.7145			9.4697	7.7593	5.3087	5.26104	9.0733			9.4697	2.9996	5.6848	10.5327	43.3606	6.6934			9.4697	2.5794	8.964
		9.5644	5.752	9.4786			9.5644	10.9711	3.612	6.8636	6.8381			9.5644	4.7057	6.5057			9.5644	3.9026			9.5644	6.9279	7.6209	4.97269	8.5144			9.5644	2.8238	5.759	10.1793	37.5292	6.0933			9.5644	2.5586	9.3504
		9.6591	5.6731	9.7759			9.6591	10.3456	3.966	6.6945	6.7032			9.6591	4.528	7.2099			9.6591	3.2805			9.6591	5.6795	10.5876	4.66496	7.8372			9.6591	2.5879	5.9014	11.132	33.4909	5.9578			9.6591	2.5173	9.5569
		9.7538	5.7416	9.4323			9.7538	9.33017	5.137	6.3559	5.9975			9.7538	4.6682	7.1609			9.7538	2.7605			9.7538	5.7268	14.5731	4.32214	7.5336			9.7538	2.6133	5.875	12.8858	31.4033	6.8175			9.7538	2.8463	9.4263
		9.8485	5.8082	9.4589			9.8485	8.27608	5.67	5.8166	5.9897			9.8485	4.9168	6.7471			9.8485	2.7373			9.8485	5.674	17.4134	4.03749	8.0469			9.8485	2.8317	6.5072	14.4283	29.804	7.5443			9.8485	3.4557	9.3892
		9.9432	6.1512	9.9608			9.9432	7.49579	5.998	5.5313	5.7395			9.9432	4.4185	5.4833			9.9432	2.4428			9.9432	5.7495	17.5329	3.80882	8.6557			9.9432	2.9864	6.2388	15.7228	29.2664	6.8822			9.9432	3.9214	9.0077
		10.0379	5.9684	10.7277			10.0379	7.24747	6.228	5.244	5.0569			10.0379	4.9656	4.3768			10.0379	2.1108			10.0379	6.1581	14.401	3.94859	9.0528			10.0379	2.9005	7.0485	14.9601	28.4102	6.3973			10.0379	5.2243	8.8488
		10.1326	6.0632	11.3307			10.1326	7.06579	6.074	5.0975	5.0362			10.1326	5.3112	3.9949			10.1326	2.1905			10.1326	5.1723	10.7396	4.75892	9.5703			10.1326	2.5653	6.6425	15.472	26.5998	5.9198			10.1326	6.3574	9.5069
		10.2273	5.6833	11.9081			10.2273	6.8224	5.828	5.5882	4.9399			10.2273	5.8671	5.0005			10.2273	2.145			10.2273	5.3062	7.3791	5.2394	9.1861			10.2273	2.4532	6.9994	16.278	26.0728	6.3265			10.2273	6.0432	10.1159
		10.322	5.7998	11.9625			10.322	6.39676	6.307	6.0933	5.0839			10.322	5.6499	5.8172			10.322	2.5884			10.322	5.2779	5.4321	5.35495	9.7387			10.322	2.5048	6.1824	17.7285	23.9421	5.1658			10.322	5.4052	11.1336
		10.4167	5.5881	10.6662			10.4167	5.8668	6.983	6.4476	4.724			10.4167	5.9178	6.3258			10.4167	2.5919			10.4167	4.8053	4.516	5.16254	9.9183			10.4167	2.7184	5.9265	18.8777	22.9363	5.1559			10.4167	4.425	12.4835
		10.5114	5.6366	9.087			10.5114	5.81705	7.435	6.4851	4.5741			10.5114	6.0471	6.896			10.5114	2.9738			10.5114	4.5811	4.2548	4.79999	10.4557			10.5114	3.2	6.2345	18.7422	21.7413	4.8336			10.5114	4.4008	13.5347
		10.6061	5.5333	8.2264			10.6061	5.76129	7.899	6.2526	4.1232			10.6061	5.965	6.7746			10.6061	3.2232			10.6061	4.518	3.8508	4.53038	10.6592			10.6061	3.8519	7.0226	18.279	21.1459	5.3754			10.6061	4.5977	13.4181
		10.7008	5.4379	7.2556			10.7008	5.47705	8.234	5.8217	3.6511			10.7008	5.2715	7.3879			10.7008	3.4549			10.7008	4.668	3.5973	4.2511	10.6987			10.7008	4.3166	8.164	16.3475	21.9733	5.6915			10.7008	5.216	12.0852
		10.7955	6.4329	7.3707			10.7955	4.98238	7.75	5.8101	3.1703			10.7955	4.3	7.0388			10.7955	3.6873			10.7955	5.2196	3.496	4.07219	9.318			10.7955	4.3685	8.8024	15.9101	23.6254	6.2081			10.7955	4.9705	10.7119
		10.8902	7.4542	7.1616			10.8902	4.64432	8.082	6.4713	3.1628			10.8902	3.3792	7.6472			10.8902	3.8556			10.8902	4.6319	3.217	4.30402	8.1847			10.8902	4.8051	10.5541	15.8277	24.3281	5.7312			10.8902	4.7194	9.5399
		10.9848	8.5859	6.9181			10.9848	4.37115	7.751	6.8073	3.4919			10.9848	3.6261	8.3037			10.9848	4.0867			10.9848	4.5285	3.6628	4.32593	7.2366			10.9848	5.1111	12.5952	16.2797	25.5617	4.3672			10.9848	4.7874	9.2911
		11.0795	9.8258	6.8969			11.0795	3.89753	7.909	7.1731	3.5321			11.0795	3.3922	7.7722			11.0795	4.7065			11.0795	4.8	3.4411	4.38052	7.2083			11.0795	5.2087	15.3426	16.2436	23.417	4.3248			11.0795	4.2395	9.7631
		11.1742	10.6973	7.2932			11.1742	3.81269	7.863	7.4954	3.9337			11.1742	3.7865	8.121			11.1742	4.945			11.1742	5.1093	3.0057	4.59169	7.2857			11.1742	5.3894	18.6376	18.0807	21.7979	3.4328			11.1742	4.2295	10.0053
		11.2689	10.8168	7.9899			11.2689	3.83585	6.975	8.101	4.0615			11.2689	4.2784	8.1461			11.2689	5.2694			11.2689	6.1872	3.1124	5.11313	7.1116			11.2689	5.3306	21.4874	19.319	19.1046	2.8236			11.2689	4.1311	10.4384
		11.3636	10.3281	8.4072			11.3636	4.04234	6.464	9.051	4.3649			11.3636	4.369	7.8519			11.3636	4.9804			11.3636	6.2015	3.388	4.66068	6.7673			11.3636	5.0418	22.7276	22.2184	17.8976	3.187			11.3636	4.5031	10.7865
		11.4583	9.882	9.0106			11.4583	4.47767	6.173	10.5526	4.6931			11.4583	4.7475	7.6638			11.4583	4.2211			11.4583	6.2954	3.6651	4.33501	6.7847			11.4583	5.3311	21.063	25.0381	15.9871	3.047			11.4583	4.4747	10.3498
		11.553	9.7588	10.1941			11.553	4.36036	6.163	11.3781	4.6733			11.553	5.3829	7.0986			11.553	3.5626			11.553	6.6257	4.4535	4.31681	6.2085			11.553	5.0269	17.5754	27.3422	15.0758	3.3087			11.553	3.9643	9.8626
		11.6477	10.236	10.607			11.6477	3.9742	6.164	11.3332	4.7175			11.6477	5.4623	6.5509			11.6477	3.0374			11.6477	6.7337	4.7091	3.88454	6.0571			11.6477	5.0525	14.4784	27.4819	14.193	2.9988			11.6477	3.4148	9.5982
		11.7424	9.7815	10.3763			11.7424	3.45361	5.502	10.8387	5.4827			11.7424	5.9785	5.7232			11.7424	3.1433			11.7424	6.5949	5.3753	3.25593	5.7207			11.7424	5.284	12.2719	26.122	13.2846	3.1535			11.7424	3.2407	8.558
		11.8371	9.84	10.9542			11.8371	3.51036	5.009	10.2133	6.4179			11.8371	6.4089	5.749			11.8371	3.2925			11.8371	6.4039	6.0893	3.05799	5.9186			11.8371	6.2811	10.3633	21.6369	12.8896	3.3853			11.8371	2.8762	8.1525
		11.9318	9.49	11.9485			11.9318	3.8006	5.017	9.7245	7.5684			11.9318	6.4748	6.2483			11.9318	3.6347			11.9318	5.828	5.9522	3.12694	5.926			11.9318	6.4737	9.3141	16.715	13.2677	3.7728			11.9318	3.314	8.3553
		12.0265	8.9424	14.3506			12.0265	4.21275	5.418	8.9622	8.5776			12.0265	6.1888	7.1257			12.0265	3.6286			12.0265	5.6242	5.829	3.08558	5.7044			12.0265	7.5975	9.1961	14.7603	13.7709	4.6408			12.0265	3.9664	7.5904
		12.1212	8.4076	16.2807			12.1212	3.85369	5.772	7.8418	9.5934			12.1212	5.7059	8.04			12.1212	3.6204			12.1212	4.7681	5.5139	3.32444	5.8724			12.1212	8.6969	8.8302	13.4135	14.37	5.4116			12.1212	4.8748	7.2428
		12.2159	7.8689	17.8002			12.2159	3.73621	5.826	6.8411	11.0655			12.2159	5.169	8.1166			12.2159	3.3522			12.2159	3.6678	5.5058	3.57425	6.6896			12.2159	9.4862	8.0854	11.9973	14.0223	6.1445			12.2159	6.166	6.8093
		12.3106	7.8907	18.6481			12.3106	3.75502	6.199	5.929	12.5406			12.3106	4.9971	8.6101			12.3106	3.6901			12.3106	3.4222	6.3493	3.84701	7.2277			12.3106	8.9159	8.1953	11.5281	14.3594	5.7674			12.3106	7.7047	7.0447
		12.4053	8.6097	18.0924			12.4053	3.83307	5.978	5.7279	14.9278			12.4053	5.1545	9.6558			12.4053	3.7332			12.4053	4.1822	7.5217	3.55236	8.8974			12.4053	7.3697	8.3787	11.6446	13.286	5.9656			12.4053	8.4086	6.8236
		12.5	8.1361	18.2151			12.5	4.28957	5.773	5.8875	17.5588			12.5	5.186	10.0349			12.5	3.8207			12.5	5.0339	8.344	3.25595	12.0129			12.5	6.1221	8.331	13.4188	11.7075	6.1897			12.5	8.9137	6.9859
		12.5947	8.0678	18.0073			12.5947	4.52791	5.181	6.3422	19.4914			12.5947	5.36	10.4325			12.5947	3.7729			12.5947	5.6682	7.7526	3.08313	17.397			12.5947	4.437	8.0749	13.949		5.5376			12.5947	7.8663	8.0389
		12.6894	7.933	17.5608			12.6894	4.42914	4.105	6.5672	20.9437			12.6894	5.5006	10.4862			12.6894	3.6822			12.6894	5.6291	6.1893	2.91833	22.2284			12.6894	4.1387	8.214	13.6434		4.9682			12.6894	5.9156	9.5566
		12.7841	7.7063	17.2619			12.7841	5.27088	2.894	5.6972	21.1683			12.7841	5.7342	10.4143			12.7841	3.8191			12.7841	4.9798	5.1459	2.8061	25.5361			12.7841	4.0061	8.0796	13.2762		4.4581			12.7841	4.3172	11.2153
		12.8788	6.7287	15.669			12.8788	5.16251	2.471	5.6556	20.8203			12.8788	6.1223	9.6153			12.8788	3.8075			12.8788	4.301	4.5865	2.82183	25.4345			12.8788	3.9222	7.8299	11.8155		3.8491			12.8788	3.3999	11.8658
		12.9735	5.9393	13.4003			12.9735	5.04391	2.209	5.8619	19.835			12.9735	5.9047	9.1616			12.9735	3.3737			12.9735	3.9708	4.9022	3.25183	22.634			12.9735	4.4069	8.1227	10.3947		3.612			12.9735	3.3136	11.8259
		13.0682	5.1403	11.201			13.0682	5.06833	2.45	5.7727	18.2164			13.0682	5.7159	8.746			13.0682	3.564			13.0682	3.3334	6.3996	3.99986	17.26			13.0682	4.9474	8.7319	9.9615		3.053			13.0682	3.4546	11.136
		13.1629	4.9423	9.1551			13.1629	5.66891	2.607	6.4623	16.2753			13.1629	5.9443	8.668			13.1629	3.988			13.1629	3.2392	7.6787	4.6242	13.2736			13.1629	5.2958	8.6389	9.3732		3.4812			13.1629	3.6176	10.6175
		13.2576	4.5315	8.334			13.2576	5.58257	2.885	6.7651	15.4751			13.2576	5.7348	7.8867			13.2576	4.6053			13.2576	3.2109	7.3211	4.68604	10.7824			13.2576	5.4554	9.1755	8.7393		3.6414			13.2576	4.2677	9.1229
		13.3523	4.312	7.7273			13.3523	5.47881	3.286	6.5879	14.3107			13.3523	5.5902	8.1631			13.3523	5.0257			13.3523	2.8662	6.8469	4.6076	9.6859			13.3523	5.8311	10.1134	7.615		3.351			13.3523	4.9676	7.3997
		13.447	4.4103	7.5186			13.447	5.83499	3.232	6.6797	12.9356			13.447	5.0118	8.3704			13.447	5.5175			13.447	2.981	6.473	4.30555	8.5665			13.447	6.2874	11.2265	6.9861		3.5138			13.447	5.2462	6.5502
		13.5417	4.3025	7.7218			13.5417	5.92422	3.867	6.9307	11.4159			13.5417	4.2949	8.2294			13.5417	5.5193			13.5417	3.2764	6.4016	4.39805	8.587			13.5417	6.4641	12.0398	6.0738		4.1508			13.5417	5.1715	6.1806
		13.6364	4.3804	8.1393			13.6364	6.06311	3.895	6.6525	9.2528			13.6364	4.2888	9.1181			13.6364	6.0485			13.6364	3.3623	5.535	3.99968	8.4822			13.6364	6.1246	12.5875	5.866		6.308			13.6364	5.3987	6.9531
		13.7311	3.7073	8.0885			13.7311	6.64072	3.732	6.1018	7.7567			13.7311	4.7778	9.0249			13.7311	6.5933			13.7311	3.3985	5.0961	3.70807	8.3741			13.7311	5.6232	12.4479	5.7733		6.9596			13.7311	5.5314	8.3552
		13.8258	3.4875	8.06			13.8258	7.01569	4.065	5.8546	7.5349			13.8258	5.4742	9.2573			13.8258	7.5356			13.8258	3.7623	4.9639	3.35924	8.0312			13.8258	5.2634	11.4718	6.0685		7.415			13.8258	5.5465	9.977
		13.9205	3.3394	7.2826			13.9205	7.61695	4.027	5.9478	6.6923			13.9205	6.2509	9.4805			13.9205	8.1478			13.9205	4.1857	4.9263	3.33763	7.5518			13.9205	5.3567	10.7274	5.9835		7.2224			13.9205	6.1776	10.6296
		14.0152	3.3747	7.7943			14.0152	7.67471	4.124	5.3838	6.2117			14.0152	6.9736	9.4293			14.0152	8.3925			14.0152	4.2436	5.5379	3.36986	6.9637			14.0152	5.4167	10.0066	6.8613		6.6282			14.0152	6.4446	10.0976
		14.1098	3.3262	8.3766			14.1098	7.3228	4.402	4.8236	6.3094			14.1098	7.9839	8.984			14.1098	8.6885			14.1098	4.2565	6.5261	3.28372	6.9642			14.1098	5.4486	8.5196	6.5017		6.3111			14.1098	6.5086	10.5288
		14.2045	3.6167	8.9089			14.2045	7.25902	4.195	4.8195	6.1793			14.2045	8.4279	9.2343			14.2045	9.0668			14.2045	4.2633	6.425	3.55517	6.9254			14.2045	4.9091	7.6154	5.6896		5.5927			14.2045	6.9571	10.4435
		14.2992	3.9588	8.6581			14.2992	7.18749	3.809	5.0191	6.3506			14.2992	8.3911	9.6431			14.2992	9.0734			14.2992	4.1673	6.1275	3.93268	6.6441			14.2992	5.3662	7.4376	5.6783		4.2978			14.2992	7.2226	10.3182
		14.3939	4.3566	9.2367			14.3939	6.84415	3.8	4.695	7.0687			14.3939	7.4795	9.9929			14.3939	9.2516			14.3939	4.4474	4.9999	4.03611	6.9026			14.3939	5.4565	7.42	6.6495		3.7818			14.3939	8.9836	10.3214
		14.4886	3.9416	11.0909			14.4886	6.70235	3.519	4.7429	7.1806			14.4886	7.2709	9.8579			14.4886	9.3395			14.4886	4.5757	4.5355	3.95823	6.3787			14.4886	5.3395	7.8356	8.2779		3.5907			14.4886	10.4633	9.7329
		14.5833	3.9405	11.4746			14.5833	6.14528	3.022	5.154	6.4873			14.5833	6.7493	10.0117			14.5833	10.2253			14.5833	4.4881	4.1372	3.95907	5.8985			14.5833	4.6804	7.7162	10.1666		3.8016			14.5833	11.3286	9.933
		14.678	4.2545	12.2202			14.678	5.9537	2.864	5.2525	6.7485			14.678	6.6805	10.7243			14.678	10.5681			14.678	4.3856	4.0499	4.12438	5.6201			14.678	3.7685	8.5435	11.6858		3.7321			14.678	10.894	9.5828
		14.7727	4.5504	12.0154			14.7727	6.1337	2.591	5.08	6.3128			14.7727	7.6349	12.0825			14.7727	10.4033			14.7727	4.1996	4.3899	4.27804	6.3131			14.7727	3.7672	7.7269	12.7107		3.6389			14.7727	9.4331	8.812
		14.8674	4.4793	12.4613			14.8674	6.17762	2.542	4.9633	6.1097			14.8674	9.363	13.0338			14.8674	10.4244			14.8674	4.2448	4.23	3.65686	6.3231			14.8674	4.1117	7.9139	13.5368		2.9756			14.8674	9.7705	8.7512
		14.9621	4.6059	13.4403			14.9621	6.13208	2.854	4.546	5.7919			14.9621	10.5935	13.3762			14.9621	10.3309			14.9621	4.5557	4.2673	3.5051	6.391			14.9621	3.9048	7.9238	14.772		2.9104			14.9621	9.1795	9.4321
		15.0568	4.6207	13.1746			15.0568	5.69388	3.555	4.5909	5.0936			15.0568	12.0257	14.1677			15.0568	9.6491			15.0568	4.9662	4.4624	2.94354	5.8827			15.0568	3.6086	7.7679	18.2245		2.6119			15.0568	9.1732	10.5448
		15.1515	4.7356	11.6554			15.1515	5.42691	4.538	4.8741	4.7688			15.1515	12.1848	13.6625			15.1515	9.828			15.1515	5.2285	4.6949	3.09244	5.209			15.1515	3.4442	7.7876	22.768		2.7791			15.1515	8.9227	11.5825
		15.2462	4.9178	9.649			15.2462	5.70258	5.835	5.1154	4.2034			15.2462	11.0945	13.0727			15.2462	10.1212			15.2462	5.4378	4.8873	3.10541	5.1004			15.2462	4.1701	8.4296	27.7885		3.2247			15.2462	8.1576	11.8122
		15.3409	5.3792	9.0454			15.3409	6.02792	6.421	5.4198	4.0088			15.3409	9.914	13.1117			15.3409	10.1625			15.3409	5.7017	4.9843	3.12127	5.2227			15.3409	5.4865	8.9334	28.0054		3.7392			15.3409	7.6809	11.2537
		15.4356	5.4798	9.4245			15.4356	6.42129	7.635	6.113	3.5599			15.4356	8.2587	13.2788			15.4356	10.7926			15.4356	5.1561	4.5766	3.26498	5.0211			15.4356	6.3255	9.9235	24.9921		4.1404			15.4356	6.9282	11.0755
		15.5303	5.9704	9.8156			15.5303	6.86154	8.863	6.4219	3.58			15.5303	7.2147	14.3473			15.5303	10.9374			15.5303	5.297	4.0807	3.41884	5.3635			15.5303	6.2346	10.6764	20.9289		5.3041			15.5303	6.9084	10.5243
		15.625	5.917	10.3213			15.625	6.84896	9.441	6.4199	3.262			15.625	6.6924	15.2967			15.625	11.2341			15.625	4.7559	3.7681	3.62348	6.1304			15.625	4.5031	11.278	15.7448		5.7047			15.625	7.3201	10.1224
		15.7197	6.0164	10.9558			15.7197	6.95853	10.22	7.0197	3.5293			15.7197	6.2603	17.0088			15.7197	11.1055			15.7197	4.9152	3.7175	3.49327	6.6443			15.7197	4.0988	11.1927	12.7858		5.7913			15.7197	7.4351	10.4291
		15.8144	6.2799	11.8489			15.8144	7.43324	9.514	7.1434	3.574			15.8144	6.1421	17.2422			15.8144	11.6884			15.8144	5.7504	3.8468	3.24498	6.8521			15.8144	3.7001	11.5552	12.1161		4.7194			15.8144	7.0256	10.9814
		15.9091	6.4303	12.2651			15.9091	7.23338	7.986	6.6829	3.6207			15.9091	5.9841	17.2838			15.9091	11.7528			15.9091	5.991	3.7381	2.45945	7.2562			15.9091	3.0174	11.8419	11.9257		4.0747			15.9091	7.1727	10.4325
		16.0038	6.3997	13.43			16.0038	7.33799	6.793	5.9886	4.5468			16.0038	5.2636	16.8306			16.0038	11.437			16.0038	5.6272	3.6507	2.26363	7.1925			16.0038	2.5457	12.4048	11.8105		3.5955			16.0038	7.0583	10.0441
		16.0985	6.0992	13.5634			16.0985	7.05336	5.894	5.7931	4.5003			16.0985	5.2359	16.7372			16.0985	11.6684			16.0985	6.0529	3.4233	2.54538	6.8627			16.0985	2.2519	13.0625	10.9391		3.41			16.0985	6.8796	9.5646
		16.1932	6.0653	12.5272			16.1932	7.02534	6.195	5.1211	4.1521			16.1932	4.5262	15.5563			16.1932	11.7021			16.1932	6.2933	3.5177	2.86884	6.0194			16.1932	2.3617	13.4397	10.3095		3.479			16.1932	6.7614	9.8291
		16.2879	5.7464	11.5832			16.2879	7.2245	7.63	4.552	4.1607			16.2879	4.115	14.3295			16.2879	11.1246			16.2879	6.8182	3.4121	3.05087	5.6913			16.2879	2.3588	13.6369	10.5347		3.6093			16.2879	5.5048	11.3458
		16.3826	5.0126	10.0862			16.3826	6.87221	6.794	4.145	4.0934			16.3826	4.0203	14.5856			16.3826	10.3957			16.3826	7.174	3.087	2.79918	5.2198			16.3826	2.599	13.3044	11.3772		4.1163			16.3826	5.12	12.9241
		16.4773	4.1162	9.2086			16.4773	6.8453	5.763	4.0705	4.4618			16.4773	4.0064	14.8307			16.4773	10.1865			16.4773	7.1635	2.7717	3.0638	5.0001			16.4773	3.0134	11.5111	12.6838		4.181			16.4773	5.1715	14.8436
		16.572	3.903	8.1589			16.572	6.78917	5.554	4.0161	4.6434			16.572	3.4742	14.6315			16.572	9.4559			16.572	7.293	2.4122	2.83658	4.7894			16.572	3.2898	9.5935	13.0759		4.4913			16.572	4.8875	15.7479
		16.6667	3.6113	8.4353			16.6667	6.50725	4.458	4.1044	4.4377			16.6667	3.1043	14.6608			16.6667	9.0227			16.6667	8.1183	2.1756	3.10598	4.9585			16.6667	3.7601	7.8706	13.212		4.6275			16.6667	4.4675	16.4263
		16.7614	3.3604	8.6429			16.7614	6.17373	3.973	3.8802	4.3925			16.7614	3.1094	15.0243			16.7614	8.9907			16.7614	9.0561	2.8518	3.42188	5.2758			16.7614	4.3835	6.4113	13.1896		4.5565			16.7614	4.0141	17.057
		16.8561	3.0183	9.1607			16.8561	6.0515	3.83	3.7523	4.4193			16.8561	2.9935	14.8063			16.8561	8.9582			16.8561	8.5156	3.454	3.62342	5.4629			16.8561	4.6057	5.4564	13.2468		5.4535			16.8561	4.0136	17.8532
		16.9508	2.5366	9.4308			16.9508	5.76507	3.969	3.3448	4.3586			16.9508	3.7304	15.2118			16.9508	8.2081			16.9508	8.5106	4.1285	4.33531	5.527			16.9508	5.2442	5.069	13.052		5.3221			16.9508	4.1897	18.3352
		17.0455	2.5832	9.9125			17.0455	5.36359	4.042	3.1599	4.1173			17.0455	4.7772	15.2294			17.0455	8.1666			17.0455	8.2199	4.2822	4.65805	6.1478			17.0455	4.6471	4.2732	13.5834		6.0471			17.0455	4.5335	17.3206
		17.1402	2.4626				17.1402	5.28952	4.532	3.3751	4.0985			17.1402	4.6566	16.7375			17.1402	7.4094			17.1402	6.7265	3.6596	5.40347	6.991			17.1402	4.4807	3.8542	13.152		5.6383			17.1402	4.6715	15.2348
		17.2348	2.6591				17.2348	5.81604	4.667	3.0402	4.6287			17.2348	5.4018	17.6556			17.2348	7.0863			17.2348	5.6677	3.0358	5.63433	8.3264			17.2348	5.0616	3.6381	12.1923		6.1643			17.2348	4.6201	13.4497
		17.3295	2.5558				17.3295	5.80316	5.059	3.003	4.4706			17.3295	5.7819	17.0304			17.3295	6.9902			17.3295	4.8507	2.2988	5.43466	9.4072			17.3295	5.5487	3.5519	10.9956		6.2441			17.3295	4.5721	12.6336
		17.4242	2.4051				17.4242	5.92199	4.202	2.8364	4.8913			17.4242	6.8053	15.2935			17.4242	6.8909			17.4242	4.4728	2.1471	4.51469	10.2304			17.4242	5.8923	3.8364	10.4474		5.531			17.4242	4.4138	11.3303
		17.5189	2.4129				17.5189	5.85585	4.401	2.6234	5.0802			17.5189	8.5366	13.5801			17.5189	6.6248			17.5189	5.061	1.9486	3.8204	10.1425			17.5189	5.768	3.829	10.0331		4.101			17.5189	4.7048	12.0601
		17.6136	2.9266				17.6136	6.14557	4.662	2.6394	5.0147			17.6136	9.6453	13.3716			17.6136	6.2287			17.6136	6.6724	2.0172	3.45736	8.7729			17.6136	5.5245	3.959	9.6456		3.8236			17.6136	4.8682	12.7175
		17.7083	3.3901				17.7083	6.81033	4.677	2.5357	4.81			17.7083	10.0644	13.5012			17.7083	6.7384			17.7083	8.4753	2.8077	3.10553	7.0151			17.7083	5.3423	4.1944	9.4083		3.5014			17.7083	5.5644	12.29
		17.803	3.3578				17.803	6.73213	5.039	2.5555	4.5481			17.803	10.4224	13.2495			17.803	7.3107			17.803	10.2579	3.6288	3.0881	5.8475			17.803	4.757	4.4059	9.4178		3.1892			17.803	6.1475	12.47
		17.8977	3.5774				17.8977	6.79644	5.067	2.2152	4.0426			17.8977	10.1053	11.5699			17.8977	7.7881			17.8977	10.7993	4.4564	3.10128	5.1011			17.8977	4.4303	4.4214	9.7642		3.8921			17.8977	7.2993	12.8508
		17.9924	3.5296				17.9924	6.583	5.076	2.198	4.3268			17.9924	9.3421	10.2593			17.9924	7.9825			17.9924	10.2246	4.8288	3.42472	4.723			17.9924	4.7156	4.6857	9.0117		4.5747			17.9924	7.4959	14.0803
		18.0871	3.2158				18.0871	6.57625	4.945	2.2064	3.9134			18.0871	9.2784	10.1537			18.0871	8.3835			18.0871		5.0171	3.53	4.4643			18.0871	5.1047	5.0282	8.0768		5.3986			18.0871	7.6536	16.205
		18.1818	3.2392				18.1818	6.40735	5.226	2.2165	3.9959			18.1818	9.4105	10.2279			18.1818	8.9934			18.1818		5.0135	3.40091	4.2174			18.1818	5.2765	5.6376	8.2384		5.4131			18.1818	8.4948	18.5623
		18.2765	3.5242				18.2765	6.12226	4.97	2.4687	3.5235			18.2765	9.1638	10.5062			18.2765	9.9161			18.2765		4.6316	3.18847	4.2867			18.2765	5.0507	6.8802	7.8923		4.7511			18.2765	9.5051	20.0218
		18.3712	4.0281				18.3712	6.30052	4.203	2.36	3.4245			18.3712	8.6724	10.3697			18.3712	10.6681			18.3712		4.5188	3.21471	4.5625			18.3712	4.7611	7.7327	7.7852		4.1298			18.3712	11.0093	20.7194
		18.4659	3.9928				18.4659	6.52684	3.852	2.1226	3.4188			18.4659	7.756	11.574			18.4659	11.76			18.4659		4.235	3.10981	4.7896			18.4659	4.2792	8.5524	7.8024		3.9768			18.4659	12.631	21.078
		18.5606	4.3313				18.5606	6.92549	3.603	2.0265	3.4008			18.5606	6.7889	12.2005			18.5606	13.1811			18.5606		4.0581	2.82249	4.9274			18.5606	4.6062	8.4602	7.4416		4.5154			18.5606	12.833	21.1872
		18.6553	4.6015				18.6553	6.9409	3.338	2.0003	3.8082			18.6553	6.1818	12.752			18.6553	14.8563			18.6553		3.5508	2.37977	5.0922			18.6553	5.1174	8.1423	7.4732		4.9415			18.6553	14.0388	21.3951
		18.75	5.4054				18.75	6.83143	3.173	2.3313	4.1317			18.75	5.9007	13.3938			18.75	16.9163			18.75		3.0441	2.0547	4.7331			18.75	5.9932	7.1882	7.7012		5.5405			18.75	15.8326	20.37
		18.8447	5.3763				18.8447	6.71772	3.9	2.0424	4.3903			18.8447	5.9944	13.5046			18.8447	17.8072			18.8447		2.5168	1.95114	4.5785			18.8447	7.2363	6.3536	8.1411		6.0661			18.8447	15.1515	19.5147
		18.9394	5.1591				18.9394	6.28915	3.777	2.556	4.1517			18.9394	6.8567	12.9487			18.9394	17.5634			18.9394		2.0471	2.04571	4.3951			18.9394	7.6422	6.0668	8.9546		6.2087			18.9394	13.8604	19.2939
		19.0341	5.6139				19.0341	6.16019	4.337	2.4571	4.1176			19.0341	7.4817	13.1149			19.0341	16.2659			19.0341		2.2495	2.34403	4.2713			19.0341	8.7141	6.2727	8.8869		7.1077			19.0341	12.1764	19.1068
		19.1288	5.7395				19.1288	6.56231	4.065	2.3055	4.1861			19.1288	7.8639	13.2261			19.1288	16.1744			19.1288		2.7289	2.37474	3.6948			19.1288	8.3284	6.6269	8.5592		7.6309			19.1288	9.7034	18.4986
		19.2235	6.4997				19.2235	6.62191	3.572	2.2567	3.7185			19.2235	8.2404	13.8149			19.2235	14.9975			19.2235		2.8358	2.47638	4.1648			19.2235	7.8731	6.431	8.82		8.581			19.2235	8.2168	17.1051
		19.3182	7.4471				19.3182	6.56685	3.373	2.1313	3.6531			19.3182	8.3977	13.185			19.3182	13.993			19.3182		3.1099	2.47746	3.9566			19.3182	7.1688	6.4722	7.6564		8.5141			19.3182	8.2075	16.2446
		19.4129	7.6499				19.4129	6.3993	3.607	2.2502	3.9036			19.4129	8.5989	12.0184			19.4129	13.7965			19.4129		2.7105	2.69569	4.1138			19.4129	7.1595	6.0577	7.0677		8.9603			19.4129	7.8339	14.9168
		19.5076	6.6185				19.5076	6.39664	4.134	2.5568	4.0186			19.5076	8.5307	11.9054			19.5076	13.5766			19.5076		2.8027	2.88542	4.2296			19.5076	7.5199	6.1778	7.0983		8.4814			19.5076	7.7414	14.1187
		19.6023	6.1073				19.6023	6.35128	5.705	2.9036	4.317			19.6023	8.1199	11.0211			19.6023	13.4724			19.6023		3.3409	3.53715	4.2253			19.6023	7.4164	5.7312	7.9147		8.7589			19.6023	7.5849	12.7324
		19.697	6.8707				19.697	6.60031	6.697	2.9592	4.6303			19.697	7.8509	10.5396			19.697	12.9116			19.697		3.4419	3.27854	4.1188			19.697	7.9683	6.2045	8.6361		8.7713			19.697	7.2202	11.2776
		19.7917	6.6872				19.7917	6.90844	7.097	3.2183	5.2353			19.7917	7.7698	9.4184			19.7917	11.3821			19.7917		3.5067	3.47862	4.5301			19.7917	8.1408	6.1991	9.2059		8.638			19.7917	6.407	11.5377
		19.8864	8.046				19.8864	7.24354	7.156	3.6918	5.6144			19.8864	7.3924	8.2331			19.8864	10.3193			19.8864		3.8246	3.95286	4.9064			19.8864	8.5564	6.5042	9.9618		8.1658			19.8864	6.422	12.1331
		19.9811	10.0305				19.9811	7.77872	6.863	3.6602	5.7482			19.9811	7.1236	7.6739			19.9811	10.2329			19.9811		3.6217	3.3194	5.2023			19.9811	8.9464	6.4715	10.7717		8.292			19.9811	6.7179	12.4176
		20.0758	10.8484				20.0758	8.14629	6.317	3.9313	5.8257			20.0758	7.2299	7.5223			20.0758	10.3248			20.0758		3.3602	3.14777	5.3127			20.0758	8.7107	6.5152	10.8564		8.565			20.0758	6.4289	12.7564
		20.1705	11.9574				20.1705	8.95348	6.541	4.2543	6.3022			20.1705	6.5616	6.9809			20.1705	9.7161			20.1705		3.7745	3.31829	6.0784			20.1705	8.3756	6.4536	10.0579		9.6535			20.1705	6.2817	12.9897
		20.2652	10.7778				20.2652	9.64933	6.563	4.2384	6.4588			20.2652	5.9033	6.693			20.2652	8.9661			20.2652		3.5759	3.80444	5.9225			20.2652	7.2369	5.505	9.1699		10.6318			20.2652	6.3289	14.1606
		20.3598	9.464				20.3598	10.1112	6.355	4.248	6.8538			20.3598	5.7122	6.838			20.3598	8.5565			20.3598		3.3364	4.03038	5.7706			20.3598	7.268	5.3431	8.5159		11.3045			20.3598	6.7952	15.0774
		20.4545	8.7423				20.4545	10.6486	6.947	3.9588	6.9826			20.4545	5.2321	6.9455			20.4545	8.2333			20.4545		3.1315	4.41574	6.22			20.4545	8.4931	4.6584	8.2996		11.6273			20.4545	6.9799	15.5637
		20.5492	8.707				20.5492	10.3152	7.459	4.0025	7.9125			20.5492	4.9929	6.9412			20.5492	8.4615			20.5492		2.9508	4.17474	6.2549			20.5492	10.2729	4.5035	8.9599		10.8372			20.5492	7.5263	17.0537
		20.6439	7.7456				20.6439	10.2997	7.187	4.2336	8.4689			20.6439	5.4968	6.8308			20.6439	7.8621			20.6439		2.6459	4.07295	5.8441			20.6439	12.1378	4.9829	9.3251		11.572			20.6439	7.4032	16.7858
		20.7386	6.7313				20.7386	10.4468	6.676	4.3775	8.077			20.7386	5.5463	6.2883			20.7386	7.5125			20.7386		3.3346	4.08643	5.7488			20.7386	12.7938	5.888	9.3958		10.1329			20.7386	7.2224	15.9684
		20.8333	6.1609				20.8333	9.833	7.899	4.3793	8.0191			20.8333	5.9213	5.9027			20.8333	7.3743			20.8333		3.7154	4.39656	5.3122			20.8333	11.6097	5.7521	9.9685		8.2163			20.8333	6.7227	15.4014
		20.928	6.0378				20.928	9.66007	8.153	4.2797	7.9376			20.928	7.0539	6.0077			20.928	7.6951			20.928		3.8924	4.2975	5.1137			20.928	10.0341	5.5517	9.171		7.2931			20.928	5.8849	14.3702
		21.0227	5.6983				21.0227	9.66536	8.833	4.281	6.8234			21.0227	7.0808	5.7782			21.0227	7.0477			21.0227		3.8264	4.00503	5.2379			21.0227	9.4751	6.1693	8.4096		7.3286			21.0227	5.643	14.9033
		21.1174	5.7492				21.1174	10.1469	9.571	4.724	6.1247			21.1174	7.1356	6.2786			21.1174	6.1898			21.1174		3.8631	3.78194	5.2075			21.1174	9.3763	7.0349	7.2909		7.6274			21.1174	6.1438	15.3738
		21.2121	5.2531				21.2121	10.4297	9.603	4.9129	5.4398			21.2121	7.9836	6.2776			21.2121	6.269			21.2121		4.0052	3.88063	5.0696			21.2121	8.8662	7.4195	6.0163		7.5895			21.2121	5.5563	15.7096
		21.3068	5.0369				21.3068	10.1328	9.729	4.9696	5.3431			21.3068	8.9908	6.9506			21.3068	6.6151			21.3068		4.1938	3.97196	4.8853			21.3068	7.5627	7.4432	5.3923		6.8785			21.3068	6.3066	15.4163
		21.4015	4.4945				21.4015	9.52021	10.739	5.2888	4.7487			21.4015	10.3629	7.2809			21.4015	7.2638			21.4015		4.5315	3.87367	4.2028			21.4015	6.0353	6.8497	4.6936		6.7368			21.4015	6.2741	14.8702
		21.4962	4.3283				21.4962	8.69849	11.421	5.1752	4.4396			21.4962	12.2973	8.2768			21.4962	7.8478			21.4962		5.5394	3.80406	3.5794			21.4962	4.7045	6.091	4.0274		6.8096			21.4962	6.6148	13.0607
		21.5909	4.1025				21.5909	8.15895	11.616	5.2017	4.118			21.5909	13.5362	8.6261			21.5909	8.609			21.5909		6.0752	4.01943	3.437			21.5909	4.6839	5.1261	4.1014		7.1356			21.5909	7.3352	11.4813
		21.6856	4.1589				21.6856	7.4349	11.577	5.2943	4.4103			21.6856	13.5024	8.7582			21.6856	9.7793			21.6856		6.3606	4.42484	3.438			21.6856	4.397	4.833	4.0906		6.9048			21.6856	7.4537	9.9285
		21.7803	4.1738				21.7803	7.07199	11.656	5.172	4.7097			21.7803	13.021	8.4683			21.7803	10.3628			21.7803		6.0047	4.50194	3.5462			21.7803	4.1297	5.152	3.9139		6.728			21.7803	8.737	8.649
		21.875	4.3324				21.875	6.37228	11.848	5.2005	4.8413			21.875	12.3313	7.7114			21.875	10.4155			21.875		4.8246	3.94692	3.8176			21.875	3.4282	4.8052	4.6829		6.9677			21.875	9.0904	7.0561
		21.9697	4.2553				21.9697	5.94529	12.073	5.5545	4.8659			21.9697	11.0412	7.4931			21.9697	9.8032			21.9697		4.2639	3.65195	3.9684			21.9697	2.821	5.3138	5.8582		6.6086			21.9697	9.281	5.8504
		22.0644	4.3847				22.0644	5.29638	12.614	6.0864	4.381			22.0644	9.6078	7.0403			22.0644	9.5867			22.0644		3.5448	3.87393	3.9386			22.0644	2.5011	5.4945	6.9		6.5796			22.0644	8.9632	4.8479
		22.1591	4.6318				22.1591	5.27299	13.563	6.3879	3.9056			22.1591	8.804	6.6303			22.1591	9.2208			22.1591		3.5606	4.31018	3.8407			22.1591	1.8454	5.973	8.6154		6.4325			22.1591	7.9643	4.0486
		22.2538	4.8167				22.2538	5.30225	15.027	6.4289	3.6589			22.2538	8.5844	6.8366			22.2538	8.6462			22.2538		3.5992	4.66104	3.9775			22.2538	1.6849	7.13	9.364		6.0274			22.2538	6.6353	4.1429
		22.3485	4.9081				22.3485	5.46347	16.502	6.1752	4.4222			22.3485	8.5393	6.4929			22.3485	8.1862			22.3485		3.802	5.1381	4.0928			22.3485	2.3263	7.7007	10.4793		5.4289			22.3485	6.0606	4.0317
		22.4432	5.0998				22.4432	5.62986	17.587	6.1917	4.5118			22.4432	9.6277	5.775			22.4432	7.8188			22.4432		3.9595	5.33722	4.1165			22.4432	2.7861	8.427	10.7183		5.8301			22.4432	6.2571	4.0985
		22.5379	5.0319				22.5379	5.53124	18.485	5.9181	4.4151			22.5379	9.7529	6.1845			22.5379	7.5267			22.5379		3.9577	5.21455	4.3219			22.5379	3.3016	8.6326	10.4856		5.2989			22.5379	6.6522	4.0043
		22.6326	5.142				22.6326	5.92854	18.759	5.6865	4.2138			22.6326	9.6862	6.0979			22.6326	7.4221			22.6326		3.9675	5.08965	4.0625			22.6326	3.3929	7.9748	9.3336		5.0644			22.6326	6.87	4.0978
		22.7273	4.9286				22.7273	6.38217	18.673	5.1148	4.2458			22.7273	8.7851	6.2285			22.7273	7.2472			22.7273		4.1136	4.56083	3.9578			22.7273	3.5925	7.462	8.1304		5.2138			22.7273	7.1862	4.3757
		22.822	4.2874				22.822	6.13964	18.254	5.1787	3.5707			22.822	7.5483	6.5319			22.822	6.0668			22.822		4.0807	4.20204	4.4354			22.822	4.3197	6.7697	7.2207		6.2572			22.822	6.8209	5.1576
		22.9167	4.14				22.9167	6.17687	18.716		3.7127			22.9167	6.4479	6.4071			22.9167	5.4303			22.9167		3.9797	4.2286	4.8812			22.9167	4.7932	6.7614	6.6772		7.5502			22.9167	7.0017	5.8496
		23.0114	4.8321				23.0114	6.24442	18.712		4.1277			23.0114	6.131	6.7035			23.0114	5.1256			23.0114		3.6186	4.0685	5.1371			23.0114	5.3018	6.8988	6.7752		7.4142			23.0114	6.7226	6.2179
		23.1061	5.6332				23.1061	6.49872	19.041		3.5379			23.1061	6.2576	6.8315			23.1061	5.3598			23.1061		3.8475	3.84795	5.7758			23.1061	5.2439	6.4228	6.9222		6.7349			23.1061	6.461	6.6294
		23.2008	6.4259				23.2008	7.07794	19.361		3.609			23.2008	6.8166	6.8312			23.2008	5.4402			23.2008		3.8995	3.69607	6.6182			23.2008	5.2617	6.5567	7.4114		6.8341			23.2008	6.5574	6.6756
		23.2955	6.9356				23.2955	6.88401	19.49		3.4199			23.2955	7.1251	6.7023			23.2955	5.5426			23.2955		3.9556	3.55696	6.3221			23.2955	5.4979	7.0494	8.4757		7.1872			23.2955	6.4734	6.3783
		23.3902	7.5261				23.3902	6.45125	18.352		3.2916			23.3902	7.9175	7.0313			23.3902	4.8796			23.3902		4.6208	3.52253	5.6236			23.3902	5.7934	6.9081	10.5298		8.8595			23.3902	6.383	5.7151
		23.4848	7.9364				23.4848	5.98043	17.273		3.1136			23.4848	8.3901	6.9198			23.4848	4.561			23.4848		4.7891	3.51061	4.942			23.4848	7.2984	6.513	11.7314		9.943			23.4848	6.135	4.7115
		23.5795	7.7494				23.5795	5.53256	16.455		3.0955			23.5795	8.2741	6.9098			23.5795	4.1967			23.5795		4.9689	3.55818	4.3807			23.5795	9.5155	6.2967	12.8113		9.982			23.5795	6.0441	3.867
		23.6742	7.1161				23.6742	5.40951	14.405		3.2998			23.6742	8.194	7.261			23.6742	4.1804			23.6742		5.3464	3.57832	3.7531			23.6742	11.5296	6.2937	13.179		9.578			23.6742	6.154	3.5697
		23.7689	6.3905				23.7689	5.40287	12.783		3.5249			23.7689	7.6734	7.8578			23.7689	4.1507			23.7689		5.856	3.58776	3.5238			23.7689	13.2096	6.0935	13.2002		8.7057			23.7689	7.1486	3.2687
		23.8636	6.3021				23.8636	5.52088	12.808		3.5626			23.8636	6.3643	7.9239			23.8636	3.5067			23.8636		5.5386	3.65475	3.1535			23.8636	11.7512	6.2401	12.2606		8.5747			23.8636	7.4432	3.3596
		23.9583	5.7512				23.9583	5.48494	12.581		3.7761			23.9583	5.7722	7.2997			23.9583	4.0287			23.9583		5.0133	3.44449	3.1825			23.9583	9.6585	6.1912	11.4376		9.0275			23.9583	7.4856	3.8425
		24.053	5.6681				24.053	5.34429	12.168		4.4276			24.053	4.8626	7.0701			24.053	4.2776			24.053		5.3495	3.26649	3.6829			24.053	8.0729	6.2655	10.0523		8.4366			24.053	7.7474	4.0821
		24.1477	6.1996				24.1477	5.21336	11.415		4.5608			24.1477	4.4576	6.0165			24.1477	4.3074			24.1477		5.5258	3.23065	4.2459			24.1477	6.38	7.1261	9.6285		7.6838			24.1477	7.8407	4.3766
		24.2424	6.2434				24.2424	5.02633	10.018		5.1034			24.2424	4.1442	5.5809			24.2424	4.3851			24.2424		7.0716	3.25635	4.7853			24.2424	6.1644	8.1083	9.2677		7.498			24.2424	8.3247	4.5992
		24.3371	6.9314				24.3371	4.91951	9.006		4.6695			24.3371	3.7182	5.5562			24.3371	4.1073			24.3371		7.022	3.98868	5.5345			24.3371	6.9004	9.5927	8.6351		7.2681			24.3371	8.9372	4.8291
		24.4318	7.4935				24.4318	5.11671	8.148		4.2996			24.4318	3.6839	5.4083			24.4318	3.6923			24.4318		6.1494	4.55064	6.1434			24.4318	8.5926	10.9192	7.1574		6.8004			24.4318	9.198	5.3933
		24.5265	8.0879				24.5265	5.24453	7.134		4.3981			24.5265	3.9294	5.4243			24.5265	3.3251			24.5265		4.8653	4.38235	5.5741			24.5265	10.2419	12.2875	6.251		6.4225			24.5265	9.7491	4.8914
		24.6212	9.3111				24.6212	5.1818	6.74		5.0298			24.6212	4.7899	5.3761			24.6212	2.8573			24.6212		3.951	3.96489	5.1755			24.6212	11.1837	13.5042	5.6075		6.0975			24.6212	9.3852	4.3367
		24.7159	10.5301				24.7159	5.29497	7.169		5.4855			24.7159	6.0186	5.5612			24.7159	2.895			24.7159		3.3677	3.65856	4.016			24.7159	10.3769	14.0566	5.8011		5.7657			24.7159	9.3862	3.6796
		24.8106	11.1031				24.8106	5.20462	7.175					24.8106	6.7981	5.3726			24.8106	2.6684			24.8106		3.8642	4.22963	3.7202			24.8106	8.2885	13.8008	5.9297		6.1385			24.8106	9.075	3.0579
		24.9053	11.3228				24.9053	5.83059	7.161					24.9053	7.2202	5.0715			24.9053	2.9135			24.9053		3.8104	4.70544	3.3524			24.9053	6.5782	13.2343	5.6077		5.5644			24.9053	9.3394	3.0662
		25	10.7656				25	6.31993	7.133					25	7.2644	4.3952			25	2.868			25		3.9598	4.48478	3.5578			25	5.5989	11.5553	5.3959		6.214			25	10.226	3.3128
		25.0947	9.3309				25.0947	6.25656	7.335					25.0947	6.7792	4.4236			25.0947	3.1515			25.0947		3.6632	3.91877	3.1596			25.0947	5.1094	10.4986	5.5629		6.2791			25.0947	11.0992	3.9032
		25.1894	8.7233				25.1894	6.95934	7.918					25.1894	6.0613	4.4806			25.1894	3.5034			25.1894		3.8846	3.95278	3.8003			25.1894	5.2179	9.0599	5.612		6.539			25.1894	11.2409	4.1787
		25.2841	10.2327				25.2841	6.92101	7.919					25.2841	5.4847	5.2592			25.2841	3.8158			25.2841		4.0751	3.98997	3.4188			25.2841	5.532	7.8163			7.2866			25.2841	10.692	4.7704
		25.3788	10.9181				25.3788	7.36166	8.327					25.3788	4.9895	6.0345			25.3788	4.1773			25.3788		4.5071	4.44207	3.3814			25.3788	6.2403	7.0156			7.7153			25.3788	9.9498	4.8336
		25.4735	11.3827				25.4735	7.89017	8.026					25.4735	4.4713	6.9434			25.4735	3.9967			25.4735		4.4576	4.64421	3.5568			25.4735	6.8746	6.4398			7.7375			25.4735	9.1058	4.4114
		25.5682	11.783				25.5682	9.11364	7.532					25.5682	3.603	7.2325			25.5682	4.0015			25.5682		4.709	5.24108	3.9898			25.5682	8.4817	6.1946			7.7266			25.5682	9.0753	3.6469
		25.6629	11.2531				25.6629	10.0943	6.605					25.6629	2.83	8.6211			25.6629	3.8635			25.6629		4.4928	5.6303	4.6162			25.6629	11.536	6.0636			7.8244			25.6629	12.1954	3.4784
		25.7576	10.635				25.7576	10.7724	5.678					25.7576	2.5754	10.5288			25.7576	4.256			25.7576		4.5915	5.46349	5.1698			25.7576	15.9132	5.7165			8.4401			25.7576	15.9912	3.5188
		25.8523	9.7466				25.8523	11.297	5.588					25.8523	2.5655	11.2018			25.8523	4.4313			25.8523		4.6665	5.85242	5.9257			25.8523	22.0524	6.0483			8.2297			25.8523	14.9172	3.5124
		25.947	8.4284				25.947		5.186					25.947	2.4242	12.3261			25.947	4.442			25.947		5.2316	6.5074	5.9283			25.947		6.2699			7.7941			25.947	13.9296	3.3981
		26.0417	7.5602				26.0417		5.043					26.0417	2.8107	11.7047			26.0417	4.168			26.0417		5.7178	7.48579	5.7979			26.0417		5.8729			7.318			26.0417	12.0477	3.4652
		26.1364	6.6187				26.1364		5.249					26.1364	3.5062	11.6561			26.1364	3.908			26.1364		6.7849	7.56065	5.1513			26.1364		5.7596			5.5991			26.1364	11.3868	3.4895
		26.2311	5.9302				26.2311		5.694					26.2311	4.3206	11.298			26.2311	3.7425			26.2311		7.4706	7.182	4.7542			26.2311		5.2526			5.1137			26.2311	11.2359	3.3488
		26.3258	5.7437				26.3258		6.101					26.3258	4.5141	11.3123			26.3258	3.2137			26.3258		8.8384	6.70041	4.9815			26.3258		5.4484			3.9545			26.3258	11.4085	3.6819
		26.4205	5.9674				26.4205		6.849					26.4205	5.0795	12.1453			26.4205	3.0733			26.4205		9.6396	6.42037	5.4181			26.4205		5.1998			3.2868			26.4205	12.1027	4.6907
		26.5152	5.4887				26.5152		6.937					26.5152	5.2593	11.4905			26.5152	2.8353			26.5152		9.2858	5.63132	5.1799			26.5152		5.5018			3.5219			26.5152	11.4423	5.6629
		26.6098	5.5693				26.6098		6.576					26.6098	5.5069	11.3573			26.6098	2.6992			26.6098		9.2661	5.00104	6.0036			26.6098		5.9687			3.9972			26.6098	10.5311	5.9027
		26.7045	5.1864				26.7045		5.719					26.7045	5.2536	11.1092			26.7045	2.0344			26.7045		9.2065	4.82148	6.74			26.7045		6.3252			3.9731			26.7045	10.1454	7.0849
		26.7992	5.7562				26.7992		4.992					26.7992	5.3355	10.6661			26.7992	1.9445			26.7992		9.002	4.77927	6.9649			26.7992		5.9148			4.2322			26.7992	10.1783	7.78
		26.8939	6.2561				26.8939		4.753					26.8939	5.2351	9.2958			26.8939	1.8078			26.8939		8.731	4.39271	7.5349			26.8939		5.8378			5.3059			26.8939	9.4834	8.6595
		26.9886	7.9477				26.9886		4.57					26.9886	4.7469	9.5349			26.9886	1.5005			26.9886		7.9912	4.63016	7.5709			26.9886		6.1496			5.8373			26.9886	9.565	9.1219
		27.0833	8.3737				27.0833		4.049					27.0833	4.251	9.5223			27.0833	1.6207			27.0833		7.4425	4.67237	7.9917			27.0833		6.4226			5.1669			27.0833	9.6063	9.8332
		27.178	8.4254				27.178		3.699					27.178	4.386	8.0998			27.178	1.3117			27.178		7.5541	4.92954	9.0635			27.178		6.59			5.4275			27.178	9.0735	9.5253
		27.2727	8.2649				27.2727		3.424					27.2727	4.7528	7.795			27.2727	1.4465			27.2727		7.7881	4.79938	10.4839			27.2727		6.5712			5.5326			27.2727	8.219	8.8826
		27.3674	8.7389				27.3674		3.311					27.3674	5.1458	7.5958			27.3674	1.2169			27.3674		8.2631	5.08932	12.735			27.3674		6.8111			5.545			27.3674	7.5161	8.1
		27.4621	8.8488				27.4621		3.644					27.4621	5.763	6.7904			27.4621	1.1687			27.4621		9.2132	5.20528	15.1773			27.4621		6.7443			5.6686			27.4621	6.861	7.5675
		27.5568	9.1002				27.5568		3.656					27.5568	7.1943	7.139			27.5568	1.1749			27.5568		9.8061	5.27705	16.9713			27.5568		6.6337			5.681			27.5568	6.2168	7.8143
		27.6515	9.3805				27.6515		4.39					27.6515	9.0814	7.8828			27.6515	1.3566			27.6515		10.3583	4.79187	17.9127			27.6515		6.449			5.0707			27.6515	5.062	8.1355
		27.7462	9.8815				27.7462		5.184					27.7462	9.5651	8.3562			27.7462	1.332			27.7462		11.4469	4.5198	17.9952			27.7462		5.769			5.1522			27.7462	4.7713	8.8556
		27.8409	9.824				27.8409		5.515					27.8409	9.505	9.114			27.8409	1.2877			27.8409		11.8839	4.4658	16.7606			27.8409		5.7553			5.6704			27.8409	5.1742	9.9136
		27.9356	9.42				27.9356		5.612					27.9356	9.5086	10.0599			27.9356	1.5026			27.9356		11.4639	4.21783	14.4983			27.9356		4.8447			5.5361			27.9356	6.0359	11.4058
		28.0303	9.2767				28.0303		5.856					28.0303	7.8936	10.9109			28.0303	1.722			28.0303		10.0377	3.96288	10.7913			28.0303		4.5971			4.9035			28.0303	8.3353	12.9358
		28.125	8.4915				28.125		6.405					28.125	6.2961	10.6356			28.125	1.9781			28.125		8.891	4.10106	8.5002			28.125		4.4138			5.2059			28.125	11.524	14.1547
		28.2197	8.6843				28.2197		7.599					28.2197	5.787	10.0674			28.2197	2.0476			28.2197		7.3233	4.08736	7.3703			28.2197		4.9861			4.8785			28.2197	14.6548	15.015
		28.3144	7.8595				28.3144		8.952					28.3144	5.4452	9.6405			28.3144	2.1841			28.3144		6.502	4.14352	6.3349			28.3144		5.4545			4.7983			28.3144	15.3764	15.1498
		28.4091	7.5874				28.4091		9.995					28.4091	4.9579	9.7987			28.4091	2.4238			28.4091		5.7042	4.35474	5.7518			28.4091		6.3197			5.4245			28.4091	14.6456	14.0519
		28.5038	6.7251				28.5038		9.966					28.5038	5.006	9.6963			28.5038	2.8746			28.5038		5.5321	4.71195	5.0911			28.5038		7.0179			6.2303			28.5038	11.9274	13.0279
		28.5985	6.3314				28.5985		9.666					28.5985	4.3052	10.1046			28.5985	3.3169			28.5985		5.6466	4.6674	4.3959			28.5985		6.9363			6.3832			28.5985	8.6529	11.3019
		28.6932	5.8724				28.6932		9.387					28.6932	4.2094	10.3094			28.6932	3.6521			28.6932		5.3752	4.59734	4.29			28.6932		7.0752			7.6389			28.6932	7.1133	10.4473
		28.7879	6.3431				28.7879		9.516					28.7879	4.3305	10.605			28.7879	4.1992			28.7879		5.4034	4.46107	4.1634			28.7879		6.9601			7.7417			28.7879	6.3596	9.3431
		28.8826	5.9753				28.8826		9.826					28.8826	4.9875	10.9944			28.8826	4.8718			28.8826		5.1502	4.48754	4.0701			28.8826		7.9583			7.6903			28.8826	5.788	9.1545
		28.9773	5.8194				28.9773		10.559					28.9773	6.0821	11.8465			28.9773	5.2051			28.9773		5.04	4.83155	3.5367			28.9773		7.7454			8.5714			28.9773	5.5546	8.6788
		29.072	5.8039				29.072		11.338					29.072	7.5092	11.9552			29.072	5.747			29.072		4.662	5.16035	3.5933			29.072		7.773			8.4717			29.072	5.8719	8.3354
		29.1667	6.2713				29.1667		11.302					29.1667	9.0541	11.8292			29.1667	5.7259			29.1667		4.8535	5.19501	3.7537			29.1667		7.7167			8.483			29.1667	5.4804	7.8525
		29.2614	5.8105				29.2614		11.155					29.2614	9.7091	11.4566			29.2614	5.9639			29.2614		5.2933	4.86586	4.3168			29.2614		7.2037			8.5097			29.2614	5.044	7.6634
		29.3561	5.5029				29.3561		11.712					29.3561	8.8285	10.8858			29.3561	5.5469			29.3561		5.4271	4.86457	4.2273			29.3561		5.583			8.4048			29.3561	4.611	6.6169
		29.4508	5.1473				29.4508		11.294					29.4508	7.3699	10.1454			29.4508	4.9649			29.4508		6.8244	5.16678	3.6121			29.4508		4.6207			7.7965			29.4508	4.4809	5.9989
		29.5455	4.6471				29.5455		12.069					29.5455	6.6827	8.6435			29.5455	4.5883			29.5455		8.3102	5.28265	3.8089			29.5455		4.0081			7.7971			29.5455	4.0913	5.321
		29.6402	4.3281				29.6402		13.526					29.6402	5.6011	7.7922			29.6402	4.5			29.6402		10.0263	4.58274	4.2243			29.6402		3.7963			7.1537			29.6402	4.2621	4.7095
		29.7348	4.2957				29.7348		13.985					29.7348	4.6052	7.903			29.7348	4.4424			29.7348		10.1776	4.45112	3.813			29.7348		3.9401			7.825			29.7348	4.3146	4.6199
		29.8295	4.3185				29.8295		15.412					29.8295	4.3874	8.533			29.8295	4.8688			29.8295		9.7687	4.8649	3.5392			29.8295		4.0877			7.5215			29.8295	5.1205	5.0474
		29.9242	4.0284				29.9242		17.985					29.9242	3.8673	9.0712			29.9242	4.6984			29.9242		8.7589	5.13769	3.0868			29.9242		4.2369			6.7805			29.9242	5.7848	5.9159
		30.0189	3.8455				30.0189		21.185					30.0189	3.6001	9.9421			30.0189	4.751			30.0189		7.4507	5.60561	3.0868			30.0189		4.4607			5.6851			30.0189	6.0475	7.2566
		30.1136	3.8034				30.1136		26.3					30.1136	3.3314	10.188			30.1136	5.1712			30.1136		6.3689	5.67189	3.0209			30.1136		3.9927			5.5102			30.1136	5.9545	8.4091
		30.2083	3.9804				30.2083		32.284					30.2083	3.4104	11.6484			30.2083	5.1689			30.2083		5.6565	5.78277	3.5322			30.2083		4.0932			5.2063			30.2083	5.6326	10.2115
		30.303	4.0202				30.303		38.923					30.303	3.778	11.2467			30.303	5.1762			30.303		5.1838	6.11823	3.9176			30.303		4.2306			5.1561			30.303	5.7378	11.5478
		30.3977	4.4823				30.3977		45.412					30.3977	3.8783	10.81			30.3977	5.2663			30.3977		5.1105	6.42324	4.0495			30.3977		4.2202			6.2986			30.3977	5.8846	11.572
		30.4924	4.6052				30.4924		55.038					30.4924	3.8339	9.949			30.4924	5.6446			30.4924		5.2712	6.3731	3.942			30.4924		5.0653			6.3255			30.4924	5.8115	12.5335
		30.5871	4.2076				30.5871		64.944					30.5871	4.1594	10.1169			30.5871	5.6225			30.5871		4.9162	6.07834	3.4301			30.5871		6.0622			6.755			30.5871	5.4773	13.4228
		30.6818	3.74				30.6818		72.693					30.6818	4.3554	10.553			30.6818	5.8305			30.6818		4.8265	5.69037	3.1857			30.6818		6.6939			6.4239			30.6818	5.1088	14.408
		30.7765	3.4454				30.7765		77.143					30.7765	4.2382	11.7626			30.7765	6.086			30.7765			5.81859	3.1115			30.7765		7.1647			6.0964			30.7765	4.9033	14.8
		30.8712	3.2713				30.8712		80.025					30.8712	3.7039	14.5179			30.8712	6.8348			30.8712			5.76504	3.2604			30.8712		7.2589			6.1206			30.8712	4.5296	16.2108
		30.9659	2.9244				30.9659		77.693					30.9659	3.4687	16.6595			30.9659	7.3565			30.9659			6.10177	3.4398			30.9659		7.6028			6.6274			30.9659	4.9769	17.3237
		31.0606	2.7003				31.0606		71.616					31.0606	2.8675	18.0185			31.0606	7.1057			31.0606			5.57945	3.8396			31.0606		7.4698			7.6541			31.0606	5.7927	18.1305
		31.1553	3.0663				31.1553		67.365					31.1553	2.4468	18.1551			31.1553	7.0574			31.1553			5.07538	4.1389			31.1553		7.4351			8.8751			31.1553	6.2783	19.6211
		31.25	3.4303				31.25		68.164					31.25	2.7942	17.6742			31.25	6.4237			31.25			5.30432	4.4268			31.25		7.2834			9.4845			31.25	6.9454	21.1861
		31.3447	3.7075				31.3447		73.97					31.3447	3.3588	14.8055			31.3447	6.5607			31.3447			4.58382	4.2763			31.3447		7.6834			8.5705			31.3447	7.9028	22.6312
		31.4394	4.0333				31.4394		83.51					31.4394	3.4078	12.9311			31.4394	7.3641			31.4394			3.78227	4.1623			31.4394		8.0521			7.6527			31.4394	10.298	24.1685
		31.5341	4.0077				31.5341		92.827					31.5341	3.244	11.272			31.5341	7.7533			31.5341			3.05081	3.8115			31.5341		8.7278			6.7167			31.5341	13.8117	24.6599
		31.6288	4.499				31.6288		102.871					31.6288	3.2948	11.6213			31.6288	7.534			31.6288			2.65068				31.6288		9.0659			5.7492			31.6288	18.0537	22.6876
		31.7235	5.0733				31.7235		107.894					31.7235	3.2904	10.9231			31.7235	7.3859			31.7235			3.02123				31.7235		8.6473			4.5011			31.7235	22.8188	20.0198
		31.8182	5.79				31.8182		108.457					31.8182	3.4196	10.3234			31.8182	6.9917			31.8182			3.50807				31.8182		8.0881			3.7456			31.8182	26.5758	17.5447
		31.9129	6.3431				31.9129		107.718					31.9129	3.5834	9.6886			31.9129	6.6155			31.9129			3.70807				31.9129		7.5351			3.7649			31.9129	28.3427	15.3735
		32.0076	6.2737				32.0076		96.87					32.0076	3.6197	9.4267			32.0076	5.9973			32.0076			4.22823				32.0076		6.9182			4.1269			32.0076	29.0967	13.5359
		32.1023	6.3586				32.1023		74.963					32.1023	3.8344	8.5767			32.1023	5.7532			32.1023			4.69815				32.1023		5.9798			5.0503			32.1023	30.8487	11.8735
		32.197	7.1125				32.197		59.478					32.197	3.9402	8.6761			32.197	5.8125			32.197			4.73476				32.197		6.356			5.8246			32.197	30.8401	10.9845
		32.2917	6.6458				32.2917		45.025					32.2917	4.8559	8.4899			32.2917	5.2827			32.2917			4.75237				32.2917		5.6083			7.0727			32.2917	28.3802	9.9622
		32.3864	6.5371				32.3864		34.278					32.3864	5.5887	9.1483			32.3864	5.203			32.3864			4.39993				32.3864		5.1643			7.9594			32.3864	23.2085	9.1674
		32.4811	6.5751				32.4811		24.723					32.4811	5.3091	8.359			32.4811	5.3029			32.4811			4.41569				32.4811		4.8			8.6364			32.4811	16.0001	8.7025
		32.5758	6.0018				32.5758		19.365					32.5758	4.7335	8.1236			32.5758	5.1911			32.5758			4.3488				32.5758		4.9625			10.1277			32.5758	12.5656	9.2472
		32.6705	5.3325				32.6705		15.177					32.6705	4.0013	7.9937			32.6705	5.2383			32.6705			3.7065				32.6705		5.1994			10.9522			32.6705	10.4375	9.9111
		32.7652	5.0479				32.7652		13.119					32.7652	3.6662	8.364			32.7652	4.3651			32.7652			3.81963				32.7652		5.1853			11.121			32.7652	9.9142	11.0207
		32.8598	4.5543				32.8598		11.121					32.8598	3.1304	8.4934			32.8598	4.4792			32.8598			3.92857				32.8598		4.956			11.0268			32.8598	8.9023	11.2339
		32.9545	4.0676				32.9545		10.302					32.9545	3.729	9.5919			32.9545	4.4005			32.9545			4.16769				32.9545		4.8438			10.2374			32.9545	8.8793	12.0625
		33.0492	3.1938				33.0492		8.749					33.0492	3.9287	10.1461			33.0492	5.1533			33.0492			4.62803				33.0492		4.6964			9.433			33.0492	8.5482	12.4153
		33.1439	2.7978				33.1439		7.18					33.1439	4.0383	11.759			33.1439	5.6288			33.1439			4.51357				33.1439		4.5369			9.5116			33.1439	8.6005	12.9862
		33.2386	2.2823				33.2386		5.941					33.2386	4.4129	12.7552			33.2386	5.7423			33.2386			4.66946				33.2386		5.0557			8.8793			33.2386	9.0765	12.7792
		33.3333	2.0728				33.3333		5.864					33.3333	4.5093	13.3664			33.3333	5.7801			33.3333			5.06492				33.3333		5.4831			8.9536			33.3333	8.8962	12.8598
		33.428	2.0104				33.428		6.54					33.428	4.4124	12.7209			33.428	6.1338			33.428			5.12752				33.428		5.8904			8.8928			33.428	8.2458	14.3619
		33.5227	1.8862				33.5227		7.137					33.5227	3.9644	12.6437			33.5227	6.7615			33.5227			5.52453				33.5227		5.9245			7.9211			33.5227	7.8203	16.0559
		33.6174	2.069				33.6174		7.982					33.6174	3.8711	12.061			33.6174	6.8394			33.6174			5.75706				33.6174		6.598			7.3529			33.6174	7.8575	18.1167
		33.7121	2.3087				33.7121		9.095					33.7121	3.2807	12.0935			33.7121	7.0609			33.7121			6.23217				33.7121		7.5491			6.9109			33.7121	8.3569	20.3758
		33.8068	2.3564				33.8068		9.848					33.8068	3.4737	11.1172			33.8068	7.3875			33.8068			6.41507				33.8068		8.1266			6.3027			33.8068	8.6416	21.3443
		33.9015	2.7499				33.9015		9.853					33.9015	3.3597	11.2606			33.9015	7.404			33.9015			7.00121				33.9015		8.4052			4.7398			33.9015	7.4957	21.1529
		33.9962	3.729											33.9962	3.445	12.0262			33.9962	6.8055			33.9962			8.07424				33.9962		8.1051			3.8279			33.9962	7.0658	19.7527
		34.0909	4.4239											34.0909	3.2083	11.9945			34.0909	6.49			34.0909			9.03162				34.0909		7.6807			3.3887			34.0909	6.8101	18.8371
		34.1856	4.8738											34.1856	2.8254	12.201			34.1856	6.0529			34.1856			9.06223				34.1856		6.8013			3.1749			34.1856	7.0411	17.4677
		34.2803	5.8353											34.2803	2.9137	12.3328			34.2803	5.0734			34.2803			8.28909				34.2803		6.5832			3.2935			34.2803	7.1881	17.2656
		34.375	7.0798											34.375	3.1957	11.1558			34.375	4.591			34.375			7.00196				34.375		6.2634			3.9233			34.375	7.4692	16.5069
		34.4697	7.9619											34.4697	3.6577	10.7924			34.4697	4.4816			34.4697			5.79374				34.4697		5.0279			3.7382			34.4697	7.3829	17.1303
		34.5644	8.1048											34.5644	4.0757	9.6929			34.5644	4.7538			34.5644			4.62749				34.5644		4.2097			4.5122			34.5644	7.0521	17.7002
		34.6591	8.1086											34.6591	5.0465	8.9581			34.6591	5.0608			34.6591			4.11184				34.6591		3.982			5.4381			34.6591	7.1796	17.887
		34.7538	7.7096											34.7538	6.0603	8.1676			34.7538	5.1899			34.7538			4.02004				34.7538		3.9909			6.6485			34.7538	6.9126	17.4661
		34.8485	6.7726											34.8485	7.8288	8.3989			34.8485	5.0394			34.8485			4.06584				34.8485		4.2521			7.3612			34.8485	7.3018	17.8182
		34.9432	6.4402											34.9432	10.8353	8.4197			34.9432	5.2489			34.9432			4.49044				34.9432		4.3175			7.6041			34.9432	7.7955	18.4137
		35.0379	6.6621											35.0379	13.6678	8.4089			35.0379	4.8019			35.0379			4.25529				35.0379		4.2254			7.3842			35.0379	8.6307	18.8341
		35.1326	6.6001											35.1326	14.5038	8.3266			35.1326	4.6972			35.1326			4.32104				35.1326		4.625			8.0764			35.1326	9.3495	19.2728
		35.2273	7.037											35.2273	13.6676	8.2182			35.2273	5.1157			35.2273			4.03182				35.2273		4.3374			9.4429			35.2273	9.3436	18.9364
		35.322	7.7814											35.322	10.883	8.0151			35.322	5.8278			35.322			3.33976				35.322		3.8653			11.19			35.322	9.5597	17.3103
		35.4167	7.7913											35.4167	8.8134	7.5533			35.4167	6.8274			35.4167			3.17294				35.4167		3.5846			11.8784			35.4167	9.4017	15.7695
		35.5114	8.2939											35.5114	7.4249	8.1431			35.5114	6.6825			35.5114			2.79899				35.5114		4.1773			11.5127			35.5114	8.4678	14.3635
		35.6061	8.043											35.6061	6.0719	9.1949			35.6061	6.7981			35.6061			2.82404				35.6061		4.7428			10.5388			35.6061	8.7227	13.0795
		35.7008	7.5413											35.7008	5.6839	10.5262			35.7008	6.6927			35.7008			3.03111				35.7008		5.1817			9.2149			35.7008	9.3139	12.8505
		35.7955	6.8377											35.7955	5.9064	11.5531			35.7955	6.2661			35.7955			3.41166				35.7955		5.908			8.3987			35.7955	9.2489	12.5683
		35.8902	6.1193											35.8902	5.7928	13.5285			35.8902	6.1929			35.8902			4.1881				35.8902		6.6647			7.5653			35.8902	8.7832	12.1134
		35.9848	5.8092											35.9848	6.2869	14.7411			35.9848	5.8487			35.9848			4.07409				35.9848		6.9443			6.5293			35.9848	9.0688	12.1096
		36.0795	5.4906											36.0795	6.933	15.9042			36.0795	5.7136			36.0795			4.28833				36.0795		6.6882			4.9504			36.0795	9.8988	11.5735
		36.1742	6.6568											36.1742	7.6134	15.8578			36.1742	5.4781			36.1742			3.92562				36.1742		6.3245			4.2214			36.1742	10.772	11.4804
		36.2689	7.8536											36.2689	8.4341	14.7643			36.2689	5.8875			36.2689			3.8296				36.2689		5.7172			4.49			36.2689	11.6041	11.9224
		36.3636	8.6885											36.3636	8.7527	14.1347			36.3636	5.467			36.3636			3.92075				36.3636		5.7241			4.7735			36.3636	11.6858	14.0212
		36.4583	8.6403											36.4583	8.3429	13.9548			36.4583	5.5253			36.4583			3.97952				36.4583		5.4255			5.2902			36.4583	11.2083	15.8361
		36.553	8.1746											36.553	8.1685	13.5195			36.553	5.2057			36.553			3.99197				36.553		5.5099			5.4191			36.553	11.1688	18.6974
		36.6477	8.8535											36.6477	8.0391	13.9496			36.6477	4.9032			36.6477			4.22588				36.6477		6.0994			5.4838			36.6477	11.0233	20.9866
		36.7424	8.888											36.7424	8.244	13.22			36.7424	5.0346			36.7424			4.64546				36.7424		6.4567			6.7213			36.7424	11.1503	22.3595
		36.8371	9.9295											36.8371	7.5859	11.8605			36.8371	4.9304			36.8371			4.86759				36.8371		6.1967			6.6156			36.8371	11.1777	21.7586
		36.9318	10.5418											36.9318	6.805	11.4998			36.9318	4.4419			36.9318			4.84868				36.9318		5.597			6.7893			36.9318	10.615	19.0246
		37.0265	9.7778											37.0265	6.0263	11.0164			37.0265	4.5317			37.0265			4.64591				37.0265		5.3218			6.1793			37.0265	10.0011	15.9444
		37.1212	8.1201											37.1212	5.4063	10.7998			37.1212	4.8274			37.1212			4.45484				37.1212		4.9638			5.9677			37.1212	9.5561	13.7289
		37.2159	6.6106											37.2159	4.467	10.791			37.2159	4.4147			37.2159			4.40926				37.2159		5.2755			5.9734			37.2159		11.7581
		37.3106	5.6001											37.3106	3.9466	10.6622			37.3106	4.4219			37.3106			4.19581				37.3106		5.4694			6.241			37.3106		10.4932
		37.4053	5.4215											37.4053	3.7925	10.7224			37.4053	4.6427			37.4053			4.34053				37.4053		6.6692			6.7725			37.4053		10.3114
		37.5	5.4488											37.5	4.2112	10.674			37.5	5.1297			37.5			4.294				37.5		7.8786			7.1336			37.5		10.712
		37.5947	6.682											37.5947	4.4573	10.3308			37.5947	5.5059			37.5947			4.69382				37.5947		9.0006			7.9418			37.5947		11.7556
		37.6894	7.1582											37.6894	5.0532	10.8495			37.6894	5.3396			37.6894			4.80419				37.6894		10.9253			8.4482			37.6894		13.2677
		37.7841	6.8773											37.7841	5.8386	11.3582			37.7841	5.1562			37.7841			4.8184				37.7841		12.3988			8.1988			37.7841		14.2065
		37.8788	6.6136											37.8788	6.7121	12.2988			37.8788	5.3507			37.8788			4.62172				37.8788		12.9749			7.7886			37.8788		15.5422
		37.9735	6.3173											37.9735	7.194	12.6717			37.9735	5.5324			37.9735			4.59468				37.9735		14.8128			7.5558			37.9735		17.4608
		38.0682	5.4416											38.0682	7.4026	13.5467			38.0682	5.7647			38.0682			4.65327				38.0682		16.1943			6.7316			38.0682		20.0669
		38.1629	4.7554											38.1629	7.2482	13.9832			38.1629	6.0671			38.1629			4.96299				38.1629		17.3057			6.4951			38.1629		22.7171
		38.2576	4.1239											38.2576	6.8541	13.4523			38.2576	6.3033			38.2576			5.45357				38.2576		19.0801			5.9617			38.2576		24.6193
		38.3523	4.264											38.3523	6.5786	12.6571			38.3523	7.0471			38.3523			5.45533				38.3523		19.6893			6.1218			38.3523		25.7843
		38.447	3.7257											38.447	6.0623	13.1387			38.447	7.3888			38.447			5.48304				38.447		19.5046			6.1496			38.447		26.1366
		38.5417	4.2034											38.5417	5.3665	13.539			38.5417	7.2712			38.5417			5.42441				38.5417		20.5962			6.8114			38.5417		26.7373
		38.6364	4.5482											38.6364	4.9785	13.2349			38.6364	7.6717			38.6364			5.23143				38.6364		21.1608			6.5943			38.6364		26.1097
		38.7311	4.8115											38.7311	5.0615	13.7515			38.7311	7.8532			38.7311			4.92705				38.7311		22.7064			6.1422			38.7311		25.8651
		38.8258	5.2572											38.8258	5.0244	15.5252			38.8258	7.8659			38.8258			5.35432				38.8258		24.0545			6.4506			38.8258		26.4946
		38.9205	5.6636											38.9205	5.0315	16.3287			38.9205	8.3483			38.9205			5.74469				38.9205		25.1006			6.7693			38.9205		25.9066
		39.0152	5.1746											39.0152	5.8608	17.0169			39.0152	8.735			39.0152			5.88109				39.0152		25.2889			7.9135			39.0152		25.2697
		39.1098	5.2273											39.1098	5.8791	16.8681			39.1098	8.1673			39.1098			6.35114				39.1098		24.6323			9.3789			39.1098		24.2215
		39.2045	5.3187											39.2045	6.1622	15.3292			39.2045	7.6232			39.2045			6.50865				39.2045		23.7936			10.1538			39.2045		22.1995
		39.2992	5.3963											39.2992	6.746	14.6432			39.2992	6.796			39.2992			6.09414				39.2992		23.7919			10.6751			39.2992		19.468
		39.3939	5.6688											39.3939	6.2135	12.9929			39.3939	6.3886			39.3939			5.65243				39.3939		24.7305			10.6703			39.3939		16.2455
		39.4886	6.228											39.4886	6.1904	12.1653			39.4886	6.0819			39.4886			5.46979				39.4886		25.7496			10.5186			39.4886		13.3965
		39.5833	6.4657											39.5833	5.744	12.5512			39.5833	6.3552			39.5833			4.94021				39.5833		27.2936			9.8633			39.5833		10.5689
		39.678	6.3889											39.678	6.0585	12.4521			39.678	5.8428			39.678			5.0859				39.678		29.6995			9.4925			39.678		8.3154
		39.7727	6.6976											39.7727	6.3514	12.2956			39.7727	5.8508			39.7727			5.13189				39.7727		30.1516			8.6418			39.7727		6.0489
														39.8674	6.5438	13.0334			39.8674	5.693			39.8674			4.84683				39.8674		31.3048			7.2135			39.8674		4.9451
														39.9621	6.5036	13.5432			39.9621	5.855			39.9621			4.21738				39.9621		30.4854			6.6202			39.9621		4.2592
														40.0568	6.4089	12.9758			40.0568	5.9022			40.0568			3.83081				40.0568		30.1531			5.4953			40.0568		4.492
														40.1515	6.6612	12.3715			40.1515	6.4466			40.1515			3.73097				40.1515		28.1055			5.3394			40.1515		4.8488
														40.2462	6.4397	12.3586			40.2462	7.1265			40.2462			3.93501				40.2462		26.7662			5.5285			40.2462		5.7675
														40.3409	7.6704	12.2236			40.3409	6.8822			40.3409			3.98923				40.3409		25.9137			5.5461			40.3409		6.453
														40.4356	8.0292	12.1738			40.4356	6.5529			40.4356			3.76918				40.4356		25.7357			5.5486			40.4356		6.4862
														40.5303	8.6818	12.5613			40.5303	6.2222			40.5303			3.53667				40.5303		26.4228			5.0054			40.5303		7.3087
														40.625	7.883	13.0189			40.625	6.2612			40.625			3.8741				40.625		26.8723			4.731			40.625		7.8006
														40.7197	7.0909	13.3827							40.7197			4.19458				40.7197		27.6853			5.017			40.7197		7.1849
														40.8144	6.3994	13.4851							40.8144			4.41538				40.8144		27.7195			6.0047			40.8144		6.5203
														40.9091	6.6498	13.242							40.9091			3.85345				40.9091		26.4849			6.123			40.9091		5.6649
														41.0038	6.9532	13.0428							41.0038			3.84548				41.0038		24.5005			6.0417			41.0038		5.228
														41.0985	7.5791	12.4401							41.0985			3.08115				41.0985		22.441			6.1705			41.0985		4.7398
														41.1932	7.1881	11.9768							41.1932			4.0365				41.1932		20.8108			6.9614			41.1932		4.2516
														41.2879	6.8976	11.6431							41.2879			4.19703				41.2879		18.9117			7.4231			41.2879		4.5088
														41.3826	6.2872	11.568							41.3826			4.01633				41.3826		17.1392			8.0173			41.3826		5.1095
														41.4773	6.0922	11.7812							41.4773			4.4936				41.4773		15.7769			8.0798			41.4773		4.992
														41.572	5.729	10.8194							41.572			5.03354				41.572		14.5148			8.1816			41.572		5.2567
														41.6667	5.92	11.1193							41.6667			4.81298				41.6667		14.4359			9.2521			41.6667		6.0443
														41.7614	6.3585	10.5527							41.7614			4.91048				41.7614		14.6067			9.9686			41.7614		6.3193
														41.8561	6.3699	10.969							41.8561			5.15898				41.8561		14.5256			10.4544			41.8561		7.8474
														41.9508	6.3844	11.8458							41.9508			5.53499				41.9508		14.9996			11.1744			41.9508		9.121
														42.0455	7.195	12.2551							42.0455			5.68564				42.0455		15.5932			12.1717			42.0455		11.4796
														42.1402	8.4746	12.0541							42.1402			5.88266				42.1402		16.8063						42.1402		14.4536
														42.2348	9.567	12.5487							42.2348			5.88738				42.2348		17.3041						42.2348		17.3539
														42.3295	10.6053	13.0932							42.3295			5.71196				42.3295		17.96						42.3295		19.5024
														42.4242	9.7962	14.4056							42.4242			5.44763				42.4242		18.037						42.4242		21.1908
														42.5189	8.7739	16.127							42.5189			4.91036				42.5189		18.7544						42.5189		22.2845
														42.6136	7.1911	17.4674							42.6136			4.471				42.6136		17.6689						42.6136		22.4834
														42.7083	6.07	16.4313							42.7083			4.01768				42.7083		16.8646						42.7083		22.2628
														42.803	6.0678	15.2491							42.803			3.98377				42.803		16.1961						42.803		20.3172
														42.8977	6.4459	13.2727							42.8977			3.49142				42.8977		15.6728						42.8977		18.1379
														42.9924	7.5121	10.484							42.9924			3.28103				42.9924		16.2912						42.9924		15.8798
														43.0871	9.4859	9.1377							43.0871			3.52561				43.0871		16.2223						43.0871		13.2115
														43.1818	10.259	7.8353							43.1818			3.60198				43.1818		16.485						43.1818		12.1116
														43.2765	10.334	7.5021							43.2765			4.06166				43.2765		16.8333						43.2765		11.213
														43.3712	10.2292	7.1945							43.3712			4.55505				43.3712		15.3201						43.3712		11.732
														43.4659	10.4791	7.3585							43.4659			4.24474				43.4659		14.6398						43.4659		12.283
														43.5606	9.2288	7.5821							43.5606			4.1129				43.5606		13.2868						43.5606		12.6814
														43.6553	8.3458	8.533							43.6553			3.92931				43.6553		12.7322						43.6553		13.0386
														43.75	7.9882	8.7328							43.75			3.70219				43.75		12.6814						43.75		12.4331
														43.8447	7.5982	8.8859							43.8447			3.42717				43.8447		13.5074						43.8447		11.481
														43.9394	7.4231	9.0563							43.9394			3.83915				43.9394		14.2779						43.9394		10.6932
														44.0341	7.0945	8.5025							44.0341			4.59334				44.0341		14.6084						44.0341		9.9089
														44.1288	6.9704	8.0783							44.1288			5.14937				44.1288		14.8567						44.1288		8.98
														44.2235	6.3237	8.1035							44.2235			5.35324				44.2235		15.4075						44.2235		8.5158
														44.3182	5.9601	7.6793							44.3182			4.57291				44.3182		16.6763						44.3182		8.1883
														44.4129	5.7368	8.0174							44.4129			3.71335				44.4129		17.5386						44.4129		8.094
														44.5076	5.0423	8.6389							44.5076			3.62356				44.5076		19.6589						44.5076		7.383
														44.6023	4.3777	8.7485							44.6023			3.87563				44.6023		21.5724						44.6023		7.4796
														44.697	4.333	9.5283							44.697			4.63447				44.697		23.83						44.697		8.5156
														44.7917	4.7824	11.5515							44.7917			6.02406				44.7917		24.4627						44.7917		10.0317
														44.8864	5.3191	11.279							44.8864			6.76291				44.8864		23.2938						44.8864		12.3623
														44.9811	5.7328	11.2115							44.9811			6.45654				44.9811		21.7044						44.9811		16.9192
														45.0758	6.556	10.8562							45.0758			5.76363				45.0758		18.7603						45.0758		19.4756
														45.1705	6.9259	10.4982							45.1705			5.12795				45.1705		15.2105						45.1705		22.4862
														45.2652	7.5936	10.5492							45.2652			4.6175				45.2652		14.9599						45.2652		24.9812
														45.3598	7.4526	10.2059							45.3598			3.95042				45.3598		13.7021						45.3598		26.9051
														45.4545	6.4792	10.1809							45.4545			3.90402				45.4545		13.4164						45.4545		27.0049
														45.5492	5.5989	10.0608							45.5492			4.44953				45.5492		13.2244
														45.6439	5.582	10.0264							45.6439			4.8074				45.6439		12.9745
														45.7386	6.6872	9.7494							45.7386			4.99396				45.7386		12.5822
														45.8333	8.3172	10.1542							45.8333			5.35829				45.8333		12.1055
														45.928	9.1357	10.7173							45.928			5.91461				45.928		11.2711
														46.0227	9.4898	11.4739							46.0227			6.7708				46.0227		11.3251
														46.1174	8.206	12.382							46.1174			6.90777				46.1174		12.2921
														46.2121	7.4351	13.0674							46.2121			6.57204				46.2121		11.6135
														46.3068	6.3492	12.654														46.3068		11.013
														46.4015	5.6542	12.0749														46.4015		9.9042
														46.4962	6.0756	11.6028														46.4962		9.5034
														46.5909	6.3708	10.966														46.5909		9.1163
														46.6856	6.9941	11.7165														46.6856		9.1931
														46.7803	7.5104	11.7664														46.7803		9.104
														46.875	7.7798	12.3906														46.875		8.2381
														46.9697	8.0883	12.1421														46.9697		8.1204
														47.0644	7.5065	11.8645														47.0644		7.9609
														47.1591	6.747	11.7144														47.1591		8.6091
														47.2538	6.1994	12.2654														47.2538		9.6226
														47.3485	5.8763	13.2484														47.3485		11.5868
														47.4432	5.5887	13.0041														47.4432		13.0395
														47.5379	5.9112	12.3248														47.5379		12.9895
														47.6326	6.0913	12.4185														47.6326		11.5827
														47.7273	6.5691	12.2427														47.7273		9.3305
														47.822	8.0618	12.889														47.822		8.1077
														47.9167	9.5376	11.3932														47.9167		7.0162
														48.0114	10.0037	9.8512														48.0114		7.5063
														48.1061	9.532	8.8823														48.1061		8.6151
														48.2008	7.8132	7.9728														48.2008		9.2694
														48.2955	6.9768	6.8966														48.2955		8.635
														48.3902	6.0377	6.5401														48.3902		7.8174
														48.4848	5.6355	6.3528														48.4848		6.5584
														48.5795	5.6305	5.471														48.5795		6.4368
														48.6742	5.4429	5.3363														48.6742		6.8496
														48.7689	5.265	5.4284														48.7689		8.8294
														48.8636	5.4443	5.0026														48.8636		11.784
														48.9583	5.4064	5.18														48.9583		14.4125
														49.053	5.5262	5.1548														49.053		16.0741
														49.1477	6.08	4.6324														49.1477		16.0784
														49.2424	6.0957	5.1625														49.2424		14.9546
														49.3371	5.8211	4.9915														49.3371		14.3965
														49.4318	5.1076	5.0271														49.4318		14.204
														49.5265	4.7453	4.859														49.5265		12.8384
														49.6212	4.5187	5.6438														49.6212		11.3314
														49.7159	4.3151	5.5872														49.7159		10.8897
														49.8106	4.294	5.8333														49.8106		10.0827
														49.9053	4.3291	6.909														49.9053		9.9333
														50	4.3649	8.5054														50		9.5374
Distance cutoff for linescans														50.0947	4.451	9.4158														50.0947		10.3851
														50.1894	3.9972	9.2438														50.1894		11.1137
														50.2841	4.0692	10.031														50.2841		12.4958
														50.3788	4.052	9.9493														50.3788		14.2533
														50.4735	4.8838	9.8743														50.4735		16.409
														50.5682	6.0374	9.8326														50.5682		17.5661
														50.6629	8.3132	9.3409														50.6629		17.7128
														50.7576	10.1162	9.6832														50.7576		17.1727
														50.8523	11.7312	9.7414														50.8523		17.7937
														50.947	11.9078	10.2383														50.947		18.546
														51.0417	10.937	10.456														51.0417		18.9502
														51.1364	8.9588	11.3138														51.1364		19.8701
														51.2311	6.5632	10.8757														51.2311		19.3935
														51.3258	4.8837	10.373														51.3258		19.5432
														51.4205	4.1651	10.2445														51.4205		22.1845
														51.5152	4.0213	10.3869														51.5152		25.5535
														51.6098	4.2246	9.4763														51.6098		28.5121
														51.7045	5.1644	8.5272														51.7045		30.5464
														51.7992	6.9308	7.261														51.7992		30.5552
														51.8939	9.5974	6.6502
														51.9886	13.9726	5.8719
														52.0833	19.8248	5.351
														52.178	23.5965	5.4604
														52.2727	26.2053	5.7851
														52.3674	25.2034	5.4439
														52.4621	21.6172	5.5459
														52.5568	16.1017	6.7481
														52.6515	12.6521	7.7899
														52.7462	11.2958	7.4969
														52.8409	10.5561	7.0575
														52.9356	9.902	7.3266
														53.0303	9.3537	7.1509
														53.125	8.323	7.8974
														53.2197	8.5108	8.0822
														53.3144	9.1387	8.019
														53.4091	9.9497	7.5805
														53.5038	10.6998	7.7006
														53.5985	10.9372	8.2788
														53.6932	10.8454	9.0722
														53.7879	10.1541	9.6434
														53.8826	9.6904	10.5954
														53.9773	10.5294	9.8827
														54.072	11.5226	9.0655
														54.1667	13.0116	7.7205
														54.2614	13.9964	7.7859
														54.3561	13.6632	7.6624
														54.4508	12.3757	7.597
														54.5455	10.9399	8.225
														54.6402	9.7123	9.1987
														54.7348	9.0992	10.933
														54.8295	9.0477	12.086
														54.9242	8.9203	13.3802
														55.0189	9.2519	14.3256
														55.1136	9.4335	13.9245
														55.2083	9.73	13.8504
														55.303	9.2952	13.6705
														55.3977	8.6353	13.5202
														55.4924	8.4357	13.1167
														55.5871	8.5392	12.8818
														55.6818	8.7527	12.9255
														55.7765	8.5235	12.6161
														55.8712	7.9873	12.2825
														55.9659	7.7466	11.0407
														56.0606	7.4596	10.3299
														56.1553	6.9455	10.1601
														56.25	6.443	10.2216
														56.3447	6.1048	11.5838
														56.4394	5.9464	12.3991
														56.5341	6.6926	13.2716
														56.6288	7.0763	14.3703
														56.7235	7.3713	14.7759
														56.8182	8.0302	14.7631
														56.9129	9.4519	14.111
														57.0076	11.0038	13.1458
														57.1023	14.037	12.0162
														57.197	17.5395	11.0117
														57.2917	20.2575	11.2686
														57.3864	20.5004	11.1859
														57.4811	18.86	11.8457
														57.5758	15.4532	12.2733
														57.6705	11.673	12.5001
														57.7652	9.1119	12.0653
														57.8598	7.8627	11.0137
														57.9545	7.7766	9.7197
														58.0492	7.977	8.5202
														58.1439	8.5456	6.4877
														58.2386	9.084	5.5644
														58.3333	8.4857	6.2727
														58.428	7.6219	6.0783
														58.5227	7.2448	6.0521
														58.6174	7.6219	6.4687
														58.7121	8.7367	6.0951
														58.8068	9.9124	6.2079
														58.9015	9.5469	6.4082
														58.9962	9.0407	7.8164
														59.0909	8.3849	10.4842
														59.1856	7.9402	11.9886
														59.2803	7.4932	13.2865
														59.375	7.3878	13.6153
														59.4697	6.9195	14.1308
														59.5644	6.4435	12.8985
														59.6591	5.9459	11.3386
														59.7538	5.1559	10.0565
														59.8485	5.3102	8.6904
														59.9432	5.8456	8.3463
														60.0379	6.1762	7.8525
														60.1326	5.789	7.6965
														60.2273	5.3829	7.955
														60.322	5.4621	7.657
														60.4167	5.6983	6.9493
														60.5114	5.8782	6.5284
														60.6061	7.1422	5.9059
														60.7008	8.5675	5.601
														60.7955	9.3702	5.5847
														60.8902	10.1264	6.2479
														60.9848	10.2483	6.0639
														61.0795	9.4772	6.427
														61.1742	8.1578	7.0032
														61.2689	7.3401	8.3804
														61.3636	6.4974	8.0237
														61.4583	5.9746	9.185
														61.553	5.7932	8.7133
														61.6477	5.4861	8.7911
														61.7424	5.0816	9.0941
														61.8371	4.9246	9.9142
														61.9318	4.9509	10.2626
														62.0265	4.7999	10.9022
														62.1212	4.6276	10.9878
														62.2159	4.6349	11.6408
														62.3106	4.646	11.4043
														62.4053	4.5472	11.5542
														62.5	4.6662	11.2835
														62.5947	4.8758	11.657
														62.6894	5.3294	11.2483
														62.7841	5.5876	11.2587
														62.8788	5.5729	10.4708
														62.9735		10.3127
														63.0682		10.1582
														63.1629		11.666
														63.2576		12.1496
														63.3523		11.1619
														63.447		10.3848
														63.5417		9.5823
														63.6364		9.4407
														63.7311		10.158
														63.8258		10.4829
														63.9205		11.6885
														64.0152		11.2991
		Ps6 average intensity SOMA	3.97201	9.44203			Ps6 average intensity SOMA	5.86726	3.11787	8.85842	2.86516			Ps6 average intensity SOMA					Ps6 average intensity SOMA	4.26878			Ps6 average intensity SOMA	4.27343	9.48648	4.70903	7.49496			Ps6 average intensity SOMA	6.30971	4.60248	17.3916	12.5487	5.48107			Ps6 average intensity SOMA	7.46206	6.24652
		Ps6 average intensity PeMP	6.04922	10.2217			Ps6 average intensity PeMP	6.58675	12.8758	5.27913	5.72082			Ps6 average intensity PeMP					Ps6 average intensity PeMP	6.08992			Ps6 average intensity PeMP	6.6103	5.20768	4.38872	6.67094			Ps6 average intensity PeMP	5.91817	10.2622	11.3112	26.4441	6.39731			Ps6 average intensity PeMP	7.92627	11.4403
		Sum SOMA+PeMP	10.0212	19.6637			Sum SOMA+PeMP	12.454	15.9937	14.1376	8.58599			Sum SOMA+PeMP					Sum SOMA+PeMP	10.3587			Sum SOMA+PeMP	10.8837	14.6942	9.09775	14.1659			Sum SOMA+PeMP	12.2279	14.8646	28.7028	38.9928	11.8784			Sum SOMA+PeMP	15.3883	17.6868
		Ps6 int soma/total	0.396359	0.480175			Ps6 int soma/total	0.471114	0.194944	0.626588	0.333702			Ps6 int soma/total					Ps6 int soma/total	0.412096			Ps6 int soma/total	0.392644	0.645595	0.517604	0.529084			Ps6 int soma/total	0.51601	0.309626	0.605921	0.32182	0.461433			Ps6 int soma/total	0.484917	0.353174
		Ps6 int PeMP/total	0.603641	0.519825			Ps6 int PeMP/total	0.528886	0.805056	0.373412	0.666298			Ps6 int PeMP/total					Ps6 int PeMP/total	0.587904			Ps6 int PeMP/total	0.607356	0.354405	0.482396	0.470916			Ps6 int PeMP/total	0.48399	0.690374	0.394079	0.67818	0.538567			Ps6 int PeMP/total	0.515083	0.646826
		Ps6 int soma/total ANIMAL	0.438267				Ps6 int soma/total ANIMAL	0.406587						Ps6 int soma/total ANIMAL					Ps6 int soma/total ANIMAL	0.416754			Ps6 int soma/total ANIMAL	0.521232						Ps6 int soma/total ANIMAL	0.442962							Ps6 int soma/total ANIMAL	0.419046
		Ps6 int PeMP/total ANIMAL	0.561733				Ps6 int PeMP/total ANIMAL	0.593413						Ps6 int PeMP/total ANIMAL					Ps6 int PeMP/total ANIMAL	0.583246			Ps6 int PeMP/total ANIMAL	0.478768						Ps6 int PeMP/total ANIMAL	0.557038							Ps6 int PeMP/total ANIMAL	0.580954

## Sheet: Aii
		pS6 mean pixel intensity (relative to saline)
		Saline saline			LPS saline
	PeMP Pouches	N1 n2	N2 n4	N3 n4	N1 n4	N2 n1	N2 n5	N3 n1
	1	1.42768	0.673093	0.702268	0.778226	0.730727	0.780783	0.445033
	2	0.805671	1.06609	0.642652	0.783689	1.05318	1.00498	1.21019
	3	0.851587	1.03045	1.38038	1.30437	0.765506	0.695327	2.19509
	4	1.03486	0.787118	1.17433	0.989074	0.829474	0.633222	1.13775
	5	0.945369	1.4022	0.817329	2.68978	0.418587	0.683651	0.698978
	6	0.934834	0.792211	0.887981	0.66116		0.491374	0.312961
	7		1.22011	1.61363	0.941988
	8		1.20558	0.781437
	9		0.823139
		pS6 mean pixel intensity (relative to saline)
		Saline saline			LPS saline
	Soma	N1 n2	N2 n4	N3 n4	N1 n4	N2 n1	N2 n5	N3 n1
	1	0.668789	0.867873	0.712436	0.859719	0.571068	0.561371	0.891252
	2	1.33121	1.13213	0.559969	0.463878		1.20428	0.775357
	3			2.029	1.29486		0.596875
	4			1.07304	0.360957		1.03492
	5			0.625558

## Sheet: Avi
	pS6 mean pixel frequency
	Saline saline			LPS saline
	Animal	PeMP	Soma	Animal	PeMP	Soma
	N1 n2	56.1733	43.8267	N1 n4	59.3413	40.6587
	N2 n4	52.6409	47.3591	N2 n1	58.3246	41.6754
	N3 n4	55.7038	44.2962	N2 n5	47.8768	52.1232
				N3 n1	58.0954	41.9046

## Sheet: Bi
		% phagocytic microglia
		PBS		LPS
		- Vamp SHV	+ Vamp SHV	- Vamp SHV	+ Vamp SHV
	Exp 1		59.4848		82.1429
	Exp 2	21.4837	33.5458	20.528	48.7013
	Exp 3	40.4167	58.3333	50	43.3333
	Exp 4	29.4129	51.6884	25.2891	54.4444
	Exp 5	41.9872	72.1764	31.9748	61.4973
	Exp 6	31.1905	61.3333	40.3413	74.6468
	Exp 7	62.4878	84.5393	50.5379	93.9948

## Sheet: Bii
		Vampire particle size (μm)
		No transfected cells
		PBS	LPS
	Exp 1	5.20289	4.49033
	Exp 2	3.95067	3.35713
	Exp 3	3.44647	2.49792
	Exp 4	2.35038	2.0008
	Exp 5	4.52532	3.05933
	Exp 6	5.3973	3.44747
	Exp 7	4.24513	3.20333

## Sheet: Biv
		Fold change particle size (control transfected cells)
	Experiment nº	PBS	LPS
	n1	1	0.683489
	n2	1	0.686751
	n3	1	0.827701
	n4	1	0.863348
	n5	1	0.943302

## Sheet: Ci
	% phagocytic microglia
	10 minutes
	ctrl transfected	Imp1 tranfected	ctrl transfected	Imp1 tranfected
	PBS		LPS
Exp 1	68.3889	87.4286	76.4444	72.1111
Exp 2	67.9921	65.1905	72.6111	61.0238
Exp 3	64.0119	66.119	74.1232	71.2013
Exp 4	63.7904	56.1382	61.3333	58.3333
Exp 5	41.9873	51.7143	52.75	51.4583
Exp 6	69.2698	62.5844	59.1111	77.1111
Exp 7	79.619	87.7976	69.1667	75.4082
	% phagocytic microglia
	30 minutes
	ctrl transfected	Imp1 tranfected	ctrl transfected	Imp1 tranfected
	PBS		LPS
Exp 1	78.355	28.7929	81.1742	75.5556
Exp 2	46.5657	72.9762	72.0913	75.4603
Exp 3	72.0635	79.6854	77.381	82.0833
Exp 4	62.632	59.4484	65.5952	66.8333
Exp 5	46.6126	53.3103	56.3156	58.7311
Exp 6	42.2619	64.8918	80.4233	57.1649
Exp 7	76	68.5417	71.0582	73.8095
