# Supplementary material for: RNA-binding protein IMP1/ZBP1 directs local translation in microglial processes to regulate motility and phagocytosis during inflammation
Source: PLoS Biol. 2025 Nov 10;23(11):e3003463. doi: 10.1371/journal.pbio.3003463 (PMC12599960; doi:10.1371/journal.pbio.3003463)
Supplement: S19 Data — The spreadsheet reports external signs of inflammation in mice injected with saline or LPS for four consecutive days. Mice received co-injections of saline or anisomycin at days 3 and 4 of the procedure together with saline or LPS. (XLSX) [file pbio.3003463.s030.xlsx]

## Sheet: Hoja1
				Date	Injection	Injection dose	Reduced activity (lethargy)	Ruffled fur	Hunched posture	ptosis (half-closed eyes)	Core temperature	Body weight				Date	Injection	Injection dose	Reduced activity (lethargy)	Ruffled fur	Hunched posture	ptosis (half-closed eyes)	Core temperature	Body weight				Date	Injection	Injection dose	Reduced activity (lethargy)	Ruffled fur	Hunched posture	ptosis (half-closed eyes)	Core temperature	Body weight
		N1 n2 sal_sal female	Injection 1	2023-11-27	Saline solution	0.9%	No	No	No	No	Not measured	14,2gr		N2 n4 sal_sal male	Just before injection 1	2023-12-01	Saline solution	0.9%	No	No	No	No	Not measured	20gr		N3 n4 sal_sal female	Just before injection 1	2023-12-10	Saline solution	0.9%	No	No	No	No	Not measured	20gr
			Injection 2	2023-11-28	Saline solution	0.9%	No	No	No	No	Not measured	Not measured			Just before injection 2	2023-12-02	Saline solution	0.9%	No	No	No	No	Not measured	Not measured			Just before injection 2	2023-12-11	Saline solution	0.9%	No	No	No	No	Not measured	Not measured
			Injection 3	2023-11-29	Saline solution+saline solution	0.9%	No	No	No	No	Not measured	Not measured			Just before injection 3	2023-12-03	Saline solution+saline solution	0.9%	No	No	No	No	Not measured	Not measured			Just before injection 3	2023-12-12	Saline solution+saline solution	0.9%	No	No	No	No	Not measured	Not measured
			Injection 4	2023-11-30	Saline solution + saline solution	0.9%	No	No	No	No	Not measured	Not measured			Just before injection 4	2023-12-04	Saline solution + saline solution	0.9%	No	No	No	No	Not measured	Not measured			Just before injection 4	2023-12-13	Saline solution + saline solution	0.9%	No	No	No	No	Not measured	Not measured
			Just before sacrifice	2023-12-01			No	No	No	No	Not measured	Not measured			Just before sacrifice	2023-12-05			No	No	No	No	Not measured	Not measured			Just before sacrifice	2023-12-14			No	No	No	No	Not measured	Not measured
			At sacrifice (observations)	-											At sacrifice (observations)	-											At sacrifice (observations)	-
				Date	Injection	Injection dose	Reduced activity (lethargy)	Ruffled fur	Hunched posture	ptosis (half-closed eyes)	Core temperature	Body weight				Date	Injection	Injection dose	Reduced activity (lethargy)	Ruffled fur	Hunched posture	ptosis (half-closed eyes)	Core temperature	Body weight				Date	Injection	Injection dose	Reduced activity (lethargy)	Ruffled fur	Hunched posture	ptosis (half-closed eyes)	Core temperature	Body weight
		N1 n4 LPS_sal female	Injection 1	2023-11-27	LPS	1mg/kg	No	No	No	No	Not measured	14,5gr		N2 n1 LPS_sal male	Just before injection 1	2023-12-01	LPS	1mg/kg	No	No	No	No	Not measured	20gr		N3 n1 LPS_sal female	Just before injection 1	2023-12-10	LPS	1mg/kg	No	No	No	No	Not measured	20gr
			Injection 2	2023-11-28	LPS	1mg/kg	mild	Yes	Yes	Yes	Not measured	Not measured			Just before injection 2	2023-12-02	LPS	1mg/kg	mild	Yes	Yes	Yes	Not measured	Not measured			Just before injection 2	2023-12-11	LPS	1mg/kg	mild	Yes	Yes	Yes	Not measured	Not measured
			Injection 3	2023-11-29	LPS+saline solution	1mg/kg + 0.9%	Yes	Yes	Yes	Yes	Not measured	Not measured			Just before injection 3	2023-12-03	LPS+saline solution	1mg/kg + 0.9%	Yes	Yes	Yes	Yes	Not measured	Not measured			Just before injection 3	2023-12-12	LPS+saline solution	1mg/kg + 0.9%	Yes	Yes	Yes	Yes	Not measured	Not measured
			Injection 4	2023-11-30	LPS + saline solution	1mg/kg + 0.9%	Yes	Yes	Yes	Yes	Not measured	Not measured			Just before injection 4	2023-12-04	LPS + saline solution	1mg/kg + 0.9%	Yes	Yes	Yes	Yes	Not measured	Not measured			Just before injection 4	2023-12-13	LPS + saline solution	1mg/kg + 0.9%	Yes	Yes	Yes	Yes	Not measured	Not measured
			Just before sacrifice	2023-12-01			Yes	Yes	Yes	Yes	Not measured	Not measured			Just before sacrifice	2023-12-05			Yes	Yes	Yes	Yes	Not measured	Not measured			Just before sacrifice	2023-12-14			Yes	Yes	Yes	Yes	Not measured	Not measured
			At sacrifice (observations)	Enlarged liver											At sacrifice (observations)	Enlarged liver											At sacrifice (observations)	Enlarged liver
																Date	Injection	Injection dose	Reduced activity (lethargy)	Ruffled fur	Hunched posture	ptosis (half-closed eyes)	Core temperature	Body weight
														N2 n5 LPS_sal female	Just before injection 1	2023-12-01	LPS	1mg/kg	No	No	No	No	Not measured	20gr
															Just before injection 2	2023-12-02	LPS	1mg/kg	mild	Yes	Yes	Yes	Not measured	Not measured
															Just before injection 3	2023-12-03	LPS+saline solution	1mg/kg + 0.9%	Yes	Yes	Yes	Yes	Not measured	Not measured
															Just before injection 4	2023-12-04	LPS + saline solution	1mg/kg + 0.9%	Yes	Yes	Yes	Yes	Not measured	Not measured
															Just before sacrifice	2023-12-05			Yes	Yes	Yes	Yes	Not measured	Not measured
															At sacrifice (observations)
				Date	Injection	Injection dose	Reduced activity (lethargy)	Ruffled fur	Hunched posture	ptosis (half-closed eyes)	Core temperature	Body weight				Date	Injection	Injection dose	Reduced activity (lethargy)	Ruffled fur	Hunched posture	ptosis (half-closed eyes)	Core temperature	Body weight				Date	Injection	Injection dose	Reduced activity (lethargy)	Ruffled fur	Hunched posture	ptosis (half-closed eyes)	Core temperature	Body weight
		N1 n3 sal_aniso female	Injection 1	2023-11-27	Saline solution	0.9%	No	No	No	No	Not measured	13,9gr		N2 n2 sal_sal female	Just before injection 1	2023-12-01	Saline solution	0.9%	No	No	No	No	Not measured	20gr		N3 n2 sal_aniso female	Just before injection 1	2023-12-10	Saline solution	0.9%	No	No	No	No	Not measured	20gr
			Injection 2	2023-11-28	Saline solution	0.9%	No	No	No	No	Not measured	Not measured			Just before injection 2	2023-12-02	Saline solution	0.9%	No	No	No	No	Not measured	Not measured			Just before injection 2	2023-12-11	Saline solution	0.9%	No	No	No	No	Not measured	Not measured
			Injection 3	2023-11-29	Saline solution + anisomycin	0.9% + 10mg/kg	No	No	No	No	Not measured	Not measured			Just before injection 3	2023-12-03	Saline solution + anisomycin	0.9% + 10mg/kg	No	No	No	No	Not measured	Not measured			Just before injection 3	2023-12-12	Saline solution + anisomycin	0.9% + 10mg/kg	No	No	No	No	Not measured	Not measured
			Injection 4	2023-11-30	Saline solution + anisomycin	0.9% + 10mg/kg	No	No	No	No	Not measured	Not measured			Just before injection 4	2023-12-04	Saline solution + anisomycin	0.9% + 10mg/kg	No	No	No	No	Not measured	Not measured			Just before injection 4	2023-12-13	Saline solution + anisomycin	0.9% + 10mg/kg	No	No	No	No	Not measured	Not measured
			Just before sacrifice	2023-12-01			No	No	No	No	Not measured	Not measured			Just before sacrifice	2023-12-05			No	No	No	No	Not measured	Not measured			Just before sacrifice	2023-12-14			No	No	No	No	Not measured	Not measured
			At sacrifice (observations)	-											At sacrifice (observations)												At sacrifice (observations)	-
				Date	Injection	Injection dose	Reduced activity (lethargy)	Ruffled fur	Hunched posture	ptosis (half-closed eyes)	Core temperature	Body weight				Date	Injection	Injection dose	Reduced activity (lethargy)	Ruffled fur	Hunched posture	ptosis (half-closed eyes)	Core temperature	Body weight				Date	Injection	Injection dose	Reduced activity (lethargy)	Ruffled fur	Hunched posture	ptosis (half-closed eyes)	Core temperature	Body weight
		N1 n1 LPS_aniso female	Injection 1	2023-11-27	LPS	1mg/kg	No	No	No	No	Not measured	14,5gr		N2 n3 LPS_aniso female	Just before injection 1	2023-12-01	LPS	1mg/kg	No	No	No	No	Not measured	20gr		N3 n3 LPS_aniso female	Just before injection 1	2023-12-10	LPS	1mg/kg	No	No	No	No	Not measured	20gr
			Injection 2	2023-11-28	LPS	1mg/kg	mild	Yes	Yes	Yes	Not measured	Not measured			Just before injection 2	2023-12-02	LPS	1mg/kg	mild	Yes	Yes	Yes	Not measured	Not measured			Just before injection 2	2023-12-11	LPS	1mg/kg	mild	Yes	Yes	Yes	Not measured	Not measured
			Injection 3	2023-11-29	LPS + anisomycin	1mg/kg + 10mg/kg	Yes	Yes	Yes	Yes	Not measured	Not measured			Just before injection 3	2023-12-03	LPS + anisomycin	1mg/kg + 10mg/kg	Yes	Yes	Yes	Yes	Not measured	Not measured			Just before injection 3	2023-12-12	LPS + anisomycin	1mg/kg + 10mg/kg	Yes	Yes	Yes	Yes	Not measured	Not measured
			Injection 4	2023-11-30	LPS + anisomycin	1mg/kg + 10mg/kg	Yes	Yes	Yes	Yes	Not measured	Not measured			Just before injection 4	2023-12-04	LPS + anisomycin	1mg/kg + 10mg/kg	Yes	Yes	Yes	Yes	Not measured	Not measured			Just before injection 4	2023-12-13	LPS + anisomycin	1mg/kg + 10mg/kg	Yes	Yes	Yes	Yes	Not measured	Not measured
			Just before sacrifice	2023-12-01			Yes	Yes	Yes	Yes	Not measured	Not measured			Just before sacrifice	2023-12-05			Yes	Yes	Yes	Yes	Not measured	Not measured			Just before sacrifice	2023-12-14			Yes	Yes	Yes	Yes	Not measured	Not measured
			At sacrifice (observations)	Enlarged liver											At sacrifice (observations)	Enlarged liver											At sacrifice (observations)	Enlarged liver
